# Supplementary material for: OncoVar: an integrated database and analysis platform for oncogenic driver variants in cancers
Source: Nucleic Acids Res. 2020 Nov 12;49(D1):D1289–301. doi: 10.1093/nar/gkaa1033 (PMC7778899; doi:10.1093/nar/gkaa1033)
Supplement: gkaa1033_Supplemental_Files [file gkaa1033_supplemental_files.zip]

Archive with 16 entries (16 files):
- Figure S1 web interface.pdf
- Figure S2. driver.mutation.barplot.ROC-xiaolu+updated_Tania_modified.pdf
- Figure S3.pair-wise.onco.pathway.overlap.hclust.cluster.pdf
- Figure S4. BP.top30.heatmap.clustering_method.complete.pdf
- Figure S5. TCGA.PanCancer.Interactions.pdf
- Figure S6. ICGC.PanCancer.gene.Interactions.pdf
- Figure S7. ICGC.driver_mutation.patient_percentage.pdf
- Table_S1.database.resources.xlsx
- Table_S2.16_driver_sets.xlsx
- Table_S3.high-confidence_essential_and_nonessential_genes.xlsx
- Table_S4.TCGA.ICGC.allCancers.all.driver.mutation.covered.patient.num.xlsx
- Table_S5.driver_variants_summary.xlsx
- Table_S6.mean_mutation_burden_in_a_cancer_type_and_the_number_of_identified_driver_genes.xlsx
- Table_S7.Gene_Effect_DEMETER2_or_CERES_for_novel_driver_genes_identified_in_TCGA_and_ICGC.xlsx
- Table_S8.oncogenic_pathways.xlsx
- Table_S9.combination_drugs.xlsx
