# Supplementary material for: OncoVar: an integrated database and analysis platform for oncogenic driver variants in cancers
Source: Nucleic Acids Res. 2020 Nov 12;49(D1):D1289–301. doi: 10.1093/nar/gkaa1033 (PMC7778899; doi:10.1093/nar/gkaa1033)
Supplement: gkaa1033_Supplemental_Files [file gkaa1033_supplemental_files.zip › Table_S2.16_driver_sets.xlsx]

## Sheet: AI-DriverGene-TCGA
Cancer	Gene_symbol	Ensembl_ID	ENTREZID
Adrenocortical carcinoma [ACC]	ALG13	ENSG00000101901	79868
Adrenocortical carcinoma [ACC]	CTNNB1	ENSG00000168036	1499
Adrenocortical carcinoma [ACC]	MEN1	ENSG00000133895	4221
Adrenocortical carcinoma [ACC]	NF1	ENSG00000196712	4763
Adrenocortical carcinoma [ACC]	PRKAR1A	ENSG00000108946	5573
Adrenocortical carcinoma [ACC]	RPL22	ENSG00000116251	6146
Adrenocortical carcinoma [ACC]	TP53	ENSG00000141510	7157
Adrenocortical carcinoma [ACC]	ZNRF3	ENSG00000183579	84133
Bladder Urothelial Carcinoma [BLCA]	ARID4A	ENSG00000032219	5926
Bladder Urothelial Carcinoma [BLCA]	NCOA1	ENSG00000084676	8648
Bladder Urothelial Carcinoma [BLCA]	NEK11	ENSG00000114670	79858
Bladder Urothelial Carcinoma [BLCA]	NFE2L2	ENSG00000116044	4780
Bladder Urothelial Carcinoma [BLCA]	NHLRC1	ENSG00000187566	378884
Bladder Urothelial Carcinoma [BLCA]	NISCH	ENSG00000010322	11188
Bladder Urothelial Carcinoma [BLCA]	NPAS4	ENSG00000174576	266743
Bladder Urothelial Carcinoma [BLCA]	NRAS	ENSG00000213281	4893
Bladder Urothelial Carcinoma [BLCA]	ASXL2	ENSG00000143970	55252
Bladder Urothelial Carcinoma [BLCA]	ATAD5	ENSG00000176208	79915
Bladder Urothelial Carcinoma [BLCA]	ATM	ENSG00000149311	472
Bladder Urothelial Carcinoma [BLCA]	PHF3	ENSG00000118482	23469
Bladder Urothelial Carcinoma [BLCA]	PIK3CA	ENSG00000121879	5290
Bladder Urothelial Carcinoma [BLCA]	PIK3R1	ENSG00000145675	5295
Bladder Urothelial Carcinoma [BLCA]	PLCL2	ENSG00000154822	23228
Bladder Urothelial Carcinoma [BLCA]	PLEKHH2	ENSG00000152527	130271
Bladder Urothelial Carcinoma [BLCA]	PPP4R1	ENSG00000154845	9989
Bladder Urothelial Carcinoma [BLCA]	ATP6V0A1	ENSG00000033627	535
Bladder Urothelial Carcinoma [BLCA]	PRDM16	ENSG00000142611	63976
Bladder Urothelial Carcinoma [BLCA]	PSIP1	ENSG00000164985	11168
Bladder Urothelial Carcinoma [BLCA]	PTCH1	ENSG00000185920	5727
Bladder Urothelial Carcinoma [BLCA]	PTEN	ENSG00000171862	5728
Bladder Urothelial Carcinoma [BLCA]	RAI14	ENSG00000039560	26064
Bladder Urothelial Carcinoma [BLCA]	RB1	ENSG00000139687	5925
Bladder Urothelial Carcinoma [BLCA]	RBM10	ENSG00000271352	8241
Bladder Urothelial Carcinoma [BLCA]	RBM26	ENSG00000139746	64062
Bladder Urothelial Carcinoma [BLCA]	RHOA	ENSG00000067560	387
Bladder Urothelial Carcinoma [BLCA]	RHOB	ENSG00000143878	388
Bladder Urothelial Carcinoma [BLCA]	RNF111	ENSG00000157450	54778
Bladder Urothelial Carcinoma [BLCA]	RNF220	ENSG00000187147	55182
Bladder Urothelial Carcinoma [BLCA]	RXRA	ENSG00000269571	6256
Bladder Urothelial Carcinoma [BLCA]	BAP1	ENSG00000163930	8314
Bladder Urothelial Carcinoma [BLCA]	SCN1A	ENSG00000144285	6323
Bladder Urothelial Carcinoma [BLCA]	SETD2	ENSG00000181555	29072
Bladder Urothelial Carcinoma [BLCA]	SF3B1	ENSG00000115524	23451
Bladder Urothelial Carcinoma [BLCA]	SF3B3	ENSG00000189091	23450
Bladder Urothelial Carcinoma [BLCA]	BCLAF1	ENSG00000029363	9774
Bladder Urothelial Carcinoma [BLCA]	SNRPG	ENSG00000143977	6637
Bladder Urothelial Carcinoma [BLCA]	SOS1	ENSG00000115904	6654
Bladder Urothelial Carcinoma [BLCA]	STAG2	ENSG00000101972	10735
Bladder Urothelial Carcinoma [BLCA]	TAF1L	ENSG00000122728	138474
Bladder Urothelial Carcinoma [BLCA]	THRAP3	ENSG00000054118	9967
Bladder Urothelial Carcinoma [BLCA]	TP53	ENSG00000141510	7157
Bladder Urothelial Carcinoma [BLCA]	TRAF3IP2	ENSG00000056972	10758
Bladder Urothelial Carcinoma [BLCA]	TRERF1	ENSG00000124496	55809
Bladder Urothelial Carcinoma [BLCA]	TRRAP	ENSG00000196367	8295
Bladder Urothelial Carcinoma [BLCA]	TSC1	ENSG00000165699	7248
Bladder Urothelial Carcinoma [BLCA]	TYRO3	ENSG00000092445	7301
Bladder Urothelial Carcinoma [BLCA]	USP34	ENSG00000115464	9736
Bladder Urothelial Carcinoma [BLCA]	C14orf177	ENSG00000176605	283598
Bladder Urothelial Carcinoma [BLCA]	ZFP36L1	ENSG00000185650	677
Bladder Urothelial Carcinoma [BLCA]	ZMYM4	ENSG00000146463	9202
Bladder Urothelial Carcinoma [BLCA]	ZNF208	ENSG00000160321	7757
Bladder Urothelial Carcinoma [BLCA]	ZNF233	ENSG00000159915	353355
Bladder Urothelial Carcinoma [BLCA]	ZNF471	ENSG00000196263	57573
Bladder Urothelial Carcinoma [BLCA]	ZNF611	ENSG00000213020	81856
Bladder Urothelial Carcinoma [BLCA]	C3orf70	ENSG00000187068	285382
Bladder Urothelial Carcinoma [BLCA]	C8orf34	ENSG00000165084	116328
Bladder Urothelial Carcinoma [BLCA]	CDH1	ENSG00000039068	999
Bladder Urothelial Carcinoma [BLCA]	CDKN1A	ENSG00000124762	1026
Bladder Urothelial Carcinoma [BLCA]	CDKN1B	ENSG00000111276	1027
Bladder Urothelial Carcinoma [BLCA]	CDKN2A	ENSG00000147889	1029
Bladder Urothelial Carcinoma [BLCA]	CDKN2AIPNL	ENSG00000237190	91368
Bladder Urothelial Carcinoma [BLCA]	CFHR4	ENSG00000134365	10877
Bladder Urothelial Carcinoma [BLCA]	CHIT1	ENSG00000133063	1118
Bladder Urothelial Carcinoma [BLCA]	CHL1	ENSG00000134121	10752
Bladder Urothelial Carcinoma [BLCA]	CREBBP	ENSG00000005339	1387
Bladder Urothelial Carcinoma [BLCA]	CSMD3	ENSG00000164796	114788
Bladder Urothelial Carcinoma [BLCA]	CSNK2A1	ENSG00000101266	1457
Bladder Urothelial Carcinoma [BLCA]	CTNNB1	ENSG00000168036	1499
Bladder Urothelial Carcinoma [BLCA]	AFF4	ENSG00000072364	27125
Bladder Urothelial Carcinoma [BLCA]	DCAF4L2	ENSG00000176566	138009
Bladder Urothelial Carcinoma [BLCA]	EIF4A2	ENSG00000156976	1974
Bladder Urothelial Carcinoma [BLCA]	ELF3	ENSG00000163435	1999
Bladder Urothelial Carcinoma [BLCA]	AKAP6	ENSG00000151320	9472
Bladder Urothelial Carcinoma [BLCA]	EML1	ENSG00000066629	2009
Bladder Urothelial Carcinoma [BLCA]	EP300	ENSG00000100393	2033
Bladder Urothelial Carcinoma [BLCA]	ERBB2	ENSG00000141736	2064
Bladder Urothelial Carcinoma [BLCA]	ERBB3	ENSG00000065361	2065
Bladder Urothelial Carcinoma [BLCA]	ERBB4	ENSG00000178568	2066
Bladder Urothelial Carcinoma [BLCA]	ERCC2	ENSG00000104884	2068
Bladder Urothelial Carcinoma [BLCA]	FAT1	ENSG00000083857	2195
Bladder Urothelial Carcinoma [BLCA]	FBXW7	ENSG00000109670	55294
Bladder Urothelial Carcinoma [BLCA]	FGFR3	ENSG00000068078	2261
Bladder Urothelial Carcinoma [BLCA]	FGFRL1	ENSG00000127418	53834
Bladder Urothelial Carcinoma [BLCA]	FOXA1	ENSG00000129514	3169
Bladder Urothelial Carcinoma [BLCA]	FUS	ENSG00000089280	2521
Bladder Urothelial Carcinoma [BLCA]	GPS2	ENSG00000132522	2874
Bladder Urothelial Carcinoma [BLCA]	ANKIB1	ENSG00000001629	54467
Bladder Urothelial Carcinoma [BLCA]	HES1	ENSG00000114315	3280
Bladder Urothelial Carcinoma [BLCA]	HFM1	ENSG00000162669	164045
Bladder Urothelial Carcinoma [BLCA]	HIST1H4L	ENSG00000198558	8368
Bladder Urothelial Carcinoma [BLCA]	HRAS	ENSG00000174775	3265
Bladder Urothelial Carcinoma [BLCA]	KDM6A	ENSG00000147050	7403
Bladder Urothelial Carcinoma [BLCA]	KLF5	ENSG00000102554	688
Bladder Urothelial Carcinoma [BLCA]	KMT2A	ENSG00000267910	4297
Bladder Urothelial Carcinoma [BLCA]	KRAS	ENSG00000133703	3845
Bladder Urothelial Carcinoma [BLCA]	KRT33B	ENSG00000263012	3884
Bladder Urothelial Carcinoma [BLCA]	LATS1	ENSG00000131023	9113
Bladder Urothelial Carcinoma [BLCA]	LRRC31	ENSG00000114248	79782
Bladder Urothelial Carcinoma [BLCA]	LRRC36	ENSG00000159708	55282
Bladder Urothelial Carcinoma [BLCA]	MAP2K1	ENSG00000169032	5604
Bladder Urothelial Carcinoma [BLCA]	MARK2	ENSG00000072518	2011
Bladder Urothelial Carcinoma [BLCA]	MBD1	ENSG00000141644	4152
Bladder Urothelial Carcinoma [BLCA]	MECOM	ENSG00000085276	2122
Bladder Urothelial Carcinoma [BLCA]	ARID1A	ENSG00000117713	8289
Bladder Urothelial Carcinoma [BLCA]	ARID2	ENSG00000189079	196528
Breast invasive carcinoma [BRCA]	AKAP9	ENSG00000127914	10142
Breast invasive carcinoma [BRCA]	AKR1C3	ENSG00000196139	8644
Breast invasive carcinoma [BRCA]	AKT1	ENSG00000142208	207
Breast invasive carcinoma [BRCA]	ANKRD12	ENSG00000101745	23253
Breast invasive carcinoma [BRCA]	ARHGAP5	ENSG00000100852	394
Breast invasive carcinoma [BRCA]	ARID1A	ENSG00000117713	8289
Breast invasive carcinoma [BRCA]	ARRDC4	ENSG00000140450	91947
Breast invasive carcinoma [BRCA]	ASPRV1	ENSG00000244617	151516
Breast invasive carcinoma [BRCA]	ASTL	ENSG00000188886	431705
Breast invasive carcinoma [BRCA]	ATG5	ENSG00000057663	9474
Breast invasive carcinoma [BRCA]	BACH2	ENSG00000112182	60468
Breast invasive carcinoma [BRCA]	BAP1	ENSG00000163930	8314
Breast invasive carcinoma [BRCA]	BAX	ENSG00000087088	581
Breast invasive carcinoma [BRCA]	BRCA1	ENSG00000012048	672
Breast invasive carcinoma [BRCA]	BRCA2	ENSG00000139618	675
Breast invasive carcinoma [BRCA]	C1orf198	ENSG00000119280	84886
Breast invasive carcinoma [BRCA]	C3orf52	ENSG00000114529	79669
Breast invasive carcinoma [BRCA]	CASP8	ENSG00000064012	841
Breast invasive carcinoma [BRCA]	CBFB	ENSG00000067955	865
Breast invasive carcinoma [BRCA]	CBY1	ENSG00000100211	25776
Breast invasive carcinoma [BRCA]	CCAR1	ENSG00000060339	55749
Breast invasive carcinoma [BRCA]	CDH1	ENSG00000039068	999
Breast invasive carcinoma [BRCA]	CDKN1B	ENSG00000111276	1027
Breast invasive carcinoma [BRCA]	CEPT1	ENSG00000134255	10390
Breast invasive carcinoma [BRCA]	COX10	ENSG00000006695	1352
Breast invasive carcinoma [BRCA]	CTCF	ENSG00000102974	10664
Breast invasive carcinoma [BRCA]	DDX5	ENSG00000108654	1655
Breast invasive carcinoma [BRCA]	EEF1A1	ENSG00000156508	1915
Breast invasive carcinoma [BRCA]	EIF2S2	ENSG00000125977	8894
Breast invasive carcinoma [BRCA]	EIF4A2	ENSG00000156976	1974
Breast invasive carcinoma [BRCA]	ERBB2	ENSG00000141736	2064
Breast invasive carcinoma [BRCA]	ESR1	ENSG00000091831	2099
Breast invasive carcinoma [BRCA]	F13B	ENSG00000143278	2165
Breast invasive carcinoma [BRCA]	FAM157B	ENSG00000233013	100132403
Breast invasive carcinoma [BRCA]	FBXO44	ENSG00000132879	93611
Breast invasive carcinoma [BRCA]	FBXW7	ENSG00000109670	55294
Breast invasive carcinoma [BRCA]	FGFR2	ENSG00000066468	2263
Breast invasive carcinoma [BRCA]	FLT3LG	ENSG00000090554	2323
Breast invasive carcinoma [BRCA]	FOXA1	ENSG00000129514	3169
Breast invasive carcinoma [BRCA]	GATA3	ENSG00000107485	2625
Breast invasive carcinoma [BRCA]	GGCX	ENSG00000115486	2677
Breast invasive carcinoma [BRCA]	GIMAP5	ENSG00000196329	55340
Breast invasive carcinoma [BRCA]	GPD2	ENSG00000115159	2820
Breast invasive carcinoma [BRCA]	GPS2	ENSG00000132522	2874
Breast invasive carcinoma [BRCA]	GSTM4	ENSG00000168765	2948
Breast invasive carcinoma [BRCA]	HDDC2	ENSG00000111906	51020
Breast invasive carcinoma [BRCA]	HIST1H2BC	ENSG00000180596	8347
Breast invasive carcinoma [BRCA]	HS6ST1	ENSG00000136720	9394
Breast invasive carcinoma [BRCA]	KCNT2	ENSG00000162687	343450
Breast invasive carcinoma [BRCA]	KDELR1	ENSG00000105438	10945
Breast invasive carcinoma [BRCA]	KDM6A	ENSG00000147050	7403
Breast invasive carcinoma [BRCA]	KLK9	ENSG00000213022	284366
Breast invasive carcinoma [BRCA]	KLRC2	ENSG00000205809	3822
Breast invasive carcinoma [BRCA]	KMT2C	ENSG00000055609	58508
Breast invasive carcinoma [BRCA]	KRAS	ENSG00000133703	3845
Breast invasive carcinoma [BRCA]	LAMB4	ENSG00000091128	22798
Breast invasive carcinoma [BRCA]	LRRC37A3	ENSG00000176809	374819
Breast invasive carcinoma [BRCA]	LYRM4	ENSG00000214113	57128
Breast invasive carcinoma [BRCA]	MAP2K4	ENSG00000065559	6416
Breast invasive carcinoma [BRCA]	MAP2K7	ENSG00000076984	5609
Breast invasive carcinoma [BRCA]	MAP3K1	ENSG00000095015	4214
Breast invasive carcinoma [BRCA]	MED23	ENSG00000112282	9439
Breast invasive carcinoma [BRCA]	MEN1	ENSG00000133895	4221
Breast invasive carcinoma [BRCA]	MKRN3	ENSG00000179455	7681
Breast invasive carcinoma [BRCA]	MOS	ENSG00000172680	4342
Breast invasive carcinoma [BRCA]	MYB	ENSG00000118513	4602
Breast invasive carcinoma [BRCA]	MYH9	ENSG00000100345	4627
Breast invasive carcinoma [BRCA]	NCOR1	ENSG00000141027	9611
Breast invasive carcinoma [BRCA]	NF1	ENSG00000196712	4763
Breast invasive carcinoma [BRCA]	NOTCH2	ENSG00000134250	4853
Breast invasive carcinoma [BRCA]	NPAS4	ENSG00000174576	266743
Breast invasive carcinoma [BRCA]	NUP93	ENSG00000102900	9688
Breast invasive carcinoma [BRCA]	OR10A3	ENSG00000170683	26496
Breast invasive carcinoma [BRCA]	OR2M7	ENSG00000177186	391196
Breast invasive carcinoma [BRCA]	OR4D10	ENSG00000254466	390197
Breast invasive carcinoma [BRCA]	PANX1	ENSG00000110218	24145
Breast invasive carcinoma [BRCA]	PCGF6	ENSG00000156374	84108
Breast invasive carcinoma [BRCA]	PHF12	ENSG00000109118	57649
Breast invasive carcinoma [BRCA]	PIK3CA	ENSG00000121879	5290
Breast invasive carcinoma [BRCA]	PIWIL1	ENSG00000125207	9271
Breast invasive carcinoma [BRCA]	PKNOX2	ENSG00000165495	63876
Breast invasive carcinoma [BRCA]	PLA2G2E	ENSG00000188784	30814
Breast invasive carcinoma [BRCA]	PLEKHG7	ENSG00000187510	440107
Breast invasive carcinoma [BRCA]	PLK2	ENSG00000145632	10769
Breast invasive carcinoma [BRCA]	POP5	ENSG00000167272	51367
Breast invasive carcinoma [BRCA]	PPM1J	ENSG00000155367	333926
Breast invasive carcinoma [BRCA]	PSIP1	ENSG00000164985	11168
Breast invasive carcinoma [BRCA]	PTCHD3	ENSG00000262672	374308
Breast invasive carcinoma [BRCA]	PTEN	ENSG00000171862	5728
Breast invasive carcinoma [BRCA]	PTMS	ENSG00000159335	5763
Breast invasive carcinoma [BRCA]	PTPN11	ENSG00000179295	5781
Breast invasive carcinoma [BRCA]	RAB6A	ENSG00000175582	5870
Breast invasive carcinoma [BRCA]	RB1	ENSG00000139687	5925
Breast invasive carcinoma [BRCA]	RBBP9	ENSG00000089050	10741
Breast invasive carcinoma [BRCA]	RGS7	ENSG00000182901	6000
Breast invasive carcinoma [BRCA]	RPL5	ENSG00000122406	6125
Breast invasive carcinoma [BRCA]	RUNX1	ENSG00000159216	861
Breast invasive carcinoma [BRCA]	SEMA5A	ENSG00000112902	9037
Breast invasive carcinoma [BRCA]	SF3B1	ENSG00000115524	23451
Breast invasive carcinoma [BRCA]	SLC25A36	ENSG00000114120	55186
Breast invasive carcinoma [BRCA]	SLC35B1	ENSG00000121073	10237
Breast invasive carcinoma [BRCA]	SMAD4	ENSG00000141646	4089
Breast invasive carcinoma [BRCA]	SP3	ENSG00000172845	6670
Breast invasive carcinoma [BRCA]	SPEN	ENSG00000065526	23013
Breast invasive carcinoma [BRCA]	SSX3	ENSG00000269122	10214
Breast invasive carcinoma [BRCA]	SYNCRIP	ENSG00000135316	10492
Breast invasive carcinoma [BRCA]	TAS2R30	ENSG00000262908	259293
Breast invasive carcinoma [BRCA]	TBL1XR1	ENSG00000177565	79718
Breast invasive carcinoma [BRCA]	TBX3	ENSG00000135111	6926
Breast invasive carcinoma [BRCA]	TCP10	ENSG00000203690	6953
Breast invasive carcinoma [BRCA]	TFAP2A	ENSG00000137203	7020
Breast invasive carcinoma [BRCA]	THOC7	ENSG00000163634	80145
Breast invasive carcinoma [BRCA]	TLR7	ENSG00000196664	51284
Breast invasive carcinoma [BRCA]	TMEM167A	ENSG00000174695	153339
Breast invasive carcinoma [BRCA]	TMEM167B	ENSG00000215717	56900
Breast invasive carcinoma [BRCA]	TP53	ENSG00000141510	7157
Breast invasive carcinoma [BRCA]	TRMT5	ENSG00000126814	57570
Breast invasive carcinoma [BRCA]	TSPAN33	ENSG00000158457	340348
Breast invasive carcinoma [BRCA]	URM1	ENSG00000167118	81605
Breast invasive carcinoma [BRCA]	ZFP2	ENSG00000198939	80108
Breast invasive carcinoma [BRCA]	ZFP36L1	ENSG00000185650	677
Breast invasive carcinoma [BRCA]	ZMYM3	ENSG00000147130	9203
Breast invasive carcinoma [BRCA]	ZNF512	ENSG00000243943	84450
Breast invasive carcinoma [BRCA]	ZNF540	ENSG00000171817	163255
Breast invasive carcinoma [BRCA]	ZNF687	ENSG00000143373	57592
Breast invasive carcinoma [BRCA]	ZNF91	ENSG00000167232	7644
Breast invasive carcinoma [BRCA]	ZYX	ENSG00000159840	7791
Cervical squamous cell carcinoma and endocervical adenocarcinoma [CESC]	ARID1A	ENSG00000117713	8289
Cervical squamous cell carcinoma and endocervical adenocarcinoma [CESC]	B2M	ENSG00000166710	567
Cervical squamous cell carcinoma and endocervical adenocarcinoma [CESC]	BAP1	ENSG00000163930	8314
Cervical squamous cell carcinoma and endocervical adenocarcinoma [CESC]	C3orf70	ENSG00000187068	285382
Cervical squamous cell carcinoma and endocervical adenocarcinoma [CESC]	EP300	ENSG00000100393	2033
Cervical squamous cell carcinoma and endocervical adenocarcinoma [CESC]	ERBB2	ENSG00000141736	2064
Cervical squamous cell carcinoma and endocervical adenocarcinoma [CESC]	ERBB3	ENSG00000065361	2065
Cervical squamous cell carcinoma and endocervical adenocarcinoma [CESC]	FBXW7	ENSG00000109670	55294
Cervical squamous cell carcinoma and endocervical adenocarcinoma [CESC]	HLA-A	ENSG00000224320	3105
Cervical squamous cell carcinoma and endocervical adenocarcinoma [CESC]	HLA-B	ENSG00000234745	3106
Cervical squamous cell carcinoma and endocervical adenocarcinoma [CESC]	IFNGR1	ENSG00000027697	3459
Cervical squamous cell carcinoma and endocervical adenocarcinoma [CESC]	KMT2C	ENSG00000055609	58508
Cervical squamous cell carcinoma and endocervical adenocarcinoma [CESC]	KRAS	ENSG00000133703	3845
Cervical squamous cell carcinoma and endocervical adenocarcinoma [CESC]	MAPK1	ENSG00000100030	5594
Cervical squamous cell carcinoma and endocervical adenocarcinoma [CESC]	MUC4	ENSG00000145113	4585
Cervical squamous cell carcinoma and endocervical adenocarcinoma [CESC]	NFE2L2	ENSG00000116044	4780
Cervical squamous cell carcinoma and endocervical adenocarcinoma [CESC]	PIK3CA	ENSG00000121879	5290
Cervical squamous cell carcinoma and endocervical adenocarcinoma [CESC]	PTEN	ENSG00000171862	5728
Cervical squamous cell carcinoma and endocervical adenocarcinoma [CESC]	RB1	ENSG00000139687	5925
Cervical squamous cell carcinoma and endocervical adenocarcinoma [CESC]	STK11	ENSG00000118046	6794
Cervical squamous cell carcinoma and endocervical adenocarcinoma [CESC]	ZNF750	ENSG00000141579	79755
Cholangiocarcinoma [CHOL]	ARID1A	ENSG00000117713	8289
Cholangiocarcinoma [CHOL]	BAP1	ENSG00000163930	8314
Cholangiocarcinoma [CHOL]	CS	ENSG00000062485	1431
Cholangiocarcinoma [CHOL]	ELF3	ENSG00000163435	1999
Cholangiocarcinoma [CHOL]	EPHA2	ENSG00000142627	1969
Cholangiocarcinoma [CHOL]	IDH1	ENSG00000138413	3417
Cholangiocarcinoma [CHOL]	IDH2	ENSG00000182054	3418
Cholangiocarcinoma [CHOL]	KMT2C	ENSG00000055609	58508
Cholangiocarcinoma [CHOL]	KRAS	ENSG00000133703	3845
Cholangiocarcinoma [CHOL]	PBRM1	ENSG00000163939	55193
Cholangiocarcinoma [CHOL]	TP53	ENSG00000141510	7157
Colon adenocarcinoma [COAD]	ACVR1B	ENSG00000135503	91
Colon adenocarcinoma [COAD]	ACVR2A	ENSG00000121989	92
Colon adenocarcinoma [COAD]	ADAM18	ENSG00000168619	8749
Colon adenocarcinoma [COAD]	AMER1	ENSG00000184675	139285
Colon adenocarcinoma [COAD]	APC	ENSG00000134982	324
Colon adenocarcinoma [COAD]	ARFGEF1	ENSG00000066777	10565
Colon adenocarcinoma [COAD]	ARHGAP5	ENSG00000100852	394
Colon adenocarcinoma [COAD]	ARID1A	ENSG00000117713	8289
Colon adenocarcinoma [COAD]	ATM	ENSG00000149311	472
Colon adenocarcinoma [COAD]	AXIN2	ENSG00000168646	8313
Colon adenocarcinoma [COAD]	B2M	ENSG00000166710	567
Colon adenocarcinoma [COAD]	BCL9	ENSG00000266095	607
Colon adenocarcinoma [COAD]	BCL9L	ENSG00000186174	283149
Colon adenocarcinoma [COAD]	BCOR	ENSG00000183337	54880
Colon adenocarcinoma [COAD]	BMPR2	ENSG00000204217	659
Colon adenocarcinoma [COAD]	BRAF	ENSG00000157764	673
Colon adenocarcinoma [COAD]	C10orf120	ENSG00000183559	399814
Colon adenocarcinoma [COAD]	CACNA2D1	ENSG00000153956	781
Colon adenocarcinoma [COAD]	CALD1	ENSG00000122786	800
Colon adenocarcinoma [COAD]	CASP8	ENSG00000064012	841
Colon adenocarcinoma [COAD]	CCDC110	ENSG00000168491	256309
Colon adenocarcinoma [COAD]	CD58	ENSG00000116815	965
Colon adenocarcinoma [COAD]	CDC27	ENSG00000004897	996
Colon adenocarcinoma [COAD]	CTNNB1	ENSG00000168036	1499
Colon adenocarcinoma [COAD]	CWF19L2	ENSG00000152404	143884
Colon adenocarcinoma [COAD]	ELF3	ENSG00000163435	1999
Colon adenocarcinoma [COAD]	ERBB3	ENSG00000065361	2065
Colon adenocarcinoma [COAD]	ERBB4	ENSG00000178568	2066
Colon adenocarcinoma [COAD]	FBXW7	ENSG00000109670	55294
Colon adenocarcinoma [COAD]	GALNTL5	ENSG00000106648	168391
Colon adenocarcinoma [COAD]	HLA-B	ENSG00000234745	3106
Colon adenocarcinoma [COAD]	HNRNPL	ENSG00000104824	3191
Colon adenocarcinoma [COAD]	HNRNPUL2	ENSG00000214753	221092
Colon adenocarcinoma [COAD]	KRAS	ENSG00000133703	3845
Colon adenocarcinoma [COAD]	LARP4B	ENSG00000107929	23185
Colon adenocarcinoma [COAD]	MAP2K4	ENSG00000065559	6416
Colon adenocarcinoma [COAD]	MCF2	ENSG00000101977	4168
Colon adenocarcinoma [COAD]	MDGA2	ENSG00000139915	161357
Colon adenocarcinoma [COAD]	MIER3	ENSG00000155545	166968
Colon adenocarcinoma [COAD]	MTDH	ENSG00000147649	92140
Colon adenocarcinoma [COAD]	NFASC	ENSG00000163531	23114
Colon adenocarcinoma [COAD]	NKAPL	ENSG00000189134	222698
Colon adenocarcinoma [COAD]	NOVA1	ENSG00000139910	4857
Colon adenocarcinoma [COAD]	NRAS	ENSG00000213281	4893
Colon adenocarcinoma [COAD]	OR2M2	ENSG00000198601	391194
Colon adenocarcinoma [COAD]	OR6P1	ENSG00000186440	128366
Colon adenocarcinoma [COAD]	PCBP1	ENSG00000169564	5093
Colon adenocarcinoma [COAD]	PHGR1	ENSG00000233041	644844
Colon adenocarcinoma [COAD]	PIK3CA	ENSG00000121879	5290
Colon adenocarcinoma [COAD]	PIK3R1	ENSG00000145675	5295
Colon adenocarcinoma [COAD]	PRDM9	ENSG00000164256	56979
Colon adenocarcinoma [COAD]	RFX5	ENSG00000143390	5993
Colon adenocarcinoma [COAD]	RNF43	ENSG00000108375	54894
Colon adenocarcinoma [COAD]	ROBO2	ENSG00000185008	6092
Colon adenocarcinoma [COAD]	RPL22	ENSG00000116251	6146
Colon adenocarcinoma [COAD]	SEMG2	ENSG00000124157	6407
Colon adenocarcinoma [COAD]	SLITRK6	ENSG00000184564	84189
Colon adenocarcinoma [COAD]	SMAD2	ENSG00000175387	4087
Colon adenocarcinoma [COAD]	SMAD4	ENSG00000141646	4089
Colon adenocarcinoma [COAD]	SOX9	ENSG00000125398	6662
Colon adenocarcinoma [COAD]	TCF7L2	ENSG00000148737	6934
Colon adenocarcinoma [COAD]	TGIF1	ENSG00000177426	7050
Colon adenocarcinoma [COAD]	TP53	ENSG00000141510	7157
Colon adenocarcinoma [COAD]	ZBTB20	ENSG00000181722	26137
Colon adenocarcinoma [COAD]	ZC3H13	ENSG00000123200	23091
Colon adenocarcinoma [COAD]	ZFP36L2	ENSG00000152518	678
Colon adenocarcinoma [COAD]	ZNF14	ENSG00000105708	7561
Colon adenocarcinoma [COAD]	ZNF419	ENSG00000105136	79744
Colon adenocarcinoma [COAD]	ZNF540	ENSG00000171817	163255
Lymphoid Neoplasm Diffuse Large B-cell Lymphoma [DLBC]	EZH2	ENSG00000106462	2146
Lymphoid Neoplasm Diffuse Large B-cell Lymphoma [DLBC]	GNA13	ENSG00000120063	10672
Lymphoid Neoplasm Diffuse Large B-cell Lymphoma [DLBC]	HIST1H1C	ENSG00000187837	3006
Lymphoid Neoplasm Diffuse Large B-cell Lymphoma [DLBC]	HLA-A	ENSG00000224320	3105
Lymphoid Neoplasm Diffuse Large B-cell Lymphoma [DLBC]	HLA-B	ENSG00000234745	3106
Lymphoid Neoplasm Diffuse Large B-cell Lymphoma [DLBC]	KLF2	ENSG00000127528	10365
Lymphoid Neoplasm Diffuse Large B-cell Lymphoma [DLBC]	KLHL6	ENSG00000172578	89857
Lymphoid Neoplasm Diffuse Large B-cell Lymphoma [DLBC]	MEF2B	ENSG00000213999	100271849
Lymphoid Neoplasm Diffuse Large B-cell Lymphoma [DLBC]	MYD88	ENSG00000172936	4615
Lymphoid Neoplasm Diffuse Large B-cell Lymphoma [DLBC]	NFKBIA	ENSG00000100906	4792
Lymphoid Neoplasm Diffuse Large B-cell Lymphoma [DLBC]	PABPC1	ENSG00000070756	26986
Lymphoid Neoplasm Diffuse Large B-cell Lymphoma [DLBC]	PAX5	ENSG00000196092	5079
Lymphoid Neoplasm Diffuse Large B-cell Lymphoma [DLBC]	PIM1	ENSG00000137193	5292
Lymphoid Neoplasm Diffuse Large B-cell Lymphoma [DLBC]	POU2F2	ENSG00000028277	5452
Lymphoid Neoplasm Diffuse Large B-cell Lymphoma [DLBC]	RHPN2	ENSG00000131941	85415
Lymphoid Neoplasm Diffuse Large B-cell Lymphoma [DLBC]	STAT3	ENSG00000168610	6774
Lymphoid Neoplasm Diffuse Large B-cell Lymphoma [DLBC]	STAT6	ENSG00000166888	6778
Lymphoid Neoplasm Diffuse Large B-cell Lymphoma [DLBC]	TET2	ENSG00000168769	54790
Lymphoid Neoplasm Diffuse Large B-cell Lymphoma [DLBC]	TMEM30A	ENSG00000112697	55754
Lymphoid Neoplasm Diffuse Large B-cell Lymphoma [DLBC]	TNFAIP3	ENSG00000118503	7128
Lymphoid Neoplasm Diffuse Large B-cell Lymphoma [DLBC]	TNFRSF14	ENSG00000157873	8764
Lymphoid Neoplasm Diffuse Large B-cell Lymphoma [DLBC]	TP53	ENSG00000141510	7157
Lymphoid Neoplasm Diffuse Large B-cell Lymphoma [DLBC]	UBE2A	ENSG00000077721	7319
Lymphoid Neoplasm Diffuse Large B-cell Lymphoma [DLBC]	ZC3H12A	ENSG00000163874	80149
Lymphoid Neoplasm Diffuse Large B-cell Lymphoma [DLBC]	B2M	ENSG00000166710	567
Lymphoid Neoplasm Diffuse Large B-cell Lymphoma [DLBC]	BCL2	ENSG00000171791	596
Lymphoid Neoplasm Diffuse Large B-cell Lymphoma [DLBC]	BRAF	ENSG00000157764	673
Lymphoid Neoplasm Diffuse Large B-cell Lymphoma [DLBC]	CARD11	ENSG00000198286	84433
Lymphoid Neoplasm Diffuse Large B-cell Lymphoma [DLBC]	CCND1	ENSG00000110092	595
Lymphoid Neoplasm Diffuse Large B-cell Lymphoma [DLBC]	CD58	ENSG00000116815	965
Lymphoid Neoplasm Diffuse Large B-cell Lymphoma [DLBC]	CD70	ENSG00000125726	970
Lymphoid Neoplasm Diffuse Large B-cell Lymphoma [DLBC]	CD79B	ENSG00000007312	974
Lymphoid Neoplasm Diffuse Large B-cell Lymphoma [DLBC]	CIITA	ENSG00000179583	4261
Lymphoid Neoplasm Diffuse Large B-cell Lymphoma [DLBC]	CREBBP	ENSG00000005339	1387
Esophageal carcinoma [ESCA]	APC	ENSG00000134982	324
Esophageal carcinoma [ESCA]	ARID1A	ENSG00000117713	8289
Esophageal carcinoma [ESCA]	B2M	ENSG00000166710	567
Esophageal carcinoma [ESCA]	BCOR	ENSG00000183337	54880
Esophageal carcinoma [ESCA]	CDH1	ENSG00000039068	999
Esophageal carcinoma [ESCA]	CDH11	ENSG00000140937	1009
Esophageal carcinoma [ESCA]	CDKN2A	ENSG00000147889	1029
Esophageal carcinoma [ESCA]	CIC	ENSG00000079432	23152
Esophageal carcinoma [ESCA]	CNBD1	ENSG00000176571	168975
Esophageal carcinoma [ESCA]	CSMD3	ENSG00000164796	114788
Esophageal carcinoma [ESCA]	CTNNB1	ENSG00000168036	1499
Esophageal carcinoma [ESCA]	CTNND1	ENSG00000198561	1500
Esophageal carcinoma [ESCA]	ERBB2	ENSG00000141736	2064
Esophageal carcinoma [ESCA]	ERBB3	ENSG00000065361	2065
Esophageal carcinoma [ESCA]	ERBB4	ENSG00000178568	2066
Esophageal carcinoma [ESCA]	FBXW7	ENSG00000109670	55294
Esophageal carcinoma [ESCA]	FLG	ENSG00000143631	2312
Esophageal carcinoma [ESCA]	FRMD4A	ENSG00000151474	55691
Esophageal carcinoma [ESCA]	GABRA2	ENSG00000151834	2555
Esophageal carcinoma [ESCA]	HCN1	ENSG00000164588	348980
Esophageal carcinoma [ESCA]	HLA-A	ENSG00000224320	3105
Esophageal carcinoma [ESCA]	HLA-B	ENSG00000234745	3106
Esophageal carcinoma [ESCA]	IVL	ENSG00000163207	3713
Esophageal carcinoma [ESCA]	KCNT2	ENSG00000162687	343450
Esophageal carcinoma [ESCA]	KMT2D	ENSG00000167548	8085
Esophageal carcinoma [ESCA]	KRAS	ENSG00000133703	3845
Esophageal carcinoma [ESCA]	LARP4B	ENSG00000107929	23185
Esophageal carcinoma [ESCA]	MBD6	ENSG00000166987	114785
Esophageal carcinoma [ESCA]	NFE2L2	ENSG00000116044	4780
Esophageal carcinoma [ESCA]	NOTCH1	ENSG00000148400	4851
Esophageal carcinoma [ESCA]	PBRM1	ENSG00000163939	55193
Esophageal carcinoma [ESCA]	PIK3CA	ENSG00000121879	5290
Esophageal carcinoma [ESCA]	PIK3R1	ENSG00000145675	5295
Esophageal carcinoma [ESCA]	PTCH1	ENSG00000185920	5727
Esophageal carcinoma [ESCA]	PTEN	ENSG00000171862	5728
Esophageal carcinoma [ESCA]	RASA1	ENSG00000145715	5921
Esophageal carcinoma [ESCA]	RB1	ENSG00000139687	5925
Esophageal carcinoma [ESCA]	RHOA	ENSG00000067560	387
Esophageal carcinoma [ESCA]	RNF43	ENSG00000108375	54894
Esophageal carcinoma [ESCA]	RPL22	ENSG00000116251	6146
Esophageal carcinoma [ESCA]	SMAD4	ENSG00000141646	4089
Esophageal carcinoma [ESCA]	SMARCA4	ENSG00000127616	6597
Esophageal carcinoma [ESCA]	SOX9	ENSG00000125398	6662
Esophageal carcinoma [ESCA]	TFPI2	ENSG00000105825	7980
Esophageal carcinoma [ESCA]	TGFBR2	ENSG00000163513	7048
Esophageal carcinoma [ESCA]	TP53	ENSG00000141510	7157
Esophageal carcinoma [ESCA]	TPTE	ENSG00000166157	7179
Esophageal carcinoma [ESCA]	TRAM1L1	ENSG00000174599	133022
Esophageal carcinoma [ESCA]	TRIM49	ENSG00000168930	57093
Esophageal carcinoma [ESCA]	TTK	ENSG00000112742	7272
Esophageal carcinoma [ESCA]	XYLT2	ENSG00000015532	64132
Esophageal carcinoma [ESCA]	ZC3H13	ENSG00000123200	23091
Esophageal carcinoma [ESCA]	ZIC4	ENSG00000174963	84107
Esophageal carcinoma [ESCA]	ZNF750	ENSG00000141579	79755
Esophageal carcinoma [ESCA]	ZNF804B	ENSG00000182348	219578
Glioblastoma multiforme [GBM]	ATRX	ENSG00000268946	546
Glioblastoma multiforme [GBM]	BRAF	ENSG00000157764	673
Glioblastoma multiforme [GBM]	CALCR	ENSG00000004948	799
Glioblastoma multiforme [GBM]	CCDC91	ENSG00000123106	55297
Glioblastoma multiforme [GBM]	CDKN2C	ENSG00000123080	1031
Glioblastoma multiforme [GBM]	CHD8	ENSG00000100888	57680
Glioblastoma multiforme [GBM]	CIC	ENSG00000079432	23152
Glioblastoma multiforme [GBM]	COL1A2	ENSG00000164692	1278
Glioblastoma multiforme [GBM]	CTNND2	ENSG00000169862	1501
Glioblastoma multiforme [GBM]	CXorf22	ENSG00000165164	170063
Glioblastoma multiforme [GBM]	DCAF12L2	ENSG00000198354	340578
Glioblastoma multiforme [GBM]	EGFR	ENSG00000146648	1956
Glioblastoma multiforme [GBM]	FLG2	ENSG00000143520	388698
Glioblastoma multiforme [GBM]	FUBP1	ENSG00000162613	8880
Glioblastoma multiforme [GBM]	GABRA6	ENSG00000145863	2559
Glioblastoma multiforme [GBM]	GLYATL1	ENSG00000166840	92292
Glioblastoma multiforme [GBM]	GRHL3	ENSG00000158055	57822
Glioblastoma multiforme [GBM]	IDH1	ENSG00000138413	3417
Glioblastoma multiforme [GBM]	IDH2	ENSG00000182054	3418
Glioblastoma multiforme [GBM]	IMPG1	ENSG00000112706	3617
Glioblastoma multiforme [GBM]	KEL	ENSG00000197993	3792
Glioblastoma multiforme [GBM]	KRT23	ENSG00000108244	25984
Glioblastoma multiforme [GBM]	LZTR1	ENSG00000099949	8216
Glioblastoma multiforme [GBM]	MED12	ENSG00000184634	9968
Glioblastoma multiforme [GBM]	MSL3	ENSG00000005302	10943
Glioblastoma multiforme [GBM]	NCOA6	ENSG00000198646	23054
Glioblastoma multiforme [GBM]	NF1	ENSG00000196712	4763
Glioblastoma multiforme [GBM]	NOTCH1	ENSG00000148400	4851
Glioblastoma multiforme [GBM]	NUP210L	ENSG00000143552	91181
Glioblastoma multiforme [GBM]	PIK3CA	ENSG00000121879	5290
Glioblastoma multiforme [GBM]	PIK3CB	ENSG00000051382	5291
Glioblastoma multiforme [GBM]	PIK3R1	ENSG00000145675	5295
Glioblastoma multiforme [GBM]	PTEN	ENSG00000171862	5728
Glioblastoma multiforme [GBM]	PTPN11	ENSG00000179295	5781
Glioblastoma multiforme [GBM]	QKI	ENSG00000112531	9444
Glioblastoma multiforme [GBM]	RB1	ENSG00000139687	5925
Glioblastoma multiforme [GBM]	RPL5	ENSG00000122406	6125
Glioblastoma multiforme [GBM]	SEMA3C	ENSG00000075223	10512
Glioblastoma multiforme [GBM]	SEMA3E	ENSG00000170381	9723
Glioblastoma multiforme [GBM]	SEMG1	ENSG00000124233	6406
Glioblastoma multiforme [GBM]	SIGLEC8	ENSG00000105366	27181
Glioblastoma multiforme [GBM]	SLC26A3	ENSG00000091138	1811
Glioblastoma multiforme [GBM]	SLITRK6	ENSG00000184564	84189
Glioblastoma multiforme [GBM]	SPHKAP	ENSG00000153820	80309
Glioblastoma multiforme [GBM]	STAG2	ENSG00000101972	10735
Glioblastoma multiforme [GBM]	SUFU	ENSG00000107882	51684
Glioblastoma multiforme [GBM]	SULT1B1	ENSG00000173597	27284
Glioblastoma multiforme [GBM]	TCF12	ENSG00000140262	6938
Glioblastoma multiforme [GBM]	TMPRSS15	ENSG00000154646	5651
Glioblastoma multiforme [GBM]	TP53	ENSG00000141510	7157
Glioblastoma multiforme [GBM]	TPTE2	ENSG00000132958	93492
Glioblastoma multiforme [GBM]	TRAT1	ENSG00000163519	50852
Glioblastoma multiforme [GBM]	UGT2A3	ENSG00000135220	79799
Glioblastoma multiforme [GBM]	ZKSCAN4	ENSG00000187626	387032
Glioblastoma multiforme [GBM]	ZNF280D	ENSG00000137871	54816
Head and Neck squamous cell carcinoma [HNSC]	A1BG	ENSG00000121410	1
Head and Neck squamous cell carcinoma [HNSC]	ADAM28	ENSG00000042980	10863
Head and Neck squamous cell carcinoma [HNSC]	AGER	ENSG00000230514	177
Head and Neck squamous cell carcinoma [HNSC]	AGTR1	ENSG00000144891	185
Head and Neck squamous cell carcinoma [HNSC]	AHDC1	ENSG00000126705	27245
Head and Neck squamous cell carcinoma [HNSC]	AJUBA	ENSG00000129474	84962
Head and Neck squamous cell carcinoma [HNSC]	AK5	ENSG00000154027	26289
Head and Neck squamous cell carcinoma [HNSC]	AKAP9	ENSG00000127914	10142
Head and Neck squamous cell carcinoma [HNSC]	ANKRD17	ENSG00000132466	26057
Head and Neck squamous cell carcinoma [HNSC]	APC	ENSG00000134982	324
Head and Neck squamous cell carcinoma [HNSC]	ARID2	ENSG00000189079	196528
Head and Neck squamous cell carcinoma [HNSC]	ASXL1	ENSG00000171456	171023
Head and Neck squamous cell carcinoma [HNSC]	B2M	ENSG00000166710	567
Head and Neck squamous cell carcinoma [HNSC]	BCLAF1	ENSG00000029363	9774
Head and Neck squamous cell carcinoma [HNSC]	BIRC6	ENSG00000115760	57448
Head and Neck squamous cell carcinoma [HNSC]	BRWD3	ENSG00000165288	254065
Head and Neck squamous cell carcinoma [HNSC]	C9orf135	ENSG00000204711	138255
Head and Neck squamous cell carcinoma [HNSC]	CASP8	ENSG00000064012	841
Head and Neck squamous cell carcinoma [HNSC]	CD58	ENSG00000116815	965
Head and Neck squamous cell carcinoma [HNSC]	CDKN2A	ENSG00000147889	1029
Head and Neck squamous cell carcinoma [HNSC]	CECR2	ENSG00000099954	27443
Head and Neck squamous cell carcinoma [HNSC]	CHD8	ENSG00000100888	57680
Head and Neck squamous cell carcinoma [HNSC]	CNTNAP5	ENSG00000155052	129684
Head and Neck squamous cell carcinoma [HNSC]	CSNK2A1	ENSG00000101266	1457
Head and Neck squamous cell carcinoma [HNSC]	CUL3	ENSG00000036257	8452
Head and Neck squamous cell carcinoma [HNSC]	CYLC2	ENSG00000155833	1539
Head and Neck squamous cell carcinoma [HNSC]	CYLD	ENSG00000083799	1540
Head and Neck squamous cell carcinoma [HNSC]	CYP4A11	ENSG00000187048	1579
Head and Neck squamous cell carcinoma [HNSC]	DDX3X	ENSG00000215301	1654
Head and Neck squamous cell carcinoma [HNSC]	2020-12-01	ENSG00000173077	50514
Head and Neck squamous cell carcinoma [HNSC]	DHRS4	ENSG00000157326	10901
Head and Neck squamous cell carcinoma [HNSC]	DIDO1	ENSG00000101191	11083
Head and Neck squamous cell carcinoma [HNSC]	DOK6	ENSG00000206052	220164
Head and Neck squamous cell carcinoma [HNSC]	DOPEY1	ENSG00000083097	23033
Head and Neck squamous cell carcinoma [HNSC]	DPRX	ENSG00000204595	503834
Head and Neck squamous cell carcinoma [HNSC]	EP300	ENSG00000100393	2033
Head and Neck squamous cell carcinoma [HNSC]	EPHA1	ENSG00000146904	2041
Head and Neck squamous cell carcinoma [HNSC]	EPHA2	ENSG00000142627	1969
Head and Neck squamous cell carcinoma [HNSC]	ERC2	ENSG00000187672	26059
Head and Neck squamous cell carcinoma [HNSC]	EYA1	ENSG00000104313	2138
Head and Neck squamous cell carcinoma [HNSC]	FAT1	ENSG00000083857	2195
Head and Neck squamous cell carcinoma [HNSC]	FBXW7	ENSG00000109670	55294
Head and Neck squamous cell carcinoma [HNSC]	FOSL2	ENSG00000075426	2355
Head and Neck squamous cell carcinoma [HNSC]	GALNTL6	ENSG00000174473	442117
Head and Neck squamous cell carcinoma [HNSC]	GIGYF2	ENSG00000204120	26058
Head and Neck squamous cell carcinoma [HNSC]	GPRC6A	ENSG00000173612	222545
Head and Neck squamous cell carcinoma [HNSC]	GRM7	ENSG00000196277	2917
Head and Neck squamous cell carcinoma [HNSC]	HFM1	ENSG00000162669	164045
Head and Neck squamous cell carcinoma [HNSC]	HIST1H2BG	ENSG00000187990	8339
Head and Neck squamous cell carcinoma [HNSC]	HLA-A	ENSG00000224320	3105
Head and Neck squamous cell carcinoma [HNSC]	HLA-B	ENSG00000234745	3106
Head and Neck squamous cell carcinoma [HNSC]	HNRNPD	ENSG00000138668	3184
Head and Neck squamous cell carcinoma [HNSC]	HRAS	ENSG00000174775	3265
Head and Neck squamous cell carcinoma [HNSC]	ID3	ENSG00000117318	3399
Head and Neck squamous cell carcinoma [HNSC]	ITGB1	ENSG00000150093	3688
Head and Neck squamous cell carcinoma [HNSC]	JMJD1C	ENSG00000171988	221037
Head and Neck squamous cell carcinoma [HNSC]	KDM6A	ENSG00000147050	7403
Head and Neck squamous cell carcinoma [HNSC]	KRT5	ENSG00000186081	3852
Head and Neck squamous cell carcinoma [HNSC]	KRTAP13-2	ENSG00000182816	337959
Head and Neck squamous cell carcinoma [HNSC]	KRTAP9-9	ENSG00000198083	81870
Head and Neck squamous cell carcinoma [HNSC]	LCP1	ENSG00000136167	3936
Head and Neck squamous cell carcinoma [HNSC]	LYZL6	ENSG00000161572	57151
Head and Neck squamous cell carcinoma [HNSC]	MAPK1	ENSG00000100030	5594
Head and Neck squamous cell carcinoma [HNSC]	MB21D2	ENSG00000180611	151963
Head and Neck squamous cell carcinoma [HNSC]	MCF2	ENSG00000101977	4168
Head and Neck squamous cell carcinoma [HNSC]	MGAM	ENSG00000257335	8972
Head and Neck squamous cell carcinoma [HNSC]	MME	ENSG00000196549	4311
Head and Neck squamous cell carcinoma [HNSC]	MTMR8	ENSG00000102043	55613
Head and Neck squamous cell carcinoma [HNSC]	MYOM1	ENSG00000101605	8736
Head and Neck squamous cell carcinoma [HNSC]	NAA25	ENSG00000111300	80018
Head and Neck squamous cell carcinoma [HNSC]	NCOR1	ENSG00000141027	9611
Head and Neck squamous cell carcinoma [HNSC]	NF2	ENSG00000186575	4771
Head and Neck squamous cell carcinoma [HNSC]	NFE2L2	ENSG00000116044	4780
Head and Neck squamous cell carcinoma [HNSC]	NMI	ENSG00000123609	9111
Head and Neck squamous cell carcinoma [HNSC]	NOTCH1	ENSG00000148400	4851
Head and Neck squamous cell carcinoma [HNSC]	NPFFR2	ENSG00000056291	10886
Head and Neck squamous cell carcinoma [HNSC]	NR2E1	ENSG00000112333	7101
Head and Neck squamous cell carcinoma [HNSC]	NSD1	ENSG00000165671	64324
Head and Neck squamous cell carcinoma [HNSC]	NUP205	ENSG00000155561	23165
Head and Neck squamous cell carcinoma [HNSC]	OR2L2	ENSG00000203663	26246
Head and Neck squamous cell carcinoma [HNSC]	OR2M5	ENSG00000162727	127059
Head and Neck squamous cell carcinoma [HNSC]	OR4A15	ENSG00000181958	81328
Head and Neck squamous cell carcinoma [HNSC]	OR4C12	ENSG00000221954	283093
Head and Neck squamous cell carcinoma [HNSC]	PAX5	ENSG00000196092	5079
Head and Neck squamous cell carcinoma [HNSC]	PEG3	ENSG00000198300	5178
Head and Neck squamous cell carcinoma [HNSC]	PGM5	ENSG00000154330	5239
Head and Neck squamous cell carcinoma [HNSC]	PHIP	ENSG00000146247	55023
Head and Neck squamous cell carcinoma [HNSC]	PIK3CA	ENSG00000121879	5290
Head and Neck squamous cell carcinoma [HNSC]	PIK3R1	ENSG00000145675	5295
Head and Neck squamous cell carcinoma [HNSC]	PSG8	ENSG00000124467	440533
Head and Neck squamous cell carcinoma [HNSC]	PTEN	ENSG00000171862	5728
Head and Neck squamous cell carcinoma [HNSC]	PTH2R	ENSG00000144407	5746
Head and Neck squamous cell carcinoma [HNSC]	PTPN14	ENSG00000152104	5784
Head and Neck squamous cell carcinoma [HNSC]	PXMP4	ENSG00000101417	11264
Head and Neck squamous cell carcinoma [HNSC]	RAC1	ENSG00000136238	5879
Head and Neck squamous cell carcinoma [HNSC]	RARG	ENSG00000172819	5916
Head and Neck squamous cell carcinoma [HNSC]	RASA1	ENSG00000145715	5921
Head and Neck squamous cell carcinoma [HNSC]	RBM5	ENSG00000003756	10181
Head and Neck squamous cell carcinoma [HNSC]	REG1B	ENSG00000172023	5968
Head and Neck squamous cell carcinoma [HNSC]	RHOA	ENSG00000067560	387
Head and Neck squamous cell carcinoma [HNSC]	ROCK1	ENSG00000067900	6093
Head and Neck squamous cell carcinoma [HNSC]	RSPO2	ENSG00000147655	340419
Head and Neck squamous cell carcinoma [HNSC]	SLITRK1	ENSG00000178235	114798
Head and Neck squamous cell carcinoma [HNSC]	SMAD4	ENSG00000141646	4089
Head and Neck squamous cell carcinoma [HNSC]	SRRM2	ENSG00000167978	23524
Head and Neck squamous cell carcinoma [HNSC]	STX11	ENSG00000135604	8676
Head and Neck squamous cell carcinoma [HNSC]	SULF1	ENSG00000137573	23213
Head and Neck squamous cell carcinoma [HNSC]	TCEAL2	ENSG00000184905	140597
Head and Neck squamous cell carcinoma [HNSC]	TEX13A	ENSG00000268629	56157
Head and Neck squamous cell carcinoma [HNSC]	TGFBR2	ENSG00000163513	7048
Head and Neck squamous cell carcinoma [HNSC]	TNC	ENSG00000041982	3371
Head and Neck squamous cell carcinoma [HNSC]	TNFAIP6	ENSG00000123610	7130
Head and Neck squamous cell carcinoma [HNSC]	TP53	ENSG00000141510	7157
Head and Neck squamous cell carcinoma [HNSC]	TRAT1	ENSG00000163519	50852
Head and Neck squamous cell carcinoma [HNSC]	UNC13C	ENSG00000137766	440279
Head and Neck squamous cell carcinoma [HNSC]	USP9X	ENSG00000124486	8239
Head and Neck squamous cell carcinoma [HNSC]	YLPM1	ENSG00000119596	56252
Head and Neck squamous cell carcinoma [HNSC]	ZNF471	ENSG00000196263	57573
Head and Neck squamous cell carcinoma [HNSC]	ZNF510	ENSG00000081386	22869
Head and Neck squamous cell carcinoma [HNSC]	ZNF594	ENSG00000180626	84622
Head and Neck squamous cell carcinoma [HNSC]	ZNF646	ENSG00000167395	9726
Head and Neck squamous cell carcinoma [HNSC]	ZNF720	ENSG00000197302	124411
Head and Neck squamous cell carcinoma [HNSC]	ZNF750	ENSG00000141579	79755
Head and Neck squamous cell carcinoma [HNSC]	ZNF763	ENSG00000267179	284390
Head and Neck squamous cell carcinoma [HNSC]	ZNF99	ENSG00000213973	7652
Kidney Chromophobe [KICH]	CDKN1A	ENSG00000124762	1026
Kidney Chromophobe [KICH]	HNRNPM	ENSG00000099783	4670
Kidney Chromophobe [KICH]	KDM6A	ENSG00000147050	7403
Kidney Chromophobe [KICH]	MET	ENSG00000105976	4233
Kidney Chromophobe [KICH]	NEFH	ENSG00000100285	4744
Kidney Chromophobe [KICH]	NF2	ENSG00000186575	4771
Kidney Chromophobe [KICH]	PTEN	ENSG00000171862	5728
Kidney Chromophobe [KICH]	SETD2	ENSG00000181555	29072
Kidney Chromophobe [KICH]	TP53	ENSG00000141510	7157
Kidney renal clear cell carcinoma [KIRC]	ARID1A	ENSG00000117713	8289
Kidney renal clear cell carcinoma [KIRC]	BAP1	ENSG00000163930	8314
Kidney renal clear cell carcinoma [KIRC]	CYP4F11	ENSG00000171903	57834
Kidney renal clear cell carcinoma [KIRC]	JSRP1	ENSG00000167476	126306
Kidney renal clear cell carcinoma [KIRC]	KDM5C	ENSG00000269816	8242
Kidney renal clear cell carcinoma [KIRC]	KRTAP20-2	ENSG00000184032	337976
Kidney renal clear cell carcinoma [KIRC]	MAX	ENSG00000125952	4149
Kidney renal clear cell carcinoma [KIRC]	MTOR	ENSG00000198793	2475
Kidney renal clear cell carcinoma [KIRC]	NEFH	ENSG00000100285	4744
Kidney renal clear cell carcinoma [KIRC]	NEUROD2	ENSG00000171532	4761
Kidney renal clear cell carcinoma [KIRC]	NF2	ENSG00000186575	4771
Kidney renal clear cell carcinoma [KIRC]	PBRM1	ENSG00000163939	55193
Kidney renal clear cell carcinoma [KIRC]	PTEN	ENSG00000171862	5728
Kidney renal clear cell carcinoma [KIRC]	SETD2	ENSG00000181555	29072
Kidney renal clear cell carcinoma [KIRC]	SLC22A9	ENSG00000149742	114571
Kidney renal clear cell carcinoma [KIRC]	STAG2	ENSG00000101972	10735
Kidney renal clear cell carcinoma [KIRC]	TP53	ENSG00000141510	7157
Kidney renal clear cell carcinoma [KIRC]	VHL	ENSG00000134086	7428
Kidney renal papillary cell carcinoma [KIRP]	ABT1	ENSG00000268612	29777
Kidney renal papillary cell carcinoma [KIRP]	ARHGEF38	ENSG00000236699	54848
Kidney renal papillary cell carcinoma [KIRP]	ARID1A	ENSG00000117713	8289
Kidney renal papillary cell carcinoma [KIRP]	ATP1B1	ENSG00000143153	481
Kidney renal papillary cell carcinoma [KIRP]	BAP1	ENSG00000163930	8314
Kidney renal papillary cell carcinoma [KIRP]	CUL3	ENSG00000036257	8452
Kidney renal papillary cell carcinoma [KIRP]	DNMT3A	ENSG00000119772	1788
Kidney renal papillary cell carcinoma [KIRP]	HNRNPM	ENSG00000099783	4670
Kidney renal papillary cell carcinoma [KIRP]	KDM6A	ENSG00000147050	7403
Kidney renal papillary cell carcinoma [KIRP]	LCE2C	ENSG00000187180	353140
Kidney renal papillary cell carcinoma [KIRP]	LIX1	ENSG00000145721	167410
Kidney renal papillary cell carcinoma [KIRP]	LYAR	ENSG00000145220	55646
Kidney renal papillary cell carcinoma [KIRP]	MET	ENSG00000105976	4233
Kidney renal papillary cell carcinoma [KIRP]	NEFH	ENSG00000100285	4744
Kidney renal papillary cell carcinoma [KIRP]	NF2	ENSG00000186575	4771
Kidney renal papillary cell carcinoma [KIRP]	NR2C2AP	ENSG00000184162	126382
Kidney renal papillary cell carcinoma [KIRP]	OVOL1	ENSG00000172818	5017
Kidney renal papillary cell carcinoma [KIRP]	PARD6B	ENSG00000124171	84612
Kidney renal papillary cell carcinoma [KIRP]	PBRM1	ENSG00000163939	55193
Kidney renal papillary cell carcinoma [KIRP]	PTEN	ENSG00000171862	5728
Kidney renal papillary cell carcinoma [KIRP]	SAV1	ENSG00000151748	60485
Kidney renal papillary cell carcinoma [KIRP]	SETD2	ENSG00000181555	29072
Kidney renal papillary cell carcinoma [KIRP]	SMARCB1	ENSG00000099956	6598
Kidney renal papillary cell carcinoma [KIRP]	SYCN	ENSG00000179751	342898
Kidney renal papillary cell carcinoma [KIRP]	TP53	ENSG00000141510	7157
Acute Myeloid Leukemia [LAML]	ASXL1	ENSG00000171456	171023
Acute Myeloid Leukemia [LAML]	ATM	ENSG00000149311	472
Acute Myeloid Leukemia [LAML]	BCOR	ENSG00000183337	54880
Acute Myeloid Leukemia [LAML]	BIRC3	ENSG00000023445	330
Acute Myeloid Leukemia [LAML]	BRAF	ENSG00000157764	673
Acute Myeloid Leukemia [LAML]	CEBPA	ENSG00000245848	1050
Acute Myeloid Leukemia [LAML]	CHD2	ENSG00000173575	1106
Acute Myeloid Leukemia [LAML]	DNMT3A	ENSG00000119772	1788
Acute Myeloid Leukemia [LAML]	EGR2	ENSG00000122877	1959
Acute Myeloid Leukemia [LAML]	FBXO7	ENSG00000100225	25793
Acute Myeloid Leukemia [LAML]	FLT3	ENSG00000122025	2322
Acute Myeloid Leukemia [LAML]	FUBP1	ENSG00000162613	8880
Acute Myeloid Leukemia [LAML]	GABRG3	ENSG00000182256	2567
Acute Myeloid Leukemia [LAML]	GDI2	ENSG00000057608	2665
Acute Myeloid Leukemia [LAML]	HPS3	ENSG00000163755	84343
Acute Myeloid Leukemia [LAML]	IDH1	ENSG00000138413	3417
Acute Myeloid Leukemia [LAML]	IDH2	ENSG00000182054	3418
Acute Myeloid Leukemia [LAML]	IFT74	ENSG00000096872	80173
Acute Myeloid Leukemia [LAML]	IKZF3	ENSG00000161405	22806
Acute Myeloid Leukemia [LAML]	KIT	ENSG00000157404	3815
Acute Myeloid Leukemia [LAML]	KLHL6	ENSG00000172578	89857
Acute Myeloid Leukemia [LAML]	KLHL7	ENSG00000122550	55975
Acute Myeloid Leukemia [LAML]	KRAS	ENSG00000133703	3845
Acute Myeloid Leukemia [LAML]	MGA	ENSG00000174197	23269
Acute Myeloid Leukemia [LAML]	MYD88	ENSG00000172936	4615
Acute Myeloid Leukemia [LAML]	NFU1	ENSG00000169599	27247
Acute Myeloid Leukemia [LAML]	NOTCH1	ENSG00000148400	4851
Acute Myeloid Leukemia [LAML]	NPAS3	ENSG00000151322	64067
Acute Myeloid Leukemia [LAML]	NPM1	ENSG00000181163	4869
Acute Myeloid Leukemia [LAML]	NRAS	ENSG00000213281	4893
Acute Myeloid Leukemia [LAML]	PHF6	ENSG00000156531	84295
Acute Myeloid Leukemia [LAML]	PLSCR1	ENSG00000188313	5359
Acute Myeloid Leukemia [LAML]	PRDM1	ENSG00000057657	639
Acute Myeloid Leukemia [LAML]	PTPN11	ENSG00000179295	5781
Acute Myeloid Leukemia [LAML]	RALGPS2	ENSG00000116191	55103
Acute Myeloid Leukemia [LAML]	RUNX1	ENSG00000159216	861
Acute Myeloid Leukemia [LAML]	SENP6	ENSG00000112701	26054
Acute Myeloid Leukemia [LAML]	SF3B1	ENSG00000115524	23451
Acute Myeloid Leukemia [LAML]	SLC16A7	ENSG00000118596	9194
Acute Myeloid Leukemia [LAML]	SLC43A1	ENSG00000149150	8501
Acute Myeloid Leukemia [LAML]	SLIT2	ENSG00000145147	9353
Acute Myeloid Leukemia [LAML]	SPEN	ENSG00000065526	23013
Acute Myeloid Leukemia [LAML]	STAG2	ENSG00000101972	10735
Acute Myeloid Leukemia [LAML]	TET2	ENSG00000168769	54790
Acute Myeloid Leukemia [LAML]	TP53	ENSG00000141510	7157
Acute Myeloid Leukemia [LAML]	TRAF3	ENSG00000131323	7187
Acute Myeloid Leukemia [LAML]	U2AF1	ENSG00000160201	7307
Acute Myeloid Leukemia [LAML]	WT1	ENSG00000184937	7490
Acute Myeloid Leukemia [LAML]	XPO1	ENSG00000082898	7514
Acute Myeloid Leukemia [LAML]	ZNF292	ENSG00000188994	23036
Brain Lower Grade Glioma [LGG]	ARID1A	ENSG00000117713	8289
Brain Lower Grade Glioma [LGG]	ARID2	ENSG00000189079	196528
Brain Lower Grade Glioma [LGG]	ATRX	ENSG00000268946	546
Brain Lower Grade Glioma [LGG]	BRAF	ENSG00000157764	673
Brain Lower Grade Glioma [LGG]	C14orf105	ENSG00000100557	55195
Brain Lower Grade Glioma [LGG]	CCDC91	ENSG00000123106	55297
Brain Lower Grade Glioma [LGG]	CIC	ENSG00000079432	23152
Brain Lower Grade Glioma [LGG]	CPEB4	ENSG00000113742	80315
Brain Lower Grade Glioma [LGG]	CUL4B	ENSG00000158290	8450
Brain Lower Grade Glioma [LGG]	DNMT3A	ENSG00000119772	1788
Brain Lower Grade Glioma [LGG]	EGFR	ENSG00000146648	1956
Brain Lower Grade Glioma [LGG]	EIF4A1	ENSG00000161960	1973
Brain Lower Grade Glioma [LGG]	FLG	ENSG00000143631	2312
Brain Lower Grade Glioma [LGG]	FUBP1	ENSG00000162613	8880
Brain Lower Grade Glioma [LGG]	HDAC2	ENSG00000196591	3066
Brain Lower Grade Glioma [LGG]	IDH1	ENSG00000138413	3417
Brain Lower Grade Glioma [LGG]	IDH2	ENSG00000182054	3418
Brain Lower Grade Glioma [LGG]	KEL	ENSG00000197993	3792
Brain Lower Grade Glioma [LGG]	MED12	ENSG00000184634	9968
Brain Lower Grade Glioma [LGG]	NCOA6	ENSG00000198646	23054
Brain Lower Grade Glioma [LGG]	NF1	ENSG00000196712	4763
Brain Lower Grade Glioma [LGG]	NIPBL	ENSG00000164190	25836
Brain Lower Grade Glioma [LGG]	NOTCH1	ENSG00000148400	4851
Brain Lower Grade Glioma [LGG]	NUP210L	ENSG00000143552	91181
Brain Lower Grade Glioma [LGG]	OGT	ENSG00000147162	8473
Brain Lower Grade Glioma [LGG]	PABPC4	ENSG00000090621	8761
Brain Lower Grade Glioma [LGG]	PIK3CA	ENSG00000121879	5290
Brain Lower Grade Glioma [LGG]	PIK3R1	ENSG00000145675	5295
Brain Lower Grade Glioma [LGG]	PTEN	ENSG00000171862	5728
Brain Lower Grade Glioma [LGG]	PTPN11	ENSG00000179295	5781
Brain Lower Grade Glioma [LGG]	RB1	ENSG00000139687	5925
Brain Lower Grade Glioma [LGG]	SETD2	ENSG00000181555	29072
Brain Lower Grade Glioma [LGG]	SPANXD	ENSG00000196406	64648
Brain Lower Grade Glioma [LGG]	SSTR4	ENSG00000132671	6754
Brain Lower Grade Glioma [LGG]	STAG2	ENSG00000101972	10735
Brain Lower Grade Glioma [LGG]	TCF12	ENSG00000140262	6938
Brain Lower Grade Glioma [LGG]	TMPRSS15	ENSG00000154646	5651
Brain Lower Grade Glioma [LGG]	TP53	ENSG00000141510	7157
Brain Lower Grade Glioma [LGG]	TUB	ENSG00000166402	7275
Brain Lower Grade Glioma [LGG]	ZBTB20	ENSG00000181722	26137
Brain Lower Grade Glioma [LGG]	ZNF280D	ENSG00000137871	54816
Brain Lower Grade Glioma [LGG]	ZNF292	ENSG00000188994	23036
Liver hepatocellular carcinoma [LIHC]	ALB	ENSG00000163631	213
Liver hepatocellular carcinoma [LIHC]	ARID1A	ENSG00000117713	8289
Liver hepatocellular carcinoma [LIHC]	ARID2	ENSG00000189079	196528
Liver hepatocellular carcinoma [LIHC]	AXIN1	ENSG00000103126	8312
Liver hepatocellular carcinoma [LIHC]	BAP1	ENSG00000163930	8314
Liver hepatocellular carcinoma [LIHC]	BRD7	ENSG00000166164	29117
Liver hepatocellular carcinoma [LIHC]	C3	ENSG00000125730	718
Liver hepatocellular carcinoma [LIHC]	CDKN1A	ENSG00000124762	1026
Liver hepatocellular carcinoma [LIHC]	CDKN1B	ENSG00000111276	1027
Liver hepatocellular carcinoma [LIHC]	CDKN2A	ENSG00000147889	1029
Liver hepatocellular carcinoma [LIHC]	CISD1	ENSG00000122873	55847
Liver hepatocellular carcinoma [LIHC]	CTNNB1	ENSG00000168036	1499
Liver hepatocellular carcinoma [LIHC]	DCDC1	ENSG00000170959	341019
Liver hepatocellular carcinoma [LIHC]	DYRK1A	ENSG00000157540	1859
Liver hepatocellular carcinoma [LIHC]	EEF1A1	ENSG00000156508	1915
Liver hepatocellular carcinoma [LIHC]	HNF1A	ENSG00000135100	6927
Liver hepatocellular carcinoma [LIHC]	IL23A	ENSG00000110944	51561
Liver hepatocellular carcinoma [LIHC]	IL6ST	ENSG00000134352	3572
Liver hepatocellular carcinoma [LIHC]	IRF2	ENSG00000168310	3660
Liver hepatocellular carcinoma [LIHC]	IRX1	ENSG00000170549	79192
Liver hepatocellular carcinoma [LIHC]	KEAP1	ENSG00000079999	9817
Liver hepatocellular carcinoma [LIHC]	KIF19	ENSG00000196169	124602
Liver hepatocellular carcinoma [LIHC]	LZTR1	ENSG00000099949	8216
Liver hepatocellular carcinoma [LIHC]	MRPS12	ENSG00000128626	6183
Liver hepatocellular carcinoma [LIHC]	NF2	ENSG00000186575	4771
Liver hepatocellular carcinoma [LIHC]	NFE2L2	ENSG00000116044	4780
Liver hepatocellular carcinoma [LIHC]	NLGN1	ENSG00000169760	22871
Liver hepatocellular carcinoma [LIHC]	PIK3CA	ENSG00000121879	5290
Liver hepatocellular carcinoma [LIHC]	PTEN	ENSG00000171862	5728
Liver hepatocellular carcinoma [LIHC]	RB1	ENSG00000139687	5925
Liver hepatocellular carcinoma [LIHC]	RPL22	ENSG00000116251	6146
Liver hepatocellular carcinoma [LIHC]	RPS6KA3	ENSG00000177189	6197
Liver hepatocellular carcinoma [LIHC]	SYCP2	ENSG00000196074	10388
Liver hepatocellular carcinoma [LIHC]	TMEM218	ENSG00000150433	219854
Liver hepatocellular carcinoma [LIHC]	TP53	ENSG00000141510	7157
Liver hepatocellular carcinoma [LIHC]	TSC1	ENSG00000165699	7248
Liver hepatocellular carcinoma [LIHC]	TSC2	ENSG00000103197	7249
Liver hepatocellular carcinoma [LIHC]	VCX	ENSG00000182583	26609
Lung adenocarcinoma [LUAD]	ABI3BP	ENSG00000154175	25890
Lung adenocarcinoma [LUAD]	ACSM2A	ENSG00000183747	123876
Lung adenocarcinoma [LUAD]	ACVR1B	ENSG00000135503	91
Lung adenocarcinoma [LUAD]	ADAM10	ENSG00000137845	102
Lung adenocarcinoma [LUAD]	ADAM29	ENSG00000168594	11086
Lung adenocarcinoma [LUAD]	ADAMTS16	ENSG00000145536	170690
Lung adenocarcinoma [LUAD]	ADAMTS2	ENSG00000087116	9509
Lung adenocarcinoma [LUAD]	AGXT2	ENSG00000113492	64902
Lung adenocarcinoma [LUAD]	AKAP6	ENSG00000151320	9472
Lung adenocarcinoma [LUAD]	ANKRD7	ENSG00000106013	56311
Lung adenocarcinoma [LUAD]	APC	ENSG00000134982	324
Lung adenocarcinoma [LUAD]	ARAP2	ENSG00000047365	116984
Lung adenocarcinoma [LUAD]	ARHGAP21	ENSG00000107863	57584
Lung adenocarcinoma [LUAD]	ARHGEF12	ENSG00000196914	23365
Lung adenocarcinoma [LUAD]	ARID1A	ENSG00000117713	8289
Lung adenocarcinoma [LUAD]	ARID1B	ENSG00000049618	57492
Lung adenocarcinoma [LUAD]	ARID2	ENSG00000189079	196528
Lung adenocarcinoma [LUAD]	ASXL2	ENSG00000143970	55252
Lung adenocarcinoma [LUAD]	ATF7IP	ENSG00000171681	55729
Lung adenocarcinoma [LUAD]	ATM	ENSG00000149311	472
Lung adenocarcinoma [LUAD]	B2M	ENSG00000166710	567
Lung adenocarcinoma [LUAD]	BIRC8	ENSG00000163098	112401
Lung adenocarcinoma [LUAD]	BRAF	ENSG00000157764	673
Lung adenocarcinoma [LUAD]	C14orf177	ENSG00000176605	283598
Lung adenocarcinoma [LUAD]	C6orf222	ENSG00000189325	389384
Lung adenocarcinoma [LUAD]	CACHD1	ENSG00000158966	57685
Lung adenocarcinoma [LUAD]	CBLN4	ENSG00000054803	140689
Lung adenocarcinoma [LUAD]	CCIN	ENSG00000185972	881
Lung adenocarcinoma [LUAD]	CCL15	ENSG00000267596	6359
Lung adenocarcinoma [LUAD]	CCR6	ENSG00000112486	1235
Lung adenocarcinoma [LUAD]	CD163L1	ENSG00000177675	283316
Lung adenocarcinoma [LUAD]	CDC73	ENSG00000134371	79577
Lung adenocarcinoma [LUAD]	CDK12	ENSG00000167258	51755
Lung adenocarcinoma [LUAD]	CDKN1B	ENSG00000111276	1027
Lung adenocarcinoma [LUAD]	CDKN2A	ENSG00000147889	1029
Lung adenocarcinoma [LUAD]	CDYL	ENSG00000153046	9425
Lung adenocarcinoma [LUAD]	CELF4	ENSG00000101489	56853
Lung adenocarcinoma [LUAD]	CELSR3	ENSG00000008300	1951
Lung adenocarcinoma [LUAD]	CHM	ENSG00000188419	1121
Lung adenocarcinoma [LUAD]	CHSY3	ENSG00000198108	337876
Lung adenocarcinoma [LUAD]	CLIP1	ENSG00000130779	6249
Lung adenocarcinoma [LUAD]	CLK2	ENSG00000176444	1196
Lung adenocarcinoma [LUAD]	CMKLR1	ENSG00000174600	1240
Lung adenocarcinoma [LUAD]	CNKSR1	ENSG00000142675	10256
Lung adenocarcinoma [LUAD]	COL1A1	ENSG00000108821	1277
Lung adenocarcinoma [LUAD]	COPA	ENSG00000122218	1314
Lung adenocarcinoma [LUAD]	CPE	ENSG00000109472	1363
Lung adenocarcinoma [LUAD]	CRB1	ENSG00000134376	23418
Lung adenocarcinoma [LUAD]	CRISP1	ENSG00000124812	167
Lung adenocarcinoma [LUAD]	CRNKL1	ENSG00000101343	51340
Lung adenocarcinoma [LUAD]	CTNNB1	ENSG00000168036	1499
Lung adenocarcinoma [LUAD]	CXorf21	ENSG00000120280	80231
Lung adenocarcinoma [LUAD]	DEFA4	ENSG00000164821	1669
Lung adenocarcinoma [LUAD]	DEFB121	ENSG00000204548	245934
Lung adenocarcinoma [LUAD]	DLX5	ENSG00000105880	1749
Lung adenocarcinoma [LUAD]	DMRTB1	ENSG00000143006	63948
Lung adenocarcinoma [LUAD]	DMXL1	ENSG00000172869	1657
Lung adenocarcinoma [LUAD]	DOCK9	ENSG00000088387	23348
Lung adenocarcinoma [LUAD]	DOT1L	ENSG00000104885	84444
Lung adenocarcinoma [LUAD]	DSN1	ENSG00000149636	79980
Lung adenocarcinoma [LUAD]	DZIP3	ENSG00000198919	9666
Lung adenocarcinoma [LUAD]	EGFR	ENSG00000146648	1956
Lung adenocarcinoma [LUAD]	ELF3	ENSG00000163435	1999
Lung adenocarcinoma [LUAD]	ELTD1	ENSG00000162618	64123
Lung adenocarcinoma [LUAD]	EPHA4	ENSG00000116106	2043
Lung adenocarcinoma [LUAD]	EPHA6	ENSG00000080224	285220
Lung adenocarcinoma [LUAD]	EXOC4	ENSG00000131558	60412
Lung adenocarcinoma [LUAD]	EYA2	ENSG00000064655	2139
Lung adenocarcinoma [LUAD]	F11	ENSG00000088926	2160
Lung adenocarcinoma [LUAD]	FAM171B	ENSG00000144369	165215
Lung adenocarcinoma [LUAD]	FAM71B	ENSG00000170613	153745
Lung adenocarcinoma [LUAD]	FNDC3A	ENSG00000102531	22862
Lung adenocarcinoma [LUAD]	FOLH1	ENSG00000086205	2346
Lung adenocarcinoma [LUAD]	FTSJ1	ENSG00000269875	24140
Lung adenocarcinoma [LUAD]	GABRG2	ENSG00000113327	2566
Lung adenocarcinoma [LUAD]	HCFC2	ENSG00000111727	29915
Lung adenocarcinoma [LUAD]	HCLS1	ENSG00000180353	3059
Lung adenocarcinoma [LUAD]	HEPACAM2	ENSG00000188175	253012
Lung adenocarcinoma [LUAD]	HNRNPA2B1	ENSG00000122566	3181
Lung adenocarcinoma [LUAD]	HOXB1	ENSG00000120094	3211
Lung adenocarcinoma [LUAD]	HOXB3	ENSG00000120093	3213
Lung adenocarcinoma [LUAD]	HRNR	ENSG00000197915	388697
Lung adenocarcinoma [LUAD]	IL1RAPL1	ENSG00000169306	11141
Lung adenocarcinoma [LUAD]	JARID2	ENSG00000008083	3720
Lung adenocarcinoma [LUAD]	KAT2B	ENSG00000114166	8850
Lung adenocarcinoma [LUAD]	KCNN2	ENSG00000080709	3781
Lung adenocarcinoma [LUAD]	KEAP1	ENSG00000079999	9817
Lung adenocarcinoma [LUAD]	KIF21A	ENSG00000139116	55605
Lung adenocarcinoma [LUAD]	KRAS	ENSG00000133703	3845
Lung adenocarcinoma [LUAD]	KRTAP19-3	ENSG00000244025	337970
Lung adenocarcinoma [LUAD]	KRTAP19-6	ENSG00000186925	337973
Lung adenocarcinoma [LUAD]	KRTAP21-2	ENSG00000187026	337978
Lung adenocarcinoma [LUAD]	KRTAP5-10	ENSG00000204572	387273
Lung adenocarcinoma [LUAD]	LAMC1	ENSG00000135862	3915
Lung adenocarcinoma [LUAD]	LARP1	ENSG00000155506	23367
Lung adenocarcinoma [LUAD]	LATS1	ENSG00000131023	9113
Lung adenocarcinoma [LUAD]	LCE2B	ENSG00000159455	26239
Lung adenocarcinoma [LUAD]	LIN7A	ENSG00000111052	8825
Lung adenocarcinoma [LUAD]	LMBRD1	ENSG00000168216	55788
Lung adenocarcinoma [LUAD]	LMO7	ENSG00000136153	4008
Lung adenocarcinoma [LUAD]	LPPR4	ENSG00000117600	9890
Lung adenocarcinoma [LUAD]	LRRIQ3	ENSG00000162620	127255
Lung adenocarcinoma [LUAD]	LUM	ENSG00000139329	4060
Lung adenocarcinoma [LUAD]	MAP2K4	ENSG00000065559	6416
Lung adenocarcinoma [LUAD]	2020-03-06	ENSG00000145495	10299
Lung adenocarcinoma [LUAD]	MARCO	ENSG00000019169	8685
Lung adenocarcinoma [LUAD]	MAX	ENSG00000125952	4149
Lung adenocarcinoma [LUAD]	MBD1	ENSG00000141644	4152
Lung adenocarcinoma [LUAD]	MCC	ENSG00000171444	4163
Lung adenocarcinoma [LUAD]	MET	ENSG00000105976	4233
Lung adenocarcinoma [LUAD]	MGA	ENSG00000174197	23269
Lung adenocarcinoma [LUAD]	MOCOS	ENSG00000075643	55034
Lung adenocarcinoma [LUAD]	MUC13	ENSG00000173702	56667
Lung adenocarcinoma [LUAD]	MUC7	ENSG00000171195	4589
Lung adenocarcinoma [LUAD]	MYH9	ENSG00000100345	4627
Lung adenocarcinoma [LUAD]	MYO1H	ENSG00000174527	283446
Lung adenocarcinoma [LUAD]	NF1	ENSG00000196712	4763
Lung adenocarcinoma [LUAD]	NIP7	ENSG00000132603	51388
Lung adenocarcinoma [LUAD]	NIPBL	ENSG00000164190	25836
Lung adenocarcinoma [LUAD]	NPFFR2	ENSG00000056291	10886
Lung adenocarcinoma [LUAD]	ODF1	ENSG00000155087	4956
Lung adenocarcinoma [LUAD]	OPHN1	ENSG00000079482	4983
Lung adenocarcinoma [LUAD]	OR10J5	ENSG00000184155	127385
Lung adenocarcinoma [LUAD]	OR11H1	ENSG00000130538	81061
Lung adenocarcinoma [LUAD]	OR5K3	ENSG00000206536	403277
Lung adenocarcinoma [LUAD]	OR8K5	ENSG00000181752	219453
Lung adenocarcinoma [LUAD]	PBRM1	ENSG00000163939	55193
Lung adenocarcinoma [LUAD]	PIK3CA	ENSG00000121879	5290
Lung adenocarcinoma [LUAD]	PLCH1	ENSG00000114805	23007
Lung adenocarcinoma [LUAD]	POLA1	ENSG00000101868	5422
Lung adenocarcinoma [LUAD]	POLR2A	ENSG00000181222	5430
Lung adenocarcinoma [LUAD]	POSTN	ENSG00000133110	10631
Lung adenocarcinoma [LUAD]	POTEG	ENSG00000222036	404785
Lung adenocarcinoma [LUAD]	PPP2R2A	ENSG00000221914	5520
Lung adenocarcinoma [LUAD]	PPP3CA	ENSG00000138814	5530
Lung adenocarcinoma [LUAD]	PRB2	ENSG00000121335	653247
Lung adenocarcinoma [LUAD]	PRIM2	ENSG00000146143	5558
Lung adenocarcinoma [LUAD]	PTEN	ENSG00000171862	5728
Lung adenocarcinoma [LUAD]	RALGAPA1	ENSG00000174373	253959
Lung adenocarcinoma [LUAD]	RALGAPB	ENSG00000170471	57148
Lung adenocarcinoma [LUAD]	RANBP6	ENSG00000137040	26953
Lung adenocarcinoma [LUAD]	RB1	ENSG00000139687	5925
Lung adenocarcinoma [LUAD]	RBBP6	ENSG00000122257	5930
Lung adenocarcinoma [LUAD]	RBM10	ENSG00000271352	8241
Lung adenocarcinoma [LUAD]	REV3L	ENSG00000009413	5980
Lung adenocarcinoma [LUAD]	RIF1	ENSG00000080345	55183
Lung adenocarcinoma [LUAD]	ROCK1	ENSG00000067900	6093
Lung adenocarcinoma [LUAD]	RPL5	ENSG00000122406	6125
Lung adenocarcinoma [LUAD]	SETD2	ENSG00000181555	29072
Lung adenocarcinoma [LUAD]	SFTPB	ENSG00000168878	6439
Lung adenocarcinoma [LUAD]	SLC32A1	ENSG00000101438	140679
Lung adenocarcinoma [LUAD]	SLITRK4	ENSG00000269158	139065
Lung adenocarcinoma [LUAD]	SMAD4	ENSG00000141646	4089
Lung adenocarcinoma [LUAD]	SMARCA4	ENSG00000127616	6597
Lung adenocarcinoma [LUAD]	SMC3	ENSG00000108055	9126
Lung adenocarcinoma [LUAD]	SNAP91	ENSG00000065609	9892
Lung adenocarcinoma [LUAD]	SPAG9	ENSG00000008294	9043
Lung adenocarcinoma [LUAD]	SPANXN2	ENSG00000268988	494119
Lung adenocarcinoma [LUAD]	SPATA17	ENSG00000162814	128153
Lung adenocarcinoma [LUAD]	SPRR2D	ENSG00000163216	6703
Lung adenocarcinoma [LUAD]	SRCIN1	ENSG00000262199	80725
Lung adenocarcinoma [LUAD]	SRGAP3	ENSG00000196220	9901
Lung adenocarcinoma [LUAD]	STAG2	ENSG00000101972	10735
Lung adenocarcinoma [LUAD]	STK11	ENSG00000118046	6794
Lung adenocarcinoma [LUAD]	STXBP5L	ENSG00000145087	9515
Lung adenocarcinoma [LUAD]	SUN1	ENSG00000164828	23353
Lung adenocarcinoma [LUAD]	SVOP	ENSG00000166111	55530
Lung adenocarcinoma [LUAD]	TAAR6	ENSG00000146383	319100
Lung adenocarcinoma [LUAD]	TAF1	ENSG00000147133	6872
Lung adenocarcinoma [LUAD]	TANC2	ENSG00000170921	26115
Lung adenocarcinoma [LUAD]	TDO2	ENSG00000151790	6999
Lung adenocarcinoma [LUAD]	TFDP1	ENSG00000198176	7027
Lung adenocarcinoma [LUAD]	THOC2	ENSG00000125676	57187
Lung adenocarcinoma [LUAD]	TMCO2	ENSG00000188800	127391
Lung adenocarcinoma [LUAD]	TMCO4	ENSG00000162542	255104
Lung adenocarcinoma [LUAD]	TNRC6A	ENSG00000090905	27327
Lung adenocarcinoma [LUAD]	TP53	ENSG00000141510	7157
Lung adenocarcinoma [LUAD]	TRIM72	ENSG00000177238	493829
Lung adenocarcinoma [LUAD]	TRIP13	ENSG00000071539	9319
Lung adenocarcinoma [LUAD]	TRPC6	ENSG00000137672	7225
Lung adenocarcinoma [LUAD]	TTC17	ENSG00000052841	55761
Lung adenocarcinoma [LUAD]	TTC27	ENSG00000018699	55622
Lung adenocarcinoma [LUAD]	TXLNB	ENSG00000164440	167838
Lung adenocarcinoma [LUAD]	U2AF1	ENSG00000160201	7307
Lung adenocarcinoma [LUAD]	UBAP2	ENSG00000137073	55833
Lung adenocarcinoma [LUAD]	UBE2Q2	ENSG00000140367	92912
Lung adenocarcinoma [LUAD]	UBN2	ENSG00000157741	254048
Lung adenocarcinoma [LUAD]	UBR5	ENSG00000104517	51366
Lung adenocarcinoma [LUAD]	UGT2B11	ENSG00000213759	10720
Lung adenocarcinoma [LUAD]	USP26	ENSG00000134588	83844
Lung adenocarcinoma [LUAD]	USP34	ENSG00000115464	9736
Lung adenocarcinoma [LUAD]	VWA3B	ENSG00000168658	200403
Lung adenocarcinoma [LUAD]	WAC	ENSG00000095787	51322
Lung adenocarcinoma [LUAD]	WAPAL	ENSG00000062650	23063
Lung adenocarcinoma [LUAD]	WASF3	ENSG00000132970	10810
Lung adenocarcinoma [LUAD]	WDR17	ENSG00000150627	116966
Lung adenocarcinoma [LUAD]	WDR49	ENSG00000174776	151790
Lung adenocarcinoma [LUAD]	WDR64	ENSG00000162843	128025
Lung adenocarcinoma [LUAD]	WDR70	ENSG00000082068	55100
Lung adenocarcinoma [LUAD]	WTAP	ENSG00000146457	9589
Lung adenocarcinoma [LUAD]	ZBBX	ENSG00000169064	79740
Lung adenocarcinoma [LUAD]	ZCCHC11	ENSG00000134744	23318
Lung adenocarcinoma [LUAD]	ZFP36L1	ENSG00000185650	677
Lung adenocarcinoma [LUAD]	ZNF148	ENSG00000163848	7707
Lung adenocarcinoma [LUAD]	ZNF226	ENSG00000167380	7769
Lung adenocarcinoma [LUAD]	ZNF256	ENSG00000152454	10172
Lung adenocarcinoma [LUAD]	ZNF257	ENSG00000197134	113835
Lung adenocarcinoma [LUAD]	ZNF318	ENSG00000171467	24149
Lung adenocarcinoma [LUAD]	ZNF334	ENSG00000198185	55713
Lung adenocarcinoma [LUAD]	ZNF430	ENSG00000118620	80264
Lung adenocarcinoma [LUAD]	ZNF479	ENSG00000185177	90827
Lung adenocarcinoma [LUAD]	ZNF492	ENSG00000229676	57615
Lung adenocarcinoma [LUAD]	ZNF658	ENSG00000196409	26149
Lung adenocarcinoma [LUAD]	ZNF679	ENSG00000197123	168417
Lung adenocarcinoma [LUAD]	ZWINT	ENSG00000122952	11130
Lung adenocarcinoma [LUAD]	ZZZ3	ENSG00000036549	26009
Lung squamous cell carcinoma [LUSC]	ABCD2	ENSG00000173208	225
Lung squamous cell carcinoma [LUSC]	ADAMTS12	ENSG00000151388	81792
Lung squamous cell carcinoma [LUSC]	ADAMTS6	ENSG00000049192	11174
Lung squamous cell carcinoma [LUSC]	AKAP11	ENSG00000023516	11215
Lung squamous cell carcinoma [LUSC]	ALG13	ENSG00000101901	79868
Lung squamous cell carcinoma [LUSC]	APC	ENSG00000134982	324
Lung squamous cell carcinoma [LUSC]	ARHGEF2	ENSG00000116584	9181
Lung squamous cell carcinoma [LUSC]	ARID1A	ENSG00000117713	8289
Lung squamous cell carcinoma [LUSC]	ATAD2	ENSG00000156802	29028
Lung squamous cell carcinoma [LUSC]	ATAD2B	ENSG00000119778	54454
Lung squamous cell carcinoma [LUSC]	ATP6V1B1	ENSG00000271809	525
Lung squamous cell carcinoma [LUSC]	ATP6V1H	ENSG00000047249	51606
Lung squamous cell carcinoma [LUSC]	ATP8B4	ENSG00000104043	79895
Lung squamous cell carcinoma [LUSC]	BRWD3	ENSG00000165288	254065
Lung squamous cell carcinoma [LUSC]	CACNA1A	ENSG00000141837	773
Lung squamous cell carcinoma [LUSC]	CAND1	ENSG00000111530	55832
Lung squamous cell carcinoma [LUSC]	CBLB	ENSG00000114423	868
Lung squamous cell carcinoma [LUSC]	CBLL1	ENSG00000105879	79872
Lung squamous cell carcinoma [LUSC]	CCDC129	ENSG00000180347	223075
Lung squamous cell carcinoma [LUSC]	CDH2	ENSG00000170558	1000
Lung squamous cell carcinoma [LUSC]	CDK15	ENSG00000138395	65061
Lung squamous cell carcinoma [LUSC]	CDKN2A	ENSG00000147889	1029
Lung squamous cell carcinoma [LUSC]	CHD8	ENSG00000100888	57680
Lung squamous cell carcinoma [LUSC]	CLASP1	ENSG00000074054	23332
Lung squamous cell carcinoma [LUSC]	CNKSR2	ENSG00000149970	22866
Lung squamous cell carcinoma [LUSC]	CNTNAP4	ENSG00000152910	85445
Lung squamous cell carcinoma [LUSC]	COL3A1	ENSG00000168542	1281
Lung squamous cell carcinoma [LUSC]	CRB1	ENSG00000134376	23418
Lung squamous cell carcinoma [LUSC]	CROT	ENSG00000005469	54677
Lung squamous cell carcinoma [LUSC]	CUL3	ENSG00000036257	8452
Lung squamous cell carcinoma [LUSC]	CYLD	ENSG00000083799	1540
Lung squamous cell carcinoma [LUSC]	DACH1	ENSG00000165659	1602
Lung squamous cell carcinoma [LUSC]	DCT	ENSG00000080166	1638
Lung squamous cell carcinoma [LUSC]	DCX	ENSG00000077279	1641
Lung squamous cell carcinoma [LUSC]	DEFB110	ENSG00000203970	245913
Lung squamous cell carcinoma [LUSC]	DEFB112	ENSG00000180872	245915
Lung squamous cell carcinoma [LUSC]	DICER1	ENSG00000100697	23405
Lung squamous cell carcinoma [LUSC]	DIP2C	ENSG00000151240	22982
Lung squamous cell carcinoma [LUSC]	DUSP22	ENSG00000112679	56940
Lung squamous cell carcinoma [LUSC]	DUXA	ENSG00000258873	503835
Lung squamous cell carcinoma [LUSC]	FAM135A	ENSG00000082269	57579
Lung squamous cell carcinoma [LUSC]	FAM170A	ENSG00000164334	340069
Lung squamous cell carcinoma [LUSC]	FAT1	ENSG00000083857	2195
Lung squamous cell carcinoma [LUSC]	FCRL2	ENSG00000132704	79368
Lung squamous cell carcinoma [LUSC]	GIGYF2	ENSG00000204120	26058
Lung squamous cell carcinoma [LUSC]	GOLGA3	ENSG00000090615	2802
Lung squamous cell carcinoma [LUSC]	GPC3	ENSG00000147257	2719
Lung squamous cell carcinoma [LUSC]	GPR174	ENSG00000147138	84636
Lung squamous cell carcinoma [LUSC]	GTF2H4	ENSG00000236895	2968
Lung squamous cell carcinoma [LUSC]	HIST1H2BG	ENSG00000187990	8339
Lung squamous cell carcinoma [LUSC]	HIST1H3B	ENSG00000124693	8358
Lung squamous cell carcinoma [LUSC]	HLA-A	ENSG00000224320	3105
Lung squamous cell carcinoma [LUSC]	HTATSF1	ENSG00000102241	27336
Lung squamous cell carcinoma [LUSC]	HTT	ENSG00000197386	3064
Lung squamous cell carcinoma [LUSC]	IRF6	ENSG00000117595	3664
Lung squamous cell carcinoma [LUSC]	IRGQ	ENSG00000167378	126298
Lung squamous cell carcinoma [LUSC]	ITSN1	ENSG00000205726	6453
Lung squamous cell carcinoma [LUSC]	KCNG4	ENSG00000168418	93107
Lung squamous cell carcinoma [LUSC]	KCTD16	ENSG00000183775	57528
Lung squamous cell carcinoma [LUSC]	KDM6A	ENSG00000147050	7403
Lung squamous cell carcinoma [LUSC]	KEAP1	ENSG00000079999	9817
Lung squamous cell carcinoma [LUSC]	KLHL4	ENSG00000102271	56062
Lung squamous cell carcinoma [LUSC]	KRTAP10-3	ENSG00000273054	386682
Lung squamous cell carcinoma [LUSC]	KRTAP10-7	ENSG00000205441	386675
Lung squamous cell carcinoma [LUSC]	KRTAP21-1	ENSG00000187005	337977
Lung squamous cell carcinoma [LUSC]	LCE3D	ENSG00000163202	84648
Lung squamous cell carcinoma [LUSC]	LRRC4B	ENSG00000131409	94030
Lung squamous cell carcinoma [LUSC]	MAGEB18	ENSG00000176774	286514
Lung squamous cell carcinoma [LUSC]	MAML2	ENSG00000184384	84441
Lung squamous cell carcinoma [LUSC]	MBD5	ENSG00000204406	55777
Lung squamous cell carcinoma [LUSC]	MN1	ENSG00000169184	4330
Lung squamous cell carcinoma [LUSC]	MS4A14	ENSG00000166928	84689
Lung squamous cell carcinoma [LUSC]	MTMR1	ENSG00000269759	8776
Lung squamous cell carcinoma [LUSC]	MTMR12	ENSG00000150712	54545
Lung squamous cell carcinoma [LUSC]	NF1	ENSG00000196712	4763
Lung squamous cell carcinoma [LUSC]	NFAT5	ENSG00000102908	10725
Lung squamous cell carcinoma [LUSC]	NFE2L2	ENSG00000116044	4780
Lung squamous cell carcinoma [LUSC]	NKAIN2	ENSG00000188580	154215
Lung squamous cell carcinoma [LUSC]	NMBR	ENSG00000135577	4829
Lung squamous cell carcinoma [LUSC]	NR1H4	ENSG00000012504	9971
Lung squamous cell carcinoma [LUSC]	OR2T10	ENSG00000184022	127069
Lung squamous cell carcinoma [LUSC]	OR5A2	ENSG00000172324	219981
Lung squamous cell carcinoma [LUSC]	OR5B17	ENSG00000197786	219965
Lung squamous cell carcinoma [LUSC]	PACRGL	ENSG00000163138	133015
Lung squamous cell carcinoma [LUSC]	PAN3	ENSG00000152520	255967
Lung squamous cell carcinoma [LUSC]	PDGFC	ENSG00000145431	56034
Lung squamous cell carcinoma [LUSC]	PDZRN4	ENSG00000165966	29951
Lung squamous cell carcinoma [LUSC]	PF4V1	ENSG00000109272	5197
Lung squamous cell carcinoma [LUSC]	PHC3	ENSG00000173889	80012
Lung squamous cell carcinoma [LUSC]	PHF3	ENSG00000118482	23469
Lung squamous cell carcinoma [LUSC]	PIK3CA	ENSG00000121879	5290
Lung squamous cell carcinoma [LUSC]	PIK3R1	ENSG00000145675	5295
Lung squamous cell carcinoma [LUSC]	PLSCR2	ENSG00000163746	57047
Lung squamous cell carcinoma [LUSC]	PNLIPRP3	ENSG00000203837	119548
Lung squamous cell carcinoma [LUSC]	PRB2	ENSG00000121335	653247
Lung squamous cell carcinoma [LUSC]	PSG2	ENSG00000242221	5670
Lung squamous cell carcinoma [LUSC]	PTEN	ENSG00000171862	5728
Lung squamous cell carcinoma [LUSC]	RALGAPB	ENSG00000170471	57148
Lung squamous cell carcinoma [LUSC]	RASA1	ENSG00000145715	5921
Lung squamous cell carcinoma [LUSC]	RASSF9	ENSG00000198774	9182
Lung squamous cell carcinoma [LUSC]	RB1	ENSG00000139687	5925
Lung squamous cell carcinoma [LUSC]	REST	ENSG00000084093	5978
Lung squamous cell carcinoma [LUSC]	RGS22	ENSG00000132554	26166
Lung squamous cell carcinoma [LUSC]	RSRC1	ENSG00000174891	51319
Lung squamous cell carcinoma [LUSC]	SAGE1	ENSG00000269820	55511
Lung squamous cell carcinoma [LUSC]	SATL1	ENSG00000184788	340562
Lung squamous cell carcinoma [LUSC]	SCN8A	ENSG00000196876	6334
Lung squamous cell carcinoma [LUSC]	SERPINB11	ENSG00000206072	89778
Lung squamous cell carcinoma [LUSC]	SETX	ENSG00000107290	23064
Lung squamous cell carcinoma [LUSC]	SFTPA2	ENSG00000185303	729238
Lung squamous cell carcinoma [LUSC]	SI	ENSG00000090402	6476
Lung squamous cell carcinoma [LUSC]	SLC15A2	ENSG00000163406	6565
Lung squamous cell carcinoma [LUSC]	SLC24A4	ENSG00000140090	123041
Lung squamous cell carcinoma [LUSC]	SLC44A5	ENSG00000137968	204962
Lung squamous cell carcinoma [LUSC]	SLC9A2	ENSG00000115616	6549
Lung squamous cell carcinoma [LUSC]	SLCO1A2	ENSG00000084453	6579
Lung squamous cell carcinoma [LUSC]	SMAD4	ENSG00000141646	4089
Lung squamous cell carcinoma [LUSC]	SMCHD1	ENSG00000101596	23347
Lung squamous cell carcinoma [LUSC]	SMPD4	ENSG00000136699	55627
Lung squamous cell carcinoma [LUSC]	SON	ENSG00000159140	6651
Lung squamous cell carcinoma [LUSC]	SOS1	ENSG00000115904	6654
Lung squamous cell carcinoma [LUSC]	SP4	ENSG00000105866	6671
Lung squamous cell carcinoma [LUSC]	SPANXN1	ENSG00000269436	494118
Lung squamous cell carcinoma [LUSC]	SPATA17	ENSG00000162814	128153
Lung squamous cell carcinoma [LUSC]	SPATA6	ENSG00000132122	54558
Lung squamous cell carcinoma [LUSC]	ST6GALNAC3	ENSG00000184005	256435
Lung squamous cell carcinoma [LUSC]	STAG2	ENSG00000101972	10735
Lung squamous cell carcinoma [LUSC]	STK31	ENSG00000196335	56164
Lung squamous cell carcinoma [LUSC]	TACR1	ENSG00000115353	6869
Lung squamous cell carcinoma [LUSC]	TDRD5	ENSG00000162782	163589
Lung squamous cell carcinoma [LUSC]	TEX13A	ENSG00000268629	56157
Lung squamous cell carcinoma [LUSC]	THADA	ENSG00000115970	63892
Lung squamous cell carcinoma [LUSC]	THSD7B	ENSG00000144229	80731
Lung squamous cell carcinoma [LUSC]	TJP1	ENSG00000104067	7082
Lung squamous cell carcinoma [LUSC]	TKTL2	ENSG00000151005	84076
Lung squamous cell carcinoma [LUSC]	TLE1	ENSG00000196781	7088
Lung squamous cell carcinoma [LUSC]	TMPRSS11F	ENSG00000198092	389208
Lung squamous cell carcinoma [LUSC]	TMPRSS9	ENSG00000178297	360200
Lung squamous cell carcinoma [LUSC]	TP53	ENSG00000141510	7157
Lung squamous cell carcinoma [LUSC]	TPTE	ENSG00000166157	7179
Lung squamous cell carcinoma [LUSC]	TRIM60	ENSG00000176979	166655
Lung squamous cell carcinoma [LUSC]	TRIP12	ENSG00000153827	9320
Lung squamous cell carcinoma [LUSC]	TTC17	ENSG00000052841	55761
Lung squamous cell carcinoma [LUSC]	TTPA	ENSG00000137561	7274
Lung squamous cell carcinoma [LUSC]	UBE3A	ENSG00000114062	7337
Lung squamous cell carcinoma [LUSC]	UCHL5	ENSG00000116750	51377
Lung squamous cell carcinoma [LUSC]	USP9X	ENSG00000124486	8239
Lung squamous cell carcinoma [LUSC]	WDR70	ENSG00000082068	55100
Lung squamous cell carcinoma [LUSC]	ZBTB16	ENSG00000109906	7704
Lung squamous cell carcinoma [LUSC]	ZFP42	ENSG00000179059	132625
Lung squamous cell carcinoma [LUSC]	ZFR	ENSG00000056097	51663
Lung squamous cell carcinoma [LUSC]	ZNF107	ENSG00000196247	51427
Lung squamous cell carcinoma [LUSC]	ZNF254	ENSG00000213096	9534
Lung squamous cell carcinoma [LUSC]	ZNF267	ENSG00000185947	10308
Lung squamous cell carcinoma [LUSC]	ZNF33A	ENSG00000189180	7581
Lung squamous cell carcinoma [LUSC]	ZNF33B	ENSG00000196693	7582
Lung squamous cell carcinoma [LUSC]	ZNF496	ENSG00000162714	84838
Lung squamous cell carcinoma [LUSC]	ZNF519	ENSG00000175322	162655
Lung squamous cell carcinoma [LUSC]	ZNF527	ENSG00000189164	84503
Lung squamous cell carcinoma [LUSC]	ZSCAN5B	ENSG00000197213	342933
Mesothelioma [MESO]	BAP1	ENSG00000163930	8314
Mesothelioma [MESO]	LATS2	ENSG00000150457	26524
Mesothelioma [MESO]	NF2	ENSG00000186575	4771
Mesothelioma [MESO]	PTCH1	ENSG00000185920	5727
Mesothelioma [MESO]	SETD2	ENSG00000181555	29072
Mesothelioma [MESO]	TP53	ENSG00000141510	7157
Ovarian serous cystadenocarcinoma [OV]	BRCA1	ENSG00000012048	672
Ovarian serous cystadenocarcinoma [OV]	BRCA2	ENSG00000139618	675
Ovarian serous cystadenocarcinoma [OV]	CDK12	ENSG00000167258	51755
Ovarian serous cystadenocarcinoma [OV]	CREBBP	ENSG00000005339	1387
Ovarian serous cystadenocarcinoma [OV]	CUL9	ENSG00000112659	23113
Ovarian serous cystadenocarcinoma [OV]	FAT3	ENSG00000165323	120114
Ovarian serous cystadenocarcinoma [OV]	GLI2	ENSG00000074047	2736
Ovarian serous cystadenocarcinoma [OV]	KDM5C	ENSG00000269816	8242
Ovarian serous cystadenocarcinoma [OV]	LRP1B	ENSG00000168702	53353
Ovarian serous cystadenocarcinoma [OV]	NCAM2	ENSG00000154654	4685
Ovarian serous cystadenocarcinoma [OV]	NF1	ENSG00000196712	4763
Ovarian serous cystadenocarcinoma [OV]	NIPBL	ENSG00000164190	25836
Ovarian serous cystadenocarcinoma [OV]	NOP16	ENSG00000048162	51491
Ovarian serous cystadenocarcinoma [OV]	PRUNE2	ENSG00000106772	158471
Ovarian serous cystadenocarcinoma [OV]	PTEN	ENSG00000171862	5728
Ovarian serous cystadenocarcinoma [OV]	RB1	ENSG00000139687	5925
Ovarian serous cystadenocarcinoma [OV]	RB1CC1	ENSG00000023287	9821
Ovarian serous cystadenocarcinoma [OV]	SALL1	ENSG00000103449	6299
Ovarian serous cystadenocarcinoma [OV]	SLC6A2	ENSG00000103546	6530
Ovarian serous cystadenocarcinoma [OV]	SNTG1	ENSG00000147481	54212
Ovarian serous cystadenocarcinoma [OV]	SYNGAP1	ENSG00000227460	8831
Ovarian serous cystadenocarcinoma [OV]	TAS2R1	ENSG00000169777	50834
Ovarian serous cystadenocarcinoma [OV]	TMPRSS15	ENSG00000154646	5651
Ovarian serous cystadenocarcinoma [OV]	TOP2A	ENSG00000131747	7153
Ovarian serous cystadenocarcinoma [OV]	TP53	ENSG00000141510	7157
Pancreatic adenocarcinoma [PAAD]	ACVR1B	ENSG00000135503	91
Pancreatic adenocarcinoma [PAAD]	ACVR2A	ENSG00000121989	92
Pancreatic adenocarcinoma [PAAD]	APC	ENSG00000134982	324
Pancreatic adenocarcinoma [PAAD]	ARID1A	ENSG00000117713	8289
Pancreatic adenocarcinoma [PAAD]	ARID2	ENSG00000189079	196528
Pancreatic adenocarcinoma [PAAD]	ATM	ENSG00000149311	472
Pancreatic adenocarcinoma [PAAD]	CACNA1B	ENSG00000148408	774
Pancreatic adenocarcinoma [PAAD]	CDKN2A	ENSG00000147889	1029
Pancreatic adenocarcinoma [PAAD]	CTNNB1	ENSG00000168036	1499
Pancreatic adenocarcinoma [PAAD]	ELF3	ENSG00000163435	1999
Pancreatic adenocarcinoma [PAAD]	ERICH6B	ENSG00000165837	220081
Pancreatic adenocarcinoma [PAAD]	FBXW7	ENSG00000109670	55294
Pancreatic adenocarcinoma [PAAD]	GNAS	ENSG00000087460	2778
Pancreatic adenocarcinoma [PAAD]	KDM6A	ENSG00000147050	7403
Pancreatic adenocarcinoma [PAAD]	KMT2C	ENSG00000055609	58508
Pancreatic adenocarcinoma [PAAD]	KRAS	ENSG00000133703	3845
Pancreatic adenocarcinoma [PAAD]	MAP2K4	ENSG00000065559	6416
Pancreatic adenocarcinoma [PAAD]	PBRM1	ENSG00000163939	55193
Pancreatic adenocarcinoma [PAAD]	PIK3CA	ENSG00000121879	5290
Pancreatic adenocarcinoma [PAAD]	PTEN	ENSG00000171862	5728
Pancreatic adenocarcinoma [PAAD]	RAP2B	ENSG00000181467	5912
Pancreatic adenocarcinoma [PAAD]	RBM10	ENSG00000271352	8241
Pancreatic adenocarcinoma [PAAD]	RBM12	ENSG00000244462	10137
Pancreatic adenocarcinoma [PAAD]	RNF43	ENSG00000108375	54894
Pancreatic adenocarcinoma [PAAD]	SF3B1	ENSG00000115524	23451
Pancreatic adenocarcinoma [PAAD]	SMAD4	ENSG00000141646	4089
Pancreatic adenocarcinoma [PAAD]	SOX9	ENSG00000125398	6662
Pancreatic adenocarcinoma [PAAD]	STK11	ENSG00000118046	6794
Pancreatic adenocarcinoma [PAAD]	TGFBR2	ENSG00000163513	7048
Pancreatic adenocarcinoma [PAAD]	TMPRSS13	ENSG00000137747	84000
Pancreatic adenocarcinoma [PAAD]	TP53	ENSG00000141510	7157
Pancreatic adenocarcinoma [PAAD]	U2AF1	ENSG00000160201	7307
Pheochromocytoma and Paraganglioma [PCPG]	CHEK2	ENSG00000183765	11200
Pheochromocytoma and Paraganglioma [PCPG]	CSDE1	ENSG00000009307	7812
Pheochromocytoma and Paraganglioma [PCPG]	EPAS1	ENSG00000116016	2034
Pheochromocytoma and Paraganglioma [PCPG]	HRAS	ENSG00000174775	3265
Pheochromocytoma and Paraganglioma [PCPG]	NF1	ENSG00000196712	4763
Pheochromocytoma and Paraganglioma [PCPG]	RET	ENSG00000165731	5979
Prostate adenocarcinoma [PRAD]	A1CF	ENSG00000148584	29974
Prostate adenocarcinoma [PRAD]	AADACL4	ENSG00000204518	343066
Prostate adenocarcinoma [PRAD]	AKT1	ENSG00000142208	207
Prostate adenocarcinoma [PRAD]	ANKRD45	ENSG00000183831	339416
Prostate adenocarcinoma [PRAD]	ANO4	ENSG00000151572	121601
Prostate adenocarcinoma [PRAD]	APC	ENSG00000134982	324
Prostate adenocarcinoma [PRAD]	ATM	ENSG00000149311	472
Prostate adenocarcinoma [PRAD]	AVPR1B	ENSG00000265027	553
Prostate adenocarcinoma [PRAD]	BRAF	ENSG00000157764	673
Prostate adenocarcinoma [PRAD]	BRCA2	ENSG00000139618	675
Prostate adenocarcinoma [PRAD]	CABP5	ENSG00000105507	56344
Prostate adenocarcinoma [PRAD]	CCDC34	ENSG00000109881	91057
Prostate adenocarcinoma [PRAD]	CDK12	ENSG00000167258	51755
Prostate adenocarcinoma [PRAD]	CDKN1B	ENSG00000111276	1027
Prostate adenocarcinoma [PRAD]	CHD6	ENSG00000124177	84181
Prostate adenocarcinoma [PRAD]	CHMP4A	ENSG00000254505	29082
Prostate adenocarcinoma [PRAD]	COMMD5	ENSG00000170619	28991
Prostate adenocarcinoma [PRAD]	CSMD3	ENSG00000164796	114788
Prostate adenocarcinoma [PRAD]	CTNNB1	ENSG00000168036	1499
Prostate adenocarcinoma [PRAD]	DCDC1	ENSG00000170959	341019
Prostate adenocarcinoma [PRAD]	DEGS2	ENSG00000168350	123099
Prostate adenocarcinoma [PRAD]	DLC1	ENSG00000164741	10395
Prostate adenocarcinoma [PRAD]	ERF	ENSG00000105722	2077
Prostate adenocarcinoma [PRAD]	ETV3	ENSG00000117036	2117
Prostate adenocarcinoma [PRAD]	FAM174B	ENSG00000185442	400451
Prostate adenocarcinoma [PRAD]	FOXA1	ENSG00000129514	3169
Prostate adenocarcinoma [PRAD]	GINS3	ENSG00000181938	64785
Prostate adenocarcinoma [PRAD]	HIST1H2BN	ENSG00000233822	8341
Prostate adenocarcinoma [PRAD]	HRAS	ENSG00000174775	3265
Prostate adenocarcinoma [PRAD]	IDH1	ENSG00000138413	3417
Prostate adenocarcinoma [PRAD]	IL6ST	ENSG00000134352	3572
Prostate adenocarcinoma [PRAD]	KDM6A	ENSG00000147050	7403
Prostate adenocarcinoma [PRAD]	KMT2C	ENSG00000055609	58508
Prostate adenocarcinoma [PRAD]	LCE2D	ENSG00000187223	353141
Prostate adenocarcinoma [PRAD]	LUC7L	ENSG00000007392	55692
Prostate adenocarcinoma [PRAD]	MAP3K7	ENSG00000135341	6885
Prostate adenocarcinoma [PRAD]	MLF2	ENSG00000089693	8079
Prostate adenocarcinoma [PRAD]	MOAP1	ENSG00000165943	64112
Prostate adenocarcinoma [PRAD]	MYL6	ENSG00000092841	4637
Prostate adenocarcinoma [PRAD]	NOP16	ENSG00000048162	51491
Prostate adenocarcinoma [PRAD]	OR10G8	ENSG00000234560	219869
Prostate adenocarcinoma [PRAD]	OR2G6	ENSG00000188558	391211
Prostate adenocarcinoma [PRAD]	OR51D1	ENSG00000197428	390038
Prostate adenocarcinoma [PRAD]	PARVG	ENSG00000138964	64098
Prostate adenocarcinoma [PRAD]	PGK1	ENSG00000269666	5230
Prostate adenocarcinoma [PRAD]	PIK3CA	ENSG00000121879	5290
Prostate adenocarcinoma [PRAD]	PIK3R1	ENSG00000145675	5295
Prostate adenocarcinoma [PRAD]	PLAC8L1	ENSG00000173261	153770
Prostate adenocarcinoma [PRAD]	PRSS48	ENSG00000189099	345062
Prostate adenocarcinoma [PRAD]	PSG11	ENSG00000243130	5680
Prostate adenocarcinoma [PRAD]	PTEN	ENSG00000171862	5728
Prostate adenocarcinoma [PRAD]	R3HDML	ENSG00000101074	140902
Prostate adenocarcinoma [PRAD]	RB1	ENSG00000139687	5925
Prostate adenocarcinoma [PRAD]	RBM15	ENSG00000162775	64783
Prostate adenocarcinoma [PRAD]	REL	ENSG00000162924	5966
Prostate adenocarcinoma [PRAD]	RGPD3	ENSG00000153165	653489
Prostate adenocarcinoma [PRAD]	RNF113B	ENSG00000139797	140432
Prostate adenocarcinoma [PRAD]	RNF31	ENSG00000092098	55072
Prostate adenocarcinoma [PRAD]	RYBP	ENSG00000163602	23429
Prostate adenocarcinoma [PRAD]	S100A14	ENSG00000189334	57402
Prostate adenocarcinoma [PRAD]	SMARCA1	ENSG00000102038	6594
Prostate adenocarcinoma [PRAD]	SNRNP27	ENSG00000124380	11017
Prostate adenocarcinoma [PRAD]	SPOP	ENSG00000121067	8405
Prostate adenocarcinoma [PRAD]	SPRR1A	ENSG00000169474	6698
Prostate adenocarcinoma [PRAD]	TP53	ENSG00000141510	7157
Prostate adenocarcinoma [PRAD]	TRAF2	ENSG00000127191	7186
Prostate adenocarcinoma [PRAD]	USP28	ENSG00000048028	57646
Prostate adenocarcinoma [PRAD]	XAGE5	ENSG00000269249	170627
Prostate adenocarcinoma [PRAD]	XCL1	ENSG00000143184	6375
Prostate adenocarcinoma [PRAD]	YWHAQ	ENSG00000134308	10971
Prostate adenocarcinoma [PRAD]	ZFHX3	ENSG00000140836	463
Prostate adenocarcinoma [PRAD]	ZMYM3	ENSG00000147130	9203
Prostate adenocarcinoma [PRAD]	ZNF292	ENSG00000188994	23036
Prostate adenocarcinoma [PRAD]	ZNF678	ENSG00000181450	339500
PanCancer	ARID1A	ENSG00000117713	8289
PanCancer	ARID4B	ENSG00000054267	51742
PanCancer	ARNT	ENSG00000143437	405
PanCancer	ATP1B1	ENSG00000143153	481
PanCancer	C1orf189	ENSG00000163263	388701
PanCancer	CCDC18	ENSG00000122483	343099
PanCancer	CD58	ENSG00000116815	965
PanCancer	COL11A1	ENSG00000060718	1301
PanCancer	DEPDC1	ENSG00000024526	55635
PanCancer	EFCAB2	ENSG00000203666	84288
PanCancer	ELF3	ENSG00000163435	1999
PanCancer	EYA3	ENSG00000158161	2140
PanCancer	FBXO28	ENSG00000143756	23219
PanCancer	FRRS1	ENSG00000156869	391059
PanCancer	FUBP1	ENSG00000162613	8880
PanCancer	GNG12	ENSG00000172380	55970
PanCancer	GPATCH4	ENSG00000160818	54865
PanCancer	GPSM2	ENSG00000121957	29899
PanCancer	IRF6	ENSG00000117595	3664
PanCancer	JAK1	ENSG00000162434	3716
PanCancer	KIAA0907	ENSG00000132680	22889
PanCancer	LRRIQ3	ENSG00000162620	127255
PanCancer	MTF1	ENSG00000188786	4520
PanCancer	MTF2	ENSG00000143033	22823
PanCancer	NRAS	ENSG00000213281	4893
PanCancer	OCLM	ENSG00000262180	10896
PanCancer	ODF2L	ENSG00000122417	57489
PanCancer	PFDN2	ENSG00000143256	5202
PanCancer	RAB42	ENSG00000188060	115273
PanCancer	RPL22	ENSG00000116251	6146
PanCancer	RPL5	ENSG00000122406	6125
PanCancer	SOX13	ENSG00000143842	9580
PanCancer	TMEM56	ENSG00000152078	148534
PanCancer	TNFSF18	ENSG00000120337	8995
PanCancer	WDR47	ENSG00000085433	22911
PanCancer	BMPR1A	ENSG00000107779	657
PanCancer	C10orf11	ENSG00000148655	83938
PanCancer	CCAR1	ENSG00000060339	55749
PanCancer	CISD1	ENSG00000122873	55847
PanCancer	DDIT4	ENSG00000168209	54541
PanCancer	FGFR2	ENSG00000066468	2263
PanCancer	GATA3	ENSG00000107485	2625
PanCancer	HPS6	ENSG00000166189	79803
PanCancer	IFIT2	ENSG00000119922	3433
PanCancer	JMJD1C	ENSG00000171988	221037
PanCancer	KIF11	ENSG00000138160	3832
PanCancer	LARP4B	ENSG00000107929	23185
PanCancer	MEIG1	ENSG00000197889	644890
PanCancer	PTEN	ENSG00000171862	5728
PanCancer	RTKN2	ENSG00000182010	219790
PanCancer	SHOC2	ENSG00000108061	8036
PanCancer	ACAT1	ENSG00000075239	38
PanCancer	ARFGAP2	ENSG00000149182	84364
PanCancer	ATM	ENSG00000149311	472
PanCancer	C11orf54	ENSG00000182919	28970
PanCancer	CCDC15	ENSG00000149548	80071
PanCancer	CCDC73	ENSG00000186714	493860
PanCancer	CCND1	ENSG00000110092	595
PanCancer	CWF19L2	ENSG00000152404	143884
PanCancer	DPAGT1	ENSG00000172269	1798
PanCancer	EED	ENSG00000074266	8726
PanCancer	EIF1AD	ENSG00000175376	84285
PanCancer	HRAS	ENSG00000174775	3265
PanCancer	IPO7	ENSG00000205339	10527
PanCancer	KIAA1377	ENSG00000110318	57562
PanCancer	MEN1	ENSG00000133895	4221
PanCancer	METTL12	ENSG00000214756	692158
PanCancer	MMP10	ENSG00000166670	4319
PanCancer	NDUFC2	ENSG00000151366	4718
PanCancer	SPTY2D1	ENSG00000179119	144108
PanCancer	TMPRSS13	ENSG00000137747	84000
PanCancer	USP28	ENSG00000048028	57646
PanCancer	ACTR6	ENSG00000075089	64431
PanCancer	ACVR1B	ENSG00000135503	91
PanCancer	ALG10	ENSG00000139133	84920
PanCancer	ARID2	ENSG00000189079	196528
PanCancer	ATF7IP	ENSG00000171681	55729
PanCancer	CBX5	ENSG00000094916	23468
PanCancer	CDKN1B	ENSG00000111276	1027
PanCancer	CEP290	ENSG00000198707	80184
PanCancer	CHD4	ENSG00000111642	1108
PanCancer	CLEC7A	ENSG00000172243	64581
PanCancer	CLIP1	ENSG00000130779	6249
PanCancer	CPSF6	ENSG00000111605	11052
PanCancer	CS	ENSG00000062485	1431
PanCancer	DAZAP2	ENSG00000183283	9802
PanCancer	EMG1	ENSG00000268439	10436
PanCancer	ERBB3	ENSG00000065361	2065
PanCancer	FGD6	ENSG00000180263	55785
PanCancer	GLIPR1L2	ENSG00000180481	144321
PanCancer	HCFC2	ENSG00000111727	29915
PanCancer	IFNG	ENSG00000111537	3458
PanCancer	IRAK4	ENSG00000198001	51135
PanCancer	KLRK1	ENSG00000213809	22914
PanCancer	KMT2D	ENSG00000167548	8085
PanCancer	KRAS	ENSG00000133703	3845
PanCancer	LYZ	ENSG00000090382	4069
PanCancer	MBD6	ENSG00000166987	114785
PanCancer	MED21	ENSG00000152944	9412
PanCancer	MGST1	ENSG00000008394	4257
PanCancer	MYL6	ENSG00000092841	4637
PanCancer	NAB2	ENSG00000166886	4665
PanCancer	PA2G4	ENSG00000170515	5036
PanCancer	POLE	ENSG00000177084	5426
PanCancer	POLR3B	ENSG00000013503	55703
PanCancer	POP5	ENSG00000167272	51367
PanCancer	PRB1	ENSG00000251655	5542
PanCancer	PRB2	ENSG00000121335	653247
PanCancer	PRB3	ENSG00000197870	5544
PanCancer	PRB4	ENSG00000230657	5545
PanCancer	SYCP3	ENSG00000139351	50511
PanCancer	TBX3	ENSG00000135111	6926
PanCancer	UHRF1BP1L	ENSG00000111647	23074
PanCancer	XPOT	ENSG00000184575	11260
PanCancer	AKAP11	ENSG00000023516	11215
PanCancer	BRCA2	ENSG00000139618	675
PanCancer	FLT3	ENSG00000122025	2322
PanCancer	PAN3	ENSG00000152520	255967
PanCancer	PDS5B	ENSG00000083642	23047
PanCancer	PIBF1	ENSG00000083535	10464
PanCancer	RB1	ENSG00000139687	5925
PanCancer	SLITRK6	ENSG00000184564	84189
PanCancer	ZC3H13	ENSG00000123200	23091
PanCancer	AHSA1	ENSG00000100591	10598
PanCancer	AKT1	ENSG00000142208	207
PanCancer	ARHGAP5	ENSG00000100852	394
PanCancer	FNTB	ENSG00000257365	2342
PanCancer	FOXA1	ENSG00000129514	3169
PanCancer	FSCB	ENSG00000189139	84075
PanCancer	HNRNPC	ENSG00000092199	3183
PanCancer	HSP90AA1	ENSG00000080824	3320
PanCancer	MAX	ENSG00000125952	4149
PanCancer	MDGA2	ENSG00000139915	161357
PanCancer	NFKBIA	ENSG00000100906	4792
PanCancer	NPC2	ENSG00000119655	10577
PanCancer	PPP2R5E	ENSG00000154001	5529
PanCancer	RPS6KA5	ENSG00000100784	9252
PanCancer	TRMT5	ENSG00000126814	57570
PanCancer	YLPM1	ENSG00000119596	56252
PanCancer	ZFP36L1	ENSG00000185650	677
PanCancer	B2M	ENSG00000166710	567
PanCancer	FAM174B	ENSG00000185442	400451
PanCancer	IDH2	ENSG00000182054	3418
PanCancer	MAP2K1	ENSG00000169032	5604
PanCancer	MGA	ENSG00000174197	23269
PanCancer	PIGB	ENSG00000069943	9488
PanCancer	RNF111	ENSG00000157450	54778
PanCancer	SPRED1	ENSG00000166068	161742
PanCancer	TCF12	ENSG00000140262	6938
PanCancer	TIPIN	ENSG00000075131	54962
PanCancer	TM6SF1	ENSG00000136404	53346
PanCancer	TRIP4	ENSG00000103671	9325
PanCancer	USP3	ENSG00000140455	9960
PanCancer	VPS13C	ENSG00000129003	54832
PanCancer	AXIN1	ENSG00000103126	8312
PanCancer	BRD7	ENSG00000166164	29117
PanCancer	CBFB	ENSG00000067955	865
PanCancer	CDH1	ENSG00000039068	999
PanCancer	CNOT1	ENSG00000125107	23019
PanCancer	CREBBP	ENSG00000005339	1387
PanCancer	CTCF	ENSG00000102974	10664
PanCancer	IL32	ENSG00000008517	9235
PanCancer	MSLNL	NA	401827
PanCancer	RBBP6	ENSG00000122257	5930
PanCancer	RPGRIP1L	ENSG00000103494	23322
PanCancer	TSC2	ENSG00000103197	7249
PanCancer	ABCA10	ENSG00000154263	10349
PanCancer	ATAD5	ENSG00000176208	79915
PanCancer	BRCA1	ENSG00000012048	672
PanCancer	C17orf104	ENSG00000180336	284071
PanCancer	CD79B	ENSG00000007312	974
PanCancer	CDK12	ENSG00000167258	51755
PanCancer	COPS3	ENSG00000141030	8533
PanCancer	DDX5	ENSG00000108654	1655
PanCancer	ERBB2	ENSG00000141736	2064
PanCancer	GPS2	ENSG00000132522	2874
PanCancer	KIF19	ENSG00000196169	124602
PanCancer	KRT222	ENSG00000213424	125113
PanCancer	LASP1	ENSG00000002834	3927
PanCancer	MAP2K4	ENSG00000065559	6416
PanCancer	NCOR1	ENSG00000141027	9611
PanCancer	NEUROD2	ENSG00000171532	4761
PanCancer	NF1	ENSG00000196712	4763
PanCancer	PHF23	ENSG00000040633	79142
PanCancer	PPM1D	ENSG00000170836	8493
PanCancer	RAB40B	ENSG00000141542	10966
PanCancer	RARA	ENSG00000131759	5914
PanCancer	RNF43	ENSG00000108375	54894
PanCancer	RPL23A	ENSG00000198242	6147
PanCancer	SOX9	ENSG00000125398	6662
PanCancer	SPOP	ENSG00000121067	8405
PanCancer	SRSF1	ENSG00000136450	6426
PanCancer	STX8	ENSG00000170310	9482
PanCancer	TCAP	ENSG00000173991	8557
PanCancer	TP53	ENSG00000141510	7157
PanCancer	WIPF2	ENSG00000171475	147179
PanCancer	ZNF207	ENSG00000010244	7756
PanCancer	C18orf32	ENSG00000177576	497661
PanCancer	PIAS2	ENSG00000078043	9063
PanCancer	RNMT	ENSG00000101654	8731
PanCancer	ROCK1	ENSG00000067900	6093
PanCancer	SMAD2	ENSG00000175387	4087
PanCancer	SMAD4	ENSG00000141646	4089
PanCancer	APOC2	ENSG00000234906	344
PanCancer	ARHGAP35	ENSG00000160007	2909
PanCancer	BAX	ENSG00000087088	581
PanCancer	C19orf70	ENSG00000174917	125988
PanCancer	CEBPA	ENSG00000245848	1050
PanCancer	CIC	ENSG00000079432	23152
PanCancer	COX7A1	ENSG00000161281	1346
PanCancer	GNA11	ENSG00000088256	2767
PanCancer	KEAP1	ENSG00000079999	9817
PanCancer	KLC3	ENSG00000104892	147700
PanCancer	MRPS12	ENSG00000128626	6183
PanCancer	PPP2R1A	ENSG00000105568	5518
PanCancer	PVRL2	ENSG00000130202	5819
PanCancer	RHPN2	ENSG00000131941	85415
PanCancer	RPS11	ENSG00000142534	6205
PanCancer	SMARCA4	ENSG00000127616	6597
PanCancer	STK11	ENSG00000118046	6794
PanCancer	TIMM13	ENSG00000099800	26517
PanCancer	TSEN34	ENSG00000273235	79042
PanCancer	ZNF43	ENSG00000262928	7594
PanCancer	ZNF626	ENSG00000262249	199777
PanCancer	ZNF780A	ENSG00000197782	284323
PanCancer	ZNF829	ENSG00000185869	374899
PanCancer	ZNF91	ENSG00000167232	7644
PanCancer	ACVR2A	ENSG00000121989	92
PanCancer	ATAD2B	ENSG00000119778	54454
PanCancer	BARD1	ENSG00000138376	580
PanCancer	BAZ2B	ENSG00000123636	29994
PanCancer	BIRC6	ENSG00000115760	57448
PanCancer	BOLL	ENSG00000152430	66037
PanCancer	BRE	ENSG00000158019	9577
PanCancer	CASP8	ENSG00000064012	841
PanCancer	CCDC88A	ENSG00000115355	55704
PanCancer	COBLL1	ENSG00000082438	22837
PanCancer	CRIPT	ENSG00000119878	9419
PanCancer	CUL3	ENSG00000036257	8452
PanCancer	DNMT3A	ENSG00000119772	1788
PanCancer	DPP10	ENSG00000175497	57628
PanCancer	EIF5B	ENSG00000158417	9669
PanCancer	ERBB4	ENSG00000178568	2066
PanCancer	FAM124B	ENSG00000124019	79843
PanCancer	GCC2	ENSG00000135968	9648
PanCancer	GIGYF2	ENSG00000204120	26058
PanCancer	IDH1	ENSG00000138413	3417
PanCancer	IWS1	ENSG00000163166	55677
PanCancer	KIAA1715	ENSG00000144320	80856
PanCancer	KRCC1	ENSG00000172086	51315
PanCancer	MOGAT1	ENSG00000124003	116255
PanCancer	MSH2	ENSG00000095002	4436
PanCancer	MSH6	ENSG00000116062	2956
PanCancer	NAT8	ENSG00000144035	9027
PanCancer	NFE2L2	ENSG00000116044	4780
PanCancer	PTPN4	ENSG00000088179	5775
PanCancer	RANBP2	ENSG00000153201	5903
PanCancer	RBM43	ENSG00000184898	375287
PanCancer	RGPD3	ENSG00000153165	653489
PanCancer	RIF1	ENSG00000080345	55183
PanCancer	ROCK2	ENSG00000134318	9475
PanCancer	SF3B1	ENSG00000115524	23451
PanCancer	SGOL2	ENSG00000163535	151246
PanCancer	SNRPG	ENSG00000143977	6637
PanCancer	SOS1	ENSG00000115904	6654
PanCancer	TSGA10	ENSG00000135951	80705
PanCancer	TTN	ENSG00000155657	7273
PanCancer	XPO1	ENSG00000082898	7514
PanCancer	ZC3H15	ENSG00000065548	55854
PanCancer	ZFP36L2	ENSG00000152518	678
PanCancer	CSNK2A1	ENSG00000101266	1457
PanCancer	DEFB119	ENSG00000180483	245932
PanCancer	DEFB132	ENSG00000186458	400830
PanCancer	ESF1	ENSG00000089048	51575
PanCancer	GINS1	ENSG00000101003	9837
PanCancer	GNAS	ENSG00000087460	2778
PanCancer	MAP1LC3A	ENSG00000101460	84557
PanCancer	ROMO1	ENSG00000125995	140823
PanCancer	SYCP2	ENSG00000196074	10388
PanCancer	TOP1	ENSG00000198900	7150
PanCancer	TPX2	ENSG00000088325	22974
PanCancer	BAGE2	ENSG00000187172	85319
PanCancer	BRWD1	ENSG00000185658	54014
PanCancer	DYRK1A	ENSG00000157540	1859
PanCancer	KRTAP19-6	ENSG00000186925	337973
PanCancer	KRTAP23-1	ENSG00000186980	337963
PanCancer	NRIP1	ENSG00000180530	8204
PanCancer	RUNX1	ENSG00000159216	861
PanCancer	SOD1	ENSG00000142168	6647
PanCancer	U2AF1	ENSG00000160201	7307
PanCancer	CHEK2	ENSG00000183765	11200
PanCancer	EP300	ENSG00000100393	2033
PanCancer	LGALS2	ENSG00000100079	3957
PanCancer	MAPK1	ENSG00000100030	5594
PanCancer	NF2	ENSG00000186575	4771
PanCancer	XPNPEP3	ENSG00000196236	63929
PanCancer	ZNRF3	ENSG00000183579	84133
PanCancer	ABI3BP	ENSG00000154175	25890
PanCancer	AGTR1	ENSG00000144891	185
PanCancer	ARL13B	ENSG00000169379	200894
PanCancer	ATP11B	ENSG00000058063	23200
PanCancer	ATR	ENSG00000175054	545
PanCancer	BAP1	ENSG00000163930	8314
PanCancer	BCHE	ENSG00000114200	590
PanCancer	C3orf52	ENSG00000114529	79669
PanCancer	C3orf70	ENSG00000187068	285382
PanCancer	CCDC66	ENSG00000180376	285331
PanCancer	CTNNB1	ENSG00000168036	1499
PanCancer	EIF4A2	ENSG00000156976	1974
PanCancer	EIF5A2	ENSG00000163577	56648
PanCancer	FETUB	ENSG00000090512	26998
PanCancer	GNL3	ENSG00000163938	26354
PanCancer	HRASLS	ENSG00000127252	57110
PanCancer	MB21D2	ENSG00000180611	151963
PanCancer	MLH1	ENSG00000076242	4292
PanCancer	MRPL47	ENSG00000136522	57129
PanCancer	MYD88	ENSG00000172936	4615
PanCancer	NKIRAS1	ENSG00000197885	28512
PanCancer	NKTR	ENSG00000114857	4820
PanCancer	PBRM1	ENSG00000163939	55193
PanCancer	PIK3CA	ENSG00000121879	5290
PanCancer	POLQ	ENSG00000051341	10721
PanCancer	RAP2B	ENSG00000181467	5912
PanCancer	RHOA	ENSG00000067560	387
PanCancer	SETD2	ENSG00000181555	29072
PanCancer	TBL1XR1	ENSG00000177565	79718
PanCancer	TGFBR2	ENSG00000163513	7048
PanCancer	VHL	ENSG00000134086	7428
PanCancer	XRN1	ENSG00000114127	54464
PanCancer	ZBED2	ENSG00000177494	79413
PanCancer	ZNF502	ENSG00000196653	91392
PanCancer	ZNF654	ENSG00000175105	55279
PanCancer	ANKRD50	ENSG00000151458	57182
PanCancer	COMMD8	ENSG00000169019	54951
PanCancer	DHX15	ENSG00000109606	1665
PanCancer	ELOVL6	ENSG00000170522	79071
PanCancer	EPHA5	ENSG00000145242	2044
PanCancer	FAT1	ENSG00000083857	2195
PanCancer	FBXW7	ENSG00000109670	55294
PanCancer	FGFR3	ENSG00000068078	2261
PanCancer	FRG1	ENSG00000109536	2483
PanCancer	GAR1	ENSG00000109534	54433
PanCancer	GK2	ENSG00000196475	2712
PanCancer	HNRNPD	ENSG00000138668	3184
PanCancer	HSPA4L	ENSG00000164070	22824
PanCancer	KIT	ENSG00000157404	3815
PanCancer	KLHL5	ENSG00000109790	51088
PanCancer	LRPAP1	ENSG00000163956	4043
PanCancer	MAP9	ENSG00000164114	79884
PanCancer	MND1	ENSG00000121211	84057
PanCancer	MUC7	ENSG00000171195	4589
PanCancer	OCIAD1	ENSG00000109180	54940
PanCancer	OCIAD2	ENSG00000145247	132299
PanCancer	RBM46	ENSG00000151962	166863
PanCancer	REST	ENSG00000084093	5978
PanCancer	SCLT1	ENSG00000151466	132320
PanCancer	TET2	ENSG00000168769	54790
PanCancer	THAP6	ENSG00000174796	152815
PanCancer	UBE2K	ENSG00000078140	3093
PanCancer	UGT2B10	ENSG00000109181	7365
PanCancer	WDR17	ENSG00000150627	116966
PanCancer	ZNF330	ENSG00000109445	27309
PanCancer	ADCY2	ENSG00000078295	108
PanCancer	APC	ENSG00000134982	324
PanCancer	ARRDC3	ENSG00000113369	57561
PanCancer	CEP120	ENSG00000168944	153241
PanCancer	CETN3	ENSG00000153140	1070
PanCancer	CSNK1A1	ENSG00000113712	1452
PanCancer	DEPDC1B	ENSG00000035499	55789
PanCancer	ELL2	ENSG00000118985	22936
PanCancer	FCHO2	ENSG00000157107	115548
PanCancer	GZMK	ENSG00000113088	3003
PanCancer	HNRNPH1	ENSG00000169045	3187
PanCancer	IL6ST	ENSG00000134352	3572
PanCancer	LMBRD2	ENSG00000164187	92255
PanCancer	MAP3K1	ENSG00000095015	4214
PanCancer	MSH3	ENSG00000113318	4437
PanCancer	NIPBL	ENSG00000164190	25836
PanCancer	NPM1	ENSG00000181163	4869
PanCancer	NSD1	ENSG00000165671	64324
PanCancer	PIK3R1	ENSG00000145675	5295
PanCancer	RAD1	ENSG00000113456	5810
PanCancer	RAPGEF6	ENSG00000158987	51735
PanCancer	RASA1	ENSG00000145715	5921
PanCancer	RBM27	ENSG00000091009	54439
PanCancer	TMEM161B	ENSG00000164180	153396
PanCancer	TNPO1	ENSG00000083312	3842
PanCancer	UNC5A	ENSG00000113763	90249
PanCancer	WDR55	ENSG00000120314	54853
PanCancer	AKAP7	ENSG00000118507	9465
PanCancer	ARID1B	ENSG00000049618	57492
PanCancer	ASCC3	ENSG00000112249	10973
PanCancer	C6orf62	ENSG00000112308	81688
PanCancer	CDKN1A	ENSG00000124762	1026
PanCancer	CENPW	ENSG00000203760	387103
PanCancer	COL19A1	ENSG00000082293	1310
PanCancer	EEF1A1	ENSG00000156508	1915
PanCancer	ESR1	ENSG00000091831	2099
PanCancer	FAM184A	ENSG00000111879	79632
PanCancer	FKBPL	ENSG00000223666	63943
PanCancer	GSTA1	ENSG00000243955	2938
PanCancer	HDDC2	ENSG00000111906	51020
PanCancer	HIST1H2AK	ENSG00000184348	8330
PanCancer	HLA-A	ENSG00000224320	3105
PanCancer	HLA-B	ENSG00000234745	3106
PanCancer	IFNGR1	ENSG00000027697	3459
PanCancer	KIAA1919	ENSG00000173214	91749
PanCancer	LSM2	ENSG00000225998	57819
PanCancer	LY6G6D	ENSG00000236902	58530
PanCancer	MAP3K7	ENSG00000135341	6885
PanCancer	PBX2	ENSG00000236353	5089
PanCancer	PHF3	ENSG00000118482	23469
PanCancer	PIM1	ENSG00000137193	5292
PanCancer	PRPF4B	ENSG00000112739	8899
PanCancer	REV3L	ENSG00000009413	5980
PanCancer	SGK1	ENSG00000118515	6446
PanCancer	SRF	ENSG00000112658	6722
PanCancer	TTK	ENSG00000112742	7272
PanCancer	TUBB2A	ENSG00000137267	7280
PanCancer	ZNF292	ENSG00000188994	23036
PanCancer	AKAP9	ENSG00000127914	10142
PanCancer	BRAF	ENSG00000157764	673
PanCancer	CASD1	ENSG00000127995	64921
PanCancer	CHCHD3	ENSG00000106554	54927
PanCancer	CROT	ENSG00000005469	54677
PanCancer	CUL1	ENSG00000055130	8454
PanCancer	CYP51A1	ENSG00000001630	1595
PanCancer	EGFR	ENSG00000146648	1956
PanCancer	EZH2	ENSG00000106462	2146
PanCancer	GTF2I	ENSG00000263001	2969
PanCancer	HNRNPA2B1	ENSG00000122566	3181
PanCancer	KIAA0895	ENSG00000164542	23366
PanCancer	KMT2C	ENSG00000055609	58508
PanCancer	LUC7L2	ENSG00000269955	51631
PanCancer	NDUFA4	ENSG00000189043	4697
PanCancer	PON1	ENSG00000005421	5444
PanCancer	POT1	ENSG00000128513	25913
PanCancer	PTPN12	ENSG00000127947	5782
PanCancer	RAC1	ENSG00000136238	5879
PanCancer	SNX10	ENSG00000086300	29887
PanCancer	SSPO	ENSG00000197558	23145
PanCancer	STEAP4	ENSG00000127954	79689
PanCancer	TSPAN12	ENSG00000106025	23554
PanCancer	ZNF479	ENSG00000185177	90827
PanCancer	ZNF800	ENSG00000048405	168850
PanCancer	ZNF804B	ENSG00000182348	219578
PanCancer	ATAD2	ENSG00000156802	29028
PanCancer	ATP6V1H	ENSG00000047249	51606
PanCancer	CNBD1	ENSG00000176571	168975
PanCancer	COMMD5	ENSG00000170619	28991
PanCancer	CSMD3	ENSG00000164796	114788
PanCancer	EFCAB1	ENSG00000034239	79645
PanCancer	LY96	ENSG00000154589	23643
PanCancer	MTDH	ENSG00000147649	92140
PanCancer	MYC	ENSG00000136997	4609
PanCancer	NBN	ENSG00000104320	4683
PanCancer	PHF20L1	ENSG00000129292	51105
PanCancer	RAD54B	ENSG00000197275	25788
PanCancer	SNX16	ENSG00000104497	64089
PanCancer	TIGD5	ENSG00000179886	84948
PanCancer	UBR5	ENSG00000104517	51366
PanCancer	WWP1	ENSG00000123124	11059
PanCancer	ACER2	ENSG00000177076	340485
PanCancer	APTX	ENSG00000137074	54840
PanCancer	C9orf131	ENSG00000174038	138724
PanCancer	CDKN2A	ENSG00000147889	1029
PanCancer	CDKN2B	ENSG00000147883	1030
PanCancer	CNTLN	ENSG00000044459	54875
PanCancer	GNAQ	ENSG00000156052	2776
PanCancer	HRCT1	ENSG00000196196	646962
PanCancer	NAA35	ENSG00000135040	60560
PanCancer	NOTCH1	ENSG00000148400	4851
PanCancer	PDCL	ENSG00000136940	5082
PanCancer	PPP6C	ENSG00000119414	5537
PanCancer	PSIP1	ENSG00000164985	11168
PanCancer	RXRA	ENSG00000269571	6256
PanCancer	TSC1	ENSG00000165699	7248
PanCancer	VPS13A	ENSG00000197969	23230
PanCancer	ZCCHC6	ENSG00000083223	79670
PanCancer	AR	ENSG00000169083	367
PanCancer	ATRX	ENSG00000268946	546
PanCancer	BCOR	ENSG00000183337	54880
PanCancer	BRCC3	ENSG00000269884	79184
PanCancer	CCDC160	ENSG00000203952	347475
PanCancer	CHM	ENSG00000188419	1121
PanCancer	COX7B	ENSG00000269083	1349
PanCancer	DDX3X	ENSG00000215301	1654
PanCancer	FAM133A	ENSG00000179083	286499
PanCancer	KDM6A	ENSG00000147050	7403
PanCancer	KLHL4	ENSG00000102271	56062
PanCancer	MTM1	ENSG00000269031	4534
PanCancer	RBM10	ENSG00000271352	8241
PanCancer	RBMX	ENSG00000147274	27316
PanCancer	RLIM	ENSG00000131263	51132
PanCancer	SMARCA1	ENSG00000102038	6594
PanCancer	STAG2	ENSG00000101972	10735
PanCancer	TAF1	ENSG00000147133	6872
PanCancer	TIMM17B	ENSG00000267823	10245
PanCancer	TSPAN6	ENSG00000000003	7105
PanCancer	TSPAN7	ENSG00000156298	7102
PanCancer	USP9X	ENSG00000124486	8239
PanCancer	WDR44	ENSG00000131725	54521
PanCancer	WNK3	ENSG00000269511	65267
Rectum adenocarcinoma [READ]	APC	ENSG00000134982	324
Rectum adenocarcinoma [READ]	ARID1A	ENSG00000117713	8289
Rectum adenocarcinoma [READ]	ATM	ENSG00000149311	472
Rectum adenocarcinoma [READ]	B2M	ENSG00000166710	567
Rectum adenocarcinoma [READ]	CCDC141	ENSG00000163492	285025
Rectum adenocarcinoma [READ]	ERBB4	ENSG00000178568	2066
Rectum adenocarcinoma [READ]	FBXW7	ENSG00000109670	55294
Rectum adenocarcinoma [READ]	GIGYF2	ENSG00000204120	26058
Rectum adenocarcinoma [READ]	HDC	ENSG00000140287	3067
Rectum adenocarcinoma [READ]	KRAS	ENSG00000133703	3845
Rectum adenocarcinoma [READ]	NRAS	ENSG00000213281	4893
Rectum adenocarcinoma [READ]	PCBP1	ENSG00000169564	5093
Rectum adenocarcinoma [READ]	PIK3CA	ENSG00000121879	5290
Rectum adenocarcinoma [READ]	PIK3R1	ENSG00000145675	5295
Rectum adenocarcinoma [READ]	PTEN	ENSG00000171862	5728
Rectum adenocarcinoma [READ]	PTPRT	ENSG00000196090	11122
Rectum adenocarcinoma [READ]	ROBO2	ENSG00000185008	6092
Rectum adenocarcinoma [READ]	RUNX1T1	ENSG00000079102	862
Rectum adenocarcinoma [READ]	SLITRK5	ENSG00000165300	26050
Rectum adenocarcinoma [READ]	SMAD2	ENSG00000175387	4087
Rectum adenocarcinoma [READ]	SMAD4	ENSG00000141646	4089
Rectum adenocarcinoma [READ]	SOX9	ENSG00000125398	6662
Rectum adenocarcinoma [READ]	TGIF1	ENSG00000177426	7050
Rectum adenocarcinoma [READ]	TP53	ENSG00000141510	7157
Rectum adenocarcinoma [READ]	TPTE	ENSG00000166157	7179
Rectum adenocarcinoma [READ]	WDHD1	ENSG00000198554	11169
Rectum adenocarcinoma [READ]	ZFP36L2	ENSG00000152518	678
Rectum adenocarcinoma [READ]	ZNF14	ENSG00000105708	7561
Rectum adenocarcinoma [READ]	ZNF493	ENSG00000196268	284443
Sarcoma [SARC]	ATRX	ENSG00000268946	546
Sarcoma [SARC]	PTEN	ENSG00000171862	5728
Sarcoma [SARC]	RB1	ENSG00000139687	5925
Sarcoma [SARC]	TP53	ENSG00000141510	7157
Sarcoma [SARC]	ZNF234	ENSG00000263002	10780
Skin Cutaneous Melanoma [SKCM]	ABHD12B	ENSG00000131969	145447
Skin Cutaneous Melanoma [SKCM]	ARID2	ENSG00000189079	196528
Skin Cutaneous Melanoma [SKCM]	B2M	ENSG00000166710	567
Skin Cutaneous Melanoma [SKCM]	BRAF	ENSG00000157764	673
Skin Cutaneous Melanoma [SKCM]	C10orf76	ENSG00000120029	79591
Skin Cutaneous Melanoma [SKCM]	C15orf53	ENSG00000175779	400359
Skin Cutaneous Melanoma [SKCM]	C7orf66	ENSG00000205174	154907
Skin Cutaneous Melanoma [SKCM]	CDK17	ENSG00000059758	5128
Skin Cutaneous Melanoma [SKCM]	CDK4	ENSG00000135446	1019
Skin Cutaneous Melanoma [SKCM]	CDKN2A	ENSG00000147889	1029
Skin Cutaneous Melanoma [SKCM]	CENPE	ENSG00000138778	1062
Skin Cutaneous Melanoma [SKCM]	CLIP1	ENSG00000130779	6249
Skin Cutaneous Melanoma [SKCM]	CNOT9	ENSG00000144580	9125
Skin Cutaneous Melanoma [SKCM]	CTNNB1	ENSG00000168036	1499
Skin Cutaneous Melanoma [SKCM]	DDX3X	ENSG00000215301	1654
Skin Cutaneous Melanoma [SKCM]	DEFB114	ENSG00000177684	245928
Skin Cutaneous Melanoma [SKCM]	DHX36	ENSG00000174953	170506
Skin Cutaneous Melanoma [SKCM]	ELOVL4	ENSG00000118402	6785
Skin Cutaneous Melanoma [SKCM]	EMG1	ENSG00000268439	10436
Skin Cutaneous Melanoma [SKCM]	EZH2	ENSG00000106462	2146
Skin Cutaneous Melanoma [SKCM]	FAM124B	ENSG00000124019	79843
Skin Cutaneous Melanoma [SKCM]	IDH1	ENSG00000138413	3417
Skin Cutaneous Melanoma [SKCM]	KHDRBS1	ENSG00000121774	10657
Skin Cutaneous Melanoma [SKCM]	KIT	ENSG00000157404	3815
Skin Cutaneous Melanoma [SKCM]	KMT2C	ENSG00000055609	58508
Skin Cutaneous Melanoma [SKCM]	LCE1B	ENSG00000196734	353132
Skin Cutaneous Melanoma [SKCM]	MAP2K1	ENSG00000169032	5604
Skin Cutaneous Melanoma [SKCM]	NF1	ENSG00000196712	4763
Skin Cutaneous Melanoma [SKCM]	NRAS	ENSG00000213281	4893
Skin Cutaneous Melanoma [SKCM]	PBRM1	ENSG00000163939	55193
Skin Cutaneous Melanoma [SKCM]	PEA15	ENSG00000162734	8682
Skin Cutaneous Melanoma [SKCM]	POLQ	ENSG00000051341	10721
Skin Cutaneous Melanoma [SKCM]	PPP6C	ENSG00000119414	5537
Skin Cutaneous Melanoma [SKCM]	PRB2	ENSG00000121335	653247
Skin Cutaneous Melanoma [SKCM]	PTEN	ENSG00000171862	5728
Skin Cutaneous Melanoma [SKCM]	RAC1	ENSG00000136238	5879
Skin Cutaneous Melanoma [SKCM]	RB1	ENSG00000139687	5925
Skin Cutaneous Melanoma [SKCM]	REV3L	ENSG00000009413	5980
Skin Cutaneous Melanoma [SKCM]	RPL5	ENSG00000122406	6125
Skin Cutaneous Melanoma [SKCM]	SETD2	ENSG00000181555	29072
Skin Cutaneous Melanoma [SKCM]	STK19	ENSG00000226033	8859
Skin Cutaneous Melanoma [SKCM]	TCHH	ENSG00000159450	7062
Skin Cutaneous Melanoma [SKCM]	THOC7	ENSG00000163634	80145
Skin Cutaneous Melanoma [SKCM]	TP53	ENSG00000141510	7157
Skin Cutaneous Melanoma [SKCM]	ZFX	ENSG00000005889	7543
Skin Cutaneous Melanoma [SKCM]	ZNF320	ENSG00000182986	162967
Skin Cutaneous Melanoma [SKCM]	ZNF566	ENSG00000186017	84924
Stomach adenocarcinoma [STAD]	ABCA10	ENSG00000154263	10349
Stomach adenocarcinoma [STAD]	ABCB1	ENSG00000085563	5243
Stomach adenocarcinoma [STAD]	ABI3BP	ENSG00000154175	25890
Stomach adenocarcinoma [STAD]	ACSL5	ENSG00000197142	51703
Stomach adenocarcinoma [STAD]	ACVR2A	ENSG00000121989	92
Stomach adenocarcinoma [STAD]	ADAM30	ENSG00000134249	11085
Stomach adenocarcinoma [STAD]	AKAP7	ENSG00000118507	9465
Stomach adenocarcinoma [STAD]	ALG10	ENSG00000139133	84920
Stomach adenocarcinoma [STAD]	AMY2B	ENSG00000240038	280
Stomach adenocarcinoma [STAD]	ANKRD12	ENSG00000101745	23253
Stomach adenocarcinoma [STAD]	APC	ENSG00000134982	324
Stomach adenocarcinoma [STAD]	APIP	ENSG00000149089	51074
Stomach adenocarcinoma [STAD]	AQP8	ENSG00000103375	343
Stomach adenocarcinoma [STAD]	ARFGAP2	ENSG00000149182	84364
Stomach adenocarcinoma [STAD]	ARHGAP18	ENSG00000146376	93663
Stomach adenocarcinoma [STAD]	ARHGAP28	ENSG00000088756	79822
Stomach adenocarcinoma [STAD]	ARHGAP29	ENSG00000137962	9411
Stomach adenocarcinoma [STAD]	ARID1A	ENSG00000117713	8289
Stomach adenocarcinoma [STAD]	ARID1B	ENSG00000049618	57492
Stomach adenocarcinoma [STAD]	ARID2	ENSG00000189079	196528
Stomach adenocarcinoma [STAD]	ARID4A	ENSG00000032219	5926
Stomach adenocarcinoma [STAD]	ARPP21	ENSG00000172995	10777
Stomach adenocarcinoma [STAD]	ATP13A3	ENSG00000133657	79572
Stomach adenocarcinoma [STAD]	ATRX	ENSG00000268946	546
Stomach adenocarcinoma [STAD]	ATXN2L	ENSG00000168488	11273
Stomach adenocarcinoma [STAD]	B2M	ENSG00000166710	567
Stomach adenocarcinoma [STAD]	B3GNT5	ENSG00000176597	84002
Stomach adenocarcinoma [STAD]	BARD1	ENSG00000138376	580
Stomach adenocarcinoma [STAD]	BBS9	ENSG00000122507	27241
Stomach adenocarcinoma [STAD]	BCOR	ENSG00000183337	54880
Stomach adenocarcinoma [STAD]	C19orf70	ENSG00000174917	125988
Stomach adenocarcinoma [STAD]	C1QTNF1	ENSG00000173918	114897
Stomach adenocarcinoma [STAD]	C20orf195	ENSG00000125531	79025
Stomach adenocarcinoma [STAD]	C7orf50	ENSG00000146540	84310
Stomach adenocarcinoma [STAD]	C8B	ENSG00000021852	732
Stomach adenocarcinoma [STAD]	C8orf46	ENSG00000169085	254778
Stomach adenocarcinoma [STAD]	C9orf131	ENSG00000174038	138724
Stomach adenocarcinoma [STAD]	C9orf84	ENSG00000165181	158401
Stomach adenocarcinoma [STAD]	CASP5	ENSG00000137757	838
Stomach adenocarcinoma [STAD]	CASP8	ENSG00000064012	841
Stomach adenocarcinoma [STAD]	CCDC148	ENSG00000153237	130940
Stomach adenocarcinoma [STAD]	CCDC38	ENSG00000165972	120935
Stomach adenocarcinoma [STAD]	CCDC66	ENSG00000180376	285331
Stomach adenocarcinoma [STAD]	CCDC73	ENSG00000186714	493860
Stomach adenocarcinoma [STAD]	CCT8L2	ENSG00000198445	150160
Stomach adenocarcinoma [STAD]	CD3EAP	ENSG00000117877	10849
Stomach adenocarcinoma [STAD]	CDH1	ENSG00000039068	999
Stomach adenocarcinoma [STAD]	CDKN2A	ENSG00000147889	1029
Stomach adenocarcinoma [STAD]	CENPH	ENSG00000153044	64946
Stomach adenocarcinoma [STAD]	CEP250	ENSG00000126001	11190
Stomach adenocarcinoma [STAD]	CETN3	ENSG00000153140	1070
Stomach adenocarcinoma [STAD]	CHGB	ENSG00000089199	1114
Stomach adenocarcinoma [STAD]	CHST15	ENSG00000182022	51363
Stomach adenocarcinoma [STAD]	CIC	ENSG00000079432	23152
Stomach adenocarcinoma [STAD]	CLDN6	ENSG00000184697	9074
Stomach adenocarcinoma [STAD]	CNBD1	ENSG00000176571	168975
Stomach adenocarcinoma [STAD]	CNTLN	ENSG00000044459	54875
Stomach adenocarcinoma [STAD]	COG5	ENSG00000164597	10466
Stomach adenocarcinoma [STAD]	CROT	ENSG00000005469	54677
Stomach adenocarcinoma [STAD]	CTNNB1	ENSG00000168036	1499
Stomach adenocarcinoma [STAD]	CTNND1	ENSG00000198561	1500
Stomach adenocarcinoma [STAD]	CYLC2	ENSG00000155833	1539
Stomach adenocarcinoma [STAD]	CYP7B1	ENSG00000172817	9420
Stomach adenocarcinoma [STAD]	DAO	ENSG00000110887	1610
Stomach adenocarcinoma [STAD]	DCT	ENSG00000080166	1638
Stomach adenocarcinoma [STAD]	DNMT3L	ENSG00000142182	29947
Stomach adenocarcinoma [STAD]	DPYD	ENSG00000188641	1806
Stomach adenocarcinoma [STAD]	EDNRB	ENSG00000136160	1910
Stomach adenocarcinoma [STAD]	EFNB3	ENSG00000108947	1949
Stomach adenocarcinoma [STAD]	EIF4G3	ENSG00000075151	8672
Stomach adenocarcinoma [STAD]	EIF5A2	ENSG00000163577	56648
Stomach adenocarcinoma [STAD]	EIF5B	ENSG00000158417	9669
Stomach adenocarcinoma [STAD]	ELF3	ENSG00000163435	1999
Stomach adenocarcinoma [STAD]	ELL2	ENSG00000118985	22936
Stomach adenocarcinoma [STAD]	EMILIN3	ENSG00000183798	90187
Stomach adenocarcinoma [STAD]	ENKUR	ENSG00000151023	219670
Stomach adenocarcinoma [STAD]	ERBB2	ENSG00000141736	2064
Stomach adenocarcinoma [STAD]	ERBB3	ENSG00000065361	2065
Stomach adenocarcinoma [STAD]	ERBB4	ENSG00000178568	2066
Stomach adenocarcinoma [STAD]	FAM133A	ENSG00000179083	286499
Stomach adenocarcinoma [STAD]	FAM198B	ENSG00000164125	51313
Stomach adenocarcinoma [STAD]	FAM19A2	ENSG00000198673	338811
Stomach adenocarcinoma [STAD]	FANCC	ENSG00000158169	2176
Stomach adenocarcinoma [STAD]	FBXL22	ENSG00000197361	283807
Stomach adenocarcinoma [STAD]	FBXO48	ENSG00000204923	554251
Stomach adenocarcinoma [STAD]	FBXW7	ENSG00000109670	55294
Stomach adenocarcinoma [STAD]	FCRL3	ENSG00000160856	115352
Stomach adenocarcinoma [STAD]	FLG	ENSG00000143631	2312
Stomach adenocarcinoma [STAD]	FRMD4A	ENSG00000151474	55691
Stomach adenocarcinoma [STAD]	G2E3	ENSG00000092140	55632
Stomach adenocarcinoma [STAD]	GIMAP7	ENSG00000179144	168537
Stomach adenocarcinoma [STAD]	GLG1	ENSG00000090863	2734
Stomach adenocarcinoma [STAD]	GLI1	ENSG00000111087	2735
Stomach adenocarcinoma [STAD]	GOLT1A	ENSG00000174567	127845
Stomach adenocarcinoma [STAD]	GPC6	ENSG00000183098	10082
Stomach adenocarcinoma [STAD]	GPRC6A	ENSG00000173612	222545
Stomach adenocarcinoma [STAD]	GPSM3	ENSG00000234243	63940
Stomach adenocarcinoma [STAD]	GTSF1L	ENSG00000124196	149699
Stomach adenocarcinoma [STAD]	GXYLT1	ENSG00000151233	283464
Stomach adenocarcinoma [STAD]	HCFC1R1	ENSG00000103145	54985
Stomach adenocarcinoma [STAD]	HCFC2	ENSG00000111727	29915
Stomach adenocarcinoma [STAD]	HECTD2	ENSG00000165338	143279
[truncated: 430 more rows]

## Sheet: AI-DriverGene-ICGC
Cancer	Gene_symbol	Ensembl_ID	ENTREZID
Bone Cancer [BOCA]	MGAT4C	ENSG00000182050	25834
Bone Cancer [BOCA]	RB1	ENSG00000139687	5925
Bone Cancer [BOCA]	H3F3B	ENSG00000132475	3021
Bone Cancer [BOCA]	TP53	ENSG00000141510	7157
Breast invasive carcinoma [BRCA]	AKR1C3	ENSG00000196139	8644
Breast invasive carcinoma [BRCA]	CCAR1	ENSG00000060339	55749
Breast invasive carcinoma [BRCA]	FGFR2	ENSG00000066468	2263
Breast invasive carcinoma [BRCA]	GATA3	ENSG00000107485	2625
Breast invasive carcinoma [BRCA]	PTEN	ENSG00000171862	5728
Breast invasive carcinoma [BRCA]	RCN1	ENSG00000049449	5954
Breast invasive carcinoma [BRCA]	CDKN1B	ENSG00000111276	1027
Breast invasive carcinoma [BRCA]	ERBB3	ENSG00000065361	2065
Breast invasive carcinoma [BRCA]	KRAS	ENSG00000133703	3845
Breast invasive carcinoma [BRCA]	TBX3	ENSG00000135111	6926
Breast invasive carcinoma [BRCA]	BRCA2	ENSG00000139618	675
Breast invasive carcinoma [BRCA]	RB1	ENSG00000139687	5925
Breast invasive carcinoma [BRCA]	AKT1	ENSG00000142208	207
Breast invasive carcinoma [BRCA]	FOXA1	ENSG00000129514	3169
Breast invasive carcinoma [BRCA]	ZFP36L1	ENSG00000185650	677
Breast invasive carcinoma [BRCA]	CBFB	ENSG00000067955	865
Breast invasive carcinoma [BRCA]	CDH1	ENSG00000039068	999
Breast invasive carcinoma [BRCA]	CTCF	ENSG00000102974	10664
Breast invasive carcinoma [BRCA]	NUP93	ENSG00000102900	9688
Breast invasive carcinoma [BRCA]	ERBB2	ENSG00000141736	2064
Breast invasive carcinoma [BRCA]	GPS2	ENSG00000132522	2874
Breast invasive carcinoma [BRCA]	MAP2K4	ENSG00000065559	6416
Breast invasive carcinoma [BRCA]	NCOR1	ENSG00000141027	9611
Breast invasive carcinoma [BRCA]	NF1	ENSG00000196712	4763
Breast invasive carcinoma [BRCA]	TP53	ENSG00000141510	7157
Breast invasive carcinoma [BRCA]	SMAD4	ENSG00000141646	4089
Breast invasive carcinoma [BRCA]	ARID1A	ENSG00000117713	8289
Breast invasive carcinoma [BRCA]	RUNX1	ENSG00000159216	861
Breast invasive carcinoma [BRCA]	CASP8	ENSG00000064012	841
Breast invasive carcinoma [BRCA]	SF3B1	ENSG00000115524	23451
Breast invasive carcinoma [BRCA]	FOXP1	ENSG00000114861	27086
Breast invasive carcinoma [BRCA]	PIK3CA	ENSG00000121879	5290
Breast invasive carcinoma [BRCA]	MAP3K1	ENSG00000095015	4214
Breast invasive carcinoma [BRCA]	PIK3R1	ENSG00000145675	5295
Breast invasive carcinoma [BRCA]	ESR1	ENSG00000091831	2099
Breast invasive carcinoma [BRCA]	KMT2C	ENSG00000055609	58508
Breast invasive carcinoma [BRCA]	KDM6A	ENSG00000147050	7403
Biliary Tract Cancer [BTCA]	TP53	ENSG00000141510	7157
Biliary Tract Cancer [BTCA]	SMAD4	ENSG00000141646	4089
Biliary Tract Cancer [BTCA]	ARID1A	ENSG00000117713	8289
Chronic Lymphocytic Leukemia [CLLE]	ATM	ENSG00000149311	472
Chronic Lymphocytic Leukemia [CLLE]	NXF1	ENSG00000162231	10482
Chronic Lymphocytic Leukemia [CLLE]	MGA	ENSG00000174197	23269
Chronic Lymphocytic Leukemia [CLLE]	SF3B1	ENSG00000115524	23451
Chronic Lymphocytic Leukemia [CLLE]	MYD88	ENSG00000172936	4615
Chronic Lymphocytic Leukemia [CLLE]	SETD2	ENSG00000181555	29072
Chronic Lymphocytic Leukemia [CLLE]	NFKBIE	ENSG00000146232	4794
Chronic Lymphocytic Leukemia [CLLE]	ZNF292	ENSG00000188994	23036
Chronic Lymphocytic Leukemia [CLLE]	BCOR	ENSG00000183337	54880
Chronic Myeloid Disorders [CMDI]	IDH2	ENSG00000182054	3418
Chronic Myeloid Disorders [CMDI]	ZNF222	ENSG00000159885	7673
Chronic Myeloid Disorders [CMDI]	ASXL1	ENSG00000171456	171023
Chronic Myeloid Disorders [CMDI]	TET2	ENSG00000168769	54790
Early Onset Prostate Cancer [EOPC]	ECD	ENSG00000122882	11319
Early Onset Prostate Cancer [EOPC]	PNMA1	ENSG00000176903	9240
Early Onset Prostate Cancer [EOPC]	ABCA3	ENSG00000167972	21
Early Onset Prostate Cancer [EOPC]	HDAC5	ENSG00000108840	10014
Early Onset Prostate Cancer [EOPC]	MED1	ENSG00000125686	5469
Early Onset Prostate Cancer [EOPC]	ARRDC5	ENSG00000205784	645432
Early Onset Prostate Cancer [EOPC]	ELL	ENSG00000105656	8178
Early Onset Prostate Cancer [EOPC]	FCRL3	ENSG00000160856	115352
Early Onset Prostate Cancer [EOPC]	PLK3	ENSG00000173846	1263
Early Onset Prostate Cancer [EOPC]	TRAPPC3	ENSG00000054116	27095
Early Onset Prostate Cancer [EOPC]	SP100	ENSG00000067066	6672
Early Onset Prostate Cancer [EOPC]	ATP2B2	ENSG00000157087	491
Early Onset Prostate Cancer [EOPC]	ATP2C1	ENSG00000017260	27032
Early Onset Prostate Cancer [EOPC]	RASA2	ENSG00000155903	5922
Early Onset Prostate Cancer [EOPC]	ZCCHC4	ENSG00000168228	29063
Early Onset Prostate Cancer [EOPC]	FZD1	ENSG00000157240	8321
Early Onset Prostate Cancer [EOPC]	WNK2	ENSG00000165238	65268
Early Onset Prostate Cancer [EOPC]	SMARCA1	ENSG00000102038	6594
Esophageal Adenocarcinoma [ESAD]	KRAS	ENSG00000133703	3845
Esophageal Adenocarcinoma [ESAD]	TP53	ENSG00000141510	7157
Esophageal Adenocarcinoma [ESAD]	SMAD4	ENSG00000141646	4089
Esophageal Adenocarcinoma [ESAD]	ZNF208	ENSG00000160321	7757
Esophageal Adenocarcinoma [ESAD]	ARID1A	ENSG00000117713	8289
Esophageal Adenocarcinoma [ESAD]	TRIM58	ENSG00000162722	25893
Esophageal Adenocarcinoma [ESAD]	PTPRT	ENSG00000196090	11122
Esophageal Adenocarcinoma [ESAD]	PIK3CA	ENSG00000121879	5290
Esophageal Adenocarcinoma [ESAD]	APC	ENSG00000134982	324
Esophageal Adenocarcinoma [ESAD]	KCNQ3	ENSG00000184156	3786
Esophageal Adenocarcinoma [ESAD]	CDKN2A	ENSG00000147889	1029
Gastric Cancer [GACA]	TP53	ENSG00000141510	7157
Liver Cancer [LICA]	PTEN	ENSG00000171862	5728
Liver Cancer [LICA]	TET1	ENSG00000138336	80312
Liver Cancer [LICA]	DCDC1	ENSG00000170959	341019
Liver Cancer [LICA]	KRTAP5-11	ENSG00000204571	440051
Liver Cancer [LICA]	ARID2	ENSG00000189079	196528
Liver Cancer [LICA]	CHPT1	ENSG00000111666	56994
Liver Cancer [LICA]	KPNA3	ENSG00000102753	3839
Liver Cancer [LICA]	RB1	ENSG00000139687	5925
Liver Cancer [LICA]	C14orf177	ENSG00000176605	283598
Liver Cancer [LICA]	LRFN5	ENSG00000165379	145581
Liver Cancer [LICA]	AXIN1	ENSG00000103126	8312
Liver Cancer [LICA]	BRD7	ENSG00000166164	29117
Liver Cancer [LICA]	G6PC	ENSG00000131482	2538
Liver Cancer [LICA]	TP53	ENSG00000141510	7157
Liver Cancer [LICA]	SEPW1	ENSG00000178980	6415
Liver Cancer [LICA]	ARID1A	ENSG00000117713	8289
Liver Cancer [LICA]	ERRFI1	ENSG00000116285	54206
Liver Cancer [LICA]	RPL22	ENSG00000116251	6146
Liver Cancer [LICA]	SETDB1	ENSG00000143379	9869
Liver Cancer [LICA]	VAV3	ENSG00000134215	10451
Liver Cancer [LICA]	PLCB4	ENSG00000101333	5332
Liver Cancer [LICA]	DYRK1A	ENSG00000157540	1859
Liver Cancer [LICA]	TNRC6B	ENSG00000100354	23112
Liver Cancer [LICA]	ACVR2A	ENSG00000121989	92
Liver Cancer [LICA]	APOB	ENSG00000084674	338
Liver Cancer [LICA]	CTNNA2	ENSG00000066032	1496
Liver Cancer [LICA]	ERBB4	ENSG00000178568	2066
Liver Cancer [LICA]	NFE2L2	ENSG00000116044	4780
Liver Cancer [LICA]	BAP1	ENSG00000163930	8314
Liver Cancer [LICA]	CTNNB1	ENSG00000168036	1499
Liver Cancer [LICA]	ALB	ENSG00000163631	213
Liver Cancer [LICA]	CDKN1A	ENSG00000124762	1026
Liver Cancer [LICA]	EYS	ENSG00000188107	346007
Liver Cancer [LICA]	HNRNPA2B1	ENSG00000122566	3181
Liver Cancer [LICA]	PTPN3	ENSG00000070159	5774
Liver Cancer [LICA]	TSC1	ENSG00000165699	7248
Liver Cancer [LICA]	RPS6KA3	ENSG00000177189	6197
Malignant Lymphoma [MALY]	CTNNA3	ENSG00000183230	29119
Malignant Lymphoma [MALY]	PTEN	ENSG00000171862	5728
Malignant Lymphoma [MALY]	ETS1	ENSG00000134954	2113
Malignant Lymphoma [MALY]	ETV6	ENSG00000139083	2120
Malignant Lymphoma [MALY]	STAT6	ENSG00000166888	6778
Malignant Lymphoma [MALY]	NFKBIA	ENSG00000100906	4792
Malignant Lymphoma [MALY]	ZFP36L1	ENSG00000185650	677
Malignant Lymphoma [MALY]	B2M	ENSG00000166710	567
Malignant Lymphoma [MALY]	SIN3A	ENSG00000169375	25942
Malignant Lymphoma [MALY]	CREBBP	ENSG00000005339	1387
Malignant Lymphoma [MALY]	GNA13	ENSG00000120063	10672
Malignant Lymphoma [MALY]	STAT3	ENSG00000168610	6774
Malignant Lymphoma [MALY]	TP53	ENSG00000141510	7157
Malignant Lymphoma [MALY]	MEF2B	ENSG00000213999	100271849
Malignant Lymphoma [MALY]	POU2F2	ENSG00000028277	5452
Malignant Lymphoma [MALY]	S1PR2	ENSG00000267534	9294
Malignant Lymphoma [MALY]	SMARCA4	ENSG00000127616	6597
Malignant Lymphoma [MALY]	ARID1A	ENSG00000117713	8289
Malignant Lymphoma [MALY]	CD58	ENSG00000116815	965
Malignant Lymphoma [MALY]	ID3	ENSG00000117318	3399
Malignant Lymphoma [MALY]	ITPKB	ENSG00000143772	3707
Malignant Lymphoma [MALY]	RRAGC	ENSG00000116954	64121
Malignant Lymphoma [MALY]	TNFRSF14	ENSG00000157873	8764
Malignant Lymphoma [MALY]	IGLL5	ENSG00000254709	100423062
Malignant Lymphoma [MALY]	FBXO11	ENSG00000138081	80204
Malignant Lymphoma [MALY]	BCL6	ENSG00000113916	604
Malignant Lymphoma [MALY]	GNAI2	ENSG00000263156	2771
Malignant Lymphoma [MALY]	KLHL6	ENSG00000172578	89857
Malignant Lymphoma [MALY]	MYD88	ENSG00000172936	4615
Malignant Lymphoma [MALY]	PRKCD	ENSG00000273482	5580
Malignant Lymphoma [MALY]	RHOA	ENSG00000067560	387
Malignant Lymphoma [MALY]	TBL1XR1	ENSG00000177565	79718
Malignant Lymphoma [MALY]	CCND3	ENSG00000112576	896
Malignant Lymphoma [MALY]	EEF1A1	ENSG00000156508	1915
Malignant Lymphoma [MALY]	HIST1H4K	ENSG00000197914	8362
Malignant Lymphoma [MALY]	HLA-B	ENSG00000234745	3106
Malignant Lymphoma [MALY]	TMEM30A	ENSG00000112697	55754
Malignant Lymphoma [MALY]	TNFAIP3	ENSG00000118503	7128
Malignant Lymphoma [MALY]	CARD11	ENSG00000198286	84433
Malignant Lymphoma [MALY]	EZH2	ENSG00000106462	2146
Malignant Lymphoma [MALY]	BTK	ENSG00000268897	695
Malignant Lymphoma [MALY]	DDX3X	ENSG00000215301	1654
Malignant Lymphoma [MALY]	P2RY8	ENSG00000182162	286530
Malignant Lymphoma [MALY]	PHF6	ENSG00000156531	84295
Malignant Lymphoma [MALY]	TMSB4X	ENSG00000205542	7114
Skin Cancer [MELA]	PTEN	ENSG00000171862	5728
Skin Cancer [MELA]	MMP26	ENSG00000167346	56547
Skin Cancer [MELA]	SCGB1D4	ENSG00000197745	404552
Skin Cancer [MELA]	STK33	ENSG00000130413	65975
Skin Cancer [MELA]	ARID2	ENSG00000189079	196528
Skin Cancer [MELA]	COL1A1	ENSG00000108821	1277
Skin Cancer [MELA]	NF1	ENSG00000196712	4763
Skin Cancer [MELA]	TP53	ENSG00000141510	7157
Skin Cancer [MELA]	DSG1	ENSG00000134760	1828
Skin Cancer [MELA]	LRRN2	ENSG00000170382	10446
Skin Cancer [MELA]	NRAS	ENSG00000213281	4893
Skin Cancer [MELA]	PLSCR2	ENSG00000163746	57047
Skin Cancer [MELA]	WDR49	ENSG00000174776	151790
Skin Cancer [MELA]	KHDRBS2	ENSG00000112232	202559
Skin Cancer [MELA]	TINAG	ENSG00000137251	27283
Skin Cancer [MELA]	BRAF	ENSG00000157764	673
Skin Cancer [MELA]	STEAP4	ENSG00000127954	79689
Skin Cancer [MELA]	ADAM18	ENSG00000168619	8749
Skin Cancer [MELA]	CHRNB3	ENSG00000147432	1142
Skin Cancer [MELA]	CDKN2A	ENSG00000147889	1029
Oral Cancer [ORCA]	TP53	ENSG00000141510	7157
Oral Cancer [ORCA]	CASP8	ENSG00000064012	841
Oral Cancer [ORCA]	FAT1	ENSG00000083857	2195
Oral Cancer [ORCA]	CDKN2A	ENSG00000147889	1029
Oral Cancer [ORCA]	NOTCH1	ENSG00000148400	4851
Ovarian serous cystadenocarcinoma [OV]	BRCA2	ENSG00000139618	675
Ovarian serous cystadenocarcinoma [OV]	RB1	ENSG00000139687	5925
Ovarian serous cystadenocarcinoma [OV]	BRCA1	ENSG00000012048	672
Ovarian serous cystadenocarcinoma [OV]	CDK12	ENSG00000167258	51755
Ovarian serous cystadenocarcinoma [OV]	NF1	ENSG00000196712	4763
Ovarian serous cystadenocarcinoma [OV]	TP53	ENSG00000141510	7157
Pancreatic Cancer [PACA]	ATM	ENSG00000149311	472
Pancreatic Cancer [PACA]	ACVR1B	ENSG00000135503	91
Pancreatic Cancer [PACA]	KRAS	ENSG00000133703	3845
Pancreatic Cancer [PACA]	BRCA2	ENSG00000139618	675
Pancreatic Cancer [PACA]	MAP2K4	ENSG00000065559	6416
Pancreatic Cancer [PACA]	RNF43	ENSG00000108375	54894
Pancreatic Cancer [PACA]	TP53	ENSG00000141510	7157
Pancreatic Cancer [PACA]	SMAD4	ENSG00000141646	4089
Pancreatic Cancer [PACA]	ARID1A	ENSG00000117713	8289
Pancreatic Cancer [PACA]	GNAS	ENSG00000087460	2778
Pancreatic Cancer [PACA]	ACVR2A	ENSG00000121989	92
Pancreatic Cancer [PACA]	REG1B	ENSG00000172023	5968
Pancreatic Cancer [PACA]	SF3B1	ENSG00000115524	23451
Pancreatic Cancer [PACA]	ZFP36L2	ENSG00000152518	678
Pancreatic Cancer [PACA]	ERC2	ENSG00000187672	26059
Pancreatic Cancer [PACA]	SETD2	ENSG00000181555	29072
Pancreatic Cancer [PACA]	TGFBR2	ENSG00000163513	7048
Pancreatic Cancer [PACA]	KMT2C	ENSG00000055609	58508
Pancreatic Cancer [PACA]	CDKN2A	ENSG00000147889	1029
Pancreatic Cancer [PACA]	ESX1	ENSG00000268259	80712
Pancreatic Cancer [PACA]	KDM6A	ENSG00000147050	7403
Pancreatic Cancer [PACA]	RBM10	ENSG00000271352	8241
Pancreatic Cancer Endocrine neoplasms [PAEN]	PTEN	ENSG00000171862	5728
Pancreatic Cancer Endocrine neoplasms [PAEN]	MEN1	ENSG00000133895	4221
Pancreatic Cancer Endocrine neoplasms [PAEN]	SETD2	ENSG00000181555	29072
Pancreatic Cancer Endocrine neoplasms [PAEN]	DAXX	ENSG00000206206	1616
Pancreatic Cancer Endocrine neoplasms [PAEN]	ATRX	ENSG00000268946	546
Pediatric Brain Cancer [PBCA]	LDB1	ENSG00000198728	8861
Pediatric Brain Cancer [PBCA]	KBTBD4	ENSG00000231880	55709
Pediatric Brain Cancer [PBCA]	KRAS	ENSG00000133703	3845
Pediatric Brain Cancer [PBCA]	CREBBP	ENSG00000005339	1387
Pediatric Brain Cancer [PBCA]	PRKAR1A	ENSG00000108946	5573
Pediatric Brain Cancer [PBCA]	TCF4	ENSG00000196628	6925
Pediatric Brain Cancer [PBCA]	SMARCA4	ENSG00000127616	6597
Pediatric Brain Cancer [PBCA]	BRPF1	ENSG00000156983	7862
Pediatric Brain Cancer [PBCA]	PIK3CA	ENSG00000121879	5290
Pediatric Brain Cancer [PBCA]	FBXW7	ENSG00000109670	55294
Pediatric Brain Cancer [PBCA]	BRAF	ENSG00000157764	673
Pediatric Brain Cancer [PBCA]	SMO	ENSG00000128602	6608
Pediatric Brain Cancer [PBCA]	FGFR1	ENSG00000077782	2260
Pediatric Brain Cancer [PBCA]	PTCH1	ENSG00000185920	5727
Pediatric Brain Cancer [PBCA]	BCOR	ENSG00000183337	54880
Pediatric Brain Cancer [PBCA]	DDX3X	ENSG00000215301	1654
Pediatric Brain Cancer [PBCA]	KDM6A	ENSG00000147050	7403
Prostate adenocarcinoma [PRAD]	DDX50	ENSG00000107625	79009
Prostate adenocarcinoma [PRAD]	GRID1	ENSG00000182771	2894
Prostate adenocarcinoma [PRAD]	HMX3	ENSG00000188620	340784
Prostate adenocarcinoma [PRAD]	OIT3	ENSG00000138315	170392
Prostate adenocarcinoma [PRAD]	PIK3AP1	ENSG00000155629	118788
Prostate adenocarcinoma [PRAD]	PSTK	ENSG00000179988	118672
Prostate adenocarcinoma [PRAD]	PTEN	ENSG00000171862	5728
Prostate adenocarcinoma [PRAD]	SLC18A2	ENSG00000165646	6571
Prostate adenocarcinoma [PRAD]	CTSD	ENSG00000117984	1509
Prostate adenocarcinoma [PRAD]	HEPHL1	ENSG00000181333	341208
Prostate adenocarcinoma [PRAD]	LGALS12	ENSG00000133317	85329
Prostate adenocarcinoma [PRAD]	OR5B3	ENSG00000172769	441608
Prostate adenocarcinoma [PRAD]	OR5D18	ENSG00000186119	219438
Prostate adenocarcinoma [PRAD]	OR5P3	ENSG00000182334	120066
Prostate adenocarcinoma [PRAD]	OR8B8	ENSG00000197125	26493
Prostate adenocarcinoma [PRAD]	OTUB1	ENSG00000167770	55611
Prostate adenocarcinoma [PRAD]	PPFIA1	ENSG00000131626	8500
Prostate adenocarcinoma [PRAD]	SHANK2	ENSG00000268430	22941
Prostate adenocarcinoma [PRAD]	SORL1	ENSG00000137642	6653
Prostate adenocarcinoma [PRAD]	TSPAN4	ENSG00000214063	7106
Prostate adenocarcinoma [PRAD]	UVRAG	ENSG00000198382	7405
Prostate adenocarcinoma [PRAD]	BCAT1	ENSG00000060982	586
Prostate adenocarcinoma [PRAD]	C12orf40	ENSG00000180116	283461
Prostate adenocarcinoma [PRAD]	CDKN1B	ENSG00000111276	1027
Prostate adenocarcinoma [PRAD]	DTX1	ENSG00000135144	1840
Prostate adenocarcinoma [PRAD]	DTX3	ENSG00000178498	196403
Prostate adenocarcinoma [PRAD]	KLRC2	ENSG00000205809	3822
Prostate adenocarcinoma [PRAD]	KNTC1	ENSG00000184445	9735
Prostate adenocarcinoma [PRAD]	OAS1	ENSG00000089127	4938
Prostate adenocarcinoma [PRAD]	OVCH1	ENSG00000187950	341350
Prostate adenocarcinoma [PRAD]	PDE3A	ENSG00000172572	5139
Prostate adenocarcinoma [PRAD]	SLC25A3	ENSG00000075415	5250
Prostate adenocarcinoma [PRAD]	TAOK3	ENSG00000135090	51347
Prostate adenocarcinoma [PRAD]	TBX3	ENSG00000135111	6926
Prostate adenocarcinoma [PRAD]	ABCC4	ENSG00000125257	10257
Prostate adenocarcinoma [PRAD]	EPSTI1	ENSG00000133106	94240
Prostate adenocarcinoma [PRAD]	POLR1D	ENSG00000186184	51082
Prostate adenocarcinoma [PRAD]	RB1	ENSG00000139687	5925
Prostate adenocarcinoma [PRAD]	THSD1	ENSG00000136114	55901
Prostate adenocarcinoma [PRAD]	FOXA1	ENSG00000129514	3169
Prostate adenocarcinoma [PRAD]	FOXG1	ENSG00000176165	2290
Prostate adenocarcinoma [PRAD]	GTF2A1	ENSG00000165417	2957
Prostate adenocarcinoma [PRAD]	HHIPL1	ENSG00000182218	84439
Prostate adenocarcinoma [PRAD]	MYH6	ENSG00000197616	4624
Prostate adenocarcinoma [PRAD]	NAA30	ENSG00000139977	122830
Prostate adenocarcinoma [PRAD]	SIX4	ENSG00000100625	51804
Prostate adenocarcinoma [PRAD]	SNAPC1	ENSG00000023608	6617
Prostate adenocarcinoma [PRAD]	TDP1	ENSG00000042088	55775
Prostate adenocarcinoma [PRAD]	ZFYVE21	ENSG00000100711	79038
Prostate adenocarcinoma [PRAD]	DUOX2	ENSG00000140279	50506
Prostate adenocarcinoma [PRAD]	FBN1	ENSG00000166147	2200
Prostate adenocarcinoma [PRAD]	LCMT2	ENSG00000168806	9836
Prostate adenocarcinoma [PRAD]	LRRC49	ENSG00000137821	54839
Prostate adenocarcinoma [PRAD]	SIN3A	ENSG00000169375	25942
Prostate adenocarcinoma [PRAD]	TCF12	ENSG00000140262	6938
Prostate adenocarcinoma [PRAD]	MSLN	ENSG00000102854	10232
Prostate adenocarcinoma [PRAD]	MT1A	ENSG00000205362	4489
Prostate adenocarcinoma [PRAD]	SCNN1G	ENSG00000166828	6340
Prostate adenocarcinoma [PRAD]	SNX29	ENSG00000048471	92017
Prostate adenocarcinoma [PRAD]	VAC14	ENSG00000103043	55697
Prostate adenocarcinoma [PRAD]	ZFHX3	ENSG00000140836	463
Prostate adenocarcinoma [PRAD]	ACE	ENSG00000264813	1636
Prostate adenocarcinoma [PRAD]	BIRC5	ENSG00000089685	332
Prostate adenocarcinoma [PRAD]	C17orf80	ENSG00000141219	55028
Prostate adenocarcinoma [PRAD]	C17orf99	ENSG00000187997	100141515
Prostate adenocarcinoma [PRAD]	CBX4	ENSG00000141582	8535
Prostate adenocarcinoma [PRAD]	CD300LF	ENSG00000186074	146722
Prostate adenocarcinoma [PRAD]	CDK12	ENSG00000167258	51755
Prostate adenocarcinoma [PRAD]	HEATR6	ENSG00000068097	63897
Prostate adenocarcinoma [PRAD]	RABEP1	ENSG00000029725	9135
Prostate adenocarcinoma [PRAD]	RAPGEFL1	ENSG00000108352	51195
Prostate adenocarcinoma [PRAD]	RUNDC1	ENSG00000198863	146923
Prostate adenocarcinoma [PRAD]	SCN4A	ENSG00000007314	6329
Prostate adenocarcinoma [PRAD]	SLC16A5	ENSG00000170190	9121
Prostate adenocarcinoma [PRAD]	SLFN12	ENSG00000172123	55106
Prostate adenocarcinoma [PRAD]	SPOP	ENSG00000121067	8405
Prostate adenocarcinoma [PRAD]	TMEM220	ENSG00000187824	388335
Prostate adenocarcinoma [PRAD]	TMEM92	ENSG00000167105	162461
Prostate adenocarcinoma [PRAD]	TP53	ENSG00000141510	7157
Prostate adenocarcinoma [PRAD]	ANKRD12	ENSG00000101745	23253
Prostate adenocarcinoma [PRAD]	C18orf25	ENSG00000152242	147339
Prostate adenocarcinoma [PRAD]	ESCO1	ENSG00000141446	114799
Prostate adenocarcinoma [PRAD]	ST8SIA3	ENSG00000177511	51046
Prostate adenocarcinoma [PRAD]	ASNA1	ENSG00000198356	439
Prostate adenocarcinoma [PRAD]	CEBPA	ENSG00000245848	1050
Prostate adenocarcinoma [PRAD]	COL5A3	ENSG00000080573	50509
Prostate adenocarcinoma [PRAD]	CYP4F11	ENSG00000171903	57834
Prostate adenocarcinoma [PRAD]	ERF	ENSG00000105722	2077
Prostate adenocarcinoma [PRAD]	FFAR1	ENSG00000126266	2864
Prostate adenocarcinoma [PRAD]	FUT3	ENSG00000171124	2525
Prostate adenocarcinoma [PRAD]	GPR4	ENSG00000177464	2828
Prostate adenocarcinoma [PRAD]	IL27RA	ENSG00000104998	9466
Prostate adenocarcinoma [PRAD]	IQCN	ENSG00000130518	80726
Prostate adenocarcinoma [PRAD]	LILRA3	ENSG00000262383	11026
Prostate adenocarcinoma [PRAD]	LTBP4	ENSG00000090006	8425
Prostate adenocarcinoma [PRAD]	MYADM	ENSG00000179820	91663
Prostate adenocarcinoma [PRAD]	PVR	ENSG00000073008	5817
Prostate adenocarcinoma [PRAD]	SIGLEC6	ENSG00000105492	946
Prostate adenocarcinoma [PRAD]	ZNF285	ENSG00000267508	26974
Prostate adenocarcinoma [PRAD]	ZNF358	ENSG00000198816	140467
Prostate adenocarcinoma [PRAD]	ZNF527	ENSG00000189164	84503
Prostate adenocarcinoma [PRAD]	ALDH9A1	ENSG00000143149	223
Prostate adenocarcinoma [PRAD]	ARID4B	ENSG00000054267	51742
Prostate adenocarcinoma [PRAD]	BRINP2	ENSG00000198797	57795
Prostate adenocarcinoma [PRAD]	CACNA1E	ENSG00000198216	777
Prostate adenocarcinoma [PRAD]	CD1E	ENSG00000158488	913
Prostate adenocarcinoma [PRAD]	COL24A1	ENSG00000171502	255631
Prostate adenocarcinoma [PRAD]	DSTYK	ENSG00000133059	25778
Prostate adenocarcinoma [PRAD]	GNAI3	ENSG00000065135	2773
Prostate adenocarcinoma [PRAD]	HES2	ENSG00000069812	54626
Prostate adenocarcinoma [PRAD]	INTS3	ENSG00000262826	65123
Prostate adenocarcinoma [PRAD]	KIF26B	ENSG00000162849	55083
Prostate adenocarcinoma [PRAD]	LCE1C	ENSG00000197084	353133
Prostate adenocarcinoma [PRAD]	LCE2B	ENSG00000159455	26239
Prostate adenocarcinoma [PRAD]	MAPKAPK2	ENSG00000266641	9261
Prostate adenocarcinoma [PRAD]	NOL9	ENSG00000162408	79707
Prostate adenocarcinoma [PRAD]	PDE4DIP	ENSG00000264708	9659
Prostate adenocarcinoma [PRAD]	PRCC	ENSG00000143294	5546
Prostate adenocarcinoma [PRAD]	PTAFR	ENSG00000169403	5724
Prostate adenocarcinoma [PRAD]	RASAL2	ENSG00000075391	9462
Prostate adenocarcinoma [PRAD]	RGS18	ENSG00000150681	64407
Prostate adenocarcinoma [PRAD]	RPL11	ENSG00000142676	6135
Prostate adenocarcinoma [PRAD]	SH2D5	ENSG00000189410	400745
Prostate adenocarcinoma [PRAD]	SLC16A4	ENSG00000168679	9122
Prostate adenocarcinoma [PRAD]	SLC30A2	ENSG00000158014	7780
Prostate adenocarcinoma [PRAD]	TCHH	ENSG00000159450	7062
Prostate adenocarcinoma [PRAD]	ZNF326	ENSG00000162664	284695
Prostate adenocarcinoma [PRAD]	CRNKL1	ENSG00000101343	51340
Prostate adenocarcinoma [PRAD]	DEFB118	ENSG00000131068	117285
Prostate adenocarcinoma [PRAD]	PI3	ENSG00000124102	5266
Prostate adenocarcinoma [PRAD]	SLMO2	ENSG00000101166	51012
Prostate adenocarcinoma [PRAD]	XRN2	ENSG00000088930	22803
Prostate adenocarcinoma [PRAD]	ZNF341	ENSG00000131061	84905
Prostate adenocarcinoma [PRAD]	MX1	ENSG00000157601	4599
Prostate adenocarcinoma [PRAD]	TMPRSS15	ENSG00000154646	5651
Prostate adenocarcinoma [PRAD]	TMPRSS2	ENSG00000184012	7113
Prostate adenocarcinoma [PRAD]	UMODL1	ENSG00000177398	89766
Prostate adenocarcinoma [PRAD]	CERK	ENSG00000100422	64781
Prostate adenocarcinoma [PRAD]	PIK3IP1	ENSG00000100100	113791
Prostate adenocarcinoma [PRAD]	YWHAH	ENSG00000128245	7533
Prostate adenocarcinoma [PRAD]	ASXL2	ENSG00000143970	55252
Prostate adenocarcinoma [PRAD]	C2orf16	ENSG00000221843	84226
Prostate adenocarcinoma [PRAD]	C2orf78	ENSG00000187833	388960
Prostate adenocarcinoma [PRAD]	CCDC93	ENSG00000125633	54520
Prostate adenocarcinoma [PRAD]	CTNNA2	ENSG00000066032	1496
Prostate adenocarcinoma [PRAD]	DPP10	ENSG00000175497	57628
Prostate adenocarcinoma [PRAD]	EMILIN1	ENSG00000138080	11117
Prostate adenocarcinoma [PRAD]	GPR17	ENSG00000144230	2840
Prostate adenocarcinoma [PRAD]	KCNJ3	ENSG00000162989	3760
Prostate adenocarcinoma [PRAD]	LY75	ENSG00000054219	4065
Prostate adenocarcinoma [PRAD]	NMUR1	ENSG00000171596	10316
Prostate adenocarcinoma [PRAD]	SF3B1	ENSG00000115524	23451
Prostate adenocarcinoma [PRAD]	SLC25A12	ENSG00000115840	8604
Prostate adenocarcinoma [PRAD]	SOCS5	ENSG00000171150	9655
Prostate adenocarcinoma [PRAD]	SPAG16	ENSG00000144451	79582
Prostate adenocarcinoma [PRAD]	TMEM163	ENSG00000152128	81615
Prostate adenocarcinoma [PRAD]	TMEM169	ENSG00000163449	92691
Prostate adenocarcinoma [PRAD]	TMEM182	ENSG00000170417	130827
Prostate adenocarcinoma [PRAD]	TUBA3E	ENSG00000152086	112714
Prostate adenocarcinoma [PRAD]	XRCC5	ENSG00000079246	7520
Prostate adenocarcinoma [PRAD]	ACAP2	ENSG00000114331	23527
Prostate adenocarcinoma [PRAD]	ACOX2	ENSG00000168306	8309
Prostate adenocarcinoma [PRAD]	CPNE4	ENSG00000196353	131034
Prostate adenocarcinoma [PRAD]	CTNNB1	ENSG00000168036	1499
Prostate adenocarcinoma [PRAD]	FRMD4B	ENSG00000114541	23150
Prostate adenocarcinoma [PRAD]	HEG1	ENSG00000173706	57493
Prostate adenocarcinoma [PRAD]	KIF9	ENSG00000088727	64147
Prostate adenocarcinoma [PRAD]	PBRM1	ENSG00000163939	55193
Prostate adenocarcinoma [PRAD]	PLS1	ENSG00000120756	5357
Prostate adenocarcinoma [PRAD]	SETD2	ENSG00000181555	29072
Prostate adenocarcinoma [PRAD]	SKIL	ENSG00000136603	6498
Prostate adenocarcinoma [PRAD]	SLC25A38	ENSG00000144659	54977
Prostate adenocarcinoma [PRAD]	TBL1XR1	ENSG00000177565	79718
Prostate adenocarcinoma [PRAD]	ZBED2	ENSG00000177494	79413
Prostate adenocarcinoma [PRAD]	ABLIM2	ENSG00000163995	84448
Prostate adenocarcinoma [PRAD]	CAMK2D	ENSG00000145349	817
Prostate adenocarcinoma [PRAD]	CNGA1	ENSG00000198515	1259
Prostate adenocarcinoma [PRAD]	DCAF4L1	ENSG00000182308	285429
Prostate adenocarcinoma [PRAD]	DCUN1D4	ENSG00000109184	23142
Prostate adenocarcinoma [PRAD]	DDX60	ENSG00000137628	55601
Prostate adenocarcinoma [PRAD]	FBXL5	ENSG00000118564	26234
Prostate adenocarcinoma [PRAD]	G3BP2	ENSG00000138757	9908
Prostate adenocarcinoma [PRAD]	NELFA	ENSG00000185049	7469
Prostate adenocarcinoma [PRAD]	NSUN7	ENSG00000179299	79730
Prostate adenocarcinoma [PRAD]	SLC10A7	ENSG00000120519	84068
Prostate adenocarcinoma [PRAD]	STAP1	ENSG00000035720	26228
Prostate adenocarcinoma [PRAD]	APC	ENSG00000134982	324
Prostate adenocarcinoma [PRAD]	C6	ENSG00000039537	729
Prostate adenocarcinoma [PRAD]	CDH18	ENSG00000145526	1016
Prostate adenocarcinoma [PRAD]	KLHL3	ENSG00000146021	26249
Prostate adenocarcinoma [PRAD]	MCC	ENSG00000171444	4163
Prostate adenocarcinoma [PRAD]	NSA2	ENSG00000164346	10412
Prostate adenocarcinoma [PRAD]	PPIP5K2	ENSG00000145725	23262
Prostate adenocarcinoma [PRAD]	SLC26A2	ENSG00000155850	1836
Prostate adenocarcinoma [PRAD]	SLC6A18	ENSG00000164363	348932
Prostate adenocarcinoma [PRAD]	SV2C	ENSG00000122012	22987
Prostate adenocarcinoma [PRAD]	UIMC1	ENSG00000087206	51720
Prostate adenocarcinoma [PRAD]	ALDH8A1	ENSG00000118514	64577
Prostate adenocarcinoma [PRAD]	CD2AP	ENSG00000198087	23607
Prostate adenocarcinoma [PRAD]	DUSP22	ENSG00000112679	56940
Prostate adenocarcinoma [PRAD]	MRPS18A	ENSG00000096080	55168
Prostate adenocarcinoma [PRAD]	PEX7	ENSG00000112357	5191
Prostate adenocarcinoma [PRAD]	RUNX2	ENSG00000124813	860
Prostate adenocarcinoma [PRAD]	VNN2	ENSG00000112303	8875
Prostate adenocarcinoma [PRAD]	ADCY1	ENSG00000164742	107
Prostate adenocarcinoma [PRAD]	AZGP1	ENSG00000160862	563
Prostate adenocarcinoma [PRAD]	COL1A2	ENSG00000164692	1278
Prostate adenocarcinoma [PRAD]	CTTNBP2	ENSG00000077063	83992
Prostate adenocarcinoma [PRAD]	KIAA1549	ENSG00000122778	57670
Prostate adenocarcinoma [PRAD]	KMT2C	ENSG00000055609	58508
Prostate adenocarcinoma [PRAD]	LMTK2	ENSG00000164715	22853
Prostate adenocarcinoma [PRAD]	PIK3CG	ENSG00000105851	5294
Prostate adenocarcinoma [PRAD]	SCRN1	ENSG00000136193	9805
Prostate adenocarcinoma [PRAD]	SSPO	ENSG00000197558	23145
Prostate adenocarcinoma [PRAD]	DOCK5	ENSG00000147459	80005
Prostate adenocarcinoma [PRAD]	GPT	ENSG00000167701	2875
Prostate adenocarcinoma [PRAD]	KHDRBS3	ENSG00000131773	10656
Prostate adenocarcinoma [PRAD]	RIMS2	ENSG00000176406	9699
Prostate adenocarcinoma [PRAD]	SLC18A1	ENSG00000036565	6570
Prostate adenocarcinoma [PRAD]	SLC25A32	ENSG00000164933	81034
Prostate adenocarcinoma [PRAD]	TGS1	ENSG00000137574	96764
Prostate adenocarcinoma [PRAD]	ANKRD20A1	ENSG00000196774	84210
Prostate adenocarcinoma [PRAD]	MAMDC2	ENSG00000262783	256691
Prostate adenocarcinoma [PRAD]	AR	ENSG00000169083	367
Prostate adenocarcinoma [PRAD]	CHIC1	ENSG00000204116	53344
Prostate adenocarcinoma [PRAD]	CNKSR2	ENSG00000149970	22866
Prostate adenocarcinoma [PRAD]	EIF1AX	ENSG00000173674	1964
Prostate adenocarcinoma [PRAD]	KDM6A	ENSG00000147050	7403
Prostate adenocarcinoma [PRAD]	MED12	ENSG00000184634	9968
Prostate adenocarcinoma [PRAD]	PLS3	ENSG00000268767	5358
Prostate adenocarcinoma [PRAD]	ZNF630	ENSG00000269649	57232
PanCancer	ARID1A	ENSG00000117713	8289
PanCancer	CD58	ENSG00000116815	965
PanCancer	CD5L	ENSG00000073754	922
PanCancer	COL24A1	ENSG00000171502	255631
PanCancer	ELF3	ENSG00000163435	1999
PanCancer	FUBP1	ENSG00000162613	8880
PanCancer	GNAI3	ENSG00000065135	2773
PanCancer	H3F3A	ENSG00000163041	3020
PanCancer	ID3	ENSG00000117318	3399
PanCancer	JAK1	ENSG00000162434	3716
PanCancer	NRAS	ENSG00000213281	4893
PanCancer	PRCC	ENSG00000143294	5546
PanCancer	RBBP5	ENSG00000117222	5929
PanCancer	RGS18	ENSG00000150681	64407
PanCancer	RPL11	ENSG00000142676	6135
PanCancer	RPL22	ENSG00000116251	6146
PanCancer	RPL5	ENSG00000122406	6125
PanCancer	SLC30A1	ENSG00000170385	7779
PanCancer	TNFRSF14	ENSG00000157873	8764
PanCancer	GATA3	ENSG00000107485	2625
PanCancer	LARP4B	ENSG00000107929	23185
PanCancer	LDB1	ENSG00000198728	8861
PanCancer	PTEN	ENSG00000171862	5728
PanCancer	ATM	ENSG00000149311	472
PanCancer	CCND1	ENSG00000110092	595
PanCancer	HRAS	ENSG00000174775	3265
PanCancer	MEN1	ENSG00000133895	4221
PanCancer	NXF1	ENSG00000162231	10482
PanCancer	OR51I1	ENSG00000167359	390063
PanCancer	RRAS2	ENSG00000133818	22800
PanCancer	TRIM44	ENSG00000166326	54765
PanCancer	USP28	ENSG00000048028	57646
PanCancer	ACVR1B	ENSG00000135503	91
PanCancer	ARID2	ENSG00000189079	196528
PanCancer	CDKN1B	ENSG00000111276	1027
PanCancer	CLIP1	ENSG00000130779	6249
PanCancer	ERBB3	ENSG00000065361	2065
PanCancer	FAM19A2	ENSG00000198673	338811
PanCancer	KMT2D	ENSG00000167548	8085
PanCancer	KRAS	ENSG00000133703	3845
PanCancer	MBD6	ENSG00000166987	114785
PanCancer	POLE	ENSG00000177084	5426
PanCancer	PTPN11	ENSG00000179295	5781
PanCancer	TBX3	ENSG00000135111	6926
PanCancer	BRCA2	ENSG00000139618	675
PanCancer	FLT3	ENSG00000122025	2322
PanCancer	RB1	ENSG00000139687	5925
PanCancer	ZC3H13	ENSG00000123200	23091
PanCancer	AKT1	ENSG00000142208	207
PanCancer	ARHGAP5	ENSG00000100852	394
PanCancer	FOXA1	ENSG00000129514	3169
PanCancer	MDGA2	ENSG00000139915	161357
PanCancer	RNASE10	ENSG00000182545	338879
PanCancer	ZFP36L1	ENSG00000185650	677
PanCancer	B2M	ENSG00000166710	567
PanCancer	IDH2	ENSG00000182054	3418
PanCancer	MAP2K1	ENSG00000169032	5604
PanCancer	MGA	ENSG00000174197	23269
PanCancer	AXIN1	ENSG00000103126	8312
PanCancer	BRD7	ENSG00000166164	29117
PanCancer	CBFB	ENSG00000067955	865
PanCancer	CDH1	ENSG00000039068	999
PanCancer	CREBBP	ENSG00000005339	1387
PanCancer	CTCF	ENSG00000102974	10664
PanCancer	IL32	ENSG00000008517	9235
PanCancer	SNX29	ENSG00000048471	92017
PanCancer	CBX4	ENSG00000141582	8535
PanCancer	CD79B	ENSG00000007312	974
PanCancer	CDK12	ENSG00000167258	51755
PanCancer	ERBB2	ENSG00000141736	2064
PanCancer	GNA13	ENSG00000120063	10672
PanCancer	KIF19	ENSG00000196169	124602
PanCancer	MAP2K4	ENSG00000065559	6416
PanCancer	NF1	ENSG00000196712	4763
PanCancer	PRKAR1A	ENSG00000108946	5573
PanCancer	RNF43	ENSG00000108375	54894
PanCancer	SOX9	ENSG00000125398	6662
PanCancer	SPOP	ENSG00000121067	8405
PanCancer	SRSF1	ENSG00000136450	6426
PanCancer	TIAF1	ENSG00000221995	9220
PanCancer	TMEM220	ENSG00000187824	388335
PanCancer	TP53	ENSG00000141510	7157
PanCancer	SMAD4	ENSG00000141646	4089
PanCancer	ARHGAP35	ENSG00000160007	2909
PanCancer	BAX	ENSG00000087088	581
PanCancer	CEBPA	ENSG00000245848	1050
PanCancer	CIC	ENSG00000079432	23152
PanCancer	GNA11	ENSG00000088256	2767
PanCancer	GPR4	ENSG00000177464	2828
PanCancer	KEAP1	ENSG00000079999	9817
PanCancer	PPP2R1A	ENSG00000105568	5518
PanCancer	SEPW1	ENSG00000178980	6415
PanCancer	SMARCA4	ENSG00000127616	6597
PanCancer	STK11	ENSG00000118046	6794
PanCancer	ZNF43	ENSG00000262928	7594
PanCancer	ZNF675	ENSG00000197372	171392
PanCancer	ACVR2A	ENSG00000121989	92
PanCancer	ATAD2B	ENSG00000119778	54454
PanCancer	CASP8	ENSG00000064012	841
PanCancer	DNMT3A	ENSG00000119772	1788
PanCancer	DPP10	ENSG00000175497	57628
PanCancer	GIGYF2	ENSG00000204120	26058
PanCancer	IDH1	ENSG00000138413	3417
PanCancer	MSH6	ENSG00000116062	2956
PanCancer	NFE2L2	ENSG00000116044	4780
PanCancer	RIF1	ENSG00000080345	55183
PanCancer	SF3B1	ENSG00000115524	23451
PanCancer	SOS1	ENSG00000115904	6654
PanCancer	TMEM163	ENSG00000152128	81615
PanCancer	XPO1	ENSG00000082898	7514
PanCancer	GNAS	ENSG00000087460	2778
PanCancer	TGIF2	ENSG00000118707	60436
PanCancer	DYRK1A	ENSG00000157540	1859
PanCancer	U2AF1	ENSG00000160201	7307
PanCancer	CHEK2	ENSG00000183765	11200
PanCancer	EP300	ENSG00000100393	2033
PanCancer	MAPK1	ENSG00000100030	5594
PanCancer	NF2	ENSG00000186575	4771
PanCancer	BAP1	ENSG00000163930	8314
PanCancer	C3orf70	ENSG00000187068	285382
PanCancer	CCDC66	ENSG00000180376	285331
PanCancer	CTNNB1	ENSG00000168036	1499
PanCancer	GNAI2	ENSG00000263156	2771
PanCancer	KLHL6	ENSG00000172578	89857
PanCancer	MB21D2	ENSG00000180611	151963
PanCancer	MYD88	ENSG00000172936	4615
PanCancer	PBRM1	ENSG00000163939	55193
PanCancer	PIK3CA	ENSG00000121879	5290
PanCancer	RHOA	ENSG00000067560	387
PanCancer	SETD2	ENSG00000181555	29072
PanCancer	SLC25A38	ENSG00000144659	54977
PanCancer	SLC35A5	ENSG00000138459	55032
PanCancer	TBL1XR1	ENSG00000177565	79718
PanCancer	TGFBR2	ENSG00000163513	7048
PanCancer	VHL	ENSG00000134086	7428
PanCancer	ZBBX	ENSG00000169064	79740
PanCancer	ALB	ENSG00000163631	213
PanCancer	EPHA5	ENSG00000145242	2044
PanCancer	FAT1	ENSG00000083857	2195
PanCancer	FBXW7	ENSG00000109670	55294
PanCancer	FGFR3	ENSG00000068078	2261
PanCancer	FRG1	ENSG00000109536	2483
PanCancer	KIT	ENSG00000157404	3815
PanCancer	TET2	ENSG00000168769	54790
PanCancer	ADCY2	ENSG00000078295	108
PanCancer	APC	ENSG00000134982	324
PanCancer	C6	ENSG00000039537	729
PanCancer	MAP3K1	ENSG00000095015	4214
PanCancer	MSH3	ENSG00000113318	4437
PanCancer	NPM1	ENSG00000181163	4869
PanCancer	PIK3R1	ENSG00000145675	5295
PanCancer	RASA1	ENSG00000145715	5921
PanCancer	ARID1B	ENSG00000049618	57492
PanCancer	CCND3	ENSG00000112576	896
PanCancer	CDKN1A	ENSG00000124762	1026
PanCancer	DAXX	ENSG00000206206	1616
PanCancer	EEF1A1	ENSG00000156508	1915
PanCancer	ESR1	ENSG00000091831	2099
PanCancer	HIST1H4K	ENSG00000197914	8362
PanCancer	HLA-A	ENSG00000224320	3105
PanCancer	PBX2	ENSG00000236353	5089
PanCancer	PIM1	ENSG00000137193	5292
PanCancer	ZNF292	ENSG00000188994	23036
PanCancer	ADCY1	ENSG00000164742	107
PanCancer	BRAF	ENSG00000157764	673
PanCancer	EGFR	ENSG00000146648	1956
PanCancer	EZH2	ENSG00000106462	2146
PanCancer	GTF2I	ENSG00000263001	2969
PanCancer	HNRNPA2B1	ENSG00000122566	3181
PanCancer	KMT2C	ENSG00000055609	58508
PanCancer	RAC1	ENSG00000136238	5879
PanCancer	ZNF804B	ENSG00000182348	219578
PanCancer	CNBD1	ENSG00000176571	168975
PanCancer	GPT	ENSG00000167701	2875
PanCancer	MYC	ENSG00000136997	4609
PanCancer	TOX	ENSG00000198846	9760
PanCancer	CDKN2A	ENSG00000147889	1029
PanCancer	CNTLN	ENSG00000044459	54875
PanCancer	GNAQ	ENSG00000156052	2776
PanCancer	NOTCH1	ENSG00000148400	4851
PanCancer	PPP6C	ENSG00000119414	5537
PanCancer	PSIP1	ENSG00000164985	11168
PanCancer	PTCH1	ENSG00000185920	5727
PanCancer	RXRA	ENSG00000269571	6256
PanCancer	TSC1	ENSG00000165699	7248
PanCancer	WNK2	ENSG00000165238	65268
PanCancer	AR	ENSG00000169083	367
PanCancer	ATRX	ENSG00000268946	546
PanCancer	BCOR	ENSG00000183337	54880
PanCancer	BTK	ENSG00000268897	695
PanCancer	DDX3X	ENSG00000215301	1654
PanCancer	EIF1AX	ENSG00000173674	1964
PanCancer	KDM6A	ENSG00000147050	7403
PanCancer	NAP1L2	ENSG00000186462	4674
PanCancer	PHF6	ENSG00000156531	84295
PanCancer	RBM10	ENSG00000271352	8241
PanCancer	RPS6KA3	ENSG00000177189	6197
PanCancer	STAG2	ENSG00000101972	10735
PanCancer	TMSB4X	ENSG00000205542	7114
PanCancer	USP9X	ENSG00000124486	8239
Renal Cancer [RECA]	ZNF33B	ENSG00000196693	7582
Renal Cancer [RECA]	ATM	ENSG00000149311	472
Renal Cancer [RECA]	MTOR	ENSG00000198793	2475
Renal Cancer [RECA]	BAP1	ENSG00000163930	8314
Renal Cancer [RECA]	PBRM1	ENSG00000163939	55193
Renal Cancer [RECA]	SETD2	ENSG00000181555	29072
Renal Cancer [RECA]	VHL	ENSG00000134086	7428
Renal Cancer [RECA]	KDM5C	ENSG00000269816	8242

## Sheet: 2020Rule
Gene Symbol	Gene Name	# Mutated Tumor Samples**	Ocogene score*	Tumor Suppressor Gene score*	Classification*	Core pathway	Process
ABL1	c-abl oncogene 1, receptor tyrosine kinase	851	0.93	0	Oncogene	Cell Cycle/Apoptosis	Cell Survival
ACVR1B	activin A receptor, type IB	17	0	0.42	TSG	TGF-b	Cell Survival
AKT1	v-akt murine thymoma viral oncogene homolog 1	155	0.93	0.01	Oncogene	PI3K	Cell Survival
ALK	anaplastic lymphoma receptor tyrosine kinase	189	0.72	0.01	Oncogene	PI3K; RAS	Cell Survival
APC	adenomatous polyposis coli	2561	0.02	0.92	TSG	APC	Cell Fate
AR	androgen receptor	23	0.54	0	Oncogene	Transcriptional Regulation	Cell Fate
ARID1A	AT rich interactive domain 1A (SWI-like)	234	0.01	0.83	TSG	Chromatin Modification	Cell Fate
ARID1B	AT rich interactive domain 1B (SWI1-like)	17	0	0.5	TSG	Chromatin Modification	Cell Fate
ARID2	AT rich interactive domain 2 (ARID, RFX-like)	45	0	0.56	TSG	Chromatin Modification	Cell Fate
ASXL1	additional sex combs like 1 (Drosophila)	442	0.05	0.87	TSG	Chromatin Modification	Cell Fate
ATM	similar to Serine-protein kinase ATM (Ataxia telangiectasia mutated) (A-T, mutated); ataxia telangiectasia mutated	242	0.24	0.3	TSG	DNA Damage Control	Genome Maintenance
ATRX	alpha thalassemia/mental retardation syndrome X-linked (RAD54 homolog, S. cerevisiae)	50	0.04	0.47	TSG	Chromatin Modification	Cell Fate
AXIN1	axin 1	117	0.2	0.27	TSG	APC	Cell Fate
B2M	beta-2-microglobulin	30	0.18	0.39	TSG	PI3K; RAS; MAPK	Cell Survival
BAP1	BRCA1 associated protein-1 (ubiquitin carboxy-terminal hydrolase)	99	0.08	0.7	TSG	DNA Damage Control	Genome Maintenance
BCL2	B-cell CLL/lymphoma 2	45	0.27	0.01	Oncogene	Cell Cycle/Apoptosis	Cell Survival
BCOR	BCL6 co-repressor	21	0	0.7	TSG	Transcriptional Regulation	Cell Fate
BRAF	v-raf murine sarcoma viral oncogene homolog B1	24288	1	0	Oncogene	RAS	Cell Survival
BRCA1	breast cancer 1, early onset	62	0	0.69	TSG	DNA Damage Control	Genome Maintenance
BRCA2	breast cancer 2, early onset	67	0	0.3	TSG	DNA Damage Control	Genome Maintenance
CARD11	caspase recruitment domain family, member 11	74	0.3	0.01	Oncogene	Cell Cycle/Apoptosis	Cell Survival
CASP8	caspase 8, apoptosis-related cysteine peptidase	21	0	0.52	TSG	Cell Cycle/Apoptosis	Cell Survival
CBL	Cas-Br-M (murine) ecotropic retroviral transforming sequence	168	0.57	0.09	Oncogene	PI3K; RAS	Cell Survival
CDC73	cell division cycle 73, Paf1/RNA polymerase II complex component, homolog (S. cerevisiae)	45	0.04	0.78	TSG	Cell Cycle/Apoptosis	Cell Survival
CDH1	cadherin 1, type 1, E-cadherin (epithelial)	200	0.14	0.52	TSG	APC	Cell Fate
CDKN2A	cyclin-dependent kinase inhibitor 2A (melanoma, p16, inhibits CDK4)	968	0.32	0.49	TSG	Cell Cycle/Apoptosis	Cell Survival
CEBPA	CCAAT/enhancer binding protein (C/EBP), alpha	448	0.3	0.54	TSG	PI3K; RAS; MAPK	Cell Survival
CIC	capicua homolog (Drosophila)	47	0.12	0.31	TSG	RAS	Cell Survival
CREBBP	CREB binding protein	151	0.24	0.34	TSG	Chromatin Modification; Transcriptional Regulation	Cell Fate
CRLF2	cytokine receptor-like factor 2	10	1	0	Oncogene	STAT	Cell Survival
CSF1R	colony stimulating factor 1 receptor	48	0.5	0.15	Oncogene	PI3K; RAS	Cell Survival
CTNNB1	catenin (cadherin-associated protein), beta 1, 88kDa	3262	0.92	0.01	Oncogene	APC	Cell Fate
CYLD	cylindromatosis (turban tumor syndrome)	26	0	0.85	TSG	Cell Cycle/Apoptosis	Cell Survival
DAXX	death-domain associated protein	28	0.07	0.61	TSG	Chromatin Modification; Cell Cycle/Apoptosis	Cell Fate
DNMT1	DNA (cytosine-5-)-methyltransferase 1	22	0.36	0.05	Oncogene	Chromatin Modification	Cell Fate
DNMT3A	DNA (cytosine-5-)-methyltransferase 3 alpha	788	0.74	0.12	Oncogene	Chromatin Modification	Cell Fate
EGFR	epidermal growth factor receptor (erythroblastic leukemia viral (v-erb-b) oncogene homolog, avian)	10628	0.97	0	Oncogene	PI3K; RAS	Cell Survival
EP300	E1A binding protein p300	88	0.12	0.32	TSG	Chromatin Modification; APC; TGF-b; NOTCH	Cell Survival/Fate
ERBB2	v-erb-b2 erythroblastic leukemia viral oncogene homolog 2, neuro/glioblastoma derived oncogene homolog (avian)	164	0.67	0.03	Oncogene	PI3K; RAS	Cell Survival
EZH2	enhancer of zeste homolog 2 (Drosophila)	276	0.67	0.12	Oncogene	Chromatin Modification	Cell Fate
FAM123B	family with sequence similarity 123B	55	0.04	0.66	TSG	APC	Cell Fate
FBXW7	F-box and WD repeat domain containing 7	312	0.55	0.18	TSG	NOTCH	Cell Fate
FGFR2	fibroblast growth factor receptor 2	121	0.49	0.06	Oncogene	PI3K; RAS ; STAT	Cell Survival
FGFR3	fibroblast growth factor receptor 3	2948	0.99	0	Oncogene	PI3K; RAS ; STAT	Cell Survival
FLT3	fms-related tyrosine kinase 3	11520	0.98	0	Oncogene	RAS; PI3K; STAT	Cell Survival
FOXL2	forkhead box L2	330	1	0	Oncogene	TGF-b	Cell Fate
FUBP1	far upstream element (FUSE) binding protein 1	9	0	0.7	TSG	Cell Cycle/Apoptosis	Cell Survival
GATA1	GATA binding protein 1 (globin transcription factor 1)	203	0.08	0.84	TSG	NOTCH, TGF-b	Cell Fate
GATA2	GATA binding protein 2	45	0.53	0.04	Oncogene	NOTCH, TGF-b	Cell Fate
GATA3	GATA binding protein 3	33	0.09	0.66	TSG	Transcriptional Regulation	Cell Fate
GNA11	guanine nucleotide binding protein (G protein), alpha 11 (Gq class)	110	0.92	0.01	Oncogene	PI3K; RAS; MAPK	Cell Survival
GNAQ	guanine nucleotide binding protein (G protein), q polypeptide	245	0.95	0.01	Oncogene	PI3K;RAS; MAPK	Cell Survival
GNAS	GNAS complex locus	422	0.93	0.02	Oncogene	APC; PI3K; TGF-b, RAS	Cell Survival/Cell Fate
H3F3A	H3 histone, family 3B (H3.3B); H3 histone, family 3A pseudogene; H3 histone, family 3A; similar to H3 histone, family 3B; similar to histone H3.3B	122	0.93	0	Oncogene	Chromatin Modification	Cell Fate
HIST1H3B	histone cluster 1, H3j; histone cluster 1, H3i; histone cluster 1, H3h; histone cluster 1, H3g; histone cluster 1, H3f; histone cluster 1, H3e; histone cluster 1, H3d; histone cluster 1, H3c; histone cluster 1, H3b; histone cluster 1, H3a; histone cluster 1, H2ad; histone cluster 2, H3a; histone cluster 2, H3c; histone cluster 2, H3d	25	0.6	0	Oncogene	Chromatin Modification	Cell Fate
HNF1A	HNF1 homeobox A	126	0.29	0.55	TSG	APC	Cell Fate
HRAS	v-Ha-ras Harvey rat sarcoma viral oncogene homolog	812	0.96	0	Oncogene	RAS	Cell Survival
IDH1	isocitrate dehydrogenase 1 (NADP+), soluble	4509	1	0	Oncogene	Chromatin Modification	Cell Fate
IDH2	isocitrate dehydrogenase 2 (NADP+), mitochondrial	1029	0.99	0	Oncogene	Chromatin Modification	Cell Fate
JAK1	Janus kinase 1	61	0.26	0.18	Oncogene	STAT	Cell Survival
JAK2	Janus kinase 2	32692	1	0	Oncogene	STAT	Cell Survival
JAK3	Janus kinase 3	89	0.6	0.06	Oncogene	STAT	Cell Survival
KDM5C	lysine (K)-specific demethylase 5C	26	0	0.62	TSG	Chromatin Modification	Cell Fate
KDM6A	lysine (K)-specific demethylase 6A	66	0	0.72	TSG	Chromatin Modification	Cell Fate
KIT	similar to Mast/stem cell growth factor receptor precursor (SCFR) (Proto-oncogene tyrosine-protein kinase Kit) (c-kit) (CD117 antigen); v-kit Hardy-Zuckerman 4 feline sarcoma viral oncogene homolog	4720	0.9	0	Oncogene	PI3K; RAS; STAT	Cell Survival
KLF4	Kruppel-like factor 4	61	0.8	0.04	Oncogene	Transcriptional Regulation; WNT	Cell Fate
KRAS	v-Ki-ras2 Kirsten rat sarcoma viral oncogene homolog	23261	1	0	Oncogene	RAS	Cell Survival
MAP2K1	mitogen-activated protein kinase kinase 1	13	0.67	0	Oncogene	RAS	Cell Survival
MAP3K1	mitogen-activated protein kinase kinase kinase 1	11	0	0.63	TSG	RAS; MAPK	Cell Survival
MED12	mediator complex subunit 12	337	0.84	0	Oncogene	Cell Cycle/Apoptosis; TGF-b	Cell Survival
MEN1	multiple endocrine neoplasia I	290	0.07	0.68	TSG	Chromatin Modification	Cell Fate
MET	met proto-oncogene (hepatocyte growth factor receptor)	159	0.61	0.04	Oncogene	PI3K; RAS	Cell Survival
MLH1	mutL homolog 1, colon cancer, nonpolyposis type 2 (E. coli)	61	0.18	0.37	TSG	DNA Damage Control	Genome Maintenance
MLL2	myeloid/lymphoid or mixed-lineage leukemia 2	165	0.01	0.7	TSG	Chromatin Modification	Cell Fate
MLL3	myeloid/lymphoid or mixed-lineage leukemia 3	111	0.05	0.44	TSG	Chromatin Modification	Cell Fate
MPL	myeloproliferative leukemia virus oncogene	531	0.96	0	Oncogene	STAT	Cell SUrvival
MSH2	mutS homolog 2, colon cancer, nonpolyposis type 1 (E. coli)	37	0	0.65	TSG	DNA Damage Control	Genome Maintenance
MSH6	mutS homolog 6 (E. coli)	135	0.03	0.68	TSG	DNA Damage Control	Genome Maintenance
MYD88	myeloid differentiation primary response gene (88)	134	0.92	0.01	Oncogene	Cell Cycle/Apoptosis	Cell Survival
NCOR1	nuclear receptor co-repressor 1	35	0.11	0.32	TSG	Chromatin Modification	Cell Fate
NF1	neurofibromin 1	362	0.02	0.73	TSG	RAS	Cell Survival
NF2	neurofibromin 2 (merlin)	609	0.04	0.89	TSG	APC	Cell Fate
NFE2L2	nuclear factor (erythroid-derived 2)-like 2	102	0.74	0.01	Oncogene	Cell Cycle/Apoptosis	Cell Survival
NOTCH1	Notch homolog 1, translocation-associated (Drosophila)	661	0.44	0.27	TSG	NOTCH	Cell Fate
NOTCH2	Notch homolog 2 (Drosophila)	51	0	0.27	TSG	NOTCH	Cell Fate
NPM1	nucleophosmin 1 (nucleolar phosphoprotein B23, numatrin) pseudogene 21; hypothetical LOC100131044; similar to nucleophosmin 1; nucleophosmin (nucleolar phosphoprotein B23, numatrin)	2471	0.02	0.98	TSG	Cell Cycle/Apoptosis	Cell Survival
NRAS	neuroblastoma RAS viral (v-ras) oncogene homolog	2738	0.99	0	Oncogene	RAS	Cell Survival
PAX5	paired box 5	49	0.42	0.26	TSG	Chromatin Modification	Cell Fate
PBRM1	polybromo 1	171	0	0.83	TSG	Chromatin Modification	Cell Fate
PDGFRA	platelet-derived growth factor receptor, alpha polypeptide	653	0.84	0.01	Oncogene	PI3K; RAS	Cell Survival
PHF6	PHD finger protein 6	57	0.18	0.61	TSG	Transcriptional Regulation	Cell Fate
PIK3CA	phosphoinositide-3-kinase, catalytic, alpha polypeptide	4560	0.95	0.01	Oncogene	PI3K	Cell Survival
PIK3R1	phosphoinositide-3-kinase, regulatory subunit 1 (alpha)	88	0.14	0.37	TSG	PI3K	Cell Survival
PPP2R1A	protein phosphatase 2 (formerly 2A), regulatory subunit A, alpha isoform	86	0.85	0.02	Oncogene	Cell Cycle/Apoptosis	Cell Survival
PRDM1	PR domain containing 1, with ZNF domain	46	0	0.64	TSG	Chromatin Modification	Cell Fate
PTCH1	patched homolog 1 (Drosophila)	318	0.07	0.6	TSG	HH	Cell Fate
PTEN	phosphatase and tensin homolog; phosphatase and tensin homolog pseudogene 1	1719	0.3	0.55	TSG	PI3K	Cell Survival
PTPN11	protein tyrosine phosphatase, non-receptor type 11; similar to protein tyrosine phosphatase, non-receptor type 11	410	0.9	0	Oncogene	RAS	Cell Survival
RB1	retinoblastoma 1	208	0.04	0.8	TSG	Cell Cycle/Apoptosis	Cell Survival
RET	ret proto-oncogene	500	0.86	0.01	Oncogene	RAS; PI3K	Cell Survival
RNF43	ring finger protein 43	27	0.07	0.43	TSG	APC	Cell Fate
RUNX1	runt-related transcription factor 1	304	0.34	0.41	TSG	Transcriptional Regulation	Cell Fate
SETD2	SET domain containing 2	47	0.03	0.47	TSG	Chromatin Modification	Cell Fate
SETBP1	SET binding protein 1	95	0.25	0.04	Oncogene	Chromatin Modification; Replication	Cell Fate
SF3B1	splicing factor 3b, subunit 1, 155kDa	516	0.91	0	Oncogene	Transcriptional Regulation	Cell Fate
SMAD2	SMAD family member 2	16	0	0.41	TSG	TGF-b	Cell Survival
SMAD4	SMAD family member 4	207	0.24	0.39	TSG	TGF-b	Cell Survival
SMARCA4	SWI/SNF related, matrix associated, actin dependent regulator of chromatin, subfamily a, member 4	68	0.22	0.22	TSG	Chromatin Modification	Cell Fate
SMARCB1	SWI/SNF related, matrix associated, actin dependent regulator of chromatin, subfamily b, member 1	247	0.16	0.74	TSG	Chromatin Modification	Cell Fate
SMO	smoothened homolog (Drosophila)	34	0.51	0.03	Oncogene	HH	Cell Fate
SOCS1	suppressor of cytokine signaling 1	41	0.15	0.46	TSG	STAT	Cell Survival
SOX9	SRY (sex determining region Y)-box 9	9	0	0.7	TSG	APC	Cell Survival
SPOP	speckle-type POZ protein	35	0.66	0.03	Oncogene	Chromatin Modification; HH	Cell Fate
SRSF2	SRSF2 serine/arginine-rich splicing factor 2	273	0.95	0.02	Oncogene	Transcriptional Regulation	Cell Fate
STAG2	stromal antigen 2	21	0	0.33	TSG	DNA Damage Control	Genome Maintenance
STK11	serine/threonine kinase 11	220	0.24	0.52	TSG	mTOR	Cell Survival
TET2	tet oncogene family member 2	864	0.14	0.7	TSG	Chromatin Modification	Cell Fate
TNFAIP3	tumor necrosis factor, alpha-induced protein 3	136	0.01	0.8	TSG	Cell Cycle/Apoptosis; MAPK	Cell Survival
TRAF7	TNF receptor-associated factor 7	123	0.61	0.09	TSG	Apoptosis	Cell Survival
TP53	tumor protein p53	14438	0.73	0.2	TSG	Cell Cycle/Apoptosis; DNA Damage Control	Cell Survival
TSC1	tuberous sclerosis 1	20	0	0.45	TSG	PI3K	Cell SUrvival
TSHR	thyroid stimulating hormone receptor	301	0.86	0	Oncogene	PI3K; MAPK	Cell Survival
U2AF1	U2 small nuclear RNA auxiliary factor 1	96	0.92	0.01	Oncogene	Transcriptional Regulation	Cell Fate
VHL	von Hippel-Lindau tumor suppressor	1287	0.27	0.6	TSG	PI3K; RAS; STAT	Cell Survival
WT1	Wilms tumor 1	312	0.1	0.79	TSG	Chromatin Modification	Cell Fate

## Sheet: CGC
Gene Symbol	Name	Entrez GeneId	Genome Location	Tier	Hallmark	Chr Band	Somatic	Germline	Tumour Types(Somatic)	Tumour Types(Germline)	Cancer Syndrome	Tissue Type	Molecular Genetics	Role in Cancer	Mutation Types	Translocation Partner	Other Germline Mut	Other Syndrome	Synonyms
A1CF	APOBEC1 complementation factor	29974	10:52566322-52645435	2		11.23	yes		melanoma			E		oncogene	Mis				29974,A1CF,ACF,ACF64,ACF65,APOBEC1CF,ASP,ENSG00000148584.10,Q9NQ94
ABI1	abl-interactor 1	10006	10:27035522-27149864	1	Yes	12.1	yes		AML			L	Dom	TSG, fusion	T	KMT2A			10006,ABI-1,ABI1,E3B1,ENSG00000136754.12,Q8IZP0,SSH3BP1
ABL1	v-abl Abelson murine leukemia viral oncogene homolog 1	25	9:133589333-133761070	1	Yes	34.12	yes		CML, ALL, T-ALL			L	Dom	oncogene, fusion	T, Mis	BCR, ETV6, NUP214			25,ABL,ABL1,ENSG00000097007.13,JTK7,P00519,c-ABL,p150
ABL2	c-abl oncogene 2, non-receptor tyrosine kinase	27	1:179068462-179198736	1		25.2	yes		AML			L	Dom	oncogene, fusion	T	ETV6			27,ABL2,ABLL,ARG,ENSG00000143322.15,P42684
ACKR3	atypical chemokine receptor 3	57007	2:237478284-237491001	1	Yes	37.3	yes		lipoma			M	Dom	oncogene, fusion	T	HMGA2			57007,ACKR3,CMKOR1,CXCR7,ENSG00000144476.5,GPR159,P25106,RDC1
ACSL3	acyl-CoA synthetase long-chain family member 3	2181	2:223725652-223809357	1	Yes	36.1	yes		prostate			E	Dom	fusion	T	ETV1			2181,ACS3,ACSL3,ENSG00000123983.9,FACL3,O95573,PRO2194
ACSL6	acyl-CoA synthetase long-chain family member 6	23305	5:131285666-131347355	2		31.1	yes		AML, AEL			L	Dom	fusion	T	ETV6			23305,ACS2,ACSL6,ENSG00000164398.8,FACL6,KIAA0837,LACS2,LACS5,Q9UKU0
ACVR1	activin A receptor, type I	90	2:158592958-158731623	1	Yes	24.1	yes		DIPG			O	Dom	oncogene	Mis		yes	Fibrodysplasia ossificans progressiva	90,ACVR1,ACVR1A,ACVRLK2,ALK2,ENSG00000115170.9,Q04771,SKR1
ACVR2A	activin A receptor type 2A	92	2:148602086-148688393	1		22.3	yes		large intestine carcinoma, stomach carcinoma, pancreatic carcinoma, biliary tract, oesophagus			E	Rec	TSG	Mis, N, F				92,ACTRII,ACVR2,ACVR2A,ENSG00000121989.10,P27037
AFDN	myeloid/lymphoid or mixed-lineage leukemia (trithorax homolog, Drosophila); translocated to, 4 (AF6)	4301	6:168227671-168364976	1		27	yes		AL			L	Dom	oncogene, fusion	T	KMT2A			4301,AF-6,AF6,AFDN,ENSG00000130396.16,MLLT4,P55196
AFF1	AF4/FMR2 family, member 1	4299	4:87856154-88062206	1	Yes	22.1	yes		AL			L	Dom	fusion	T	KMT2A			4299,AF-4,AF4,AFF1,ENSG00000172493.16,MLLT2,P51825,PBM1
AFF3	AF4/FMR2 family, member 3	3899	2:100163718-100722045	1	Yes	11.2	yes		ALL, T-ALL			L	Dom	oncogene, fusion	T	KMT2A, RUNX1			3899,AFF3,ENSG00000144218.14,LAF4,MLLT2-like,P51826
AFF4	AF4/FMR2 family, member 4	27125	5:132211071-132299326	1	Yes	31.1	yes		ALL			L	Dom	oncogene, fusion	T	KMT2A			27125,AF5Q31,AFF4,ENSG00000072364.8,MCEF,Q9UHB7
AKAP9	A kinase (PRKA) anchor protein (yotiao) 9	10142	7:91570181-91739987	2		21.2	yes		papillary thyroid			E	Dom	fusion	T	BRAF			10142,AKAP350,AKAP450,AKAP9,CG-NAP,ENSG00000127914.12,HYPERION,KIAA0803,LQT11,MU-RMS-40.16A,PPP1R45,PRKA9,Q99996,YOTIAO
AKT1	v-akt murine thymoma viral oncogene homolog 1	207	14:105235686-105260461	1	Yes	32.33	yes		breast, colorectal, ovarian, NSCLC			E	Dom	oncogene	Mis				207,AKT,AKT1,ENSG00000142208.11,P31749,PKB,PRKBA,RAC
AKT2	v-akt murine thymoma viral oncogene homolog 2	208	19:40736224-40791302	1		13.2	yes		ovarian, pancreatic			E	Dom	oncogene	A				208,AKT2,ENSG00000105221.12,P31751
AKT3	v-akt murine thymoma viral oncogene homolog 3	10000	1:243665065-244013430	2		44	yes		GBM			O		oncogene	A				10000,AKT3,ENSG00000117020.12,PKBG,PRKBG,Q9Y243,RAC-gamma
ALDH2	aldehyde dehydrogenase 2 family (mitochondrial)	217	12:112204726-112247782	2		24.12	yes		leiomyoma			M	Dom	fusion	T	HMGA2			217,ALDH2,ENSG00000111275.8,P05091
ALK	anaplastic lymphoma kinase (Ki-1)	238	2:29415640-30144432	1	Yes	23.2	yes	yes	ALCL, NSCLC, neuroblastoma, inflammatory myofibroblastic tumour, Spitzoid tumour	neuroblastoma	familial neuroblastoma	L, E, M	Dom	oncogene, fusion	T, Mis, A	NPM1, TPM3, TFG, TPM4, ATIC, CLTC, MSN, RNF213, CARS, EML4, KIF5B, C2orf22, DCTN1, HIP1, TPR, RANBP2, PPFIBP1, SEC31A, STRN, VCL, C2orf44, KLC1			238,ALK,CD246,ENSG00000171094.11,Q9UM73
AMER1	APC membrane recruitment protein 1	139285	X:63404997-63425624	1	Yes	11.2	yes		Wilms tumour			O	Rec	TSG	F, D, N, Mis				139285,AMER1,ENSG00000184675.5,FAM123B,FLJ39827,Q5JTC6,RP11-403E24.2,WTX
ANK1	ankyrin 1	286	8:41512843-41754280	2		11.21	yes		CCRCC			E			Mis				286,ANK,ANK1,ENSG00000029534.15,P16157,SPH1
APC	adenomatous polyposis of the colon gene	324	5:112043218-112181936	1	Yes	22.2	yes	yes	colorectal, pancreatic, desmoid, hepatoblastoma, glioma, other CNS	colorectal, pancreatic, desmoid, hepatoblastoma, glioma, other CNS	adenomatous polyposis coli; Turcot syndrome	E, M, O	Rec	TSG	D, Mis, N, F, S				324,APC,DP2,DP2.5,DP3,ENSG00000134982.12,P25054,PPP1R46
APOBEC3B	apolipoprotein B mRNA editing enzyme catalytic subunit 3B	9582	22:39378414-39388789	1	Yes	13.1		yes		breast cancer		E	Rec	oncogene, TSG	D				9582,APOBEC3B,ENSG00000179750.11,FLJ21201,PHRBNL,Q9UH17
AR	Androgen Receptor	367	X:66764465-66950461	1	Yes	12	yes	yes	prostate			E	Dom	oncogene	Mis		yes	Androgen insensitivity, Hypospadias 1, X-linked, Spinal and bulbar muscular atrophy of Kennedy	367,AIS,AR,DHTR,ENSG00000169083.11,HUMARA,NR3C4,SBMA,SMAX1
ARAF	A-Raf proto-oncogene, serine/threonine kinase	369	X:47420516-47431299	2		11.23	yes		cholangiocarcinoma, lung adenocarcinoma, Langerhans cell histiocytosis			E, L		oncogene	Mis				369,ARAF,ARAF1,ENSG00000078061.8,P10398
ARHGAP26	Rho GTPase activating protein 26	23092	5:142149949-142606050	1		31.3	yes		AML, MDS			L	Dom	TSG, fusion	T, F, S	KMT2A			23092,ARHGAP26,ENSG00000145819.11,GRAF,KIAA0621,OPHN1L,OPHN1L1,Q9UNA1
ARHGAP5	Rho GTPase activating protein 5	394	14:32546495-32628934	2		12	yes		colon cancer, glioma			E, O		oncogene	Mis				394,ARHGAP5,ENSG00000100852.8,GFI2,Q13017,RhoGAP5,p190-B,p190BRhoGAP
ARHGEF10	Rho guanine nucleotide exchange factor 10	9639	8:1772142-1906799	2		23.3	yes		colon cancer			E		TSG	D				9639,ARHGEF10,ENSG00000104728.11,Gef10,KIAA0294,O15013
ARHGEF10L	Rho guanine nucleotide exchange factor 10 like	55160	1:17866330-18024364	2		36.13	yes		lymphoma			L		TSG	D				55160,ARHGEF10L,ENSG00000074964.12,FLJ10521,KIAA1626,Q9HCE6
ARHGEF12	RHO guanine nucleotide exchange factor (GEF) 12 (LARG)	23365	11:120207787-120360645	1		23.3	yes		AML			L	Dom	TSG, fusion	T	KMT2A			23365,ARHGEF12,ENSG00000196914.4,KIAA0382,LARG,Q9NZN5
ARID1A	AT rich interactive domain 1A (SWI-like)	8289	1:27022524-27108595	1	Yes	36.11	yes		clear cell ovarian carcinoma, RCC, breast			E	Rec	TSG, fusion	Mis, N, F, S, D, T	MAST2			8289,ARID1A,B120,BAF250,BAF250a,C10rf4,C1orf4,ENSG00000117713.13,O14497,P270,SMARCF1
ARID1B	AT rich interactive domain 1B	57492	6:157099063-157531913	1		25.3	yes		breast, hepatocellular carcinoma, clear cell ovarian carcinoma			E	Rec	TSG	Mis, F, N, O				57492,6A3-5,ARID1B,BAF250b,DAN15,ELD/OSA1,ENSG00000049618.17,KIAA1235,Q8NFD5,p250R
ARID2	AT rich interactive domain 2	196528	12:46123448-46301823	1	Yes	12	yes		hepatocellular carcinoma			E	Rec	TSG	N, S, F				196528,ARID2,BAF200,DKFZp686G052,ENSG00000189079.11,FLJ30619,KIAA1557,Q68CP9
ARNT	aryl hydrocarbon receptor nuclear translocator	405	1:150782181-150849244	1	Yes	21.3	yes		AML			L	Dom	oncogene, TSG, fusion	T	ETV6			405,ARNT,ENSG00000143437.16,HIF-1beta,P27540,bHLHe2
ASPSCR1	alveolar soft part sarcoma chromosome region, candidate 1	79058	17:79935426-79975280	1	Yes	25.3	yes		alveolar soft part sarcoma			M	Dom	fusion	T	TFE3			79058,ASPL,ASPS,ASPSCR1,ENSG00000169696.11,Q9BZE9,TUG,UBXD9,UBXN9
ASXL1	additional sex combs like 1	171023	20:30946155-31027122	1	Yes	11.21	yes		MDS, CMML			L	Rec	TSG	F, N, Mis		yes	Bohring-Opitz syndrome	171023,ASXL1,ENSG00000171456.12,KIAA0978,Q8IXJ9
ASXL2	additional sex combs like 2, transcriptional regulator	55252	2:25956622-26101385	2		23.3	yes		melanoma, CCRCC, AML			E, L		TSG	O,N, F				55252,ASXH2,ASXL2,ENSG00000143970.12,FLJ10898,KIAA1685,Q76L83
ATF1	activating transcription factor 1	466	12:51158075-51214905	1	Yes	13.12	yes		malignant melanoma of soft parts, angiomatoid fibrous histiocytoma			E, M	Dom	oncogene, fusion	T	EWSR1, FUS			466,ATF1,ENSG00000123268.4,P18846,TREB36
ATIC	5-aminoimidazole-4-carboxamide ribonucleotide formyltransferase/IMP cyclohydrolase	471	2:216176540-216214486	1	Yes	35	yes		ALCL			L	Dom	fusion	T	ALK			471,AICARFT,ATIC,ENSG00000138363.10,IMPCHASE,P31939,PURH
ATM	ataxia telangiectasia mutated	472	11:108093559-108239826	1	Yes	22.3	yes	yes	T-PLL	leukaemia, lymphoma, medulloblastoma, glioma	ataxia-telangiectasia	L, O	Rec	TSG	D, Mis, N, F, S				472,ATA,ATC,ATD,ATDC,ATM,ENSG00000149311.13,Q13315,TEL1,TELO1
ATP1A1	ATPase, Na+/K+ transporting, alpha 1 polypeptide	476	1:116916489-116947394	1	Yes	13.1	yes		adrenal aldosterone producing adenoma			E	Dom	oncogene, TSG	Mis, O				476,ATP1A1,ENSG00000163399.11,P05023
ATP2B3	ATPase, Ca++ transporting, plasma membrane 3	492	X:152801580-152848387	1	Yes	28	yes		adrenal aldosterone producing adenoma			E	Dom	TSG	O				492,ATP2B3,CFAP39,CLA2,ENSG00000067842.13,PMCA3,Q16720,SCAX1
ATR	ATR serine/threonine kinase	545	3:142168079-142297668	1	Yes	23	yes	yes	endometrial, gastric, epithelial ovarian, myeloma	oropharyngeal	familial cutaneous telangiectasia and cancer syndrome	E; L	Dom	TSG	F; Mis		yes	Seckel syndrome 1	545,ATR,ENSG00000175054.10,FRP1,MEC1,Q13535,SCKL,SCKL1
ATRX	alpha thalassemia/mental retardation syndrome X-linked	546	X:76760356-77041702	1	Yes	21.1	yes		pancreatic neuroendocrine tumours, paediatric GBM			E	Rec	TSG	Mis, F, N		yes	ATR-X (alpha thalassemia/mental retardation) syndrome	546,ATRX,ENSG00000085224.16,JMS,MRX52,P46100,RAD54,XH2,XNP
AXIN1	axin 1	8312	16:337440-402659	1	Yes	13.3	yes		colorectal, endometrial, prostate, hepatocellular carcinoma, hepatoblastoma, sporadic medulloblastoma			E, O	Rec	TSG	D, Mis, N, F, S				8312,AXIN1,ENSG00000103126.10,O15169,PPP1R49
AXIN2	axin 2	8313	17:63524681-63557765	1	Yes	24.1	yes	yes	colorectal carcinoma, stomach carcinoma, hepatocellular carcinoma	colorectal carcinoma	oligodontia-colorectal cancer syndrome	E	Rec	TSG	Mis, F, N				8313,AXIN2,DKFZp781B0869,ENSG00000168646.8,MGC126582,Q9Y2T1
B2M	beta-2-microglobulin	567	15:45003675-45011075	1	Yes	21.1	yes		DLBCL, melanoma, colorectal adenocarcinoma			E, L	Rec	TSG	Mis, N, F		yes	Immunodeficiency 43	567,B2M,ENSG00000166710.13,P61769
BAP1	BRCA1 associated protein-1 (ubiquitin carboxy-terminal hydrolase)	8314	3:52435029-52444366	1	Yes	21.1	yes	yes	uveal melanoma, breast, NSCLC, RCC	mesothelioma, skin and uveal melanoma, kidney cancer	BAP1 tumor predisposition syndrome	E	Rec	TSG	N, Mis, F, S, O				8314,BAP1,ENSG00000163930.5,KIAA0272,Q92560,UCHL2,hucep-6
BARD1	BRCA1 associated RING domain 1	580	2:215590370-215674428	1		35	yes	yes	breast cancer	ovarian cancer, breast cancer, endometrioid cancer		E		TSG	Mis				580,BARD1,ENSG00000138376.6,Q99728
BAX	BCL2 associated X, apoptosis regulator	581	19:49458186-49465055	1		13.33	yes		colorectal cancer			E		TSG	F, Mis				581,BAX,BCL2L4,ENSG00000087088.15,Q07812
BAZ1A	bromodomain adjacent to zinc finger domain 1A	11177	14:35221943-35344853	2		13.2	yes		uterine carcinosarcoma, colon cancer			E		TSG	D				11177,ACF1,BAZ1A,ENSG00000198604.6,Q9NRL2,WALp1,WCRF180,hACF1
BCL10	B-cell CLL/lymphoma 10	8915	1:85731931-85742773	1	Yes	22.3	yes		MALT			L	Dom	TSG, fusion	T	IGH			8915,BCL10,CARMEN,CIPER,CLAP,ENSG00000142867.8,O95999,c-E10,mE10
BCL11A	B-cell CLL/lymphoma 11A	53335	2:60684333-60780633	1	Yes	16.1	yes		B-CLL			L	Dom	oncogene, fusion	T	IGH			53335,BCL11A,BCL11A-L,BCL11A-S,BCL11A-XL,CTIP1,ENSG00000119866.16,EVI9,HBFQTL5,Q9H165,ZNF856
BCL11B	B-cell CLL/lymphoma 11B (CTIP2)	64919	14:99635624-99737565	1	Yes	32.2	yes		T-ALL			L	Dom	oncogene, TSG, fusion	T	TLX3			64919,BCL11B,CTIP-2,CTIP2,ENSG00000127152.13,Q9C0K0,ZNF856B,hRIT1-alpha
BCL2	B-cell CLL/lymphoma 2	596	18:60790579-60987361	1		21.33	yes		NHL, CLL			L	Dom	oncogene, fusion	T	IGH			596,BCL2,Bcl-2,ENSG00000171791.10,P10415,PPP1R50
BCL2L12	BCL2 like 12	83596	19:50168823-50177173	2		13.33	yes		melanoma, SCC			E		oncogene	Mis				83596,BCL2L12,ENSG00000126453.5,Q9HB09
BCL3	B-cell CLL/lymphoma 3	602	19:45251804-45263301	1		13.32	yes		CLL			L	Dom	oncogene, fusion	T	IGH			602,BCL3,BCL4,D19S37,ENSG00000069399.8,P20749
BCL6	B-cell CLL/lymphoma 6	604	3:187439165-187463515	1		27.3	yes		NHL, CLL			L	Dom	oncogene, fusion	T, Mis	IG loci, ZNFN1A1, LCP1, PIM1, TFRC, CIITA, NACA, HSPCB, HSP90AA1, HIST1H4I, IL21R, POU2AF1, RHOH, EIF4A2, SRSF3			604,BCL5,BCL6,BCL6A,ENSG00000113916.13,LAZ3,P41182,ZBTB27,ZNF51
BCL7A	B-cell CLL/lymphoma 7A	605	12:122457328-122499948	1		24.31	yes		BNHL			L	Dom	fusion	T	MYC			605,BCL7,BCL7A,ENSG00000110987.4,Q4VC05
BCL9	B-cell CLL/lymphoma 9	607	1:147013182-147098017	1	Yes	21.2	yes		B-ALL			L	Dom	oncogene, fusion	T	IGH, IGL			607,BCL9,ENSG00000116128.5,O00512
BCL9L	B-cell CLL/lymphoma 9-like	283149	11:118764584-118781613	1	Yes	23.3	yes		colorectal cancer, endometrial carcinoma, gastric cancer			E		oncogene, TSG	Mis, F				283149,BCL9L,DLNB11,ENSG00000186174.8,Q86UU0
BCLAF1	BCL2 associated transcription factor 1	9774	6:136578001-136610989	2		23.3	yes		melanoma, SCC			E			Mis				9774,BCLAF1,BTF,ENSG00000029363.11,KIAA0164,Q9NYF8
BCOR	BCL6 corepressor	54880	X:39910501-39956656	1	Yes	11.4	yes		retinoblastoma, AML, APL (translocation)			L, M	Rec	TSG, fusion	F, N, S, T	RARA	yes	Oculo-facio-cardio-dental genetic	54880,BCOR,ENSG00000183337.12,FLJ20285,KIAA1575,Q6W2J9
BCORL1	BCL6 corepressor-like 1	63035	X:129139164-129192058	1	Yes	26.1	yes		AML, HNSCC			E, L		oncogene, TSG	Mis, N, F				63035,BCORL1,CXorf10,ENSG00000085185.11,FLJ11362,Q5H9F3
BCR	breakpoint cluster region	613	22:23522397-23660224	1		11.23	yes		CML, ALL, AML			L	Dom	fusion	T	ABL1, FGFR1, JAK2			613,ALL,BCR,BCR1,CML,D22S11,D22S662,ENSG00000186716.15,P11274,PHL
BIRC3	baculoviral IAP repeat-containing 3	330	11:102188226-102208465	1	Yes	22.2	yes		CLL, MALT, MCL, MM			L	Dom	oncogene, TSG, fusion	D, F, N, T, Mis	MALT1			330,API2,BIRC3,ENSG00000023445.9,MALT2,MIHC,Q13489,RNF49,c-IAP2,cIAP2,hiap-1
BIRC6	baculoviral IAP repeat containing 6	57448	2:32582096-32843966	2		22.3	yes		melanoma, gastric adenocarcinoma, lung adenocarcinoma			E		oncogene, fusion	T, Mis	ALK			57448,BIRC6,BRUCE,ENSG00000115760.9,Q9NR09
BLM	Bloom Syndrome	641	15:91260558-91358692	1	Yes	26.1		yes		leukaemia, lymphoma, skin squamous cell, other tumour types	Bloom syndrome	L, E	Rec	TSG	Mis, N, F				641,BLM,BS,ENSG00000197299.6,P54132,RECQ2,RECQL3
BMP5	bone morphogenetic protein 5	653	6:55618443-55740362	2		12.1	yes		melanoma			E			Mis				653,BMP5,ENSG00000112175.6,P22003
BMPR1A	bone morphogenetic protein receptor, type IA	657	10:88516407-88692595	1	Yes	23.2		yes		gastrointestinal polyps	juvenile polyposis	E	Rec	oncogene, TSG	Mis, N, F				657,ACVRLK3,ALK3,BMPR1A,CD292,ENSG00000107779.7,P36894
BRAF	v-raf murine sarcoma viral oncogene homolog B1	673	7:140434279-140624564	1	Yes	34	yes		melanoma, colorectal, papillary thyroid, borderline ovarian, NSCLC, cholangiocarcinoma, pilocytic astrocytoma, Spitzoid tumour, pancreas acinar carcinoma, melanocytic nevus, prostate, gastric			E, O	Dom	oncogene, fusion	Mis, T, O	AKAP9, KIAA1549, CEP88, LSM14A, SND1, FCHSD1, SLC45A3, FAM131B, RNF130, CLCN6, MKRN1, GNAI1, AGTRAP	yes	Cardio-facio-cutaneous syndrome	673,BRAF,BRAF1,ENSG00000157764.8,P15056
BRCA1	familial breast/ovarian cancer gene 1	672	17:41197646-41277500	1	Yes	21.31	yes	yes	ovarian	breast, ovarian	hereditary breast/ovarian cancer	E	Rec	TSG	D, Mis, N, F, S				672,BRCA1,BRCC1,ENSG00000012048.15,FANCS,PPP1R53,RNF53
BRCA2	familial breast/ovarian cancer gene 2	675	13:32889617-32973805	1	Yes	13.1	yes	yes	breast, ovarian, pancreatic	breast, ovarian, pancreatic, leukaemia (FANCB, FANCD1)	hereditary breast/ovarian cancer	L, E	Rec	TSG	D, Mis, N, F, S				675,BRCA2,BRCC2,ENSG00000139618.10,FACD,FAD,FAD1,FANCD,FANCD1,P51587,XRCC11
BRD3	bromodomain containing 3	8019	9:136895427-136933139	1		34.2	yes		lethal midline carcinoma of young people			E	Dom	oncogene, fusion	T	NUTM1			8019,BRD3,ENSG00000169925.12,KIAA0043,ORFX,Q15059,RING3L
BRD4	bromodomain containing 4	23476	19:15347647-15391262	1	Yes	13.12	yes		lethal midline carcinoma of young people			E	Dom	oncogene, fusion	T	NUTM1			23476,BRD4,CAP,ENSG00000141867.13,HUNK1,HUNKI,MCAP,O60885
BRIP1	BRCA1 interacting protein C-terminal helicase 1	83990	17:59758627-59940882	1	Yes	23.2		yes		AML, leukaemia, breast	Fanconi anaemia J, breast cancer susceptiblity	L, E	Rec	TSG	F, N, Mis				83990,BACH1,BRIP1,ENSG00000136492.4,FANCJ,OF,Q9BX63
BTG1	B-cell translocation gene 1, anti-proliferative	694	12:92536286-92539673	1		21.33	yes		B-CLL			L	Dom	TSG, fusion	T	MYC			694,APRO2,BTG1,ENSG00000133639.3,P62324
BTK	Bruton agammaglobulinemia tyrosine kinase	695	X:100604438-100641183	1	Yes	22.1	yes		CLL, mantle cell lymphoma, WM			L	Dom	oncogene, TSG	Mis		yes	agammaglobulinemia	695,AGMX1,ATK,BTK,ENSG00000010671.11,IMD1,PSCTK1,Q06187,XLA
BUB1B	BUB1 budding uninhibited by benzimidazoles 1 homolog beta (yeast)	701	15:40453227-40513337	1	Yes	15.1		yes		rhabdomyosarcoma	mosaic variegated aneuploidy	M	Rec	TSG	Mis, N, F, S				701,BUB1B,BUBR1,Bub1A,ENSG00000156970.8,MAD3L,O60566,SSK1
C15orf65	chromosome 15 open reading frame 65	145788	15:55700746-55710910	2		21.3	yes		PMBL, Hodgkin lymphoma			L	Dom	fusion	T	CIITA			145788,C15orf65,ENSG00000261652.2,FLJ27352,H3BRN8
CACNA1D	calcium channel, voltage-dependent, L type, alpha 1D subunit	776	3:53529076-53847760	1	Yes	21.1	yes		adrenal aldosterone producing adenoma			E	Dom	oncogene	Mis		yes	Syndrome featuring primary aldosteronism, seizures and neuromuscular disease.	776,CACH3,CACN4,CACNA1D,CACNL1A2,CCHL1A2,Cav1.3,ENSG00000157388.9,Q01668
CALR	calreticulin	811	19:13049421-13055303	1	Yes	13.2	yes		MPN, MDS			L	Dom	oncogene	F, Mis				811,CALR,CRT,ENSG00000179218.9,FLJ26680,P27797,RO,SSA,cC1qR
CAMTA1	calmodulin binding transcription activator 1	23261	1:6845384-7829766	1	Yes	36.31	yes		epithelioid haemangioendothelioma			M	Dom	TSG, fusion	T	WWTR1			23261,CAMTA1,ENSG00000171735.14,KIAA0833,Q9Y6Y1
CANT1	calcium activated nucleotidase 1	124583	17:76987799-77005899	1	Yes	25.3	yes		prostate			E	Dom	fusion	T	ETV4			124583,CANT1,ENSG00000171302.12,Q8WVQ1,SCAN-1,SHAPY
CARD11	caspase recruitment domain family, member 11	84433	7:2945775-3083579	1	Yes	22.2	yes		DLBCL			L	Dom	oncogene	Mis				84433,BIMP3,CARD11,CARMA1,ENSG00000198286.5,Q9BXL7
CARS	cysteinyl-tRNA synthetase	833	11:3022152-3078667	1	Yes	15.4	yes		ALCL			L	Dom	TSG, fusion	T	ALK			833,CARS,CARS1,ENSG00000110619.12,P49589
CASP3	caspase 3	836	4:185548850-185570629	2		35.1	yes		ovarian cancer			E		TSG	D				836,CASP3,CPP32,CPP32B,ENSG00000164305.13,P42574,Yama,apopain
CASP8	caspase 8, apoptosis-related cysteine peptidase	841	2:202122759-202152434	1	Yes	33.1	yes		hepatocellular, oral squamous cell, breast			E	Rec	TSG	N, S, F				841,CASP8,Casp-8,ENSG00000064012.17,FLICE,MACH,MCH5,Q14790
CASP9	caspase 9	842	1:15818765-15850790	2		36.21	yes		glioma			O		TSG	D				842,APAF-3,CASP9,ENSG00000132906.13,ICE-LAP6,MCH6,P55211,PPP1R56
CBFA2T3	core-binding factor, runt domain, alpha subunit 2; translocated to, 3 (MTG-16)	863	16:88941266-89043612	1	Yes	24.3	yes		AML			L	Dom	TSG, fusion	T	RUNX1, GLIS2			863,CBFA2T3,ENSG00000129993.10,ETO2,MTG16,MTGR2,O75081,RUNX1T3,ZMYND4
CBFB	core-binding factor, beta subunit	865	16:67063148-67134925	1	Yes	22.1	yes		AML			L	Dom	TSG, fusion	T	MYH11			865,CBFB,ENSG00000067955.9,PEBP2B,Q13951
CBL	Cas-Br-M (murine) ecotropic retroviral transforming	867	11:119076752-119178859	1	Yes	23.3	yes		AML, JMML, MDS			L	Dom/Rec	oncogene, TSG, fusion	T, Mis, S, O	KMT2A			867,CBL,CBL2,ENSG00000110395.4,P22681,RNF55,c-Cbl
CBLB	Cas-Br-M (murine) ecotropic retroviral transforming sequence b	868	3:105374305-105587887	1	Yes	13.11	yes		AML			L	Rec	TSG	Mis, S				868,CBLB,Cbl-b,ENSG00000114423.14,Q13191,RNF56
CBLC	Cas-Br-M (murine) ecotropic retroviral transforming sequence c	23624	19:45281126-45303891	1		13.32	yes		AML			L	Rec	oncogene, TSG	M				23624,CBL-3,CBL-SL,CBLC,ENSG00000142273.6,Q9ULV8,RNF57
CCDC6	coiled-coil domain containing 6	8030	10:61548521-61666414	1	Yes	21.2	yes		papillary thyroid, CML, NSCLC			E	Dom	TSG, fusion	T	RET, PDGFRB			8030,CCDC6,D10S170,ENSG00000108091.10,H4,PTC,Q16204,TPC,TST1
CCNB1IP1	cyclin B1 interacting protein 1, E3 ubiquitin protein ligase	57820	14:20779529-20797539	1	Yes	11.2	yes		leiomyoma			M	Dom	TSG, fusion	T	HMGA2			57820,C14orf18,CCNB1IP1,ENSG00000100814.13,HEI10,Q9NPC3
CCNC	cyclin C	892	6:99990256-100016849	2		16.2	yes		T-ALL			L		TSG	D				892,CCNC,CycC,ENSG00000112237.8,P24863
CCND1	cyclin D1	595	11:69455855-69469242	1	Yes	13.3	yes		CLL, B-ALL, breast			L, E	Dom	oncogene, fusion	T	IGH, FSTL3			595,BCL1,CCND1,D11S287E,ENSG00000110092.3,P24385,PRAD1,U21B31
CCND2	cyclin D2	894	12:4382938-4414516	1	Yes	13.32	yes		NHL,CLL			L	Dom	oncogene, fusion	T	IGL			894,CCND2,ENSG00000118971.3,P30279
CCND3	cyclin D3	896	6:41902671-41909586	1		21.1	yes		MM			L	Dom	oncogene, fusion	T	IGH			896,CCND3,ENSG00000112576.8,P30281
CCNE1	cyclin E1	898	19:30302805-30315215	1	Yes	12	yes		serous ovarian			E	Dom	oncogene	A				898,CCNE,CCNE1,ENSG00000105173.9,P24864
CCR4	C-C motif chemokine receptor 4	1233	3:32993066-32997841	2		22.3	yes		adult T-cell leukaemia/lymphoma			L		oncogene	N				1233,CC-CKR-4,CCR4,CD194,CKR4,CMKBR4,ChemR13,ENSG00000183813.6,P51679,k5-5
CCR7	C-C motif chemokine receptor 7	1236	17:38710021-38721724	2		21.2	yes		adult T-cell leukaemia/lymphoma			L		oncogene	N				1236,BLR2,CCR7,CD197,CDw197,CMKBR7,EBI1,ENSG00000126353.3,P32248
CD209	CD209 molecule	30835	19:7804883-7812420	2		13.2	yes		prostate carcinoma			E			Mis				30835,CD209,CDSIGN,CLEC4L,DC-SIGN,DC-SIGN1,ENSG00000090659.13,Q9NNX6
CD274	CD274 molecule	29126	9:5450525-5470547	1		24.1	yes		PMBL, Hodgkin lymphoma			L	Dom	TSG, fusion	T	CIITA			29126,B7-H,B7-H1,B7H1,CD274,ENSG00000120217.9,PD-L1,PDCD1LG1,PDL1,Q9NZQ7
CD28	CD28 molecule	940	2:204571271-204603635	2		33.2	yes		T-cell lymphoma			L		oncogene	Mis				940,CD28,ENSG00000178562.13,P10747
CD74	CD74 molecule, major histocompatibility complex, class II invariant chain	972	5:149781715-149792314	1		32	yes		NSCLC			E	Dom	oncogene, fusion	T	ROS1, NRG1			972,CD74,DHLAG,ENSG00000019582.10,P04233
CD79A	CD79a molecule, immunoglobulin-associated alpha	973	19:42381190-42385439	1	Yes	13.2	yes		DLBCL, WM			L	Dom	oncogene	S		yes	Agammaglobulinaemia	973,CD79A,ENSG00000105369.5,IGA,MB-1,P11912
CD79B	CD79b molecule, immunoglobulin-associated beta	974	17:62006100-62009696	1	Yes	23.3	yes		DLBCL, WM			L	Dom	oncogene	Mis, S		yes	Agammaglobulinaemia	974,B29,CD79B,ENSG00000007312.8,IGB,P40259
CDC73	cell division cycle 73	79577	1:193091147-193223031	1	Yes	31.2	yes	yes	parathyroid adenoma	parathyroid adenoma, multiple ossifying jaw fibroma	hyperparathyroidism-jaw tumour syndrome	E, M	Rec	TSG	Mis, N, F				79577,C1orf28,CDC73,ENSG00000134371.9,FIHP,HRPT1,HRPT2,Q6P1J9,parafibromin
CDH1	cadherin 1, type 1, E-cadherin (epithelial) (ECAD)	999	16:68771128-68869451	1	Yes	22.1	yes	yes	lobular breast, gastric	gastric	familial gastric carcinoma	E	Rec	TSG	Mis, N, F, S				999,CD324,CDH1,ENSG00000039068.14,P12830,UVO,uvomorulin
CDH10	cadherin 10	1008	5:24487209-24645087	2		14.2	yes	yes	melanoma	pancreatic ductal adenocarcinoma		E		TSG	Mis, F, N				1008,CDH10,ENSG00000040731.6,Q9Y6N8
CDH11	cadherin 11, type 2, OB-cadherin (osteoblast)	1009	16:64977656-65156101	1	Yes	21	yes		aneurysmal bone cyst			M	Dom	TSG, fusion	T	USP6			1009,CAD11,CDH11,ENSG00000140937.9,OB,P55287
CDH17	cadherin 17	1015	8:95139399-95220815	2		22.1	yes		melanoma			E		oncogene	Mis				1015,CDH17,ENSG00000079112.5,HPT-1,Q12864,cadherin
CDK12	cyclin-dependent kinase 12	51755	17:37618292-37691399	1	Yes	12	yes		serous ovarian			E	Rec	TSG	Mis, N, F				51755,CDK12,CRK7,CRKR,CRKRS,ENSG00000167258.9,KIAA0904,Q9NYV4
CDK4	cyclin-dependent kinase 4	1019	12:58141510-58146304	1	Yes	14.1		yes		melanoma	familial malignant melanoma	E	Dom	oncogene	Mis				1019,CDK4,ENSG00000135446.12,P11802,PSK-J3
CDK6	cyclin-dependent kinase 6	1021	7:92234235-92463231	1	Yes	21.2	yes		ALL			L	Dom	oncogene, fusion	T	MLLT10			1021,CDK6,ENSG00000105810.5,PLSTIRE,Q00534
CDKN1A	cyclin dependent kinase inhibitor 1A	1026	6:36646487-36655108	2		21.2	yes		bladder cancer			E		oncogene, TSG	F, N				1026,CAP20,CDKN1,CDKN1A,CIP1,ENSG00000124762.9,P21,P38936,SDI1,WAF1,p21,p21CIP1,p21Cip1/Waf1
CDKN1B	cyclin-dependent kinase inhibitor 1B (p27, Kip1)	1027	12:12870058-12875305	1		13.1	yes	yes	breast, small intestine neuroendocrine tumours	pituitary, parathyroid	multiple endocrine neoplasia type IV	E	Rec	TSG	F				1027,CDKN1B,ENSG00000111276.6,KIP1,P27KIP1,P46527
CDKN2A	cyclin-dependent kinase inhibitor 2A (p16(INK4a)) gene	1029	9:21968055-21974865	1	Yes	21.3	yes	yes	melanoma, multiple other tumour types	melanoma, pancreatic	familial malignant melanoma	L, E, M, O	Rec	TSG	D, Mis, N, F, S				1029,ARF,CDK4I,CDKN2,CDKN2A,CMM2,ENSG00000147889.12,INK4,INK4a,MLM,MTS1,P42771,p14,p14ARF,p16,p16INK4a,p19,p19Arf
CDKN2C	cyclin-dependent kinase inhibitor 2C (p18, inhibits CDK4)	1031	1:51426417-51440305	1		32.3	yes		glioma, MM			O, L	Rec	TSG	D				1031,CDKN2C,ENSG00000123080.6,INK4C,P42773,p18
CDX2	caudal type homeo box transcription factor 2	1045	13:28536274-28545276	1		12.2	yes		AML			L	Dom	TSG, fusion	T	ETV6			1045,CDX2,CDX3,ENSG00000165556.9,Q99626
CEBPA	CCAAT/enhancer binding protein (C/EBP), alpha	1050	19:33790840-33793470	1		13.11	yes		AML, MDS			L	Dom	TSG	Mis, N, F				1050,C/EBP-alpha,CEBP,CEBPA,ENSG00000245848.2,P49715
CEP89	centrosomal protein 89kDa	84902	19:33369902-33462869	2		13.11	yes		Spitzoid tumour			E	Dom	fusion	T	BRAF			84902,CCDC123,CEP89,ENSG00000121289.13,FLJ14640,Q96ST8
CHCHD7	coiled-coil-helix-coiled-coil-helix domain containing 7	79145	8:57124315-57131174	1		12.1	yes		salivary adenoma			E	Dom	fusion	T	PLAG1			79145,CHCHD7,COX23,ENSG00000170791.13,MGC2217,Q9BUK0
CHD2	chromodomain helicase DNA binding protein 2	1106	15:93443058-93571237	2		26.1	yes		melanoma, large intestine, CLL, monoclonal B lymphocytosis			E, L		TSG	Mis, F, N				1106,CHD2,DKFZp547I1315,DKFZp686E01200,DKFZp781D1727,ENSG00000173575.14,FLJ38614,O14647
CHD4	chromodomain helicase DNA binding protein 4	1108	12:6679249-6716551	1	Yes	13.31	yes		uterine serous carcinoma			E	Dom	oncogene	Mis, F, N				1108,CHD4,ENSG00000111642.10,Mi-2b,Mi2-BETA,Q14839
CHEK2	CHK2 checkpoint homolog (S. pombe)	11200	22:29083751-29137826	1	Yes	12.1		yes		breast	familial breast cancer	E	Rec	TSG	F				11200,CDS1,CHEK2,CHK2,ENSG00000183765.16,HuCds1,O96017,PP1425,RAD53,bA444G7
CHIC2	cysteine-rich hydrophobic domain 2	26511	4:54875956-54930857	2		12	yes		AML			L	Dom	fusion	T	ETV6			26511,BTL,CHIC2,ENSG00000109220.6,Q9UKJ5
CHST11	carbohydrate sulfotransferase 11	50515	12:104850751-105155792	2		23.3	yes		B-CLL			L		oncogene, fusion	T				50515,C4ST,C4ST1,C4St-1,CHST11,ENSG00000171310.6,HSA269537,Q9NPF2
CIC	capicua homolog	23152	19:42788817-42799949	1	Yes	13.2	yes		oligodendroglioma, soft tissue sarcoma			O, M	Rec	oncogene, TSG, fusion	Mis, F, S,T	DUX4L1, FOXO4			23152,CIC,ENSG00000079432.3,KIAA0306,Q96RK0
CIITA	class II, major histocompatibility complex, transactivator	4261	16:10971055-11023624	1	Yes	13.13	yes		PMBL, Hodgkin lymphoma			L	Dom	TSG, fusion	T	C15orf55, CD274, PDCD1LG2, RALGDS, RUNDC2A, RMI2, BCL6			4261,C2TA,CIITA,ENSG00000179583.13,MHC2TA,NLRA,P33076
CLIP1	CAP-GLY domain containing linker protein 1	6249	12:122757381-122865041	1	Yes	24.31	yes		Spitzoid tumour			E	Dom	fusion	T	ROS1			6249,CLIP,CLIP-170,CLIP1,CLIP170,CYLN1,ENSG00000130779.15,P30622,RSN
CLP1	cleavage and polyadenylation factor I subunit 1	10978	11:57424630-57429340	2		12.1	yes		AML			L	Dom	fusion	T	KMT2A			10978,CLP1,ENSG00000172409.5,HEAB,Q92989,hClp1
CLTC	clathrin, heavy polypeptide (Hc)	1213	17:57697219-57773671	1	Yes	23.1	yes		ALCL, renal			L	Dom	TSG, fusion	T	ALK, TFE3			1213,CLTC,CLTCL2,ENSG00000141367.7,Hc,Q00610
CLTCL1	clathrin, heavy polypeptide-like 1	8218	22:19166986-19279237	1	Yes	11.21	yes		ALCL			L	Dom	TSG, fusion	T	?			8218,CHC22,CLH22,CLTCL,CLTCL1,CLTD,ENSG00000070371.11,P53675
CNBD1	cyclic nucleotide binding domain containing 1	168975	8:87878673-88395087	2		21.3	yes		gastric cancer, colon cancer			E			Mis				168975,CNBD1,ENSG00000176571.7,FLJ35802,Q8NA66
CNBP	CCHC-type zinc finger, nucleic acid binding protein	7555	3:128888945-128902753	1	Yes	21.3	yes		aneurysmal bone cyst			M	Dom	TSG, fusion	T	USP6			7555,CNBP,CNBP1,DM2,ENSG00000169714.12,P62633,RNF163,ZCCHC22,ZNF9
CNOT3	CCR4-NOT transcription complex subunit 3	4849	19:54645112-54659418	1	Yes	13.42	yes		T-ALL			L	Rec	TSG	Mis, N, F				4849,CNOT3,ENSG00000088038.13,KIAA0691,LENG2,NOT3,NOT3H,O75175
CNTNAP2	contactin associated protein like 2	26047	7:145813453-148118090	2		36.1	yes		glioma, melanoma			E, O		TSG	Mis				26047,CNTNAP2,Caspr2,ENSG00000174469.13,KIAA0868,NRXN4,Q9UHC6
CNTRL	centriolin	11064	9:123837290-123939886	1		33.2	yes		MPN, NHL			L	Dom	fusion	T	FGFR1			11064,CEP1,CEP110,CNTRL,ENSG00000119397.12,Q7Z7A1
COL1A1	collagen, type I, alpha 1	1277	17:48260650-48278993	1		21.33	yes		DFSP, aneurysmal bone cyst			M	Dom	fusion	T	PDGFB, USP6	yes	Osteogenesis imperfecta	1277,COL1A1,ENSG00000108821.9,OI4,P02452
COL2A1	collagen, type II, alpha 1	1280	12:48366748-48398269	1		13.11	yes		chondrosarcoma, enchondroma			L, E, M	Rec	fusion	F, Mis, N, T		yes	Spondyloepiphyseal Dysplasia Congenita, Achondrogenesis Type II, Stickler Syndrome, Type I and others	1280,AOM,COL2A1,ENSG00000139219.13,P02458,SEDC,STL1
COL3A1	collagen type III alpha 1 chain	1281	2:189839046-189877472	2		32.2	yes		lipoblastoma			E		fusion	T	PLAG1			1281,COL3A1,EDS4A,ENSG00000168542.8,P02461
COX6C	cytochrome c oxidase subunit VIc	1345	8:100890094-100906290	2		22.2	yes		uterine leiomyoma			M	Dom	fusion	T	HMGA2			1345,COX6C,ENSG00000164919.6,P09669
CPEB3	cytoplasmic polyadenylation element binding protein 3	22849	10:93809388-94050844	2		23.32	yes		lung cancer			E		TSG	D				22849,CPEB3,ENSG00000107864.10,KIAA0940,Q8NE35
CREB1	cAMP responsive element binding protein 1	1385	2:208394616-208468155	1		33.3	yes		clear cell sarcoma, angiomatoid fibrous histiocytoma			M	Dom	oncogene, fusion	T	EWSR1			1385,CREB1,ENSG00000118260.10,P16220
CREB3L1	cAMP responsive element binding protein 3-like 1	90993	11:46299212-46342972	1	Yes	11.2	yes		myxofibrosarcoma			M	Dom	TSG, fusion	T	FUS			90993,CREB3L1,ENSG00000157613.6,OASIS,Q96BA8
CREB3L2	cAMP responsive element binding protein 3-like 2	64764	7:137559725-137686803	1	Yes	33	yes		fibromyxoid sarcoma			M	Dom	oncogene, fusion	T	FUS			64764,BBF2H7,CREB3L2,ENSG00000182158.10,Q70SY1,TCAG_1951439
CREBBP	CREB binding protein (CBP)	1387	16:3775055-3930727	1	Yes	13.3	yes		ALL, AML, DLBCL, B-NHL			L	Dom/Rec	oncogene, TSG, fusion	T, N, F, Mis, O	KMT2A, MORF, KAT6A	yes	Rubinstein-Taybi syndrome	1387,CBP,CREBBP,ENSG00000005339.8,KAT3A,Q92793,RSTS,RTS
CRLF2	cytokine receptor-like factor 2	64109	X:1314890-1331527	1	Yes	22.33	yes		B-ALL, Downs associated ALL			L	Dom	oncogene, fusion	Mis, T	P2RY8, IGH			64109,CRL2,CRLF2,ENSG00000205755.6,TSLPR
CRNKL1	crooked neck pre-mRNA splicing factor 1	51340	20:20015012-20036690	2		11.23	yes		base cell carcinoma			E			Mis				51340,CLF,CRN,CRNKL1,Clf1,ENSG00000101343.10,Q9BZJ0,SYF3
CRTC1	CREB regulated transcription coactivator 1	23373	19:18794488-18893004	1	Yes	13.11	yes		salivary gland mucoepidermoid			E	Dom	oncogene, fusion	T	MAML2			23373,CRTC1,ENSG00000105662.11,FLJ14027,KIAA0616,MECT1,Q6UUV9,TORC1
CRTC3	CREB regulated transcription coactivator 3	64784	15:91073300-91186045	1		26.1	yes		salivary gland mucoepidermoid			E	Dom	fusion	T	MAML2			64784,CRTC3,ENSG00000140577.11,FLJ21868,Q6UUV7
CSF1R	colony stimulating factor 1 receptor	1436	5:149432854-149492935	2		32	yes		MDS, CML, AML, hemangioblastoma, CCRCC			L, M, E		oncogene	Mis, N		yes	diffuse leukoencephalopathy with spheroids	1436,C-FMS,CD115,CSF1R,CSFR,ENSG00000182578.9,FMS,P07333
CSF3R	colony stimulating factor 3 receptor (granulocyte)	1441	1:36931644-36948879	1	Yes	34.3	yes		aCML, CNL, leukaemia lymphoma and MDS associated with severe congenital neutropenia, CMML, de novo AML, MDS			L	Dom	oncogene	Mis, N		yes	Kostmann syndrome, severe congenital neutropenia	1441,CD114,CSF3R,ENSG00000119535.13,GCSFR,Q99062
CSMD3	CUB and Sushi multiple domains 3	114788	8:113235157-114449328	2		23.3	yes		ovarian cancer, oral SCC, lung cancer			E		TSG	Mis, N				114788,CSMD3,ENSG00000164796.13,Q7Z407
CTCF	CCCTC-binding factor	10664	16:67596310-67673086	1	Yes	22.1	yes		endometrial, breast, head and neck cancer			E	Dom	TSG	Mis, N			Mental retardation, autosomal dominant 21	10664,CTCF,ENSG00000102974.10,P49711
CTNNA2	catenin alpha 2	1496	2:79412357-80875904	2		12	yes		gastric cancer			E		oncogene	Mis, S				1496,CAP-R,CT114,CTNNA2,ENSG00000066032.14,P26232
CTNNB1	catenin (cadherin-associated protein), beta 1	1499	3:41240930-41281936	1	Yes	22.1	yes		colorectal, ovarian, hepatoblastoma, pleomorphic salivary gland adenoma, other tumour types			E, M, O	Dom	oncogene, fusion	Mis, O, T	PLAG1			1499,CTNNB,CTNNB1,ENSG00000168036.12,P35222,armadillo,beta-catenin
CTNND1	catenin delta 1	1500	11:57529269-57586650	2		12.1	yes		large intestine carcinoma			E			N				1500,CTNND,CTNND1,ENSG00000198561.8,KIAA0384,O60716,p120,p120cas,p120ctn
CTNND2	catenin delta 2	1501	5:10971952-11904155	2		15.2	yes		prostae adenocarcinoma, GIST			E		oncogene	Mis				1501,CTNND2,ENSG00000169862.14,GT24,NPRAP,Q9UQB3
CUL3	cullin 3	8452	2:225334867-225450065	2		36.2	yes		lung cancer			E		TSG	N				8452,CUL3,ENSG00000036257.8,Q13618
CUX1	cut-like homeobox 1	1523	7:101459291-101901513	1	Yes	22.1	yes		endometrial, melanoma, colorectal, AML, MDS, other tumour types			E,L,M,O	Dom	oncogene, TSG	N,F,S,Mis,O,T	CLDN7			1523,CASP,CDP,CDP/Cut,CDP/Cux,CDP1,CUT,CUTL1,CUX,CUX1,Clox,Cux/CDP,ENSG00000257923.5,GOLIM6,P39880
CXCR4	C-X-C motif chemokine receptor 4	7852	2:136871919-136873813	1	Yes	22.1	yes	yes	WM			L	Dom	oncogene	Mis, N, F				7852,CD184,CXCR4,D2S201E,ENSG00000121966.6,HM89,HSY3RR,LESTR,NPY3R,NPYR,NPYY3R,P61073,fusin
CYLD	familial cylindromatosis gene	1540	16:50776671-50835846	1	Yes	12.1	yes	yes	cylindroma	cylindroma	familial cylindromatosis, familial trichoepithelioma, Brooke-Spiegler syndrome	E	Rec	TSG	Mis, N, F, S				1540,CYLD,CYLD1,ENSG00000083799.13,KIAA0849,Q9NQC7,USPL2
CYP2C8	cytochrome P450 family 2 subfamily C member 8	1558	10:96796530-96829254	2		23.33	yes		melanoma			E			Mis				1558,CPC8,CYP2C8,ENSG00000138115.9,P10632
CYSLTR2	cysteinyl leukotriene receptor 2	57105	13:49280951-49283498	2		14.2	yes		uveal melanoma			E		oncogene	Mis				57105,CYSLT2R,CYSLTR2,CysLT(2),ENSG00000152207.3,Q9NS75
DAXX	death-domain associated protein	1616	6:33286335-33290791	1	Yes	21.32	yes		pancreatic neuroendocrine tumour, paediatric glioblastoma			E	Rec	oncogene, TSG	Mis, F, N				1616,DAP6,DAXX,ENSG00000204209.6,Q9UER7
DCAF12L2	DDB1 and CUL4 associated factor 12 like 2	340578	X:125298337-125300080	2		25	yes		CRC			E			Mis				340578,DCAF12L2,ENSG00000198354.4,Q5VW00,WDR40C
DCC	DCC netrin 1 receptor	1630	18:49866542-51057784	2		21.2	yes		CRC, melanoma, SCC			E			Mis, N, D				1630,DCC,ENSG00000187323.7,IGDCC1,NTN1R1,P43146
DCTN1	dynactin 1	1639	2:74588281-74607482	1		13.1	yes		inflammatory myofibroblastic tumour, Spitzoid tumour			M	Dom	fusion	T	ALK, ROS1	yes	Distal hereditary motor neuronopathy, susceptibility to amyotrophic lateral sclerosis, Perry syndrome	1639,DCTN1,ENSG00000204843.8,Q14203
DDB2	damage-specific DNA binding protein 2	1643	11:47236493-47260767	1	Yes	11.2		yes		skin basal cell, skin squamous cell, melanoma	xeroderma pigmentosum (E)	E	Rec	oncogene, TSG	Mis, N				1643,DDB2,DDBB,ENSG00000134574.7,FLJ34321,Q92466,UV-DDB2,XPE
DDIT3	DNA-damage-inducible transcript 3	1649	12:57910372-57914300	1	Yes	13.3	yes		liposarcoma			M	Dom	oncogene, fusion	T	FUS, EWSR1			1649,CHOP,CHOP10,DDIT3,ENSG00000175197.6,GADD153,P35638
DDR2	discoidin domain receptor 2	4921	1:162602255-162757190	1	Yes	23.3	yes		squamous cell carcinoma, NSCLC			E	Dom	oncogene	Mis, N		yes	Spondylometaepiphyseal dysplasia, short limb-hand type	4921,DDR2,ENSG00000162733.12,NTRKR3,Q16832,TKT,TYRO10
DDX10	DEAD (Asp-Glu-Ala-Asp) box polypeptide 10	1662	11:108535752-108811657	1	Yes	22.3	yes		AML*			L	Dom	TSG, fusion	T	NUP98			1662,DDX10,Dbp4,ENSG00000178105.5,HRH-J8,Q13206
DDX3X	DEAD-box helicase 3, X-linked	1654	X:41192651-41209462	1	Yes	11.4	yes		CLL, medulloblastoma			L, O		TSG	Mis, N, F		yes	Mental retardation, X-linked 102	1654,DBX,DDX14,DDX3,DDX3X,ENSG00000215301.5,HLP2,O00571
DDX5	DEAD (Asp-Glu-Ala-Asp) box polypeptide 5	1655	17:62495734-62502639	1	Yes	23.3	yes		prostate			E	Dom	oncogene, fusion	T	ETV4			1655,DDX5,ENSG00000108654.7,G17P1,HLR1,P17844,p68
DDX6	DEAD (Asp-Glu-Ala-Asp) box polypeptide 6	1656	11:118620034-118661845	1	Yes	23.3	yes		B-NHL			L	Dom	oncogene, fusion	T	IGH			1656,DDX6,ENSG00000110367.7,HLR2,P26196,RCK
DEK	DEK oncogene (DNA binding)	7913	6:18224099-18265054	1		22.3	yes		AML			L	Dom	oncogene, fusion	T	NUP214			7913,D6S231E,DEK,ENSG00000124795.10,P35659
DGCR8	DGCR8, microprocessor complex subunit	54487	22:20067755-20099394	2		11.21	yes		Wilms tumour			O		oncogene	Mis				54487,C22orf12,DGCR8,DGCRK6,ENSG00000128191.9,Gy1,Q8WYQ5,pasha
DICER1	dicer 1, ribonuclease type III	23405	14:95552565-95624347	1	Yes	32.13	yes	yes	sex cord-stromal tumour, TGCT, embryonal rhabdomyosarcoma, pleuropulmonary blastoma, pituitary blastoma, Wilms tumour, thyroid cancer, other tumour types	pleuropulmonary blastoma	familial pleuropulmonary blastoma or DICER1 syndrome	E, M, O	Rec	TSG	Mis, F, N				23405,DICER1,Dicer,ENSG00000100697.10,HERNA,K12H4.8-LIKE,KIAA0928,MNG1,Q9UPY3
DNAJB1	DnaJ heat shock protein family (Hsp40) member B1	3337	19:14625582-14629232	1		13.12	yes		fibrolamellar hepatocellular carcinoma			E	Dom	fusion	T	PRKACA			3337,DNAJB1,ENSG00000132002.3,HSPF1,Hsp40,P25685,RSPH16B,Sis1
DNM2	dynamin 2	1785	19:10828807-10942579	1	Yes	13.2	yes		T-ALL			L	Rec	TSG	F, N, S, Mis, O		yes	Charcot-Marie-Tooth disease, centronuclear myopathy, lethal congenital contracture syndrome 5	1785,CMT2M,CMTDI1,CMTDIB,DI-CMTB,DNM2,DYN2,DYNII,ENSG00000079805.12,P50570
DNMT3A	DNA (cytosine-5-)-methyltransferase 3 alpha	1788	2:25455845-25565459	1	Yes	23.3	yes		AML			L	Dom	TSG	Mis, F, N, S				1788,DNMT3A,ENSG00000119772.12,Q9Y6K1
DROSHA	drosha ribonuclease III	29102	5:31400604-31532168	1	Yes	13.3	yes		Wilms tumour, NSCLC, bladder carcinoma			E, O		TSG	A, Mis, N, F				29102,DROSHA,ENSG00000113360.12,Etohi2,HSA242976,Q9NRR4,RN3,RNASE3L,RNASEN
DUX4L1	double homeobox 4 like 1	22947	4:191005267-191006883	2		35.2	yes		soft tissue sarcoma			M	Dom	fusion	T	CIC			22947,DUX4,DUX4L1,ENSG00000258389.2
EBF1	early B-cell factor 1	1879	5:158122928-158526769	1	Yes	33.3	yes		lipoma			M	Dom	TSG, fusion	T	HMGA2			1879,COE1,EBF,EBF1,ENSG00000164330.12,OLF1,Q9UH73
ECT2L	epithelial cell transforming sequence 2 oncogene-like	345930	6:139117063-139225207	2		24.1	yes		ETP ALL			L	Rec		N, S, Mis				345930,ARHGEF32,C6orf91,ECT2L,ENSG00000203734.7,FBXO49,LFDH,Q008S8
EED	embryonic ectoderm development	8726	11:85955586-85989778	2		14.2	yes		malignant peripheral nerve sheath tumours, MDS and related, lung adenocarcinoma			E, L		TSG	Mis, F				8726,EED,ENSG00000074266.13,HEED,O75530,WAIT-1
EGFR	epidermal growth factor receptor (erythroblastic leukemia viral (v-erb-b) oncogene homolog, avian)	1956	7:55086794-55279321	1	Yes	11.2	yes	yes	glioma, NSCLC	NSCLC	familial lung cancer	E, O	Dom	oncogene	A, O, Mis				1956,EGFR,ENSG00000146648.11,ERBB,ERBB1,P00533
EIF1AX	eukaryotic translation initiation factor 1A, X-linked	1964	X:20142636-20159962	2		22.12	yes		uveal melanoma, thyroid cancer (PDTC and ATC), low grade serous ovarian cancer			E			Mis, S				1964,EIF1A,EIF1AX,EIF4C,ENSG00000173674.6,P47813,eIF-1A,eIF-4C
EIF3E	eukaryotic translation initiation factor 3, subunit E	3646	8:109213972-109260994	1	Yes	23.1	yes		colorectal			E	Dom	TSG, fusion	T	RSPO3			3646,EIF3E,EIF3S6,ENSG00000104408.5,INT6,P60228,eIF3-p48,eIF3e
EIF4A2	eukaryotic translation initiation factor 4A, isoform 2	1974	3:186501336-186507689	1	Yes	27.3	yes		NHL			L	Dom	fusion	T	BCL6			1974,BM-010,DDX2B,EIF4A,EIF4A2,EIF4F,ENSG00000156976.10,Q14240
ELF3	E74 like ETS transcription factor 3	1999	1:201977073-201985137	2		32.1	yes		pancreatic cancer			E		TSG	Mis, N, F				1999,ELF3,ENSG00000163435.11,EPR-1,ERT,ESE-1,ESX,P78545
ELF4	E74-like factor 4 (ets domain transcription factor)	2000	X:129198903-129244470	1	Yes	26.1	yes		AML			L	Dom	oncogene, TSG, fusion	T	ERG			2000,ELF4,ELFR,ENSG00000102034.12,MEF,Q99607
ELK4	ELK4, ETS-domain protein (SRF accessory protein 1)	2005	1:205577071-205601090	1	Yes	32.1	yes		prostate			E	Dom	oncogene, fusion	T	SLC45A3			2005,ELK4,ENSG00000158711.9,P28324,SAP1
ELL	ELL gene (11-19 lysine-rich leukemia gene)	8178	19:18553473-18632937	1	Yes	13.11	yes		AL			L	Dom	TSG, fusion	T	KMT2A			8178,C19orf17,ELL,ELL1,ENSG00000105656.8,Men,P55199,PPP1R68
ELN	elastin	2006	7:73442119-73484237	2		11.23	yes		B-ALL			L	Dom	fusion	T	PAX5	yes	Supravalvular Aortic Stenosis, Cutis laxa , Williams-Beuren Syndrome	2006,ELN,ENSG00000049540.12,P15502,SVAS,WBS,WS
EML4	echinoderm microtubule associated protein like 4	27436	2:42396490-42559688	1	Yes	21	yes		NSCLC			E	Dom	fusion	T	ALK			27436,C2orf2,ELP120,EML4,ENSG00000143924.14,Q9HC35,ROPP120
EP300	300 kd E1A-Binding protein gene	2033	22:41487790-41576081	1	Yes	13.2	yes		colorectal, breast, pancreatic, AML, ALL, DLBCL			L, E	Rec	TSG, fusion	T, N, F, Mis, O	KMT2A, KAT6A			2033,ENSG00000100393.9,EP300,KAT3B,Q09472,p300
EPAS1	endothelial PAS domain protein 1	2034	2:46524541-46613836	1	Yes	21	yes		paraganglioma, pheochromocytoma, central nervous system hemangioblastomas			E, M	Dom	oncogene, TSG	Mis		yes	type 3 familial erythrocytosis	2034,ENSG00000116016.9,EPAS1,HIF2A,HLF,MOP2,PASD2,Q99814,bHLHe73
EPHA3	EPH receptor A3	2042	3:89156674-89531284	2		11.1	yes		lung cancer, CRC, melanoma			E			Mis				2042,ENSG00000044524.6,EPHA3,ETK,ETK1,HEK,HEK4,P29320,TYRO4
EPHA7	EPH receptor A7	2045	6:93949738-94129244	2		16.1	yes		CRC, melanoma			E			Mis				2045,ENSG00000135333.9,EPHA7,Hek11,Q15375
EPS15	epidermal growth factor receptor pathway substrate 15 (AF1p)	2060	1:51819935-51985000	1	Yes	32.3	yes		ALL			L	Dom	TSG, fusion	T	KMT2A			2060,AF-1P,ENSG00000085832.12,EPS15,MLLT5,P42566
ERBB2	v-erb-b2 erythroblastic leukemia viral oncogene homolog 2, neuro/glioblastoma derived oncogene homolog (avian)	2064	17:37856333-37884915	1	Yes	12	yes		breast, ovarian, other tumour types, NSCLC, gastric			E	Dom	oncogene, fusion	A, Mis, O				2064,CD340,ENSG00000141736.9,ERBB2,HER-2,HER2,NEU,NGL,P04626
ERBB3	erb-b2 receptor tyrosine kinase 3	2065	12:56473645-56497289	1	Yes	13.2	yes		colon, gastric, head and neck, bladder, skin			E	Dom	oncogene	Mis, N				2065,ENSG00000065361.10,ERBB3,HER3,LCCS2,P21860
ERBB4	erb-b2 receptor tyrosine kinase 4	2066	2:212240446-213403565	1	Yes	34	yes	yes	melanoma, gastric, NSCLC			E	Dom	oncogene, TSG	Mis, N		yes	Amyotrophic lateral sclerosis 19	2066,ALS19,ENSG00000178568.9,ERBB4,HER4,Q15303
ERC1	ELKS/RAB6-interacting/CAST family member 1	23085	12:1100404-1605090	1	Yes	13.33	yes		papillary thyroid, Spitzoid tumour			E	Dom	fusion	T	RET, ROS1			23085,CAST2,ELKS,ENSG00000082805.15,ERC1,KIAA1081,MGC12974,Q8IUD2,RAB6IP2
ERCC2	excision repair cross-complementing rodent repair deficiency, complementation group 2 (xeroderma pigmentosum D)	2068	19:45853095-45873876	1	Yes	13.32		yes		skin basal cell, skin squamous cell, melanoma	xeroderma pigmentosum (D)	E	Rec	TSG	Mis, N, F, S				2068,EM9,ENSG00000104884.10,ERCC2,MAG,MGC102762,MGC126218,MGC126219,P18074,TFIIH,XPD
ERCC3	excision repair cross-complementing rodent repair deficiency, complementation group 3 (xeroderma pigmentosum group B complementing)	2071	2:128014866-128051752	1	Yes	14.3		yes		skin basal cell, skin squamous cell, melanoma	xeroderma pigmentosum (B)	E	Rec	TSG	Mis, S				2071,BTF2,ENSG00000163161.8,ERCC3,GTF2H,P19447,RAD25,TFIIH,XPB
ERCC4	excision repair cross-complementing rodent repair deficiency, complementation group 4	2072	16:14014014-14046202	1	Yes	13.12		yes		skin basal cell, skin squamous cell, melanoma	xeroderma pigmentosum (F)	E	Rec	TSG	Mis, N, F				2072,ENSG00000175595.10,ERCC4,FANCQ,Q92889,RAD1,XPF
ERCC5	excision repair cross-complementing rodent repair deficiency, complementation group 5 (xeroderma pigmentosum, complementation group G (Cockayne syndrome))	2073	13:103497194-103528345	1	Yes	33.1		yes		skin basal cell, skin squamous cell, melanoma	xeroderma pigmentosum (G)	E	Rec	TSG	Mis, N, F				2073,ENSG00000134899.13,ERCC5,ERCM2,P28715,XPGC
ERG	v-ets erythroblastosis virus E26 oncogene like (avian)	2078	21:39751949-40033618	1	Yes	22.2	yes		Ewing sarcoma, prostate, AML			M, E, L	Dom	oncogene, fusion	T, A	EWSR1, TMPRSS2, ELF4, FUS, HERPUD1, NDRG1			2078,ENSG00000157554.14,ERG,P11308,erg-3,p55
ESR1	estrogen receptor 1	2099	6:152011631-152424409	1	Yes	25.1	yes		breast			E	Dom	oncogene, TSG, fusion	Mis				2099,ENSG00000091831.17,ER-alpha,ESR,ESR1,Era,NR3A1,P03372
ETNK1	ethanolamine kinase 1	55500	12:22778009-22843599	1	Yes	12.1	yes		aCML, CMML, SM-AHD, HES			L	Dom	TSG	Mis				55500,EKI,EKI1,ENSG00000139163.11,ETNK1,Q9HBU6
ETV1	ets variant gene 1	2115	7:13930853-14029571	1		21.2	yes		Ewing sarcoma, prostate			M, E	Dom	oncogene, fusion	T	EWSR1, TMPRSS2, SLC45A3, HMGN2P46, HNRNPA2B1. ACSL3			2115,ENSG00000006468.9,ER81,ETV1,P50549
ETV4	ets variant gene 4 (E1A enhancer binding protein, E1AF)	2118	17:41605212-41623800	1		21.31	yes		Ewing sarcoma, prostate carcinoma			M, E	Dom	oncogene, fusion	T	EWSR1, TMPRSS2, DDX5, KLK2, CANT1			2118,E1A-F,E1AF,ENSG00000175832.8,ETV4,P43268,PEA3
ETV5	ets variant gene 5	2119	3:185764097-185826901	1		27.2	yes		prostate			E	Dom	oncogene, fusion	T	TMPRSS2, SCL45A3			2119,ENSG00000244405.3,ERM,ETV5,P41161
ETV6	ets variant gene 6 (TEL oncogene)	2120	12:11802788-12048336	1	Yes	13.2	yes		congenital fibrosarcoma, multiple different leukaemia and lymphoma tumour types including ALL, secretory breast, MDS			L, E, M	Dom	TSG, fusion	T	NTRK3, RUNX1, PDGFRB, ABL1, MN1, ABL2, ACSL6, CHIC2, ARNT, JAK2, MECOM, CDX2, RNF217-AS1, MNX1, MDS2, PER1, SYK, TTL, FGFR3, PAX5			2120,ENSG00000139083.6,ETV6,P41212,TEL
EWSR1	Ewing sarcoma breakpoint region 1 (EWS)	2130	22:29664305-29696333	1	Yes	12.2	yes		Ewing sarcoma, desmoplastic small round cell tumour , ALL, clear cell sarcoma, sarcoma, myoepithelioma, mesothelioma			L, M, E	Dom	oncogene, fusion	T	FLI1, ERG, NR4A3, FEV, ATF1, ETV1, ETV4, WT1, ZNF384, CREB1, POU5F1, PBX1, NFATC1, NFATC2, DDIT3, PATZ1, SMARCA5, SP3, ZNF444, YY1			2130,ENSG00000182944.13,EWS,EWSR1,Q01844
EXT1	multiple exostoses type 1 gene	2131	8:118806729-119124092	1		24.11		yes		exostoses, osteosarcoma	multiple exostoses type 1	M	Rec	TSG, fusion	Mis, N, F, S				2131,ENSG00000182197.6,EXT1,LGCR,LGS,Q16394,ttv
EXT2	multiple exostoses type 2 gene	2132	11:44117747-44266979	1		11.2		yes		exostoses, osteosarcoma	multiple exostoses type 2	M	Rec	TSG	Mis, N, F, S				2132,ENSG00000151348.9,EXT2,Q93063,SOTV
EZH2	enhancer of zeste homolog 2	2146	7:148504477-148581370	1	Yes	36.1	yes		DLBCL			L	Dom	oncogene, TSG	Mis				2146,ENSG00000106462.6,ENX-1,EZH1,EZH2,KMT6,KMT6A,Q15910
EZR	ezrin	7430	6:159186780-159240444	1	Yes	25.3	yes		NSCLC			E	Dom	fusion	T	ROS1			7430,ENSG00000092820.13,EZR,P15311,VIL2
FAM131B	family with sequence similarity 131, member B	9715	7:143050493-143059845	2		34	yes		pilocytic astrocytoma			O	Dom	fusion	T	BRAF			9715,ENSG00000159784.13,FAM131B,KIAA0773,Q86XD5
FAM135B	family with sequence similarity 135 member B	51059	8:139142266-139509065	2		24.23	yes		SCLC			E			Mis				51059,C8ORFK32,ENSG00000147724.7,FAM135B,Q49AJ0
FAM47C	family with sequence similarity 47 member C	442444	X:37026432-37029739	2		21.1	yes		melanoma, clear cell sarcoma of soft parts, SCLC			E, M			Mis				442444,ENSG00000198173.3,FAM47C,Q5HY64
FANCA	Fanconi anemia, complementation group A	2175	16:89803957-89883054	1		24.3		yes		AML, leukaemia	Fanconi anaemia A	L	Rec	TSG	D, Mis, N, F, S				2175,ENSG00000187741.10,FA-H,FAA,FACA,FAH,FANCA,FANCH,O15360
FANCC	Fanconi anemia, complementation group C	2176	9:97861336-98079984	1		22.32		yes		AML, leukaemia	Fanconi anaemia C	L	Rec	TSG	D, Mis, N, F, S				2176,ENSG00000158169.7,FA3,FAC,FACC,FANCC,Q00597
FANCD2	Fanconi anemia, complementation group D2	2177	3:10068098-10141344	1	Yes	25.3		yes		AML, leukaemia	Fanconi anaemia D2	L	Rec	TSG	D, Mis, N, F				2177,ENSG00000144554.6,FA-D2,FACD,FAD,FANCD,FANCD2,Q9BXW9
FANCE	Fanconi anemia, complementation group E	2178	6:35420138-35434880	1		21.31		yes		AML, leukaemia	Fanconi anaemia E	L	Rec	TSG	N, F, S				2178,ENSG00000112039.3,FACE,FAE,FANCE,Q9HB96
FANCF	Fanconi anemia, complementation group F	2188	11:22644079-22647387	1		14.3		yes		AML, leukaemia	Fanconi anaemia F	L	Rec	TSG	N, F				2188,ENSG00000183161.3,FAF,FANCF,Q9NPI8
FANCG	Fanconi anemia, complementation group G	2189	9:35073835-35080013	1		13.3		yes		AML, leukaemia	Fanconi anaemia G	L	Rec	TSG	Mis, N, F, S				2189,ENSG00000221829.5,FAG,FANCG,O15287,XRCC9
FAS	Fas cell surface death receptor	355	10:90750414-90775542	1	Yes	23.31	yes		TGCT, nasal NK/T lymphoma, skin squamous cell carcinoma-burn scar related			L, E, O	Rec	TSG	Mis		yes	Autoimmune lymphoproliferative syndrome	355,APO-1,APT1,CD95,ENSG00000026103.15,FAS,FAS1,P25445,TNFRSF6
FAT1	FAT atypical cadherin 1	2195	4:187508937-187645009	1	Yes	35.2	yes	yes	oral squamous cell, chemorefractory CLL, head and neck, pancreatic acinar cell carcinoma	pancreatic		E, L		TSG	Mis, N, F, S				2195,CDHF7,CDHR8,ENSG00000083857.9,FAT,FAT1,Q14517
FAT3	FAT atypical cadherin 3	120114	11:92085262-92629618	2		14.3	yes		SCC, colon adenocarcinoma, gastric adenocarcinoma			E			Mis				120114,CDHF15,CDHR10,ENSG00000165323.11,FAT3,KIAA1989,Q8TDW7
FAT4	FAT atypical cadherin 4	79633	4:126237554-126414087	1	Yes	28.1	yes		lymphoma, pancreatic, head and neck, melanoma, hepatocellular carcinoma			E, L		TSG	Mis, N		yes	Hennekam lymphangiectasia-lymphedema syndrome 2, Van Maldergem syndrome 2	79633,CDHF14,CDHR11,ENSG00000196159.7,FAT-J,FAT4,Q6V0I7
FBLN2	fibulin 2	2199	3:13590631-13679922	2		25.1	yes		breast cancer, colorectal adenocarcinoma			E		TSG	Mis, S				2199,ENSG00000163520.9,FBLN2,P98095
FBXO11	F-box protein 11	80204	2:48034059-48132932	1	Yes	16.3	yes		DLBCL			L	Rec	TSG	Mis, F, D				80204,ENSG00000138081.15,FBX11,FBXO11,Q86XK2,UBR6
FBXW7	F-box and WD-40 domain protein 7 (archipelago homolog, Drosophila)	55294	4:153242410-153457253	1	Yes	31.3	yes		colorectal, endometrial, T-ALL			E, L	Rec	TSG	Mis, N, D, F				55294,AGO,CDC4,ENSG00000109670.9,FBW7,FBX30,FBXW6,FBXW7,FLJ11071,Q969H0,SEL-10,SEL10
FCGR2B	Fc fragment of IgG, low affinity IIb, receptor for (CD32)	2213	1:161632951-161648444	1	Yes	23.3	yes		ALL			L	Dom	oncogene, fusion	T	?			2213,CD32,CD32B,ENSG00000072694.14,FCG2,FCGR2,FCGR2B,P31994
FCRL4	Fc receptor-like 4	83417	1:157543539-157567870	1		23.1	yes		B-NHL			L	Dom	oncogene, fusion	T	IGH			83417,CD307d,ENSG00000163518.6,FCRH4,FCRL4,IGFP2,IRTA1,Q96PJ5
FEN1	flap structure-specific endonuclease 1	2237	11:61560109-61564716	2		12.2		yes		breast cancer		E		TSG					2237,ENSG00000168496.3,FEN-1,FEN1,MF1,P39748,RAD2
FES	FES proto-oncogene, tyrosine kinase	2242	15:91427642-91439006	1		26.1	yes		HNSCC, ovarian carcinoma			E		oncogene, TSG	Mis, F				2242,ENSG00000182511.7,FES,FPS,P07332
FEV	FEV protein - (HSRNAFEV)	54738	2:219845809-219850379	1		35	yes		Ewing sarcoma			M	Dom	oncogene, fusion	T	EWSR1, FUS			54738,ENSG00000163497.2,FEV,Pet-1,Q99581
FGFR1	fibroblast growth factor receptor 1	2260	8:38268656-38325363	1	Yes	11.23	yes		MPN, NHL, salivary adenoma			L	Dom	oncogene, fusion	T	BCR, FOP, ZMYM2, CNTRL, PLAG1	yes	Pfeiffer syndrome, Kallman syndrome	2260,BFGFR,CD331,CEK,ENSG00000077782.15,FGFR1,FLG,FLT2,H2,H3,H4,H5,KAL2,N-SAM,P11362
FGFR1OP	FGFR1 oncogene partner (FOP)	11116	6:167412670-167466201	1		27	yes		MPN, NHL			L	Dom	fusion	T	FGFR1			11116,ENSG00000213066.7,FGFR1OP,FOP,O95684
FGFR2	fibroblast growth factor receptor 2	2263	10:123239371-123357917	1	Yes	26.13	yes		gastric, NSCLC, endometrial			E	Dom	oncogene, fusion	Mis		yes	Crouzon, Pfeiffer, and Apert syndromes	2263,BEK,CD332,CEK3,CFD1,ECT1,ENSG00000066468.16,FGFR2,JWS,K-SAM,KGFR,P21802,TK14,TK25
FGFR3	fibroblast growth factor receptor 3	2261	4:1795039-1810599	1	Yes	16.3	yes		bladder, MM, T-cell lymphoma			L, E	Dom	oncogene, fusion	Mis, T	IGH, ETV6	yes	Hypochondroplasia, Thanatophoric dysplasia	2261,ACH,CD333,CEK2,ENSG00000068078.13,FGFR3,JTK4,P22607
FGFR4	fibroblast growth factor receptor 4	2264	5:176513887-176525145	1	Yes	35.2	yes		rhabdomyosarcoma			M	Dom	oncogene	Mis				2264,CD334,ENSG00000160867.10,FGFR4,JTK2,P22455
FH	fumarate hydratase	2271	1:241660903-241683061	1		43		yes		leiomyomatosis, renal	hereditary leiomyomatosis and renal cell cancer	E, M	Rec	TSG	Mis, N, F				2271,ENSG00000091483.6,FH,P07954
FHIT	fragile histidine triad gene	2272	3:59737133-61237133	1	Yes	14.2	yes		pleomorphic salivary gland adenoma			E	Dom	TSG, fusion	T	HMGA2			2272,AP3Aase,ENSG00000189283.5,FHIT,FRA3B,P49789
FIP1L1	FIP1 like 1 (S. cerevisiae)	81608	4:54243812-54325835	1	Yes	12	yes		idiopathic hypereosinophilic syndrome			L	Dom	fusion	T	PDGFRA			81608,DKFZp586K0717,ENSG00000145216.11,FIP1,FIP1L1,Q6UN15
FKBP9	FK506 binding protein 9	11328	7:32997017-33046543	2		14.3	yes		glioma			O			Mis				11328,ENSG00000122642.6,FKBP60,FKBP63,FKBP9,O95302
FLCN	folliculin	201163	17:17115526-17140453	1		11.2		yes		renal, fibrofolliculomas, trichodiscomas	Birt-Hogg-Dube syndrome	E, M	Rec	TSG	Mis. N, F				201163,BHD,ENSG00000154803.8,FLCN,MGC17998,MGC23445,Q8NFG4
FLI1	Friend leukemia virus integration 1	2313	11:128563665-128683162	1		24.3	yes		Ewing sarcoma			M	Dom	oncogene, fusion	T	EWSR1			2313,ENSG00000151702.12,EWSR2,FLI1,SIC-1
FLNA	filamin A	2316	X:153577016-153602994	2		28	yes		phyllodes tumour of the breast			E			Mis, F, O				2316,ABP-280,ENSG00000196924.10,FLN,FLN1,FLNA,OPD1,OPD2,P21333
FLT3	fms-related tyrosine kinase 3	2322	13:28577411-28674729	1	Yes	12.2	yes		AML, ALL			L	Dom	oncogene	Mis, O				2322,CD135,ENSG00000122025.10,FLK2,FLT3,P36888,STK1
FLT4	fms-related tyrosine kinase 4	2324	5:180028506-180076624	1	Yes	35.3	yes		soft tissue sarcoma			M	Dom	oncogene	A				2324,ENSG00000037280.11,FLT4,P35916,PCL,VEGFR3
FNBP1	formin binding protein 1 (FBP17)	23048	9:132649466-132805441	2		34.11	yes		AML			L	Dom	fusion	T	KMT2A			23048,ENSG00000187239.12,FBP17,FNBP1,KIAA0554,Q96RU3
FOXA1	forkhead box A1	3169	14:38059189-38064239	1	Yes	21.1	yes		breast, prostate			E	Dom	oncogene	Mis, F				3169,ENSG00000129514.4,FOXA1,HNF3A,P55317
FOXL2	forkhead box L2	668	3:138663066-138665982	1		22.3	yes		granulosa-cell tumour of the ovary			O	Dom	oncogene, TSG	Mis		yes	Blepharophimosis, ptosis and epicanthus inversus Types I, II; Premature ovarian failure type III	668,BPES,BPES1,ENSG00000183770.5,FOXL2,P58012
FOXO1	forkhead box O1	2308	13:41129804-41240734	1		14.11	yes		alveolar rhabdomyosarcoma			M	Dom	oncogene, TSG, fusion	T	PAX3, PAX7			2308,ENSG00000150907.6,FKH1,FKHR,FOXO1,FOXO1A,Q12778
FOXO3	forkhead box O3	2309	6:108882069-109005971	1		21	yes		AL			L	Dom	oncogene, TSG, fusion	T	KMT2A			2309,AF6q21,ENSG00000118689.10,FKHRL1,FOXO2,FOXO3,FOXO3A,O43524
FOXO4	forkhead box O4	4303	X:70316047-70323385	1		13.1	yes		AL, soft tissue sarcoma			L, M	Dom	oncogene, TSG, fusion	T	KMT2A, CIC			4303,AFX1,ENSG00000184481.12,FOXO4,MLLT7,P98177
FOXP1	forkhead box P1	27086	3:71008342-71179988	1		13	yes		ALL			L	Dom	oncogene, fusion	T	PAX5			12CC4,27086,ENSG00000114861.14,FOXP1,HSPC215,QRF1,hFKH1B
FOXR1	forkhead box R1	283150	11:118842417-118852001	2		23.3	yes		neuroblastoma			O		oncogene, fusion	T				283150,DLNB13,ENSG00000176302.8,FOXN5,FOXR1,Q6PIV2
FSTL3	follistatin-like 3 (secreted glycoprotein)	10272	19:676392-683385	1		13.3	yes		B-CLL			L	Dom	oncogene, fusion	T	CCND1			10272,ENSG00000070404.5,FLRG,FSRP,FSTL3,O95633
FUBP1	far upstream element (FUSE) binding protein 1	8880	1:78414090-78444770	1	Yes	31.1	yes		oligodendroglioma			O	Rec	oncogene	F, N				8880,ENSG00000162613.12,FBP,FUBP,FUBP1,Q96AE4
FUS	fusion, derived from t(12;16) malignant liposarcoma	2521	16:31191431-31203127	1	Yes	11.2	yes		liposarcoma, AML, Ewing sarcoma, angiomatoid fibrous histiocytoma, fibromyxoid sarcoma			M, L	Dom	TSG, fusion	T	DDIT3, ERG, FEV, ATF1, CREB3L2, CREB3L1, NFATC2			2521,ALS6,ENSG00000089280.14,FUS,FUS1,HNRNPP2,P35637,TLS,hnRNP-P2
GAS7	growth arrest-specific 7	8522	17:9817167-10101868	1	Yes	13.1	yes		AML*			L	Dom	fusion	T	KMT2A			8522,ENSG00000007237.14,GAS7,KIAA0394,MGC1348,O60861
GATA1	GATA binding protein 1 (globin transcription factor 1)	2623	X:48644962-48652715	1		11.23	yes		megakaryoblastic leukaemia of Downs syndrome			L	Dom	oncogene, TSG	Mis, F				2623,ENSG00000102145.9,ERYF1,GATA-1,GATA1,GF1,NF-E1,NFE1,P15976
GATA2	GATA binding protein 2	2624	3:128198270-128212028	1		21.3	yes		AML (CML blast transformation)			L	Dom	oncogene	Mis				2624,ENSG00000179348.7,GATA2,NFE1B,P23769
GATA3	GATA binding protein 3	2625	10:8096656-8117161	1		14	yes		breast			E	Rec	oncogene, TSG	F, N, S		yes	HDR syndrome (hypoparathyroidism, sensorineural deafness, and renal disease)	2625,ENSG00000107485.11,GATA3,HDR,P23771
GLI1	GLI family zinc finger 1	2735	12:57853921-57866045	2		13.3	yes		CRC, oesophagus cancer			E		oncogene, fusion	T, F		yes	IBD	2735,ENSG00000111087.5,GLI,GLI1,P08151
GMPS	guanine monphosphate synthetase	8833	3:155588325-155661815	2		25.31	yes		AML			L	Dom	fusion	T	KMT2A			8833,ENSG00000163655.11,GATD7,GMPS,P49915
GNA11	guanine nucleotide binding protein (G protein), alpha 11 (Gq class)	2767	19:3094408-3124002	1	Yes	13.3	yes		uveal melanoma, primary central nervous system melanocytic neoplasms			E, O	Dom	oncogene	Mis				2767,ENSG00000088256.4,FBH,FBH2,FHH2,GNA11,HHC2,P29992
GNAQ	guanine nucleotide binding protein (G protein), q polypeptide	2776	9:80331003-80646374	1	Yes	21.2	yes		uveal melanoma, primary central nervous system melanocytic neoplasms			E, O	Dom	oncogene	Mis				2776,ENSG00000156052.6,G-ALPHA-q,GAQ,GNAQ,P50148
GNAS	guanine nucleotide binding protein (G protein), alpha stimulating activity polypeptide 1	2778	20:57427769-57486247	1	Yes	13.32	yes		pituitary adenoma, pancreatic intraductal papillary mucinous neoplasm, fibrous dysplasia			E, M	Dom	oncogene	Mis		yes	McCune-Albright syndrome; pseudohypoparathyroidism, type IA	2778,ENSG00000087460.19,GNAS,GNAS1,GNASXL,GPSA,NESP,NESP55,Q5JWF2,SCG6,SgVI
GOLGA5	golgi autoantigen, golgin subfamily a, 5 (PTC5)	9950	14:93260576-93306308	1		32.12	yes		papillary thyroid, Spitzoid tumour			E	Dom	fusion	T	RET			9950,ENSG00000066455.8,GOLGA5,GOLIM5,Q8TBA6,golgin-84,ret-II,rfg5
GOPC	golgi associated PDZ and coiled-coil motif containing	57120	6:117881432-117923527	1		22.1	yes		glioblastoma, cholangiocarcinoma, borderline ovarian			E, O	Dom	fusion	T	ROS1			57120,CAL,ENSG00000047932.9,FIG,GOPC,GOPC1,PIST,Q9HD26,dJ94G16.2
GPC3	glypican 3	2719	X:132669782-133119673	1	Yes	26.2		yes		Wilms tumour	Simpson-Golabi-Behmel syndrome	O	Rec/X	oncogene, TSG	D, Mis, N, F, S				2719,DGSX,ENSG00000147257.9,GPC3,OCI-5,P51654,SDYS,SGB,SGBS,SGBS1
GPC5	glypican 5	2262	13:92050929-93519490	2		31.3	yes		lung adenocarcinoma			E		TSG	D				2262,ENSG00000179399.9,GPC5,P78333
GPHN	gephyrin (GPH)	10243	14:66974125-67648520	1		23.3	yes		AL			L	Dom	fusion	T	KMT2A			10243,ENSG00000171723.11,GPHN,KIAA1385,Q9NQX3
GRIN2A	glutamate receptor, ionotropic, N-methyl D-aspartate 2A	2903	16:9852376-10276611	1	Yes	13.2	yes		melanoma, colorectal carcinoma, gastric carcinoma, lung carcinoma			E	Rec	TSG	Mis, N, F, O		yes	Focal epilepsy and speech disorder with or without mental retardation	2903,ENSG00000183454.9,GRIN2A,GluN2A,NMDAR2A,Q12879
GRM3	glutamate metabotropic receptor 3	2913	7:86273230-86494200	2		21.12	yes		melanoma, oral SCC			E		oncogene	Mis, A				2913,ENSG00000198822.6,GPRC1C,GRM3,MGLUR3,Q14832,mGlu3
H3F3A	H3 histone, family 3A	3020	1:226251678-226259702	1	Yes	42.12	yes		glioma			O	Dom	oncogene	Mis				3020,ENSG00000163041.5,H3.3A,H3F3,H3F3A,P84243
H3F3B	H3 histone, family 3B (H3.3B)	3020	17:73772515-73775860	1	Yes	25.1	yes		chondroblastoma			M	Dom	oncogene	Mis				3020,ENSG00000132475.4,H3.3B,H3F3B,P84243
HERPUD1	homocysteine-inducible, endoplasmic reticulum stress-inducible, ubiquitin-like domain member 1	9709	16:56965960-56977793	1		13	yes		prostate			E	Dom	fusion	T	ERG			9709,ENSG00000051108.10,HERP,HERPUD1,KIAA0025,Mif1,Q15011,SUP
HEY1	hairy/enhancer-of-split related with YRPW motif 1	23462	8:80676248-80680092	1	Yes	21.13	yes		mesenchymal chondrosarcoma			M	Dom	oncogene, fusion	T	NCOA2			23462,CHF-2,CHF2,ENSG00000164683.12,HERP2,HESR-1,HESR1,HEY1,HRT-1,Q9Y5J3,bHLHb31
HIF1A	hypoxia inducible factor 1 alpha subunit	3091	14:62164340-62214489	1	Yes	23.2	yes		endometrioid carcinoma, glioblastoma, colorectal, renal, lung, pancreatic			E, O	Dom	oncogene	Mis, F, N				3091,ENSG00000100644.12,HIF-1alpha,HIF1,HIF1A,MOP1,PASD8,Q16665,bHLHe78
HIP1	huntingtin interacting protein 1	3092	7:75162621-75368265	1	Yes	11.23	yes		CMML, NSCLC			L, E	Dom	oncogene, fusion	T	PDGFRB, ALK			3092,ENSG00000127946.12,HIP1,ILWEQ,O00291
HIST1H3B	histone cluster 1, H3b	8350	6:26031817-26032288	1		22.2	yes		glioma			O	Dom	oncogene	Mis				8350,ENSG00000124693.2,H3/l,H3FL,HIST1H3B,P68431
HIST1H4I	histone 1, H4i (H4FM)	8294	6:27107076-27108418	1		22.1	yes		NHL			L	Dom	fusion	T	BCL6			8294,ENSG00000198339.3,H4/m,H4FM,HIST1H4I,P62805
HLA-A	major histocompatibility complex, class I, A	3105	6:29909037-29913661	1		22.1	yes		Spitzoid tumour			E	Dom	fusion	T	ROS1	yes	Carbamazepine-induced hypersensitivity syndrome	3105,ENSG00000206503.7,HLA-A,P04439,P13746,P16188
HLF	hepatic leukemia factor	3131	17:53342373-53402426	1		22	yes		ALL			L	Dom	oncogene, fusion	T	TCF3			3131,ENSG00000108924.9,HLF,MGC33822,Q16534
HMGA1	high mobility group AT-hook 1	3159	6:34204650-34214007	1		21.31	yes		microfollicular thyroid adenoma, various benign mesenchymal tumours			E, M	Dom	oncogene, fusion	T	?			3159,ENSG00000137309.15,HMGA1,HMGIY,P17096
HMGA2	high mobility group AT-hook 2 (HMGIC)	8091	12:66217911-66360075	1		14.3	yes		lipoma, leiomyoma, pleomorphic salivary gland adenoma			M	Dom	oncogene, fusion	T	LHFP, RAD51B, LPP, COX6C, ACKR3, NFIB, ALDH2, CCNB1IP1, EBF1, WIF1, FHIT			8091,BABL,ENSG00000149948.9,HMGA2,HMGIC,LIPO,P52926
HMGN2P46	high mobility group nucleosomal binding domain 2 pseudogene 46	283651	15:45803349-45848300	2		21.1	yes		prostate			E	Dom	fusion	T	ETV1
HNF1A	HNF1 homeobox A	6927	12:121416346-121440315	1	Yes	24.31	yes	yes	hepatic adenoma, hepatocellular	hepatic adenoma, hepatocellular carcinoma	familial hepatic adenoma	E	Rec	TSG	Mis, F		yes	Maturity-onset diabetes of the young, TYPE III	6927,ENSG00000135100.13,HNF1,HNF1A,LFB1,MODY3,TCF1
HNRNPA2B1	heterogeneous nuclear ribonucleoprotein A2/B1	3181	7:26229547-26240366	1	Yes	15.2	yes		prostate			E	Dom	oncogene, fusion	T	ETV1			3181,ENSG00000122566.16,HNRNPA2B1,HNRPA2B1,P22626
HOOK3	hook homolog 3	84376	8:42752075-42885682	1		11.21	yes		papillary thyroid			E	Dom	fusion	T	RET			84376,ENSG00000168172.4,HK3,HOOK3,Q86VS8
HOXA11	homeo box A11	3207	7:27221134-27224835	1	Yes	15.2	yes		CML			L	Dom	oncogene, TSG, fusion	T	NUP98			3207,ENSG00000005073.5,HOX1,HOX1I,HOXA11,P31270
HOXA13	homeo box A13	3209	7:27234637-27239725	1		15.2	yes		AML			L	Dom	oncogene, fusion	T	NUP98			3209,ENSG00000106031.6,HOX1,HOX1J,HOXA13,P31271
HOXA9	homeo box A9	3205	7:27202054-27205149	1		15.2	yes		AML*			L	Dom	oncogene, TSG, fusion	T	NUP98, MSI2			3205,ENSG00000078399.11,HOX1,HOX1G,HOXA9,P31269
HOXC11	homeo box C11	3227	12:54366910-54371427	1		13.13	yes		AML			L	Dom	oncogene, fusion	T	NUP98			3227,ENSG00000123388.4,HOX3H,HOXC11,O43248
HOXC13	homeo box C13	3229	12:54332535-54340328	1		13.13	yes		AML			L	Dom	oncogene, fusion	T	NUP98			3229,ENSG00000123364.3,HOX3,HOX3G,HOXC13,P31276
HOXD11	homeo box D11	3237	2:176972014-176974722	1		31.1	yes		AML			L	Dom	oncogene, fusion	T	NUP98			3237,ENSG00000128713.11,HOX4,HOX4F,HOXD11,P31277
HOXD13	homeo box D13	3239	2:176957619-176960666	1		31.1	yes		AML*			L	Dom	oncogene, fusion	T	NUP98			3239,ENSG00000128714.5,HOX4I,HOXD13,P35453,SPD
HRAS	v-Ha-ras Harvey rat sarcoma viral oncogene homolog	3265	11:532243-535550	1	Yes	15.5	yes	yes	infrequent sarcomas, rare other tumour types	rhabdomyosarcoma, ganglioneuroblastoma, bladder	Costello syndrome	E, L, M	Dom	oncogene	Mis				3265,ENSG00000174775.12,HRAS,HRAS1,P01112
HSP90AA1	heat shock protein 90kDa alpha (cytosolic), class A member 1	3320	14:102547386-102606023	1		32.31	yes		NHL			L	Dom	fusion	T	BCL6			3320,ENSG00000080824.14,FLJ31884,HSP90AA1,HSP90N,HSPC1,HSPCA,Hsp89,Hsp90,P07900
HSP90AB1	heat shock protein 90kDa alpha (cytosolic), class B member 1	3326	6:44215603-44221620	1		21.1	yes		NHL			L	Dom	fusion	T	BCL6			3326,ENSG00000096384.15,HSP90AB1,HSPC2,HSPCB,P08238
ID3	inhibitor of DNA binding 3, HLH protein	3399	1:23884409-23886285	2		36.12	yes		Burkitt lymphoma			L		TSG	Mis, N				3399,ENSG00000117318.8,HEIR-1,ID3,Q02535,bHLHb25
IDH1	isocitrate dehydrogenase 1 (NADP+), soluble	3417	2:209100989-209119046	1	Yes	34	yes		glioblastoma			O	Dom	oncogene	Mis				3417,ENSG00000138413.9,IDH1,O75874
IDH2	isocitrate dehydrogenase 2 (NADP+), mitochondrial	3418	15:90626277-90645736	1	Yes	26.1	yes		glioblastoma			O	Dom	oncogene	Mis				3418,ENSG00000182054.5,IDH2,P48735
IGF2BP2	insulin like growth factor 2 mRNA binding protein 2	10644	3:185361527-185542844	2		27.2	yes		lymphoma			L		TSG	D		yes	Diabetes mellitus, noninsulin-dependent, susceptibility	10644,ENSG00000073792.11,IGF2BP2,IMP-2,Q9Y6M1
IGH	immunoglobulin heavy locus	3492	14:-	1	Yes	32.33	yes		MM, Burkitt lymphoma, NHL, CLL, B-ALL, MALT, MLCLS			L	Dom	fusion	T	MYC, FGFR3, PAX5, FCRL4, IRF4, CCND1, BCL9, BCL8, BCL6, BCL2, BCL3, BCL10, BCL11A. LHX4, DDX6, NFKB2, PAFAH1B2, PCSK7, CRLF2
IGK	immunoglobulin kappa locus	50802	2:-	1		12	yes		Burkitt lymphoma, B-NHL			L	Dom	fusion	T	MYC, KDSR
IGL	immunoglobulin lambda locus	3535	22:-	1		11.2	yes		Burkitt lymphoma			L	Dom	fusion	T	BCL9, MYC, CCND2
IKBKB	inhibitor of kappa light polypeptide gene enhancer in B-cells, kinase beta	3551	8:42128820-42189126	1		11.21	yes		SMZL			L	Dom	oncogene	Mis		yes	Immunodeficiency 15	3551,ENSG00000104365.9,IKBKB,IKK-beta,IKK2,IKKB,NFKBIKB,O14920
IKZF1	IKAROS family zinc finger 1	10320	7:50348318-50470264	1		12.2	yes		ALL, DLBCL			L	Dom/Rec	TSG, fusion	D,T	BCL6			10320,ENSG00000185811.12,Hs.54452,IKAROS,IKZF1,LyF-1,PPP1R92,Q13422,ZNFN1A1,hIk-1
IL2	interleukin 2	3558	4:123372625-123377880	1		27	yes		intestinal T-cell lymphoma			L	Dom	fusion	T	TNFRSF17			3558,ENSG00000109471.4,IL-2,IL2,P60568,TCGF
IL21R	interleukin 21 receptor	50615	16:27413483-27461879	1		12.1	yes		NHL			L	Dom	fusion	T	BCL6			50615,CD360,ENSG00000103522.11,IL21R,Q9HBE5
IL6ST	interleukin 6 signal transducer (gp130, oncostatin M receptor)	3572	5:55230923-55290821	1	Yes	11.2	yes		hepatocellular carcinoma			E	Dom	oncogene	O				3572,CD130,ENSG00000134352.15,GP130,IL6ST,P40189
IL7R	interleukin 7 receptor	3575	5:35856951-35879705	1		13.2	yes		ALL, ETP ALL			L	Dom	oncogene	Mis, O		yes	Severe combined immune deficiency	3575,CD127,ENSG00000168685.10,IL7R,IL7RA,P16871
IRF4	interferon regulatory factor 4	3662	6:391739-411447	1		25.3	yes		MM			L	Dom	oncogene, TSG, fusion	T	IGH			3662,ENSG00000137265.10,IRF4,LSIRF,MUM1,Q15306
IRS4	insulin receptor substrate 4	8471	X:107975712-107979651	1		22.3	yes		glioma, rhabdomyosarcoma, melanoma, breast cancer, T-ALL			E, O, M, L		oncogene, TSG	Mis, F, T	TRB			8471,ENSG00000133124.10,IRS-4,IRS4,O14654,PY160
ISX	intestine specific homeobox	91464	22:35462129-35483380	2		12.3	yes		melanoma			E			Mis				91464,ENSG00000175329.8,ISX,Q2M1V0,RAXLX
ITGAV	integrin subunit alpha V	3685	2:187454792-187545628	2		32.1	yes		large intestine carcinoma			E			F				3685,CD51,ENSG00000138448.7,ITGAV,MSK8,P06756,VNRA,VTNR
ITK	IL2-inducible T-cell kinase	3702	5:156607837-156682201	1		33.3	yes		peripheral T-cell lymphoma			L	Dom	fusion	T	SYK			3702,EMT,ENSG00000113263.8,ITK,LYK,PSCTK2,Q08881
JAK1	Janus kinase 1	3716	1:65298912-65432187	1	Yes	31.3	yes		ALL			L	Dom	oncogene, TSG	Mis				3716,ENSG00000162434.7,JAK1,JAK1A,JAK1B,JTK3,P23458
JAK2	Janus kinase 2	3717	9:4985245-5128183	1	Yes	24.1	yes		ALL, AML, MPN, CML			L	Dom	oncogene, fusion	T, Mis, O	ETV6, PCM1, BCR			3717,ENSG00000096968.8,JAK2,JTK10,O60674
JAK3	Janus kinase 3	3718	19:17935595-17958841	1	Yes	13.11	yes		acute megakaryocytic leukaemia, ETP ALL			L	Dom	oncogene	Mis				3718,ENSG00000105639.14,JAK-3,JAK3,JAK3_HUMAN,JAKL,L-JAK,LJAK,P52333
JAZF1	juxtaposed with another zinc finger gene 1	221895	7:27870192-28220362	2		15.2	yes		endometrial stromal tumour			M	Dom	fusion	T	SUZ12			221895,DKFZp761K2222,ENSG00000153814.7,JAZF1,Q86VZ6,TIP27,ZNF802
JUN	jun oncogene	3725	1:59246465-59249785	1		32.1	yes		sarcoma			M	Dom	oncogene	A				3725,AP-1,ENSG00000177606.5,JUN,P05412,c-Jun
KAT6A	K(lysine) acetyltransferase 6A	7994	8:41786997-41909505	1		11.21	yes		AML			L	Dom	oncogene, fusion	T, A	CREBBP, NCOA2, EP300			7994,ENSG00000083168.5,KAT6A,MOZ,MYST3,Q92794,RUNXBP2,ZC2HC6A,ZNF220
KAT6B	K(lysine) acetyltransferase 6B	23522	10:76586383-76792380	1		22.2	yes		AML, leiomyoma			L, M	Dom	TSG, fusion	T	CREBBP, KANSL1		Genitopatellar syndrome, Say-Barber-Biesecker/Young-Simpson syndrome	23522,ENSG00000156650.8,KAT6B,MOZ2,MYST4,Morf,Q8WYB5,ZC2HC6B,qkf,querkopf
KAT7	lysine acetyltransferase 7	11143	17:47865917-47906458	2		21.33	yes		CCRCC			E		oncogene	Mis				11143,ENSG00000136504.7,HBO1,HBOA,KAT7,MYST2,O95251,ZC2HC7
KCNJ5	potassium inwardly-rectifying channel; subfamily J; member 5	3762	11:128761251-128790930	1		24.3	yes		adrenal adenoma			E	Dom	oncogene	Mis		yes	Familial hyperaldosteronism type III, Long QT syndrome	3762,CIR,ENSG00000120457.7,GIRK4,KATP1,KCNJ5,Kir3.4,LQT13,P48544
KDM5A	lysine (K)-specific demethylase 5A, JARID1A	5927	12:389295-498620	1		13.33	yes		AML			L	Dom	oncogene, fusion	T	NUP98			5927,ENSG00000073614.7,JARID1A,KDM5A,P29375,RBBP2
KDM5C	lysine (K)-specific demethylase 5C (JARID1C)	8242	X:53221334-53254604	1		11.22	yes		clear cell renal carcinoma			E	Rec	TSG	N, F, S, Mis		yes	X-linked mental retardation syndromic Claes-Jensen-type.	8242,DXS1272E,ENSG00000126012.7,JARID1C,KDM5C,MRX13,P41229,SMCX,XE169
KDM6A	lysine (K)-specific demethylase 6A, UTX	7403	X:44732757-44971847	1	Yes	11.3	yes		renal cell carcinoma, bladder carcinoma, oesophageal SCC, MM, medulloblastoma, T-ALL, other tumour types			E, L	Rec	oncogene, TSG	D, N, F, S		yes	Kabuki syndrome	7403,ENSG00000147050.10,KDM6A,O15550,UTX
KDR	vascular endothelial growth factor receptor 2	3791	4:55944644-55991756	1	Yes	12	yes	yes	NSCLC, angiosarcoma	melanoma		E	Dom	oncogene	Mis				3791,CD309,ENSG00000128052.8,FLK1,KDR,P35968,VEGFR,VEGFR2
KDSR	3-ketodihydrosphingosine reductase	2531	18:60994959-61034743	1		21.33	yes		B-NHL			L	Dom	fusion	T	IGK			2531,DHSR,ENSG00000119537.11,FVT1,KDSR,Q06136,SDR35C1
KEAP1	kelch like ECH associated protein 1	9817	19:10596796-10614417	1	Yes	13.2	yes		NSCLC, breast carcinoma			E		TSG	Mis, N, F				9817,ENSG00000079999.9,INrf2,KEAP1,KIAA0132,KLHL19,MGC10630,MGC1114,MGC20887,MGC4407,MGC9454,Q14145
KIAA1549	KIAA1549	57670	7:138522270-138666064	2		34	yes		pilocytic astrocytoma			O	Dom	fusion	T	BRAF			57670,ENSG00000122778.5,KIAA1549,Q9HCM3
KIF5B	kinesin family member 5B	3799	10:32297938-32345359	1		11.22	yes		NSCLC, Spitzoid tumour			E	Dom	fusion	T	RET, ALK			3799,ENSG00000170759.10,KIF5B,KNS,KNS1,P33176
KIT	v-kit Hardy-Zuckerman 4 feline sarcoma viral oncogene homolog	3815	4:55524085-55606881	1	Yes	12	yes	yes	GIST, AML, TGCT, mastocytosis, mucosal melanoma	GIST, epithelioma	familial gastrointestinal stromal tumour	L, M, O, E	Dom	oncogene	Mis, O		yes	Piebald trait	3815,C-Kit,CD117,ENSG00000157404.11,KIT,P10721,PBT,SCFR
KLF4	Kruppel-like factor 4	9314	9:110247133-110251927	1	Yes	31.2	yes		meningioma			O	Dom	oncogene, TSG	Mis				9314,ENSG00000136826.10,EZF,GKLF,KLF4,O43474
KLF6	Kruppel-like factor 6	1316	10:3818188-3827467	1		15.1	yes		prostate, glioma			E, O	Rec	TSG	Mis, N				1316,BCD1,COPEB,CPBP,ENSG00000067082.10,GBF,KLF6,PAC1,Q99612,ST12,Zf9
KLK2	kallikrein-related peptidase 2	3817	19:51376505-51383823	1		13.33	yes		prostate			E	Dom	fusion	T	ETV4			3817,ENSG00000167751.8,KLK2,P20151
KMT2A	lysine (K)-specific methyltransferase 2A	4297	11:118307205-118397539	1		23.3	yes		AML, ALL			L	Dom	oncogene, fusion	T, O	KMT2A, MLLT1, AFF1, MLLT3, MLLT4, FOXO4, MLLT10, MLLT6, ELL, EPS15, MLLT11, CREBBP, SH3GL1, FNBP1, SEPT5, SEPT9, GPHN, GMPS, ABI1, ARHGEF12, GAS7, FOXO3, AFF3, TET1, SEPT6, LPP, RUNX1T1, ARHGAP26, EP300, PICALM, CLP1, PRRC1, DAB2IP, MAPRE1, KIAA1524, SEPT2, SARNP, ZFYVE19, TOP3A, CASC5, EEFSEC, FRYL, SORBS2, ABI2, LASP1, CASP8AP2, AFF4, NRIP3, NCKIPSD, CBL, ACTN4, PDS5A, CT45A2, MYO1F, KIAA0284, …			4297,ALL-1,CXXC7,ENSG00000118058.16,HRX,HTRX1,KMT2A,MLL,MLL1A,Q03164,TRX1
KMT2C	lysine (K)-specific methyltransferase 2C	58508	7:151832010-152133090	1	Yes	36.1	yes		medulloblastoma			O	Rec	TSG	N				58508,ENSG00000055609.13,HALR,KIAA1506,KMT2C,MLL3,Q8NEZ4
KMT2D	lysine (K)-specific methyltransferase 2D	8085	12:49412758-49449107	1	Yes	13.12	yes		medulloblastoma, renal			O, E	Rec	oncogene, TSG	N, F, Mis				8085,ALR,CAGL114,ENSG00000167548.10,KMT2D,MLL2,MLL4,O14686,TNRC21
KNL1	cancer susceptibility candidate 5	57082	15:40886218-40956540	1		15.1	yes		AML			L	Dom	TSG, fusion	T	KMT2A			57082,AF15Q14,CASC5,CT29,D40,ENSG00000137812.15,KIAA1570,KNL1,MCPH4,PPP1R55,Q8NG31,Spc7,hKNL-1,hSpc105
KNSTRN	kinetochore localized astrin/SPAG5 binding protein	90417	15:40674922-40686446	2		15.1	yes		SCC			E		oncogene	Mis				90417,C15orf23,ENSG00000128944.9,FLJ14502,KNSTRN,Q9Y448,SKAP,TRAF4AF1,kinastrin
KRAS	v-Ki-ras2 Kirsten rat sarcoma 2 viral oncogene homolog	3845	12:25362365-25403737	1	Yes	12.1	yes		pancreatic, colorectal, lung, thyroid, AML, other tumour types			L, E, M, O	Dom	oncogene	Mis				3845,ENSG00000133703.7,KRAS,KRAS1,KRAS2,P01116
KTN1	kinectin 1 (kinesin receptor)	3895	14:56047035-56151297	1		22.3	yes		papillary thyroid			E	Dom	fusion	T	RET			3895,CG1,ENSG00000126777.13,KIAA0004,KNT,KTN1,Q86UP2
LARP4B	La ribonucleoprotein domain family member 4B	23185	10:855484-931702	2		15.3	yes		CRC, glioma			E, O		TSG	F, D				23185,ENSG00000107929.10,KIAA0217,LARP4B,LARP5,Q92615
LASP1	LIM and SH3 protein 1	3927	17:37026112-37078023	1		12	yes		AML			L	Dom	fusion	T	KMT2A			3927,ENSG00000002834.13,LASP1,Lasp-1,MLN50,Q14847
LATS1	large tumor suppressor kinase 1	9113	6:149979289-150039392	1	Yes	25.1	yes		skin basal cell carcinoma			E		TSG	Mis, N				9113,ENSG00000131023.8,LATS1,O95835,WARTS
LATS2	large tumor suppressor kinase 2	26524	13:21547171-21635686	1	Yes	12.11	yes		malignant mesothelioma			E		TSG	D, F, N				26524,ENSG00000150457.7,LATS2,Q9NRM7
LCK	lymphocyte-specific protein tyrosine kinase	3932	1:32716840-32751766	1	Yes	35.1	yes		T-ALL			L	Dom	oncogene, fusion	T	TRB			3932,ENSG00000182866.12,LCK,P06239
LCP1	lymphocyte cytosolic protein 1 (L-plastin)	3936	13:46700055-46785483	2		14.13	yes		NHL			L	Dom	fusion	T	BCL6			3936,CP64,ENSG00000136167.9,L-PLASTIN,LC64P,LCP1,P13796,PLS2
LEF1	lymphoid enhancer binding factor 1	51176	4:108968701-109089578	1	Yes	25	yes		B-ALL, T-ALL, eyelid sebaceous carcinoma, AML, lymphomas			L, E		oncogene, TSG	Mis, N				51176,ENSG00000138795.5,LEF1,Q9UJU2,TCF10,TCF1ALPHA,TCF7L3
LEPROTL1	leptin receptor overlapping transcript like 1	23484	8:29952996-29995864	2		12	yes		lung cancer, colon cancer			E		TSG	D				23484,ENSG00000104660.13,LEPROTL1,O95214,Vps55,my047
LHFPL6	lipoma HMGIC fusion partner	10186	13:39917029-40177308	2		14.11	yes		lipoma			M	Dom	fusion	T	HMGA2			10186,ENSG00000183722.7,LHFP,LHFPL6,MGC22429,Q9Y693
LIFR	leukemia inhibitory factor receptor	3977	5:38475065-38595506	1	Yes	13.1	yes		salivary adenoma			E	Dom	fusion	T	PLAG1			3977,CD118,ENSG00000113594.5,LIFR,P42702
LMNA	lamin A/C	4000	1:156084498-156109880	1	Yes	22	yes		Spitzoid tumour			E	Dom	fusion	T	NTRK1	yes	Muscular dystrophy, dilated cardiomyopathy, familial partial lipodystrophy, and others	4000,CMD1A,ENSG00000160789.15,HGPS,LGMD1B,LMN1,LMNA,LMNL1,MADA,P02545,PRO1
LMO1	LIM domain only 1 (rhombotin 1) (RBTN1)	4004	11:8245851-8285405	1		15.4	yes	yes	T-ALL, neuroblastoma	neuroblastoma		L	Dom	oncogene, fusion	T, A	TRD			4004,ENSG00000166407.9,LMO1,P25800,RBTN1,RHOM1,TTG1
LMO2	LIM domain only 2 (rhombotin-like 1) (RBTN2)	4005	11:33880122-33913836	1		13	yes		T-ALL			L	Dom	oncogene, fusion	T	TRD			4005,ENSG00000135363.7,LMO2,P25791,RBTN2,RBTNL1,RHOM2,TTG2
LPP	LIM domain containing preferred translocation partner in lipoma	4026	3:187930721-188608460	1		28	yes		lipoma, leukaemia			L, M	Dom	oncogene, fusion	T	HMGA2, KMT2A, C12orf9			4026,ENSG00000145012.8,LPP,Q93052
LRIG3	leucine-rich repeats and immunoglobulin-like domains 3	121227	12:59265931-59314303	1		14.1	yes		NSCLC			E	Dom	TSG, fusion	T	ROS1			121227,ENSG00000139263.7,FLJ90440,KIAA3016,LRIG3,Q6UXM1
LRP1B	LDL receptor related protein 1B	53353	2:140988992-142889270	1	Yes	22.2	yes		CLL, ovarian cancer, oesophageal squamous cell carcinoma, urothelial cancer			E, L	Rec	TSG	D, Mis, N, F				53353,ENSG00000168702.12,LRP-DIT,LRP1B,LRPDIT,Q9NZR2
LSM14A	LSM14A, SCD6 homolog A (S. cerevisiae)	26065	19:34663471-34720420	2		13.11	yes		Spitzoid tumour			E	Dom	fusion	T	BRAF			26065,C19orf13,DKFZP434D1335,ENSG00000257103.4,FAM61A,LSM14A,Q8ND56,RAP55,RAP55A
LYL1	lymphoblastic leukemia derived sequence 1	4066	19:13209847-13213681	1		13.2	yes		T-ALL			L	Dom	oncogene, fusion	T	TRB			4066,ENSG00000104903.4,LYL1,P12980,bHLHa18
LZTR1	leucine-zipper-like transcription regulator 1	8216	22:21336302-21353327	1	Yes	11.21	yes	yes	glioblastoma	glioblastoma, schwannoma	Schwannomatosis-2	E	Dom	TSG	Mis, F, N		yes	Noonan syndrome 10	8216,BTBD29,ENSG00000099949.14,LZTR-1,LZTR1,Q8N653
MACC1	MET transcriptional regulator MACC1	346389	7:20174278-20257013	2		21.1	yes		liver, CRC			E		oncogene	Mis				346389,7A5,ENSG00000183742.8,MACC1,Q6ZN28,SH3BP4L
MAF	v-maf musculoaponeurotic fibrosarcoma oncogene homolog	4094	16:79627735-79634611	1		23.2	yes		MM			L	Dom	oncogene, fusion	T	IGH			4094,ENSG00000178573.6,MAF,O75444,c-MAF
MAFB	v-maf musculoaponeurotic fibrosarcoma oncogene homolog B (avian)	9935	20:39314488-39317880	1		12	yes		MM			L	Dom	oncogene, fusion	T	IGH			9935,ENSG00000204103.2,KRML,MAFB,Q9Y5Q3
MALAT1	metastasis associated lung adenocarcinoma transcript 1 ( lnc-RNA; non-protein coding)	378938	11:65265233-65273940	2		13.1	yes		renal cell carcinoma (childhood epithelioid), lung			E	Dom	oncogene, TSG, fusion	T	TFEB
MALT1	mucosa associated lymphoid tissue lymphoma translocation gene 1	10892	18:56338618-56417371	1		21.32	yes		MALT			L	Dom	oncogene, fusion	T	BIRC3			10892,ENSG00000172175.8,MALT1,MLT,PCASP1,Q9UDY8
MAML2	mastermind-like 2 (Drosophila)	84441	11:95709762-96076344	1		21	yes		salivary gland mucoepidermoid			E	Dom	oncogene, fusion	T	CRTC3, CRTC1			84441,ENSG00000184384.9,KIAA1819,MAM3,MAML2,Q8IZL2
MAP2K1	mitogen-activated protein kinase kinase 1	5604	15:66679155-66784650	1		22.31	yes		NSCLC, melanoma, colorectal			E	Dom	oncogene	Mis		yes	Cardiofaciocutaneous syndrome	5604,ENSG00000169032.5,MAP2K1,MAPKK1,MEK1,PRKMK1,Q02750
MAP2K2	mitogen-activated protein kinase kinase 2	5605	19:4090319-4124126	1		13.3	yes		NSCLC, melanoma			E	Dom	oncogene	Mis		yes	Cardiofaciocutaneous syndrome	5605,ENSG00000126934.9,MAP2K2,MEK2,P36507,PRKMK2
MAP2K4	mitogen-activated protein kinase kinase 4	6416	17:11924141-12047140	1		12	yes		pancreatic, breast, colorectal			E	Rec	oncogene, TSG	D, Mis, N				6416,ENSG00000065559.10,JNKK1,MAP2K4,MEK4,MKK4,P45985,PRKMK4,SERK1
MAP3K1	mitogen-activated protein kinase kinase kinase 1, E3 ubiquitin protein ligase	4214	5:56111401-56191979	1	Yes	11.2	yes		luminal A breast			E	Rec	oncogene, TSG	N, F, Mis, O, S		yes	46,XY sex reversal 6	4214,ENSG00000095015.5,MAP3K1,MAPKKK1,MEKK,MEKK1,Q13233
MAP3K13	mitogen-activated protein kinase kinase kinase 13	9175	3:185080908-185206885	1	Yes	27.2	yes		breast			E	Rec	oncogene, TSG	F				9175,ENSG00000073803.9,LZK,MAP3K13,MEKK13,O43283
MAPK1	mitogen-activated protein kinase 1	5594	22:22108789-22221919	1	Yes	11.22	yes		CLL, ovarian mixed germ cell tumour, cervical carcinoma			E, L	Dom	oncogene	Mis				5594,ENSG00000100030.10,ERK,ERK2,MAPK1,MAPK2,P28482,PRKM1,PRKM2,p41mapk
MAX	Myc associated factor X	4149	14:65542262-65569188	1		23.3	yes	yes	pheochromocytoma, endometrioid carcinoma, colon carcinoma	pheochromocytoma		E, O	Rec	TSG	Mis, N, F				4149,ENSG00000125952.14,MAX,P61244,bHLHd4,bHLHd5,bHLHd6,bHLHd7,bHLHd8
MB21D2	Mab-21 domain containing 2	151963	3:192514604-192635950	2		29	yes		lung cancer			E			Mis				151963,C3orf59,ENSG00000180611.6,MB21D2,Q8IYB1
MDM2	Mdm2 p53 binding protein homolog	4193	12:69201956-69239214	1		15	yes		sarcoma, glioma, colorectal, other tumour types			M, O, E, L	Dom	oncogene	A				4193,ENSG00000135679.17,HDM2,MDM2,MGC5370,Q00987
MDM4	Mdm4 p53 binding protein homolog	4194	1:204485511-204527248	1		32.1	yes		glioblastoma, bladder, retinoblastoma			M	Dom	oncogene	A				4194,ENSG00000198625.8,HDMX,MDM4,MDMX,O15151
MDS2	myelodysplastic syndrome 2		1:23953824-23967058	2		36.11	yes		MDS			L	Dom	fusion	T	ETV6			ENSG00000197880.4,MDS2,Q8NDY4
MECOM	MDS1 and EVI1 complex locus	2122	3:168801287-168864093	1		26.2	yes		AML, CML, MDS			L	Dom	oncogene, fusion	T	RUNX1, ETV6, PRDM16, RPN1			2122,ENSG00000085276.13,EVI1,KMT8E,MDS1,MDS1-EVI1,MECOM,PRDM3,Q03112
MED12	mediator complex subunit 12	9968	X:70338573-70362297	1	Yes	13.1	yes		uterine leiomyoma, fibroadenoma, phyllodes tumour			M, E	Dom	TSG	Mis, S, O		yes	Opitz-Kaveggia Syndrome	9968,CAGH45,ENSG00000184634.11,FGS1,HOPA,KIAA0192,MED12,OKS,OPA1,Q93074,TNRC11,TRAP230
MEN1	multiple endocrine neoplasia type 1 gene	4221	11:64570996-64578766	1	Yes	13.1	yes	yes	parathyroid tumours, pancreatic neuroendocrine tumour	parathyroid adenoma, pituitary adenoma, pancreatic islet cell, carcinoid	multiple endocrine neoplasia type 1	E	Rec	TSG	D, Mis, N, F, S				4221,ENSG00000133895.10,MEN1,O00255
MET	met proto-oncogene (hepatocyte growth factor receptor)	4233	7:116312459-116436396	1	Yes	31.2	yes		papillary renal, head-neck squamous cell	papillary renal	familial papillary renal cancer	E	Dom	oncogene	Mis				4233,DFNB97,ENSG00000105976.10,HGFR,MET,P08581,RCCP2
MGMT	O-6-methylguanine-DNA methyltransferase	4255	10:131265448-131566271	2		26.3	yes		glioma			O		TSG	D				4255,ENSG00000170430.9,MGMT,P16455
MITF	melanogenesis-associated transcription factor	4286	3:69788586-70017487	1		14.1	yes		melanoma			E	Dom	oncogene	A		yes	Waardenburg syndrome type 2, Tietz syndrome	4286,ENSG00000187098.10,MI,MITF,O75030,WS2,WS2A,bHLHe32
MLF1	myeloid leukemia factor 1	4291	3:158289049-158323190	1		25.32	yes		AML			L	Dom	TSG, fusion	T	NPM1			4291,ENSG00000178053.13,MLF1,P58340
MLH1	E.coli MutL homolog gene	4292	3:37034823-37092409	1		22.2	yes	yes	colorectal, endometrial, ovarian, CNS tumours	colorectal, endometrial, ovarian, CNS	hereditary non-polyposis colorectal cancer, Turcot syndrome	E, O	Rec	TSG	D, Mis, N, F, S				4292,COCA2,ENSG00000076242.10,FCC2,HNPCC,HNPCC2,MLH1,P40692
MLLT1	myeloid/lymphoid or mixed-lineage leukemia (trithorax homolog, Drosophila); translocated to, 1 (ENL)	4298	19:6212966-6279959	1		13.3	yes		AL			L	Dom	fusion	T	KMT2A			4298,ENL,ENSG00000130382.7,LTG19,MLLT1,Q03111,YEATS1
MLLT10	myeloid/lymphoid or mixed-lineage leukemia (trithorax homolog, Drosophila); translocated to, 10 (AF10)	8028	10:21823272-22032559	1	Yes	12.31	yes		AL			L	Dom	oncogene, fusion	T	KMT2A, PICALM, CDK6			8028,AF10,ENSG00000078403.12,MLLT10,P55197
MLLT11	myeloid/lymphoid or mixed-lineage leukemia (trithorax homolog, Drosophila); translocated to, 11	10962	1:151030234-151040970	1		21.3	yes		ALL			L	Dom	fusion	T	KMT2A			10962,AF1Q,ENSG00000213190.2,MLLT11,Q13015
MLLT3	myeloid/lymphoid or mixed-lineage leukemia (trithorax homolog, Drosophila); translocated to, 3 (AF9)	4300	9:20341663-20622542	1		21.3	yes		ALL			L	Dom	fusion	T	KMT2A			4300,AF-9,AF9,ENSG00000171843.11,MLLT3,P42568,YEATS3
MLLT6	myeloid/lymphoid or mixed-lineage leukemia (trithorax homolog, Drosophila); translocated to, 6 (AF17)	4302	17:36861795-36886056	1		12	yes		AL			L	Dom	fusion	T	KMT2A			4302,AF17,ENSG00000108292.12,FLJ23480,MLLT6,P55198
MN1	MN1 proto-oncogene, transcriptional regulator	4330	22:28144265-28197486	1		12.1	yes		AML, MDS			L	Dom	oncogene, fusion	T	ETV6			4330,ENSG00000169184.5,MGCR,MGCR1,MGCR1-PEN,MN1,Q10571
MNX1	motor neuron and pancreas homeobox 1	3110	7:156797547-156803345	2		36.3	yes		AML			L	Dom	fusion	T	ETV6	yes	Currarino syndrome	3110,ENSG00000130675.10,HB9,HLXB9,HOXHB9,MNX1,P50219,SCRA1
MPL	myeloproliferative leukaemia virus oncogene, thrombopoietin receptor	4352	1:43803478-43818443	1		34.2	yes	yes	MPN	MPN	familial essential thrombocythemia	L	Dom	oncogene	Mis		yes	Congenital amegakaryocytic thrombocytopenia	4352,CD110,ENSG00000117400.10,MPL,P40238,TPOR
MRTFA	megakaryoblastic leukemia (translocation) 1	57591	22:40806285-41032689	1		13.2	yes		acute megakaryocytic leukaemia			L	Dom	oncogene, TSG, fusion	T	RBM15			57591,BSAC,ENSG00000196588.10,KIAA1438,MAL,MKL,MKL1,MRTF-A,MRTFA,Q969V6
MSH2	mutS homolog 2 (E. coli)	4436	2:47630108-47710367	1		21	yes	yes	colorectal, endometrial, ovarian	colorectal, endometrial, ovarian	hereditary non-polyposis colorectal cancer	E	Rec	TSG	D, Mis, N, F, S				4436,COCA1,ENSG00000095002.8,HNPCC,HNPCC1,MSH2,P43246
MSH6	mutS homolog 6 (E. coli)	2956	2:48010221-48037240	1		16.3	yes	yes	colorectal	colorectal, endometrial, ovarian	hereditary non-polyposis colorectal cancer	E	Rec	TSG	Mis, N, F, S				2956,ENSG00000116062.10,GTBP,MSH6,P52701
MSI2	musashi homolog 2 (Drosophila)	124540	17:55333895-55762046	1		22	yes		CML			L	Dom	oncogene, fusion	T	HOXA9			124540,ENSG00000153944.6,MSI2,Q96DH6
MSN	moesin	4478	X:64887537-64961791	1		12	yes		ALCL			L	Dom	fusion	T	ALK			4478,ENSG00000147065.12,MSN,P26038
MTCP1	mature T-cell proliferation 1	4515	X:154292309-154299501	1		28	yes		T cell prolymphocytic leukaemia			L	Dom	oncogene, fusion	T	TRA			4515,ENSG00000214827.5,MTCP1,P13MTCP1,P56278,p8MTCP1
MTOR	mechanistic target of rapamycin	2475	1:11166592-11322564	1	Yes	36.22	yes		endometrial carcinoma, head and neck, clear cell renal cell carcinoma, anaplastic thyroid cancer, urothelial cell carcinoma, central nervous system tumours, testicular germ cell tumours and other tumour types			E	Dom	oncogene	Mis, N		yes	Smith-Kingsmore syndrome, brain overgrowth phenotypes such as focal cortical dysplasia and megalencephaly,	2475,ENSG00000198793.8,FLJ44809,FRAP,FRAP1,FRAP2,MTOR,P42345,RAFT1,RAPT1
MUC1	mucin 1, transmembrane	4582	1:155158300-155162706	1		22	yes		B-NHL			L	Dom	fusion	T	IGH			4582,ADMCKD,ADMCKD1,CD227,ENSG00000185499.12,MCD,MCKD,MCKD1,MUC1,PEM,PUM
MUC16	mucin 16, cell surface associated	94025	19:8959520-9092018	2		13.2	yes		HNSCC, melanoma			E		oncogene	Mis				94025,CA125,ENSG00000181143.11,FLJ14303,MUC16
MUC4	mucin 4, cell surface associated	4585	3:195473636-195539148	2		29	yes		HNSCC			E		oncogene	Mis, O				4585,ENSG00000145113.17,MUC4
MUTYH	mutY homolog (E. coli)	4595	1:45794914-45806060	1		34.1		yes		colorectal	adenomatous polyposis coli	E	Rec	TSG	Mis				4595,ENSG00000132781.13,MUTYH,MYH,Q9UIF7
MYB	v-myb myeloblastosis viral oncogene homolog	4602	6:135502453-135540305	1		23.3	yes		adenoid cystic carcinoma			E	Dom	oncogene, fusion	T	NFIB			4602,ENSG00000118513.14,MYB,P10242,c-myb
MYC	v-myc myelocytomatosis viral oncogene homolog (avian)	4609	8:128748330-128753674	1	Yes	24.21	yes		Burkitt lymphoma, amplified in other cancers, B-CLL			L, E	Dom	oncogene, fusion	A, T	IGK, BCL5, BCL7A , BTG1, TRA, IGH			4609,ENSG00000136997.10,MYC,MYCC,P01106,bHLHe39,c-Myc
MYCL	v-myc avian myelocytomatosis viral oncogene lung carcinoma derived homolog	4610	1:40361098-40367685	1		34.2	yes		small cell lung carcinoma			E	Dom	oncogene	A				4610,ENSG00000116990.9,LMYC,MYCL,MYCL1,bHLHe38
MYCN	v-myc myelocytomatosis viral related oncogene, neuroblastoma derived (avian)	4613	2:16080686-16087129	1		24.3	yes		neuroblastoma, Wilms tumour			O	Dom	oncogene	A, Mis		yes	Feingold syndrome 1	4613,ENSG00000134323.10,MYCN,MYCNOT,N-myc,NMYC,P04198,bHLHe37
MYD88	myeloid differentiation primary response gene (88)	4615	3:38179969-38184510	1	Yes	22.2	yes		ABC-DLBCL			L	Dom	oncogene	Mis				4615,ENSG00000172936.8,MYD88
MYH11	myosin, heavy polypeptide 11, smooth muscle	4629	16:15797029-15950868	1		13.11	yes		AML			L	Dom	fusion	T	CBFB			4629,ENSG00000133392.12,MYH11,P35749,SMHC,SMMHC
MYH9	myosin, heavy polypeptide 9, non-muscle	4627	22:36677327-36784063	1		12.3	yes		ALCL			L	Dom	TSG, fusion	T	ALK	yes	Deafness, autosomal dominant 17, Epstein syndrome, Fechtner syndrome, May-Hegglin anomaly, Sebastian syndrome	4627,DFNA17,ENSG00000100345.16,EPSTS,FTNS,MHA,MYH9,NMHC-II-A,NMMHCA,P35579
MYO5A	myosin VA (heavy chain 12, myoxin)	4644	15:52599480-52821247	1		21.2	yes		Spitzoid tumour			E	Dom	fusion	T	ROS1	yes	Griscelli syndrome	4644,ENSG00000197535.10,GS1,MYH12,MYO5,MYO5A,MYR12,Q9Y4I1
MYOD1	myogenic differentiation 1	4654	11:17741115-17743678	1		15.1	yes		embryonal rhabdomyosarcoma			M	Dom	oncogene	Mis				4654,ENSG00000129152.3,MYF3,MYOD,MYOD1,P15172,PUM,bHLHc1
N4BP2	NEDD4 binding protein 2	55728	4:40058446-40159872	2		14	yes		lung cancer			E		TSG	D				55728,B3BP,ENSG00000078177.9,N4BP2,Q86UW6
NAB2	NGFI-A binding protein 2	4665	12:57482677-57489259	1	Yes	13.3	yes		solitary fibrous tumour, meningeal haemangiopericytoma			M, O	Dom	TSG, fusion	T	STAT6			4665,ENSG00000166886.8,MADER,NAB2,Q15742
NACA	nascent-polypeptide-associated complex alpha polypeptide	4666	12:57106217-57119083	2		13.3	yes		NHL			L	Dom	fusion	T	BCL6			4666,ENSG00000196531.6,NACA,NACA1
NBEA	neurobeachin	26960	13:35516424-36246872	2		13.3	yes		large intestine carcinoma, multiple myeloma			E, L			F, T	PVT1			26960,BCL8B,ENSG00000172915.14,FLJ10197,KIAA1544,LYST2,NBEA,Q8NFP9
NBN	nibrin	4683	8:90945564-90996944	1		21.3		yes		NHL, glioma, medulloblastoma, rhabdomyosarcoma	Nijmegen breakage syndrome	L, E, M, O	Rec	TSG	Mis, N, F				4683,AT-V1,AT-V2,ATV,ENSG00000104320.9,NBN,NBS,NBS1,O60934
NCKIPSD	NCK interacting protein with SH3 domain	51517	3:48711277-48723360	2		21.31	yes		ALL			L	Dom	fusion	T	KMT2A			51517,AF3P21,DIP1,ENSG00000213672.3,NCKIPSD,ORF1,Q9NZQ3,SPIN90,WASLBP,WISH
NCOA1	nuclear receptor coactivator 1	8648	2:24714801-24993571	1		23.3	yes		alveolar rhabdomyosarcoma			M	Dom	fusion	T	PAX3			8648,ENSG00000084676.11,F-SRC-1,KAT13A,NCOA1,NCoA-1,Q15788,RIP160,SRC1,bHLHe74
NCOA2	nuclear receptor coactivator 2 (TIF2)	10499	8:71021997-71316040	1		13.3	yes		AML, chondrosarcoma, rhabdomyosarcoma			L, M	Dom	oncogene, fusion	T	KAT6A, HEY1, NCOA2			10499,ENSG00000140396.8,GRIP1,KAT13C,NCOA2,NCoA-2,Q15596,TIF2,bHLHe75
NCOA4	nuclear receptor coactivator 4 - PTC3 (ELE1)	8031	10:51565108-51590731	1		11.23	yes		papillary thyroid			E	Dom	TSG, fusion	T	RET			8031,ARA70,DKFZp762E1112,ELE1,ENSG00000138293.15,NCOA4,PTC3,Q13772,RFG
NCOR1	nuclear receptor corepressor 1	9611	17:15932471-16118863	1		12	yes		breast			E	Rec	TSG	Mis, F, N, O		yes	Ulnar-mammary syndrome	9611,ENSG00000141027.16,KIAA1047,MGC104216,N-CoR,NCOR1,O75376,PPP1R109,TRAC1,hCIT529I10,hN-CoR
NCOR2	nuclear receptor corepressor 2	9612	12:124808961-124979798	1	Yes	24.31	yes		prostate			E	Dom	TSG	Mis, F, N, O				9612,CTG26,ENSG00000196498.9,NCOR2,SMRT,SMRTE,TNRC14,TRAC-1
NDRG1	N-myc downstream regulated 1	10397	8:134249419-134309829	1	Yes	24.22	yes		prostate			E	Dom	TSG, fusion	T	ERG			10397,CAP43,DRG1,ENSG00000104419.10,NDR1,NDRG1,Q92597,RTP,TDD5
NF1	neurofibromatosis type 1 gene	4763	17:29421945-29704695	1	Yes	11.2	yes	yes	neurofibroma, glioma	neurofibroma, glioma	neurofibromatosis type 1	O	Rec	TSG, fusion	D, Mis, N, F, S, O				4763,ENSG00000196712.12,NF1,P21359
NF2	neurofibromatosis type 2 gene	4771	22:29999547-30094587	1	Yes	12.2	yes	yes	meningioma, acoustic neuroma, renal	meningioma, acoustic neuroma	neurofibromatosis type 2	O	Rec	TSG	D, Mis, N, F, S, O				4771,ACN,BANF,ENSG00000186575.13,NF2,P35240,SCH,merlin
NFATC2	nuclear factor of activated T-cells, cytoplasmic, calcineurin-dependent 2	4773	20:50003494-50159258	1		13.2	yes		Ewing sarcoma			M	Dom	oncogene, fusion	T	EWSR1			4773,ENSG00000101096.15,NF-ATP,NFAT1,NFATC2,NFATp,Q13469
NFE2L2	nuclear factor (erythroid-derived 2)-like 2 (NRF2)	4780	2:178095033-178129859	1	Yes	31.2	yes		NSCLC, HNSCC			E	Dom	oncogene, TSG	Mis				4780,ENSG00000116044.11,NFE2L2,NRF2,Q16236
NFIB	nuclear factor I/B	4781	9:14087568-14313666	1		23	yes		adenoid cystic carcinoma, lipoma			E	Dom	fusion	T	MYB, HGMA2			4781,ENSG00000147862.10,NFI-RED,NFIB,NFIB2,NFIB3,O00712
NFKB2	nuclear factor of kappa light polypeptide gene enhancer in B-cells 2 (p49/p100)	4791	10:104154354-104162281	1		24.32	yes		B-NHL			L	Dom	oncogene, TSG, fusion	T	IGH			4791,ENSG00000077150.13,LYT-10,NF-kB2,NFKB2,Q00653,p105,p49/p100,p52
NFKBIE	nuclear factor of kappa light polypeptide gene enhancer in B-cells inhibitor, epsilon	4794	6:44225903-44233500	1		21.1	yes		CLL, desmoplastic melanoma			L, E	Dom/Rec	TSG	F, Mis				4794,ENSG00000146232.10,IKBE,NFKBIE,O00221
NIN	ninein (GSK3B interacting protein)	51199	14:51192558-51297839	1		22.1	yes		MPN			L	Dom	fusion	T	PDGFRB			51199,ENSG00000100503.19,NIN,Q8N4C6
NKX2-1	NK2 homeobox 1	7080	14:36985602-36989433	1		13.3	yes		NSCLC			E	Dom	oncogene, TSG	A				7080,BCH,ENSG00000136352.13,NKX2-1,NKX2A,P43699,TITF1,TTF-1,TTF1
NONO	non-POU domain containing, octamer-binding	4841	X:70503433-70521018	1	Yes	13.1	yes		papillary renal			E	Dom	fusion	T	TFE3			4841,ENSG00000147140.11,NMT55,NONO,NRB54,P54,P54NRB,PPP1R114,Q15233
NOTCH1	Notch homolog 1, translocation-associated (Drosophila) (TAN1)	4851	9:139388896-139440314	1	Yes	34.3	yes		T-ALL, breast, bladder, skin SCC, lung SCC, head and neck SCC			L, E	Dom/Rec	oncogene, TSG, fusion	T, Mis, O	TRB, SEC16A, GABBR2			4851,ENSG00000148400.9,NOTCH1,P46531,TAN1
NOTCH2	Notch homolog 2	4853	1:120454176-120612240	1	Yes	12	yes		marginal zone lymphoma, DLBCL, bladder			L, E	Dom/Rec	oncogene, TSG	N, F, Mis		yes	Hajdu-Cheney syndrome, serpentine fibula-polycystic kidney syndrome	4853,ENSG00000134250.13,NOTCH2,Q04721
NPM1	nucleophosmin (nucleolar phosphoprotein B23, numatrin)	4869	5:170814652-170838141	1	Yes	35.1	yes		NHL, APL, AML			L	Dom	oncogene, fusion	T, F	ALK, RARA, MLF1			4869,B23,ENSG00000181163.9,NPM,NPM1,P06748
NR4A3	nuclear receptor subfamily 4, group A, member 3 (NOR1)	8013	9:102589009-102629173	1		31.1	yes		extraskeletal myxoid chondrosarcoma			M	Dom	oncogene, fusion	T	EWSR1, TAF15, TCF12, TFG			8013,CHN,CSMF,ENSG00000119508.13,MINOR,NOR1,NR4A3,Q92570
NRAS	neuroblastoma RAS viral (v-ras) oncogene homolog	4893	1:115247090-115259515	1	Yes	13.2	yes		melanoma, MM, AML, thyroid			L, E	Dom	oncogene	Mis				4893,ENSG00000213281.4,N-ras,NRAS,P01111
NRG1	neuregulin 1	3084	8:32405728-32622548	1		12	yes		NSCLC			E	Dom	TSG, fusion	T	CD74			3084,ENSG00000157168.14,GGF,HGL,HRG,NDF,NRG1,NRG1-IT2,Q02297
NSD1	nuclear receptor binding SET domain protein 1	64324	5:176560926-176727216	1		35.3	yes		AML			L	Dom	fusion	T	NUP98	yes	Sotos Syndrome	64324,ARA267,ENSG00000165671.14,FLJ22263,KMT3B,NSD1,Q96L73,STO
NSD2	Wolf-Hirschhorn syndrome candidate 1(MMSET)	7468	4:1894572-1983934	1		16.3	yes		MM			L	Dom	oncogene, fusion	T	IGH			7468,ENSG00000109685.13,KMT3G,MMSET,NSD2,O96028,WHSC1
NSD3	Wolf-Hirschhorn syndrome candidate 1-like 1 (NSD3)	54904	8:38127215-38239790	1		11.23	yes		AML			L	Dom	oncogene, fusion	T, A	NUP98			54904,ENSG00000147548.12,FLJ20353,KMT3F,NSD3,Q9BZ95,WHISTLE,WHSC1L1
NT5C2	5'-nucleotidase, cytosolic II	22978	10:104845940-104953056	1	Yes	24.33	yes		relapse ALL			L	Dom	oncogene	Mis		yes	Spastic paraplegia-45	22978,ENSG00000076685.14,GMP,NT5B,NT5C2,P49902,PNT5,SPG65,cN-II
NTHL1	nth like DNA glycosylase 1	4913	16:2089816-2097867	2		13.3		yes		CRC	Familial adenomatous polyposis	E		TSG	N, S				4913,ENSG00000065057.3,NTH1,NTHL1,OCTS3,P78549
NTRK1	neurotrophic tyrosine kinase, receptor, type 1	4914	1:156830686-156851434	1		23.1	yes		papillary thyroid, Spitzoid tumour			E	Dom	oncogene, TSG, fusion	T, A	TPM3, TPR, TFG, TP53, LMNA			4914,ENSG00000198400.7,MTC,NTRK1,P04629,TRK,TRKA
NTRK3	neurotrophic tyrosine kinase, receptor, type 3	4916	15:88420022-88799661	1		25.3	yes		congenital fibrosarcoma, secretory breast			E, M	Dom	oncogene, fusion	T	ETV6			4916,ENSG00000140538.12,NTRK3,Q16288,TRKC
NUMA1	nuclear mitotic apparatus protein 1	4926	11:71713910-71791733	1		13.4	yes		APL			L	Dom	fusion	T	RARA			4926,ENSG00000137497.13,NUMA1,Q14980
NUP214	nucleoporin 214kDa (CAN)	8021	9:134000948-134110057	1		34.13	yes		AML, T-ALL			L	Dom	fusion	T	DEK, SET, ABL1			8021,CAIN,CAN,D9S46E,ENSG00000126883.12,N214,NUP214,P35658
NUP98	nucleoporin 98kDa	4928	11:3696240-3819022	1		15.4	yes		AML			L	Dom	oncogene, fusion	T	HOXA9, NSD1, WHSC1L1, DDX10, TOP1, HOXD13, PRRX1, HOXA13, HOXD11, HOXA11, RAP1GDS1, HOXC11			4928,ENSG00000110713.11,NUP96,NUP98,P52948
NUTM1	NUT midline carcinoma, family member 1	256646	15:34638066-34649933	1		14	yes		lethal midline carcinoma			E	Dom	oncogene, fusion	T	BRD3, BRD4			256646,C15orf55,DKFZp434O192,ENSG00000184507.11,FAM22H,NUT,NUTM1,Q86Y26
NUTM2B	NUT family member 2B	729262	10:81462983-81472507	1		22.3	yes		endometrial stromal sarcoma			M	Dom	fusion	T	YWHAE			729262,A6NNL0,ENSG00000188199.6,FAM22B,NUTM2B,bA119F19.1
NUTM2D	NUT family member 2A		10:89117477-89130452	1		23.2	yes		endometrial stromal sarcoma			M	Dom	fusion	T	YWHAE			ENSG00000214562.9,FAM22D,NUTM2D,Q5VT03
OLIG2	oligodendrocyte lineage transcription factor 2 (BHLHB1)	10215	21:34398243-34401504	1		22.11	yes		T-ALL			L	Dom	oncogene, fusion	T	TRA			10215,BHLHB1,ENSG00000205927.4,OLIG2,OLIGO2,PRKCBP2,Q13516,RACK17,bHLHe19
OMD	osteomodulin	4958	9:95176527-95186743	2		22.31	yes		aneurysmal bone cyst			M	Dom	fusion	T	USP6			4958,ENSG00000127083.7,OMD,Q99983,SLRR2C,osteoadherin
P2RY8	purinergic receptor P2Y, G-protein coupled, 8	286530	X:1581465-1656000	1		22.33	yes		B-ALL, Down syndrome associated ALL			L	Dom	oncogene, fusion	T	CRLF2			286530,ENSG00000182162.5,P2RY8,P2Y8,Q86VZ1
PABPC1	poly(A) binding protein cytoplasmic 1	26986	8:101715144-101734940	2		22.3	yes		HNSCC, biliary tract carcinoma			E		oncogene, TSG	Mis, F				26986,ENSG00000070756.9,P11940,PAB1,PABP1,PABPC1,PABPC2,PABPL1
PAFAH1B2	platelet-activating factor acetylhydrolase, isoform Ib, beta subunit 30kDa	5049	11:117014983-117041761	1	Yes	23.3	yes		MLCLS			L	Dom	fusion	T	IGH			5049,ENSG00000168092.9,P68402,PAFAH1B2
PALB2	partner and localizer of BRCA2	79728	16:23614491-23652631	1		12.2		yes		Wilms tumour, medulloblastoma, AML ,breast	Fanconi anaemia N, breast cancer susceptibility	L, O, E	Rec	TSG	F, N, Mis				79728,ENSG00000083093.5,FANCN,FLJ21816,PALB2,Q86YC2
PATZ1	zinc finger protein 278 (ZSG)	23598	22:31721790-31742218	1		12.2	yes		Ewing sarcoma			M	Dom	TSG, fusion	T	EWSR1			23598,ENSG00000100105.13,MAZR,PATZ,PATZ1,Q9HBE1,RIAZ,ZBTB19,ZNF278,ZSG,dJ400N23
PAX3	paired box gene 3	5077	2:223064607-223163700	1	Yes	36.1	yes		alveolar rhabdomyosarcoma			M	Dom	oncogene, fusion	T	FOXO1, NCOA1, NCOA2	yes	Waardenburg syndrome; craniofacial-deafness-hand syndrome	5077,ENSG00000135903.14,HUP2,P23760,PAX3,WS1
PAX5	paired box gene 5 (B-cell lineage specific activator protein)	5079	9:36833272-37034103	1	Yes	13.2	yes		NHL, ALL, B-ALL			L	Dom	oncogene, TSG, fusion	T, Mis, D, F, S	IGH, ETV6, PML, FOXP1, ZNF521, ELN			5079,BSAP,ENSG00000196092.8,PAX5,Q02548
PAX7	paired box gene 7	5081	1:18957500-19062632	1	Yes	36.13	yes		alveolar rhabdomyosarcoma			M	Dom	fusion	T	FOXO1			5081,ENSG00000009709.7,Hup1,P23759,PAX7
PAX8	paired box gene 8	7849	2:113973574-114036527	1	Yes	13	yes		follicular thyroid			E	Dom	fusion	T	PPARG	yes	Thyroid dysgenesis	7849,ENSG00000125618.12,PAX8,Q06710
PBRM1	polybromo 1	55193	3:52581857-52719852	1	Yes	21.1	yes		clear cell renal carcinoma, breast			E	Rec	TSG	Mis, N, F, S, D, O				55193,BAF180,ENSG00000163939.14,PB1,PBRM1,Q86U86
PBX1	pre-B-cell leukemia transcription factor 1	5087	1:164528872-164821068	1	Yes	23.3	yes		pre B-ALL, myoepithelioma			L, M	Dom	oncogene, fusion	T	TCF3, EWSR1			5087,ENSG00000185630.14,P40424,PBX1
PCBP1	poly(rC) binding protein 1	5093	2:70314585-70316332	2		13.3	yes		CRC			E			Mis				5093,ENSG00000169564.5,HNRPE1,HNRPX,PCBP1,Q15365,hnRNP-E1,hnRNP-X
PCM1	pericentriolar material 1 (PTC4)	5108	8:17780349-17885477	1		22	yes		papillary thyroid, CML, MPN			E, L	Dom	fusion	T	RET, JAK2			5108,ENSG00000078674.13,PCM1,PTC4,Q15154
PDCD1LG2	programmed cell death 1 ligand 2	80380	9:5510570-5571252	1	Yes	24.1	yes		PMBL, Hodgkin lymphoma			L	Dom	oncogene, fusion	T	CIITA			80380,B7-DC,Btdc,CD273,ENSG00000197646.6,PD-L2,PDCD1LG2,PDL2,Q9BQ51,bA574F11.2
PDE4DIP	phosphodiesterase 4D interacting protein (myomegalin)	9659	1:144851427-144995022	1		21.1	yes		MPN			L	Dom	fusion	T	PDGFRB			9659,CMYA2,ENSG00000178104.15,KIAA0454,KIAA0477,MMGL,PDE4DIP,Q5VU43
PDGFB	platelet-derived growth factor beta polypeptide (simian sarcoma viral (v-sis) oncogene homolog)	5155	22:39619364-39640756	1		13.1	yes		DFSP			M	Dom	oncogene, fusion	T	COL1A1			5155,ENSG00000100311.12,P01127,PDGFB,SIS,SSV
PDGFRA	platelet-derived growth factor, alpha-receptor	5156	4:55095264-55164414	1	Yes	12	yes	yes	GIST, idiopathic hypereosinophilic syndrome, paediatric glioblastoma	GIST	familial gastrointestinal stromal tumour	L, M, O	Dom	oncogene, fusion	Mis, O, T	FIP1L1			5156,CD140a,ENSG00000134853.7,GAS9,P16234,PDGFR2,PDGFRA
PDGFRB	platelet-derived growth factor receptor, beta polypeptide	5159	5:149493400-149535423	1		32	yes		MPN, AML, CMML, CML			L	Dom	oncogene, fusion	T	ETV6, TRIP11, HIP1, RABEP1, H4, NIN, SPECC1, PDE4DIP			5159,CD140b,ENSG00000113721.9,JTK12,P09619,PDGFR,PDGFR1,PDGFRB
PER1	period homolog 1 (Drosophila)	5187	17:8043790-8055753	1	Yes	13.1	yes		AML, CMML			L	Dom	TSG, fusion	T	ETV6			5187,ENSG00000179094.9,O15534,PER,PER1,RIGUI
PHF6	PHD finger protein 6	84295	X:133507342-133562819	1		26.2	yes		ETP ALL			L	Rec	TSG	F, N, S, Mis		yes	Boerjeson-Forssman-Lehmann syndrome	84295,BFLS,BORJ,CENP-31,ENSG00000156531.12,KIAA1823,MGC14797,PHF6,Q8IWS0
PHOX2B	paired-like homeobox 2b	8929	4:41746099-41750987	1	Yes	13	yes	yes	neuroblastoma	neuroblastoma	familial neuroblastoma	O	Rec	TSG	Mis, F		yes	Congenital central hypoventilation syndrome	8929,ENSG00000109132.5,NBPhox,PHOX2B,PMX2B,Phox2b,Q99453
PICALM	phosphatidylinositol binding clathrin assembly protein (CALM)	8301	11:85669857-85779971	1	Yes	14.2	yes		T-ALL, AML			L	Dom	fusion	T	MLLT10, KMT2A			8301,CALM,CLTH,ENSG00000073921.13,PICALM,Q13492
PIK3CA	phosphoinositide-3-kinase, catalytic, alpha polypeptide	5290	3:178866311-178957881	1	Yes	26.32	yes		colorectal, gastric, glioblastoma, breast			E, O	Dom	oncogene	Mis				5290,ENSG00000121879.3,P42336,PI3K,PIK3CA
PIK3CB	phosphatidylinositol-4,5-bisphosphate 3-kinase catalytic subunit beta	5291	3:138372860-138553594	1	Yes	22.3	yes		SCC, NSCLC			E		oncogene	Mis				5291,ENSG00000051382.4,P42338,PIK3C1,PIK3CB
PIK3R1	phosphoinositide-3-kinase, regulatory subunit 1 (alpha)	5295	5:67511548-67597649	1	Yes	13.1	yes		glioblastoma, ovarian, colorectal			E, O	Rec	TSG	Mis, F, O				5295,ENSG00000145675.10,GRB1,P27986,PIK3R1,p85,p85-ALPHA
PIM1	pim-1 oncogene	5292	6:37137979-37143202	1	Yes	21.2	yes		NHL			L	Dom	oncogene, fusion	T, Mis	BCL6			5292,ENSG00000137193.9,P11309,PIM,PIM1
PLAG1	pleiomorphic adenoma gene 1	5324	8:57073463-57123838	1		12.1	yes		salivary adenoma, lipoblastoma			E	Dom	oncogene, fusion	T	TCEA1, LIFR, CTNNB1, CHCHD7, COL1A2, HAS2			5324,ENSG00000181690.3,PLAG1,Q6DJT9,ZNF912
PLCG1	phospholipase C, gamma 1	5335	20:39765877-39804361	1	Yes	12	yes		angiosarcoma			E	Dom	oncogene, fusion	Mis				5335,ENSG00000124181.10,NCKAP3,P19174,PLC-II,PLC1,PLC148,PLCG1,PLCgamma1
PML	promyelocytic leukemia	5371	15:74287058-74339112	1		24.1	yes		APL, ALL			L	Dom	TSG, fusion	T	RARA, PAX5			5371,ENSG00000140464.15,MYL,P29590,PML,RNF71,TRIM19
PMS1	PMS1 postmeiotic segregation increased 1 (S. cerevisiae)	5378	2:190649107-190742355	2		32.2		yes		colorectal, endometrial, ovarian	hereditary non-polyposis colorectal cancer	E	Rec		Mis, N				5378,ENSG00000064933.12,MLH2,P54277,PMS1,PMSL1
PMS2	PMS2 postmeiotic segregation increased 2 (S. cerevisiae)	5395	7:6012870-6048756	1	Yes	22.1		yes		colorectal, endometrial, ovarian, medulloblastoma, glioma	hereditary non-polyposis colorectal cancer, Turcot syndrome	E	Rec	TSG	Mis, N, F				5395,ENSG00000122512.10,HNPCC4,H_DJ0042M02.9,MLH4,P54278,PMS2,PMSL2
POLD1	DNA polymerase delta 1, catalytic subunit	5424	19:50887596-50921271	1		13.33	yes	yes	CRC	CRC	Lynch syndrome	E		TSG	Mis				5424,CDC2,ENSG00000062822.8,P28340,POLD,POLD1
POLE	polymerase (DNA directed), epsilon, catalytic subunit	5426	12:133200348-133263945	1		24.33	yes	yes	colorectal carcinoma, endometrioid carcinoma, stomach carcinoma, skin cancer	colorectal cancer susceptibility		E	Rec	TSG	Mis		yes	FILS syndrome	5426,ENSG00000177084.12,POLE,POLE1,Q07864
POLG	DNA polymerase gamma, catalytic subunit	5428	15:89859534-89878078	2		26.1	yes		CRC			E		TSG	N, O		yes	mitochondrial DNA depletion syndrome	5428,ENSG00000140521.7,P54098,POLG,POLG1,POLGA
POLQ	DNA polymerase theta	10721	3:121150278-121264853	1		13.33	yes	yes	oral SCC	breast cancer		E		oncogene, TSG	Mis				10721,ENSG00000051341.9,O75417,POLH,POLQ
POT1	protection of telomeres 1	25913	7:124462440-124570035	1	Yes	31.33	yes		CLL			L	Dom	TSG	Mis, N				25913,DKFZp586D211,ENSG00000128513.10,POT1,Q9NUX5,hPot1
POU2AF1	POU domain, class 2, associating factor 1 (OBF1)	5450	11:111222977-111250417	1	Yes	23.1	yes		NHL			L	Dom	oncogene, fusion	T	BCL6			5450,BOB1,ENSG00000110777.7,OBF1,POU2AF1,Q16633
POU5F1	POU domain, class 5, transcription factor 1	5460	6:31132120-31138470	1	Yes	21.33	yes		sarcoma			M	Dom	oncogene, fusion	T	EWSR1			5460,ENSG00000204531.11,MGC22487,OCT3,OTF3,Oct4,POU5F1,Q01860
PPARG	peroxisome proliferative activated receptor, gamma	5468	3:12392971-12475855	1	Yes	25.2	yes		follicular thyroid			E	Dom	TSG, fusion	T	PAX8	yes	Insulin resistance ; lipodystrophy, familial partial L;diabetes mellitus, insulin-resistantI, with acanthosis nigricans and hypertension	5468,ENSG00000132170.15,NR1C3,P37231,PPARG,PPARG1,PPARG2,PPARgamma
PPFIBP1	PTPRF interacting protein, binding protein 1 (liprin beta 1)	8496	12:27677139-27848497	1		11.23	yes		Spitzoid tumour, inflammatory myofibroblastic tumour			E, M	Dom	fusion	T	ROS1, ALK			8496,ENSG00000110841.9,L2,PPFIBP1,Q86W92,SGT2,hSGT2,hSgt2p
PPM1D	protein phosphatase, Mg2+/Mn2+ dependent 1D	8493	17:58677544-58741849	1	Yes	23.2	yes		glioma, ovarian cancer, breast cancer			E	Dom	oncogene	A, Mis, N, F				8493,ENSG00000170836.7,O15297,PP2C-DELTA,PPM1D,Wip1
PPP2R1A	protein phosphatase 2, regulatory subunit A, alpha	5518	19:52693292-52730687	1		13.41	yes		clear cell ovarian carcinoma			E	Dom	TSG	Mis				5518,ENSG00000105568.13,P30153,PP2A-Aalpha,PP2AA,PPP2R1A,PR65A
PPP6C	protein phosphatase 6, catalytic subunit	5537	9:127908853-127952218	1	Yes	33.3	yes		melanoma			E	Dom	TSG	Mis, N				5537,ENSG00000119414.7,O00743,PP6,PPP6C
PRCC	papillary renal cell carcinoma (translocation-associated)	5546	1:156737292-156770607	1		23.1	yes		papillary renal			E	Dom	fusion	T	TFE3			5546,ENSG00000143294.10,PRCC,Q92733,RCCP1
PRDM1	PR domain containing 1, with ZNF domain	639	6:106534195-106557813	1		21	yes		DLBCL			L	Rec	TSG	D, N, Mis, F, S				639,BLIMP1,ENSG00000057657.10,O75626,PRDI-BF1,PRDM1
PRDM16	PR domain containing 16	63976	1:2985775-3355185	1	Yes	36.32	yes		MDS, AML			L	Dom	oncogene, fusion	T	MECOM			63976,ENSG00000142611.12,KIAA1675,KMT8F,MEL1,MGC166915,PFM13,PRDM16,Q9HAZ2
PRDM2	PR/SET domain 2	7799	1:14031350-14151574	2		36.21	yes		glioma, colon adenocarcinoma, gastric carcinoma, ovarian carcinoma, HNSCC			E, O		TSG	O, F				7799,ENSG00000116731.18,HUMHOXY1,KMT8,KMT8A,MTB-ZF,PRDM2,Q13029,RIZ,RIZ1,RIZ2
PREX2	phosphatidylinositol-3,4,5-trisphosphate dependent Rac exchange factor 2	80243	8:68864353-69149265	1	Yes	13.2	yes		melanoma, pancreatic ductal adenocarcinoma			E	Dom	oncogene	Mis, N				80243,DEP.2,DEPDC2,ENSG00000046889.14,FLJ12987,P-REX2,PPP1R129,PREX2,Q70Z35
PRF1	perforin 1 (pore forming protein)	5551	10:72357105-72362531	1		22.1		yes		various leukaemia, lymphoma		L	Rec	TSG	M		yes	Type 2 familial haemophagocytic lymphohistiocytosis	5551,ENSG00000180644.6,HPLH2,P1,P14222,PFP,PRF1
PRKACA	protein kinase cAMP-activated catalytic subunit alpha	5566	19:14202500-14228556	1	Yes	13.12	yes		fibrolamellar hepatocellular carcinoma, cortisol secreting adrenal adenoma			E	Dom	oncogene	T, Mis, N	DNAJB1			5566,ENSG00000072062.9,P17612,PKACa,PRKACA
PRKAR1A	protein kinase, cAMP-dependent, regulatory, type I, alpha (tissue specific extinguisher 1)	5573	17:66508568-66529572	1	Yes	24.2	yes	yes	papillary thyroid	myxoma, endocrine, papillary thyroid	Carney complex	E, M	Dom/Rec	oncogene, TSG, fusion	T, Mis, N, F, S	RET			5573,CNC1,ENSG00000108946.10,P10644,PRKAR1,PRKAR1A,TSE1
PRKCB	protein kinase C beta	5579	16:23847345-24231932	2		12.2	yes		adult T-cell lymphoma-leukaemia			L			Mis				5579,ENSG00000166501.8,P05771,PKCB,PKC?,PRKCB,PRKCB1,PRKCB2
PRPF40B	pre-mRNA processing factor 40 homolog B	25766	12:50017219-50038448	2		13.12	yes		melanoma, colon carcinoma, MDS			E, L			F, N				25766,ENSG00000110844.9,HYPC,PRPF40B
PRRX1	paired related homeobox 1	5396	1:170633047-170708560	1		24.2	yes		AML			L	Dom	fusion	T	NUP98			5396,ENSG00000116132.7,P54821,PHOX1,PMX1,PRRX1
PSIP1	PC4 and SFRS1 interacting protein 1 (LEDGF)	11168	9:15464064-15511017	1	Yes	22.3	yes		AML			L	Dom	oncogene, fusion	T	NUP98			11168,DFS70,ENSG00000164985.10,LEDGF,O75475,PSIP1,PSIP2,p52,p75
PTCH1	Homolog of Drosophila Patched gene	5727	9:98205262-98270943	1		22.32	yes	yes	skin basal cell, medulloblastoma	skin basal cell, medulloblastoma	nevoid basal cell carcinoma syndrome	E, M	Rec	TSG	Mis, N, F, S				5727,BCNS,ENSG00000185920.11,NBCCS,PTCH,PTCH1,Q13635
PTEN	phosphatase and tensin homolog gene	5728	10:89622870-89731687	1	Yes	23.31	yes	yes	glioma, prostate, endometrial	harmartoma, glioma, prostate, endometrial	Cowden syndrome, Bannayan-Riley-Ruvalcaba syndrome	L, E, M, O	Dom	TSG	D, Mis, N, F, S				5728,BZS,ENSG00000171862.5,MHAM,MMAC1,P60484,PTEN,PTEN1,TEP1
PTK6	protein tyrosine kinase 6	5753	20:62159778-62168695	1	Yes	13.33	yes		renal, gastric, head and neck, ovarian, others			E	Dom	oncogene, TSG	Mis, N				5753,BRK,ENSG00000101213.5,PTK6,Q13882
PTPN11	protein tyrosine phosphatase, non-receptor type 11	5781	12:112856718-112947717	1		24.13	yes		JMML, AML, MDS			L	Dom	oncogene	Mis		yes	Noonan Syndrome	5781,BPTP3,ENSG00000179295.11,NS1,PTP2C,PTPN11,Q06124,SH-PTP2,SHP-2,SHP2
PTPN13	protein tyrosine phosphatase, non-receptor type 13	5783	4:87515468-87736324	1	Yes	21.3	yes	yes	lung, NSCLC, gastric, peritoneal carcinomatosis	hepatocellular	Familial Hepatocellular Carcinoma	E	Rec	TSG	Mis, N				5783,ENSG00000163629.8,PTP-BAS,PTP-BL,PTP1E,PTPL1,PTPN13,Q12923
PTPN6	protein tyrosine phosphatase, non-receptor type 6	5777	12:7060434-7070479	2		13.31	yes		DLBCL			L		TSG	Mis				5777,ENSG00000111679.12,HCP,HCPH,P29350,PTP-1C,PTPN6,SHP-1,SHP1
PTPRB	protein tyrosine phosphatase, receptor type, B	5787	12:70910630-71031220	1		15	yes		angiosarcoma			E	Rec	TSG	N, Mis, S, F				5787,ENSG00000127329.10,P23467,PTPB,PTPRB
PTPRC	protein tyrosine phosphatase, receptor type, C	5788	1:198608170-198726412	1		32.1	yes		T-ALL			L	Rec	TSG	Mis, N, S				5788,CD45,ENSG00000081237.14,GP180,LCA,PTPRC,T200
PTPRD	protein tyrosine phosphatase, receptor type D	5789	9:8314246-10033790	2		24.1	yes		lung cancer, kidney cancer, HNSCC, glioblastoma			E, O		TSG	D, N, Mis				5789,ENSG00000153707.11,HPTP,P23468,PTPD,PTPRD
PTPRK	protein tyrosine phosphatase, receptor type, K	5796	6:128290122-128841728	1		22.33	yes		colorectal			E	Dom	TSG, fusion	T	RSPO3			5796,ENSG00000152894.10,PTPRK,Q15262,R-PTP-kappa
PTPRT	protein tyrosine phosphatase, receptor type T	11122	20:40701392-41818373	1	Yes	13.11	yes		HNSCC, colorectal cancer, gastric cancer, lung cancer, melanoma			E		TSG	Mis, N				11122,ENSG00000196090.8,KIAA0283,O14522,PTPRT,RPTPrho
PWWP2A	PWWP domain containing 2A	114825	5:159518349-159546430	2		33.3	yes		Spitzoid tumour			E	Dom	fusion	T	ROS1			114825,ENSG00000170234.8,KIAA1935,PWWP2A,Q96N64
QKI	QKI, KH domain containing, RNA binding	9444	6:163835675-163999628	1	Yes	26	yes		angiocentric glioma, colorectal cancer			E, O	Dom	oncogene, TSG	Mis, F, T	MYB			9444,ENSG00000112531.12,Q96PU8,QK3,QKI
RABEP1	rabaptin, RAB GTPase binding effector protein 1	9135	17:5185558-5289129	1	Yes	13.2	yes		CMML			L	Dom	fusion	T	PDGFRB			9135,ENSG00000029725.12,Q15276,RAB5EP,RABEP1,RABPT5,neurocrescin,rabaptin-5
RAC1	ras-related C3 botulinum toxin substrate 1 (rho family, small GTP binding protein Rac1)	5879	7:6414170-6442151	1	Yes	22.1	yes		melanoma, carcinoma			E	Dom	oncogene	Mis, F				5879,ENSG00000136238.13,P63000,RAC1,Rac-1,TC-25,p21-Rac1
RAD17	RAD17 checkpoint clamp loader component	5884	5:68665633-68710628	2		13.2	yes		lymphoma, colon cancer			E, L		TSG	D				5884,CCYC,ENSG00000152942.14,O75943,RAD17,RAD17Sp,Rad24
RAD21	RAD21 homolog (S. pombe)	5885	8:117858174-117887105	1	Yes	24.11	yes		AML, endometrium, colorectal, lung			L, E	Rec	oncogene, TSG	Mis, N, F		yes	Cornelia de Lange syndrome-4	5885,ENSG00000164754.8,KIAA0078,O60216,RAD21,SCC1,hHR21
RAD51B	RAD51 paralog B	5890	14:68286525-69062713	1		24.1	yes		lipoma, uterine leiomyoma			M	Dom	TSG, fusion	T	HMGA2			5890,ENSG00000182185.14,O15315,R51H2,RAD51B,RAD51L1,REC2,hREC2
RAF1	v-raf-1 murine leukemia viral oncogene homolog 1	5894	3:12625100-12705725	1	Yes	25.2	yes		pilocytic astrocytoma, prostate			O, E	Dom	oncogene, fusion	T, A	SRGAP3, ESRP1			5894,CRAF,ENSG00000132155.7,P04049,RAF1,Raf-1,c-Raf
RALGDS	ral guanine nucleotide dissociation stimulator	5900	9:135973107-135996563	2		34.2	yes		PMBL, Hodgkin lymphoma,			L	Dom	fusion	T	CIITA			5900,ENSG00000160271.10,Q12967,RALGDS,RGDS,RGF,RalGEF
RANBP2	RAN binding protein 2	5903	2:109335937-109402267	1	Yes	12.3	yes		inflammatory myofibroblastic tumour			M	Dom	TSG, fusion	T	ALK			5903,ADANE,ANE1,ENSG00000153201.11,NUP358,P49792,RANBP2
RAP1GDS1	RAP1, GTP-GDP dissociation stimulator 1	5910	4:99182669-99363485	1	Yes	23	yes		T-ALL			L	Dom	oncogene, fusion	T	NUP98			5910,ENSG00000138698.10,P52306,RAP1GDS1,SmgGDS
RARA	retinoic acid receptor, alpha	5914	17:38465446-38513048	1		21.2	yes		APL			L	Dom	oncogene, fusion	T	PML, ZBTB16, TRIM24, NUMA1, NPM1			5914,ENSG00000131759.13,NR1B1,P10276,RAR,RARA
RB1	retinoblastoma gene	5925	13:48877911-49056122	1	Yes	14.2	yes	yes	retinoblastoma, sarcoma, breast, small cell lung carcinoma	retinoblastoma, sarcoma, breast, small cell lung carcinoma	familial retinoblastoma	L, E, M, O	Rec	TSG	D, Mis, N, F, S				5925,ENSG00000139687.9,OSRC,P06400,PPP1R130,RB,RB1
RBM10	RNA binding motif protein 10	8241	X:47004268-47046210	1	Yes	11.23	yes		lung adenocarcinoma			E	Rec/X	TSG	Mis, F, N		yes	TARP syndrome	8241,DXS8237E,ENSG00000182872.11,GPATC9,GPATCH9,KIAA0122,P98175,RBM10,S1-1,ZRANB5
RBM15	RNA binding motif protein 15	64783	1:110881128-110889299	1	Yes	13.3	yes		acute megakaryocytic leukaemia			L	Dom	fusion	T	MKL1			64783,ENSG00000162775.10,OTT,OTT1,Q96T37,RBM15
RECQL4	RecQ protein-like 4	9401	8:145736667-145743210	1	Yes	24.3		yes		osteosarcoma, skin basal cell, skin sqamous cell	Rothmund-Thompson syndrome	M	Rec	oncogene, TSG	N, F, S				9401,ENSG00000160957.8,RECQL4,RecQ4
REL	v-rel reticuloendotheliosis viral oncogene homolog (avian)	5966	2:61108656-61158745	1		16.1	yes		Hodgkin lymphoma			L	Dom	oncogene	A				5966,ENSG00000162924.9,I-Rel,Q04864,REL,c-Rel
RET	ret proto-oncogene	5979	10:43572475-43625799	1	Yes	11.21	yes	yes	medullary thyroid, papillary thyroid, pheochromocytoma, NSCLC, Spitzoid tumour	medullary thyroid, papillary thyroid, pheochromocytoma	multiple endocrine neoplasia 2A/2B	E, O	Dom	oncogene, fusion	T, Mis, N, F	H4, PRKAR1A, NCOA4, PCM1, GOLGA5, TRIM33, KTN1, TRIM27, HOOK3, KIF5B, CCDC6	yes	Hirschsprung disease	5979,CDHF12,CDHR16,ENSG00000165731.13,HSCR1,MEN2A,MEN2B,MTC1,P07949,PTC,RET,RET51
RFWD3	ring finger and WD repeat domain 3	55159	16:74655292-74700779	2		23.1	yes	yes	lung cancer		Fanconi anemia W	E		TSG	D				55159,ENSG00000168411.9,FANCW,FLJ10520,Q6PCD5,RFWD3,RNF201
RGPD3	RANBP2-like and GRIP domain containing 3	653489	2:107021446-107084832	2		12.2	yes		endometrioid adenocarcinoma			E			Mis				653489,A6NKT7,ENSG00000153165.14,RGP3,RGPD3
RGS7	regulator of G protein signaling 7	6000	1:240938815-241520530	2		43	yes		melanoma			E			Mis				6000,ENSG00000182901.11,P49802,RGS7
RHOA	ras homolog family member A	387	3:49396578-49449635	1	Yes	21.31	yes		diffuse gastric, T cell lymphomas, paediatric Burkitt lymphoma			E, L	Dom	oncogene, TSG	Mis, F, O				387,ARH12,ARHA,ENSG00000067560.6,P61586,RHOA,RHOH12,Rho12,RhoA
RHOH	ras homolog family member H	399	4:40198527-40248587	1	Yes	14	yes		NHL			L	Dom	TSG, fusion	T	BCL6			399,ARHH,ENSG00000168421.8,Q15669,RHOH,RhoH,TTF
RMI2	RecQ mediated genome instability 2	116028	16:11439288-11445619	1		13.13	yes		PMBL, Hodgkin lymphoma			L	Dom	TSG, fusion	T	CIITA			116028,BLAP18,C16orf75,ENSG00000175643.7,MGC24665,Q96E14,RMI2
RNF213	ring finger protein 213	57674	17:78234667-78372586	1	Yes	25.3	yes		ALCL			L	Dom	fusion	T	ALK			57674,ALO17,C17orf27,ENSG00000173821.15,KIAA1554,KIAA1618,MYMY2,NET57,Q63HN8,RNF213
RNF43	ring finger protein 43	54894	17:56431037-56494894	1	Yes	22	yes		cholangiocarcinoma, ovary, pancreas			E	Rec	TSG	Mis, N, F, S				54894,DKFZp781H0392,ENSG00000108375.8,FLJ20315,Q68DV7,RNF43,URCC
ROBO2	roundabout guidance receptor 2	6092	3:75955846-77696661	2		12.3	yes		colorectal adenocarcinoma, melanoma			E		TSG	F				6092,ENSG00000185008.13,KIAA1568,Q9HCK4,ROBO2
ROS1	v-ros UR2 sarcoma virus oncogene homolog 1 (avian)	6098	6:117609463-117747018	1	Yes	22.1	yes		glioblastoma, NSCLC, Spitzoid tumour, cholangiocarcinoma, borderline ovarian			O, E	Dom	oncogene, fusion	T	GOPC, SDC4, SLC34A2, EZR, LRIG3, HLA-A, MYO5A, PPFIBP1, ERC1, CLIP1, TPM3, ZCCHHC8, KIAA1598, PWWP2A			6098,ENSG00000047936.6,MCF3,P08922,ROS,ROS1,c-ros-1
RPL10	ribosomal protein L10	6134	X:153626571-153630680	1		28	yes		T-ALL			L	Dom	TSG	Mis				6134,DXS648,DXS648E,ENSG00000147403.12,FLJ23544,L10,NOV,P27635,QM,RPL10
RPL22	ribosomal protein L22 (EAP)	6146	1:6245080-6259672	1		36.31	yes		AML, CML			L	Dom	TSG, fusion	T	RUNX1			6146,EAP,ENSG00000116251.5,L22,P35268,RPL22
RPL5	ribososomal protein L5	6083	1:93297582-93307481	1		22.1	yes		T-ALL			L	Dom	TSG	Mis, N, F		yes	Diamond-Blackfan anaemia	6083,ENSG00000122406.8,L5,P46777,PPP1R135,RPL5,uL18
RPN1	ribophorin I	6184	3:128338817-128369692	1		21.3	yes		AML			L	Dom	fusion	T	MECOM			6184,ENSG00000163902.7,OST1,P04843,RPN1
RSPO2	R-spondin 2	340419	8:108911545-109095876	1		23.1	yes		colorectal			E	Dom	TSG, fusion	T	EIF3E			340419,ENSG00000147655.6,MGC35555,Q6UXX9,RSPO2
RSPO3	R-spondin 3	84870	6:127439749-127518441	1		22.33	yes		colorectal			E	Dom	oncogene, fusion	T	PTPRK			84870,ENSG00000146374.9,FLJ14440,Q9BXY4,RSPO3,THSD2
RUNX1	runt-related transcription factor 1 (AML1)	861	21:36160098-36421641	1		22.12	yes		AML, pre B-ALL, T-ALL			L	Dom	oncogene, TSG, fusion	T	RPL22, MECOM, CBFA2T3, RUNX1T1, ETV6, AFF3			861,AML1,AMLCR1,CBFA2,ENSG00000159216.14,PEBP2A2,Q01196,RUNX1
RUNX1T1	runt-related transcription factor 1; translocated to, 1 (cyclin D-related)	862	8:92972359-93107706	1	Yes	21.3	yes		AML			L	Dom	oncogene, TSG, fusion	T	KMT2A, RUNX1			862,AML1T1,CBFA2T1,CDR,ENSG00000079102.12,ETO,MTG8,Q06455,RUNX1T1,ZMYND2
S100A7	S100 calcium binding protein A7	6278	1:153430220-153433177	2		21.3	yes		melanoma, T-cell lymphoma			E, L		fusion	Mis, T	VAV1			6278,ENSG00000143556.4,P31151,PSOR1,S100A7,S100A7c
SALL4	spalt like transcription factor 4	57167	20:50400581-50419059	1		13.2	yes		colorectal cancer, breast cancer, prostate cancer, glioblastoma, melanoma			E		oncogene	Mis, F			Duane-radial ray syndrome	57167,ENSG00000101115.8,Q9UJQ4,SALL4,ZNF797,dJ1112F19.1
SBDS	Shwachman-Bodian-Diamond syndrome protein	51119	7:66452664-66460588	1		11.21		yes		AML, MDS	Schwachman-Diamond syndrome	L	Rec	TSG	F, N, O				51119,CGI-97,ENSG00000126524.5,FLJ10917,Q9Y3A5,SBDS,SDS,SWDS
SDC4	syndecan 4	6385	20:43953928-43977064	1		13.12	yes		NSCLC			E	Dom	fusion	T	ROS1			6385,ENSG00000124145.5,P31431,SDC4,SYND4,amphiglycan,ryudocan
SDHA	succinate dehydrogenase complex, subunit A, flavoprotein (Fp)	6389	5:218356-256815	1	Yes	15.33	yes	yes	GIST, paraganglioma	paraganglioma	paragangliomas-5 (PGL5)	M, O	Rec	TSG	Mis, N				6389,ENSG00000073578.12,FP,P31040,SDH2,SDHA,SDHF
SDHAF2	succinate dehydrogenase complex assembly factor 2	54949	11:61197545-61215001	1		12.2		yes		paraganglioma	familial paraganglioma	M	Rec	TSG	M				54949,C11orf79,ENSG00000167985.2,FLJ20487,PGL2,Q9NX18,SDH5,SDHAF2
SDHB	succinate dehydrogenase complex, subunit B, iron sulfur (Ip)	6390	1:17345217-17380665	1		36.13		yes		paraganglioma, pheochromocytoma	familial paraganglioma	O	Rec	TSG	Mis, N, F				6390,ENSG00000117118.5,P21912,SDH,SDH1,SDHB
SDHC	succinate dehydrogenase complex, subunit C, integral membrane protein, 15kDa	6391	1:161284047-161332984	1		23.3		yes		paraganglioma, pheochromocytoma	familial paraganglioma	O	Rec	TSG	Mis, N, F				6391,CYB560,ENSG00000143252.10,PGL3,Q99643,SDHC,cybL
SDHD	succinate dehydrogenase complex, subunit D, integral membrane protein	6392	11:111957497-111966518	1		23.1		yes		paraganglioma, pheochromocytoma	familial paraganglioma	O	Rec	TSG	Mis, N, F, S				6392,ENSG00000204370.4,O14521,PGL,PGL1,SDHD,cybS
44079	septin 5	2812	22:19701987-19710842	2		11.21	yes		AML			L	Dom	fusion	T	KMT2A			2812,ENSG00000184702.13,H5,HCDCREL-1,PNUTL1,Q99719,SEPT5
44080	septin 6	23157	X:118751602-118827333	2		24	yes		AML			L	Dom	fusion	T	KMT2A			23157,ENSG00000125354.18,KIAA0128,MGC16619,MGC20339,Q14141,SEP2,SEPT2,SEPT6
44083	septin 9	10801	17:75277492-75496674	2		25.3	yes		AML*			L	Dom	fusion	T	KMT2A			10801,AF17q25,ENSG00000184640.13,KIAA0991,MSF,MSF1,PNUTL4,Q9UHD8,SEPT9,SeptD1
SET	SET translocation	6418	9:131445934-131458679	1		34.11	yes		T-ALL			L	Dom	oncogene, fusion	T	NUP214			2PP2A,6418,ENSG00000119335.12,IGAAD,IPP2A2,PHAPII,Q01105,SET,TAF-I,TAF-IBETA
SETBP1	SET binding protein 1	26040	18:42260863-42648475	1		12.3	yes	yes	aCML, sAML, MDS/MPN-U, CMML, JMML	neuroepithelial tumours	Schinzel-Giedion syndrome	L	Dom	oncogene, fusion	Mis, T	NUP98			26040,ENSG00000152217.12,KIAA0437,Q9Y6X0,SEB,SETBP1
SETD1B	SET domain containing 1B	23067	12:122242638-122270562	2		24.31	yes		CRC, endometrium			E		TSG	D, F				23067,ENSG00000139718.6,KIAA1076,KMT2G,Q9UPS6,SETD1B,Set1B
SETD2	SET domain containing 2	29072	3:47058179-47205457	1		21.31	yes		clear cell renal carcinoma			E	Rec	TSG	N, F, S, Mis				29072,ENSG00000181555.15,FLJ23184,HIF-1,HYPB,KIAA1732,KMT3A,Q9BYW2,SETD2
SETDB1	SET domain bifurcated 1	9869	1:150898815-150937211	2		21.3	yes		malignant mesothelioma			E		oncogene	F, Mis				9869,ENSG00000143379.8,ESET,KG1T,KIAA0067,KMT1E,Q15047,SETDB1,TDRD21
SF3B1	splicing factor 3b, subunit 1, 155kDa	23451	2:198254508-198299815	1	Yes	33.1	yes		myelodysplastic syndrome			L	Dom	oncogene	Mis				23451,ENSG00000115524.11,Hsh155,O75533,PRPF10,Prp10,SAP155,SF3B1,SF3b155
SFPQ	splicing factor proline/glutamine rich(polypyrimidine tract binding protein associated)	6421	1:35648533-35658749	1	Yes	34.3	yes		papillary renal			E	Dom	TSG, fusion	T	TFE3			6421,ENSG00000116560.6,P23246,PPP1R140,PSF,SFPQ
SFRP4	secreted frizzled related protein 4	6424	7:37945543-37956517	1		14.1	yes		colorectal cancer, melanoma, SCC, gastric cancer, oesophageal SCC			E	Rec	TSG	Mis		yes	Pyle disease	6424,ENSG00000106483.7,FRP-4,FRPHE,FRZB-2,Q6FHJ7,SFRP4,frpHE
SGK1	serum/glucocorticoid regulated kinase 1	6446	6:134490384-134639196	2		23.2	yes		Nodular lymphocyte predominant Hodgkin lymphoma			L		oncogene	Mis				6446,ENSG00000118515.7,O00141,SGK,SGK1
SH2B3	SH2B adaptor protein 3	10019	12:111843752-111889427	1		24.12	yes		MPN, sAML, erythrocytosis, B-ALL			L	Rec	TSG	Mis, F, N		yes	Coeliac disease type 13; diabetes mellitus, insulin-dependent;	10019,ENSG00000111252.6,IDDM20,LNK,Q9UQQ2,SH2B3
SH3GL1	SH3-domain GRB2-like 1 (EEN)	6455	19:4360367-4400544	1		13.3	yes		AL			L	Dom	oncogene, fusion	T	KMT2A			6455,CNSA1,EEN,ENSG00000141985.5,MGC111371,Q99961,SH3D2B,SH3GL1,SH3P8
SHTN1	KIAA1598	57698	10:118644308-118765088	2		25.3	yes		Spitzoid tumour			E	Dom	fusion	T	ROS1			57698,A0MZ66,ENSG00000187164.13,KIAA1598,SHTN1,shootin-1,shootin1
SIRPA	signal regulatory protein alpha	140885	20:1875942-1920543	2		13	yes		HNSCC, colorectal cancer, Lung SCC			E		TSG	O, F				140885,BIT,CD172a,ENSG00000198053.7,MFR,MYD-1,P78324,P84,PTPNS1,SHPS-1,SHPS1,SIRP,SIRP-ALPHA-1,SIRPA,SIRPalpha,SIRPalpha2
SIX1	SIX homeobox 1	6495	14:61110133-61116180	1	Yes	23.1	yes		Wilms tumour			O		oncogene	Mis				6495,DFNA23,ENSG00000126778.7,Q15475,SIX1
SIX2	SIX homeobox 2	10736	2:45232300-45236569	2		21	yes		Wilms tumour			O		oncogene	Mis				10736,ENSG00000170577.7,Q9NPC8,SIX2
SKI	SKI proto-oncogene	6497	1:2160134-2241558	2		36.33	yes		melanoma			E		oncogene	Mis				6497,ENSG00000157933.9,P12755,SKI
SLC34A2	solute carrier family 34 (sodium phosphate), member 2	10568	4:25657466-25680370	1	Yes	15.2	yes		NSCLC			E	Dom	TSG, fusion	T	ROS1			10568,ENSG00000157765.7,NAPI-3B,O95436,SLC34A2
SLC45A3	solute carrier family 45, member 3	85414	1:205626979-205649587	1	Yes	32.1	yes		prostate			E	Dom	fusion	T	ETV1, ETV5, ELK4, ERG, BRAF			85414,ENSG00000158715.5,IPCA-2,IPCA-6,IPCA-8,PCANAP2,PCANAP6,PCANAP8,Q96JT2,SLC45A3,prostein
SMAD2	SMAD family member 2	4087	18:45357922-45457512	1	Yes	21.1	yes		colorectal carcinoma, hepatocellular carcinoma			E	Rec	TSG	Mis, N				4087,ENSG00000175387.11,JV18-1,MADH2,MADR2,Q15796,SMAD2
SMAD3	SMAD family member 3	4088	15:67358183-67487533	1	Yes	22.33	yes		colorectal carcinoma, oral squamous cell carcinoma			E	Rec	TSG	Mis				4088,ENSG00000166949.11,HsT17436,JV15-2,MADH3,P84022,SMAD3
SMAD4	SMAD family member 4	4089	18:48556583-48611409	1	Yes	21.2	yes	yes	colorectal, pancreatic, small intestine	gastrointestinal polyp	juvenile polyposis	E	Rec	TSG	D, Mis, N, F				4089,DPC4,ENSG00000141646.9,MADH4,Q13485,SMAD4
SMARCA4	SWI/SNF related, matrix associated, actin dependent regulator of chromatin, subfamily a, member 4	6597	19:11071677-11172958	1		13.2	yes		NSCLC, SCCOHT			E	Rec	TSG	F, N, Mis, S				6597,BAF190,BRG1,ENSG00000127616.13,FLJ39786,P51532,SMARCA4,SNF2,SNF2-BETA,SNF2L4,SNF2LB,SWI2,hSNF2b
SMARCB1	SWI/SNF related, matrix associated, actin dependent regulator of chromatin, subfamily b, member 1	6598	22:24129161-24176703	1		11.23	yes	yes	malignant rhabdoid	malignant rhabdoid	rhabdoid predisposition syndrome	M	Rec	TSG	D, N, F, S				6598,BAF47,ENSG00000099956.13,Ini1,PPP1R144,Q12824,RDT,SMARCB1,SNF5,SNF5L1,Sfh1p,Snr1,hSNFS
SMARCD1	SWI/SNF related, matrix associated, actin dependent regulator of chromatin, subfamily d, member 1	6602	12:50478755-50494495	1		13.12	yes		breast			E	Rec	TSG	N				6602,BAF60A,CRACD1,ENSG00000066117.10,Q96GM5,Rsc6p,SMARCD1
SMARCE1	SWI/SNF related, matrix associated, actin dependent regulator of chromatin, subfamily e, member 1	6605	17:38781214-38804760	1		21.2		yes		meningioma		O	Rec	TSG	F, Mis, N				6605,BAF57,ENSG00000073584.14,Q969G3,SMARCE1
SMC1A	structural maintenance of chromosomes 1A	8243	X:53401070-53449677	2		11.22	yes		AML			L		TSG	Mis		yes	Cornelia de Lange syndrome	8243,DXS423E,ENSG00000072501.13,KIAA0178,Q14683,SB1.8,SMC1A,SMC1L1,Smcb
SMO	smoothened homolog (Drosophila)	6608	7:128828713-128853386	1		32.1	yes		skin basal cell			E	Dom	oncogene	Mis				6608,ENSG00000128602.5,FZD11,Q99835,SMO,SMOH
SND1	staphylococcal nuclease and tudor domain containing 1	27044	7:127292234-127732659	1		32.1	yes		pancreas acinar carcinoma			E	Dom	oncogene, fusion	T	BRAF			27044,ENSG00000197157.6,Q7KZF4,SND1,TDRD11,p100
SNX29	RUN domain containing 2A	92017	16:12070595-12668146	2		13.13	yes		PMBL, Hodgkin lymphoma			L	Dom	fusion	T	CIITA			92017,ENSG00000048471.9,FLJ12363,Q8TEQ0,RUNDC2A,SNX29
SOCS1	suppressor of cytokine signaling 1	8651	16:11348262-11350036	1		13.13	yes		Hodgkin lymphoma, PMBL			L	Rec	TSG	F, O				8651,Cish1,ENSG00000185338.4,JAB,O15524,SOCS-1,SOCS1,SSI-1,TIP3
SOX2	SRY (sex determining region Y)-box 2	6657	3:181429722-181432221	1		26.33	yes		NSCLC, oesophageal squamous carcinoma			E	Dom	oncogene	A		yes	Microphthalmia and oesophageal atresia syndrome	6657,ENSG00000181449.2,P48431,SOX2
SOX21	SRY-box 21	11166	13:95361886-95364389	2		32.1	yes		multiple myeloma			L		TSG	D				11166,ENSG00000125285.4,Q9Y651,SOX21,SOX25
SPECC1	sperm antigen with calponin homology and coiled-coil domains 1	92521	17:19990335-20218068	2		11.2	yes		JMML			L	Dom	fusion	T	PDGFRB			92521,CYTSB,ENSG00000128487.12,FLJ36955,HCMOGT-1,NSP,Q5M775,SPECC1
SPEN	spen family transcriptional repressor	23013	1:16174359-16266955	1		36.21	yes		SMZL, adenoid cystic carcinoma, DLBCL			L	Rec	TSG	F, Mis, N				23013,ENSG00000065526.6,KIAA0929,MINT,Q96T58,RBM15C,SHARP,SPEN
SPOP	speckle type POZ protein	8405	17:47676248-47755525	1	Yes	21.33	yes	yes	prostate, endometrial	prostate cancer		E	Rec	TSG	Mis				8405,BTBD32,ENSG00000121067.13,O43791,SPOP,TEF2
SRC	SRC proto-oncogene, non-receptor tyrosine kinase	6714	20:35974557-36034453	1		11.23	yes		colorectal cancer, endometrial carcinoma			E	Dom	oncogene	Mis, N				6714,ASV,ENSG00000197122.7,P12931,SRC,SRC1,c-src
SRGAP3	SLIT-ROBO Rho GTPase activating protein 3	9901	3:9022275-9291063	2		25.3	yes		pilocytic astrocytoma			O	Dom	fusion	T	RAF1			9901,ARHGAP14,ENSG00000196220.11,KIAA0411,MEGAP,O43295,SRGAP2,SRGAP3,WRP
SRSF2	serine/arginine-rich splicing factor 2	6427	17:74730197-74733415	1		25.1	yes		MDS, CLL			L	Dom	oncogene	Mis				6427,ENSG00000161547.10,PR264,Q01130,SC-35,SC35,SFRS2,SFRS2A,SRSF2
SRSF3	serine/arginine-rich splicing factor 3	6428	6:36562145-36573377	1		21.31	yes		follicular lymphoma			L	Dom	oncogene, fusion	T	BCL6			6428,ENSG00000112081.12,P84103,SFRS3,SRSF3,SRp20
SS18	synovial sarcoma translocation, chromosome 18	6760	18:23596578-23670589	1		11.2	yes		synovial sarcoma			M	Dom	fusion	T	SSX1, SSX2, SSX4			6760,ENSG00000141380.9,Q15532,SS18,SSXT,SYT
SS18L1	synovial sarcoma translocation gene on chromosome 18-like 1	26039	20:60718851-60757540	1		13.33	yes		synovial sarcoma			M	Dom	fusion	T	SSX1			26039,CREST,ENSG00000184402.10,KIAA0693,O75177,SS18L1
SSX1	synovial sarcoma, X breakpoint 1	6756	X:48114752-48126879	1		11.23	yes		synovial sarcoma			M	Dom	oncogene, fusion	T	SS18			6756,CT5.1,ENSG00000126752.7,Q16384,SSX1
SSX2	synovial sarcoma, X breakpoint 2	6757	X:52725946-52736211	1		11.22	yes		synovial sarcoma			M	Dom	oncogene, fusion	T	SS18			6757,CT5.2a,ENSG00000241476.3,HD21,HOM-MEL-40,MGC119055,MGC15364,MGC3884,Q16385,SSX,SSX2
SSX4	synovial sarcoma, X breakpoint 4	6759	X:48242863-48252785	1		11.23	yes		synovial sarcoma			M	Dom	oncogene, fusion	T	SS18			6759,CT5.4,ENSG00000204645.4,O60224,SSX4
STAG1	stromal antigen 1	10274	3:136055077-136471210	2		22.3	yes		colorectal cancer, AML			E, L		TSG	Mis, N				10274,ENSG00000118007.8,Q8WVM7,SA-1,SA1,SCC3A,STAG1
STAG2	stromal antigen 2	10735	X:123094369-123235348	1	Yes	25	yes		bladder carcinoma, glioblastoma, melanoma, Ewing's sarcoma, myeloid neoplasms			E, L, M, O	Rec	TSG	Mis, N, F, S				10735,ENSG00000101972.14,Q8N3U4,SA-2,SA2,SCC3B,STAG2
STAT3	signal transducer and activator of transcription 3 (acute-phase response factor)	6774	17:40465342-40540586	1		21.2	yes	yes	T-cell large granular lymphocytic leukaemia	paediatric large granular lymphocytic leukaemia		L	Dom	oncogene	Mis,O		yes	IPEX-like syndrome	6774,APRF,ENSG00000168610.10,P40763,STAT3
STAT5B	signal transducer and activator of transcription 5B	6777	17:40351186-40428424	1		21.2	yes		large granular lymphocytic leukaemia, skin basal cell, APL			L, E	Dom	oncogene, TSG, fusion	Mis, O, T	RARA	yes	IPEX-like syndrome	6777,ENSG00000173757.5,P51692,STAT5B
STAT6	signal transducer and activator of transcription 6, interleukin-4 induced	6778	12:57489191-57505216	1		13.3	yes		solitary fibrous tumour, meningeal haemangiopericytoma			M, O	Dom	oncogene, fusion	T	NAB2			6778,D12S1644,ENSG00000166888.6,IL-4-STAT,P42226,STAT6
STIL	SCL/TAL1 interrupting locus	6491	1:47715814-47779812	1		33	yes		T-ALL			L	Dom	oncogene, fusion	T	TAL1			6491,ENSG00000123473.11,MCPH7,Q15468,SIL,STIL
STK11	serine/threonine kinase 11 gene (LKB1)	6794	19:1205740-1228428	1		13.3	yes	yes	NSCLC, pancreatic	jejunal hamartoma, ovarian, testicular, pancreatic	Peutz-Jeghers syndrome	E, M, O	Rec	TSG	D, Mis, N, F, S				6794,ENSG00000118046.10,LKB1,PJS,Q15831,STK11
STRN	striatin, calmodulin binding protein	6801	2:37070783-37193615	1		22.2	yes		anaplastic thyroid, papillary thyroid, lung			E	Dom	fusion	T	ALK			6801,ENSG00000115808.7,O43815,PPP2R6A,STRN,STRN1
SUFU	suppressor of fused homolog (Drosophila)	51684	10:104263744-104393292	1		24.32	yes	yes	medulloblastoma	medulloblastoma	medulloblastoma predisposition	O	Rec	TSG	D, F, S				51684,ENSG00000107882.7,PRO1280,Q9UMX1,SUFU,SUFUH,SUFUXL
SUZ12	suppressor of zeste 12 homolog (Drosophila)	23512	17:30264037-30328064	1	Yes	11.2	yes		endometrial stromal tumour			M	Dom	oncogene, TSG, fusion	T	JAZF1			23512,CHET9,ENSG00000178691.6,JJAZ1,KIAA0160,Q15022,SUZ12
SYK	spleen tyrosine kinase	6850	9:93564069-93660831	1		22.2	yes		MDS, peripheral T-cell lymphoma			L	Dom	oncogene, fusion	T	ETV6, ITK			6850,ENSG00000165025.10,P43405,SYK
TAF15	TAF15 RNA polymerase II, TATA box binding protein (TBP)-associated factor, 68kDa	8148	17:34136459-34174246	1		12	yes		extraskeletal myxoid chondrosarcoma, ALL			L, M	Dom	oncogene, fusion	T	NR4A3, CHN1, ZNF384			8148,ENSG00000172660.7,Npl3,Q92804,RBP56,TAF15,TAF2N,hTAFII68
TAL1	T-cell acute lymphocytic leukemia 1 (SCL)	6886	1:47681964-47695443	1		33	yes		lymphoblastic leukaemia/biphasic			L	Dom	oncogene, fusion	T	TRD, STIL			6886,ENSG00000162367.7,P17542,SCL,TAL1,TCL5,bHLHa17
TAL2	T-cell acute lymphocytic leukemia 2	6887	9:108424738-108425367	1		31.2	yes		T-ALL			L	Dom	oncogene, fusion	T	TRB			6887,ENSG00000186051.4,Q16559,TAL2,bHLHa19
TBL1XR1	transducin (beta)-like 1 X-linked receptor 1	79718	3:176737143-176914266	1	Yes	26.32	yes		splenic marginal zone lymphoma, primary central nervous system lymphoma, colorectal carcinoma, gallbladder carcinoma			L, E, M	Rec	oncogene, TSG, fusion	F, Mis				79718,C21,DC42,ENSG00000177565.11,FLJ12894,IRA1,Q9BZK7,TBL1XR1,TBLR1
TBX3	T-box 3	6926	12:115108060-115121395	1		24.21	yes		breast, large intestine, skin			E	Dom	oncogene, TSG	Mis, N, F, O		yes	ulnar-mammary syndrome	6926,ENSG00000135111.10,O15119,TBX3,TBX3-ISO,UMS,XHL
TCEA1	transcription elongation factor A (SII), 1	6917	8:54879116-54935089	1		11.23	yes		salivary adenoma			E	Dom	fusion	T	PLAG1			6917,ENSG00000187735.8,GTF2S,P23193,SII,TCEA,TCEA1,TF2S,TFIIS
TCF12	transcription factor 12 (HTF4, helix-loop-helix transcription factors 4)	6938	15:57210821-57580712	1		21.3	yes		extraskeletal myxoid chondrosarcoma			M	Dom	fusion	T	NR4A3			6938,ENSG00000140262.13,HEB,HTF4,HsT17266,Q99081,TCF12,bHLHb20,p64
TCF3	transcription factor 3 (E2A immunoglobulin enhancer binding factors E12/E47)	6929	19:1609293-1652604	1		13.3	yes		pre B-ALL			L	Dom	oncogene, TSG, fusion	T	PBX1, HLF, TFPT			6929,E2A,E47,ENSG00000071564.10,ITF1,MGC129647,MGC129648,P15923,TCF3,VDIR,bHLHb21,p75
TCF7L2	transcription factor 7-like 2	6934	10:114710009-114927437	1	Yes	25.3	yes		colorectal			E	Dom	oncogene, fusion	T	VTI1A			6934,ENSG00000148737.11,Q9NQB0,TCF-4,TCF4,TCF7L2
TCL1A	T-cell leukemia/lymphoma 1A	8115	14:96176305-96180533	1	Yes	32.13	yes		T-CLL			L	Dom	oncogene, fusion	T	TRA			8115,ENSG00000100721.6,P56279,TCL1,TCL1A
TEC	tec protein tyrosine kinase	7006	4:48137800-48271881	2		12	yes		myxoid chondrosarcoma			M		oncogene, fusion	T				7006,ENSG00000135605.8,P42680,PSCTK4,TEC
TENT5C	family with sequence similarity 46, member C	54855	1:118148556-118170994	1		12	yes		MM			L	Rec	TSG	Mis, F, O				54855,ENSG00000183508.4,FAM46C,FLJ20202,Q5VWP2,TENT5C
TERT	telomerase reverse transcriptase	7015	5:1253282-1295162	1	Yes	15.33	yes	yes	melanoma, glioblastoma, hepatocellular carcinoma, bladder, skin basal cell, skin squamous cell, mesothelioma, medulloblastoma, other tumour types	melanoma		E, O	Dom	oncogene, TSG	Promoter Mis		yes	Dyskeratosis congenita, Telomere-related pulmonary fibrosis and/or bone marrow failure 1	7015,ENSG00000164362.14,EST2,O14746,TCS1,TERT,TP2,TRT,hEST2
TET1	tet methylcytosine dioxygenase 1	80312	10:70320413-70454239	1	Yes	21.3	yes		AML			L	Dom	oncogene, TSG, fusion	T	KMT2A			80312,CXXC6,ENSG00000138336.8,KIAA1676,LCX,Q8NFU7,TET1,bA119F7.1
TET2	tet oncogene family member 2	54790	4:106067450-106200973	1	Yes	24	yes		MDS			L	Rec	TSG	Mis, N, F				54790,ENSG00000168769.8,FLJ20032,KIAA1546,Q6N021,TET2
TFE3	transcription factor binding to IGHM enhancer 3	7030	X:48886242-48901012	1	Yes	11.23	yes		papillary renal, alveolar soft part sarcoma, renal			E	Dom	oncogene, fusion	T	SFPQ, ASPSCR1, PRCC, NONO, CLTC			7030,ENSG00000068323.12,P19532,TFE3,TFEA,bHLHe33
TFEB	transcription factor EB	7942	6:41651716-41702798	1		21.1	yes		renal cell carcinoma (childhood epithelioid)			E,M	Dom	oncogene, fusion	T	ALPHA			7942,ENSG00000112561.13,P19484,TCFEB,TFEB,bHLHe35
TFG	TRK-fused gene	10342	3:100428269-100467810	1		12.2	yes		papillary thyroid, ALCL, NSCLC, extraskeletal myxoid chondrosarcoma			E, L, M	Dom	fusion	T	NTRK1, ALK, NR4A3			10342,ENSG00000114354.8,FLJ36137,Q92734,SPG57,TF6,TFG
TFPT	TCF3 (E2A) fusion partner (in childhood leukaemia)	29844	19:54610320-54619055	2		13.42	yes		pre-B ALL			L	Dom	fusion	T	TCF3			29844,ENSG00000105619.9,FB1,INO80F,P0C1Z6,TFPT,amida
TFRC	transferrin receptor (p90, CD71)	7037	3:195776155-195809060	2		29	yes		NHL			L	Dom	fusion	T	BCL6			7037,CD71,ENSG00000072274.8,P02786,TFR1,TFRC,p90
TGFBR2	transforming growth factor beta receptor II	7048	3:30648093-30735634	1	Yes	24.1	yes	yes	head and neck, colorectal	colorectal	Hereditary Nonpolyposis Colorectal Cancer type 6	E	Rec	TSG	Mis, F, N		yes	Loeys-Dietz syndrome 2	7048,ENSG00000163513.13,MFS2,P37173,TBR-ii,TBRII,TGFBR2
THRAP3	thyroid hormone receptor associated protein 3 (TRAP150)	9967	1:36690017-36770958	2		34.3	yes		aneurysmal bone cyst			M	Dom	fusion	T	USP6			9967,BCLAF2,ENSG00000054118.9,Q9Y2W1,THRAP3,TRAP150
TLX1	T-cell leukemia, homeobox 1 (HOX11)	3195	10:102889257-102897545	1		24.31	yes		T-ALL			L	Dom	oncogene, fusion	T	TRB, TRD			3195,ENSG00000107807.8,HOX11,P31314,TCL3,TLX1
TLX3	T-cell leukemia, homeobox 3 (HOX11L2)	30012	5:170736288-170739138	1		35.1	yes		T-ALL			L	Dom	oncogene, fusion	T	BCL11B			30012,ENSG00000164438.5,HOX11L2,O43711,RNX,TLX3
TMEM127	transmembrane protein 127	55654	2:96914254-96931732	1		11.2		yes		pheochromocytoma, renal cell carcinoma		O, E	Rec	TSG	F, N				55654,ENSG00000135956.4,FLJ20507,FLJ22257,O75204,TMEM127
TMPRSS2	transmembrane protease, serine 2	7113	21:42836480-42879992	1	Yes	22.3	yes		prostate			E	Dom	fusion	T	ERG, ETV1, ETV4, ETV5			7113,ENSG00000184012.7,O15393,PRSS10,TMPRSS2
TNC	tenascin C	3371	9:117782813-117880536	2		33.1	yes		SCC, melanoma			E		oncogene	Mis				3371,DFNA56,ENSG00000041982.10,HXB,MGC167029,P24821,TN,TNC
TNFAIP3	tumor necrosis factor, alpha-induced protein 3	7128	6:138188581-138204449	1	Yes	23.3	yes		marginal zone B-cell lymphomas, Hodgkin lymphoma, PMBL			L	Rec	TSG	D, N, F				7128,A20,ENSG00000118503.10,OTUD7C,P21580,TNFAIP3
TNFRSF14	tumor necrosis factor receptor superfamily, member 14 (herpesvirus entry mediator)	8764	1:2487805-2495268	1		36.32	yes		follicular lymphoma			L	Rec	TSG	Mis, N, F				8764,ATAR,CD270,ENSG00000157873.13,HVEA,HVEM,LIGHTR,Q92956,TNFRSF14,TR2
TNFRSF17	tumor necrosis factor receptor superfamily, member 17	608	16:12058964-12061925	1		13.13	yes		intestinal T-cell lymphoma			L	Dom	oncogene, fusion	T	IL2			608,BCM,BCMA,CD269,ENSG00000048462.6,Q02223,TNFRSF13A,TNFRSF17
TOP1	topoisomerase (DNA) I	7150	20:39657458-39753127	1		12	yes		AML*			L	Dom	fusion	T	NUP98			7150,ENSG00000198900.5,P11387,TOP1
TP53	tumor protein p53	7157	17:7571720-7590856	1	Yes	13.1	yes	yes	breast, colorectal, lung, sarcoma, adrenocortical, glioma, Spitzoid tumour, multiple other tumour types	breast, sarcoma, adrenocortical carcinoma, glioma, multiple other tumour types	Li-Fraumeni syndrome	L, E, M, O	Rec	oncogene, TSG, fusion	Mis, N, F, T	NTRK1			7157,ENSG00000141510.11,LFS1,P04637,TP53,p53
TP63	tumor protein p63	8626	3:189349216-189615068	1	Yes	28	yes	yes	HNSCC, DLBCL	NSCLC		E		oncogene, TSG	Mis, N, T	TBL1XR1	yes	associated with Hay-Wells syndrome, ADULT syndrome, ectrodactyly, ectodermal dysplasia, and cleft lip/palate syndrome (EEC), acro-dermato-ungual-lacrimal-tooth syndrome, limb mammary syndrome, Rapp-Hodgkin syndrome, split hand-split foot malformation	8626,EEC3,ENSG00000073282.8,KET,NBP,OFC8,Q9H3D4,SHFM4,TP53CP,TP53L,TP63,TP73L,p51,p53CP,p63,p73H,p73L
TPM3	tropomyosin 3	7170	1:154139941-154164687	1		21.3	yes		papillary thyroid, ALCL, NSCLC, Spitzoid tumour			E, L	Dom	TSG, fusion	T	NTRK1, ALK, ROS1			7170,ENSG00000143549.15,NEM1,P06753,TPM3,TRK
TPM4	tropomyosin 4	7171	19:16178348-16213813	1		13.12	yes		ALCL			L	Dom	fusion	T	ALK			7171,ENSG00000167460.10,P67936,TPM4
TPR	translocated promoter region	7175	1:186280784-186344457	1		31.1	yes		papillary thyroid, NSCLC			E	Dom	fusion	T	NTRK1, ALK			7175,ENSG00000047410.9,P12270,TPR
TRA	T cell receptor alpha locus	6955	14:-	1		11.2	yes		T-ALL			L	Dom	fusion	T	ATL,OLIG2, MYC, TCL1A, TCL6, MTCP1, TCL6
TRAF7	tumour necrosis factor receptor-associated factor 7	84231	16:2205766-2228130	1	Yes	13.3	yes		meningioma			O	Dom	TSG	Mis				84231,DKFZp586I021,ENSG00000131653.8,MGC7807,Q6Q0C0,RFWD1,RNF119,TRAF7
TRB	T cell receptor beta locus	6957	7:-	1		34	yes		T-ALL			L	Dom	fusion	T	HOX11, LCK, NOTCH1, TAL2, LYL1
TRD	T cell receptor delta locus	6964	14:-	1		11.2	yes		T-cell leukaemia			L	Dom	fusion	T	TAL1, HOX11, TLX1, LMO1, LMO2, RANBP17
TRIM24	tripartite motif containing 24	8805	7:138145079-138274738	1		34	yes		APL			L	Dom	oncogene, TSG, fusion	T	RARA			8805,ENSG00000122779.12,O15164,RNF82,TIF1,TIF1A,TRIM24,Tif1a,hTIF1
TRIM27	tripartite motif-containing 27	5987	6:28870779-28891766	1		22.1	yes		papillary thyroid			E	Dom	oncogene, fusion	T	RET			5987,ENSG00000204713.6,P14373,RFP,RNF76,TRIM27
TRIM33	tripartite motif-containing 33 (PTC7,TIF1G)	51592	1:114935399-115053781	1		13.2	yes		papillary thyroid			E	Dom	TSG, fusion	T	RET			51592,ENSG00000197323.6,FLJ11429,KIAA1113,PTC7,Q9UPN9,RFG7,TF1G,TIF1G,TIF1GAMMA,TIFGAMMA,TRIM33
TRIP11	thyroid hormone receptor interactor 11	9321	14:92432335-92506403	1		32.12	yes		AML			L	Dom	fusion	T	PDGFRB			9321,CEV14,ENSG00000100815.8,GMAP-210,GMAP210,Q15643,TRIP11,Trip230
TRRAP	transformation/transcription domain-associated protein	8295	7:98476113-98610866	1		22.1	yes		melanoma			E	Dom	oncogene	Mis				8295,ENSG00000196367.8,PAF400,Q9Y4A5,TR-AP,TRRAP,Tra1
TSC1	tuberous sclerosis 1 gene	7248	9:135766735-135820008	1		34.13	yes	yes	renal cell carcinoma, bladder carcinoma	hamartoma, renal cell carcinoma, tuberous sclerosis tuber	Tuberous sclerosis 1	E, O	Rec	TSG	D, Mis, N, F, S				7248,ENSG00000165699.9,KIAA0243,LAM,Q92574,TSC,TSC1,hamartin
TSC2	tuberous sclerosis 2 gene	7249	16:2097466-2138713	1		13.3	yes	yes	pulmonary lymphangioleiomyomatosis (LAM), renal angiomyolipoma, HNSCC	hamartoma, renal cell carcinoma, tuberous sclerosis tuber	Tuberous sclerosis 2	E, O	Rec	TSG	D, Mis, N, F, S				7249,ENSG00000103197.12,LAM,P49815,PPP1R160,TSC2,TSC4,tuberin
TSHR	thyroid stimulating hormone receptor	7253	14:81421387-81612646	1		31.1	yes	yes	toxic thyroid adenoma	thyroid adenoma		E	Dom	oncogene	Mis		yes	Hereditary nonautoimmune hyperthyroidism; subclinical hypothyroidism	7253,ENSG00000165409.11,LGR3,TSHR
U2AF1	U2 small nuclear RNA auxiliary factor 1	7307	21:44513066-44527697	1		22.3	yes		CLL, MDS			L	Dom	oncogene	Mis				7307,ENSG00000160201.7,Q01081,RN,RNU2AF1,U2AF1,U2AF35,U2AFBP
UBR5	ubiquitin protein ligase E3 component n-recognin 5	51366	8:103265240-103425069	1	Yes	22.3	yes		mantle cell lymphoma, gastric, colorectal			L, E	Rec	oncogene	F, N, Mis, S				51366,DD5,EDD,EDD1,ENSG00000104517.8,HYD,KIAA0896,O95071,UBR5
USP44	ubiquitin specific peptidase 44	84101	12:95910336-95945266	2		22	yes		lung cancer, colon cancer			E		TSG	D				84101,ENSG00000136014.7,FLJ14528,Q9H0E7,USP44
USP6	ubiquitin specific peptidase 6 (Tre-2 oncogene)	9098	17:5019733-5078286	1		13.2	yes		aneurysmal bone cyst			M	Dom	oncogene, fusion	T	COL1A1, CDH11, CNBP, OMD, THRAP3			9098,ENSG00000129204.12,HRP1,P35125,TRE17,TRESMCR,Tre-2,Tre2,USP6
USP8	ubiquitin specific peptidase 8	9101	15:50716579-50793276	1	Yes	21.2	yes		corticotroph adenoma			E	Dom	oncogene	Mis, N				9101,ENSG00000138592.9,HumORF8,KIAA0055,P40818,SPG59,UBPY,USP8
VAV1	vav guanine nucleotide exchange factor 1	7409	19:6772737-6857118	2		13.3	yes		T-cell lymphoma			L		fusion	T, O	THAP4, MYO1F, S100A7			7409,ENSG00000141968.3,P15498,VAV,VAV1
VHL	von Hippel-Lindau syndrome gene	7428	3:10182692-10193904	1	Yes	25.3	yes	yes	renal, haemangioma, pheochromocytoma	renal, haemangioma, pheochromocytoma	Von Hippel-Lindau syndrome	E, M, O	Rec	TSG	D, Mis, N, F, S				7428,ENSG00000134086.7,P40337,VHL,VHL1
VTI1A	vesicle transport through interaction with t-SNAREs homolog 1A	143187	10:114207016-114578503	2		25.2	yes		colorectal			E	Dom	fusion	T	TCF7L2			143187,ENSG00000151532.9,MVti1,Q96AJ9,VTI1A,Vti1-rp2,Vti1a
WAS	Wiskott-Aldrich syndrome	7454	X:48542168-48549818	1	Yes	11.23		yes		lymphoma	Wiskott-Aldrich syndrome	L	Rec/X	oncogene	Mis, N, F, S				7454,ENSG00000015285.6,IMD2,P42768,THC,WAS,WASP,WASPA
WDCP	chromosome 2 open reading frame 44	80304	2:24252210-24270223	1		23.3	yes		colorectal			E	Dom	fusion	T	ALK			80304,C2orf44,ENSG00000163026.7,FLJ21945,MMAP,Q9H6R7,WDCP
WIF1	WNT inhibitory factor 1	11197	12:65444406-65515346	1	Yes	14.3	yes		pleomorphic salivary gland adenoma			E	Dom	TSG, fusion	T	HMGA2			11197,ENSG00000156076.5,Q9Y5W5,WIF1
WNK2	WNK lysine deficient protein kinase 2	65268	9:95947212-96080553	2		22.31	yes		gastric cancer			E		TSG	Mis				65268,ENSG00000165238.12,KIAA1760,NY-CO-43,PRKWNK2,Q9Y3S1,SDCCAG43,WNK2
WRN	Werner syndrome (RECQL2)	7486	8:30891317-31031285	1		12		yes		osteosarcoma, meningioma, other tumour types	Werner syndrome	L, E, M, O	Rec	TSG	Mis, N, F, S				7486,ENSG00000165392.5,Q14191,RECQ3,RECQL2,WRN
WT1	Wilms tumour 1 gene	7490	11:32409321-32457176	1		13	yes	yes	Wilms tumour, desmoplastic small round cell tumour	Wilms tumour	Denys-Drash syndrome, Frasier syndrome, familial Wilms tumour	O	Rec	oncogene, TSG, fusion	D, Mis, N, F, S, T	EWSR1			7490,AWT1,ENSG00000184937.8,GUD,NPHS4,WAGR,WIT-2,WT1
WWTR1	WW domain containing transcription regulator 1	25937	3:149235022-149421060	1		25.1	yes		epithelioid haemangioendothelioma			M	Dom	oncogene, fusion	T	CAMTA1			25937,DKFZp586I1419,ENSG00000018408.10,Q9GZV5,TAZ,WWTR1
XPA	xeroderma pigmentosum, complementation group A	7507	9:100437191-100459639	1		22.33		yes		skin basal cell, skin squamous cell, melanoma	xeroderma pigmentosum (A)	E	Rec	TSG	Mis, N, F, S				7507,ENSG00000136936.6,P23025,XP1,XPA,XPAC
XPC	xeroderma pigmentosum, complementation group C	7508	3:14186647-14220283	1		25.1		yes		skin basal cell, skin squamous cell, melanoma	xeroderma pigmentosum (C)	E	Rec	TSG	Mis, N, F, S				7508,ENSG00000154767.10,Q01831,RAD4,XPC,XPCC
XPO1	exportin 1 (CRM1 homolog, yeast)	7514	2:61704984-61765418	1	Yes	15	yes		CLL			L	Dom	oncogene	Mis				7514,CRM1,ENSG00000082898.12,O14980,XPO1,emb
YWHAE	tyrosine 3-monooxygenase/tryptophan 5-monooxygenase activation protein, epsilon polypeptide (14-3-3 epsilon)	7531	17:1247566-1303672	1		13.3	yes		endometrial stromal sarcoma			M	Dom	TSG, fusion	T	NUTM2A, NUTM2B	yes	Miller-Dieker lissencephaly syndrome	7531,ENSG00000108953.12,FLJ45465,P62258,YWHAE
ZBTB16	zinc finger and BTB domain containing 16	7704	11:113930315-114121398	1	Yes	23.2	yes		APL			L	Dom	TSG, fusion	T	RARA			7704,ENSG00000109906.9,PLZF,Q05516,ZBTB16,ZNF145
ZCCHC8	zinc finger, CCHC domain containing 8	55596	12:122957437-122985518	2		24.31	yes		Spitzoid tumour			E	Dom	fusion	T	ROS1			55596,DKFZp434E2220,ENSG00000033030.9,Q6NZY4,ZCCHC8
ZEB1	zinc finger E-box binding homeobox 1	6935	10:31608101-31818741	2		11.22	yes		CCRCC, melanoma			E		oncogene	Mis				6935,AREB6,BZP,ENSG00000148516.17,FECD6,NIL-2-A,P37275,PPCD3,TCF8,ZEB,ZEB1,Zfhep,Zfhx1a
ZFHX3	zinc finger homeobox 3	463	16:72816784-73082274	1	Yes	22.3	yes		endometrial, gastric, prostate			E	Dom	TSG	Mis, N				463,ATBF1,ENSG00000140836.10,Q15911,ZFHX3,ZNF927
ZMYM2	zinc finger protein 198	7750	13:20532810-20665968	1		12.11	yes		MPN, NHL			L	Dom	fusion	T	FGFR1			7750,ENSG00000121741.12,FIM,MYM,Q9UBW7,RAMP,ZMYM2,ZNF198
ZMYM3	zinc finger MYM-type containing 3	9203	X:70459474-70474499	2		13.1	yes		CRC, breast cancer			E		TSG	F				9203,DXS6673E,ENSG00000147130.10,KIAA0385,MYM,Q14202,ZMYM3,ZNF198L2,ZNF261
ZNF331	zinc finger protein 331	55422	19:54024278-54083523	1		13.42	yes		follicular thyroid adenoma			E	Dom	TSG, fusion	T	?			55422,ENSG00000130844.12,Q9NQX6,RITA,ZNF331,ZNF361,ZNF463
ZNF384	zinc finger protein 384 (CIZ/NMP4)	171017	12:6775814-6798676	1		13.31	yes		ALL			L	Dom	fusion	T	EWSR1, TAF15			171017,CAGH1A,CIZ,ENSG00000126746.13,NMP4,NP,Q8TF68,TNRC1,ZNF384
ZNF429	zinc finger protein 429	353088	19:21688366-21720880	2		12	yes		GBM			O			Mis				353088,ENSG00000197013.5,Q86V71,ZNF429
ZNF479	zinc finger protein 479	90827	7:57187321-57207571	2		11.2	yes		lung cancer, bladder carcinoma, prostate carcinoma			E			Mis				90827,ENSG00000185177.8,KR19,Q96JC4,ZNF479
ZNF521	zinc finger protein 521	25925	18:22641890-22932116	1		11.2	yes		ALL			L	Dom	oncogene, fusion	T	PAX5			25925,EHZF,ENSG00000198795.6,Evi3,Q96K83,ZNF521
ZNRF3	zinc and ring finger 3	84133	22:29279580-29453475	2		12.1	yes		colorectal cancer, adrenocortical carcinoma, gastric cancer			E		TSG	N, F, Mis				84133,BK747E2.3,ENSG00000183579.11,FLJ22057,KIAA1133,Q9ULT6,RNF203,ZNRF3
ZRSR2	zinc finger (CCCH type), RNA-binding motif and serine/arginine rich 2	8233	X:15808595-15841383	1	Yes	22.2	yes		MDS, CLL			L	Rec	TSG	F, S, Mis				8233,ENSG00000169249.8,Q15696,U2AF1-RS2,U2AF1L2,URP,ZC3H22,ZRSR2

## Sheet: CGCPoint
Gene_symbol
PTPN11
AKT1
EGFR
ERBB2
FGFR2
APC
ARID2
BRAF
CTNNB1
IDH1
KRAS
NFE2L2
NPM1
NRAS
PIK3CA
PIK3R1
PPP2R1A
PTEN
SMAD4
ARID1A
ASXL1
BRCA2
CDK12
CEBPA
CREBBP
FBXW7
FGFR3
FLT3
FUBP1
GATA3
GNAS
KDM6A
MAP2K4
MET
NOTCH1
PBRM1
PDGFRA
PTCH1
SETD2
SMARCA4
STK11
TP53
VHL
WT1
ABL1
ALK
ATM
ATRX
BAP1
BRCA1
CDKN2A
CIC
CYLD
DNMT3A
GNAQ
HRAS
JAK2
KIT
MED12
NF1
PHF6
RB1
RET
SF3B1
TET2
XPO1
AMER1
BCOR
CARD11
DICER1
EP300
JAK1
KDM5C
MEN1
MLH1
MSH2
MYD88
NF2
NOTCH2
PAX5
SMARCB1
SMO
SRSF2
TNFAIP3
U2AF1
DAXX
FBXO11
FOXL2
GNA11
JAK3
MPL
MSH6
PRDM1
PRKAR1A
SOCS1
BCL6
CD79B
GATA1
GATA2
H3F3A
HNF1A
KDR
KLF6
SUFU
TSHR
CD79A
DNM2
PHOX2B
TNFRSF14
ARHGAP26
ECT2L
FAM46C
ZRSR2
EZH1
FAS
CDH1
MLL3
MLL2

## Sheet: CTAT
Gene	Cancer	KEY	Tumor suppressor or oncogene prediction (by 20/20+)	Decision	Tissue Frequency	Pancan Frequency	Consensus Score	Correlation adusted score	Novel	Rescue Notes	Note about previous publication
ABL1	PANCAN	ABL1_PANCAN		rescued	NA	0.0117	0	#N/A	0	Evidence from OncoImpact/DriverNET overlap (SNV result)	#N/A
ACVR1	UCEC	ACVR1_UCEC	oncogene	official	0.053	0.0075	1.5	1.5	0		0
ACVR1B	PANCAN	ACVR1B_PANCAN	possible tsg	official	NA	0.0109	1	0	0		Found in 24132290
ACVR2A	COADREAD	ACVR2A_COADREAD	tsg	official	0.0285	0.014	1.5	1.5	0		Found in 22810696
ACVR2A	LIHC	ACVR2A_LIHC	possible tsg	official	0.0311	0.014	1.5	1.5	0		Found in private communication about integrative LIHC analysis
ACVR2A	PANCAN	ACVR2A_PANCAN	possible tsg	official	NA	0.014	2	2	0		Found in 24132290
AJUBA	PANCAN	AJUBA_PANCAN	tsg	official	NA	0.009	2	1.48	0		Found in 24132290
AJUBA	HNSC	AJUBA_HNSC	tsg	official	0.0637	0.009	4.5	3.41	0		Found in 25631445
AKT1	CESC	AKT1_CESC	oncogene	official	0.0255	0.0101	1.5	1.5	0		0
AKT1	PRAD	AKT1_PRAD	oncogene	official	0.0063	0.0101	1.5	1.5	0		Found in 26544944
AKT1	PANCAN	AKT1_PANCAN	oncogene	official	NA	0.0101	2.5	2.5	0		Found in 24132290
AKT1	THCA	AKT1_THCA	oncogene	official	0.0102	0.0101	2.5	2.5	0		0
AKT1	UCEC	AKT1_UCEC	oncogene	official	0.0354	0.0101	3	3	0		0
AKT1	BRCA	AKT1_BRCA	oncogene	official	0.0321	0.0101	4	3.52	0		Found in 23000897
ALB	LIHC	ALB_LIHC	possible tsg	official	0.1356	0.0166	2.5	2.08	1		Found in private communication about integrative LIHC analysis
ALK	PANCAN	ALK_PANCAN		rescued	NA	0.0243	0	#N/A	0	Evidence from OncoImpact (SNV result)	#N/A
AMER1	PANCAN	AMER1_PANCAN	possible tsg	official	NA	0.0274	2	2	0		0
AMER1	COADREAD	AMER1_COADREAD	possible tsg	official	0.1171	0.0274	3	2.43	0		0
APC	PRAD	APC_PRAD	tsg	official	0.021	0.0587	3	1.99	0		0
APC	PANCAN	APC_PANCAN	tsg	official	NA	0.0587	3.5	2.98	0		Found in 24132290
APC	STAD	APC_STAD	tsg	official	0.0896	0.0587	4	3.47	0		Found in 25079317
APC	COADREAD	APC_COADREAD	tsg	official	0.8196	0.0587	4.5	2.93	0		Found in 22810696
APOB	LIHC	APOB_LIHC	possible tsg	official	0.1017	0.0808	1.5	1.5	1		Found in private communication about integrative LIHC analysis
AR	PANCAN	AR_PANCAN		rescued	NA	0.0146	0	#N/A	0	Evidence from OncoImpact (SNV result)	#N/A
ARAF	PANCAN	ARAF_PANCAN		rescued	NA	0.0079	0	#N/A	0	Evidence from DriverNet (SNV result)	#N/A
ARHGAP35	LUSC	ARHGAP35_LUSC	tsg	official	0.0603	0.0258	2	2	0		0
ARHGAP35	PANCAN	ARHGAP35_PANCAN	tsg	official	NA	0.0258	2.5	1.98	0		Found in 24132290
ARHGAP35	UCEC	ARHGAP35_UCEC	tsg	official	0.1389	0.0258	3	2.7	0		0
ARID1A	ESCA	ARID1A_ESCA	tsg	official	0.0698	0.0669	1	0	0		Found in 28052061
ARID1A	LUAD	ARID1A_LUAD	tsg	official	0.0464	0.0669	2	2	0		Found in 25079552
ARID1A	LUSC	ARID1A_LUSC	tsg	official	0.0733	0.0669	2	2	0		0
ARID1A	UCS	ARID1A_UCS	tsg	official	0.0909	0.0669	2	2	0		Found in 28292439
ARID1A	CHOL	ARID1A_CHOL		official	0.1176	0.0669	2.5	1.8	0		Found in 28297679
ARID1A	COADREAD	ARID1A_COADREAD	possible oncogene	official	0.0506	0.0669	2.5	2.5	0		Found in 22810696
ARID1A	CESC	ARID1A_CESC	tsg	official	0.0584	0.0669	3	1.91	0		Found in 28112728
ARID1A	LGG	ARID1A_LGG	possible tsg	official	0.0392	0.0669	3	2.47	0		Found in 26061751
ARID1A	PAAD	ARID1A_PAAD	tsg	official	0.0516	0.0669	3	2.45	0		Found in private communication about integrative PAAD analysis
ARID1A	BLCA	ARID1A_BLCA	tsg	official	0.2591	0.0669	3.5	2.43	0		Found in 24476821
ARID1A	BRCA	ARID1A_BRCA	tsg	official	0.0334	0.0669	3.5	3.5	0		0
ARID1A	LIHC	ARID1A_LIHC	tsg	official	0.0904	0.0669	3.5	3.08	0		Found in private communication about integrative LIHC analysis
ARID1A	PANCAN	ARID1A_PANCAN	tsg	official	NA	0.0669	3.5	2.98	0		Found in 24132290
ARID1A	UCEC	ARID1A_UCEC	tsg	official	0.3965	0.0669	3.5	3.2	0		Found in 23636398
ARID1A	STAD	ARID1A_STAD	tsg	official	0.1541	0.0669	4	3.47	0		Found in 25079317
ARID2	HNSC	ARID2_HNSC	possible tsg	official	0.0378	0.0316	2	1.46	0		0
ARID2	LGG	ARID2_LGG	possible tsg	official	0.0196	0.0316	2	1.47	0		0
ARID2	STAD	ARID2_STAD	possible tsg	official	0.0532	0.0316	2	1.47	0		0
ARID2	LIHC	ARID2_LIHC	tsg	official	0.0565	0.0316	3	3	0		Found in private communication about integrative LIHC analysis
ARID2	PANCAN	ARID2_PANCAN	tsg	official	NA	0.0316	3.5	2.98	0		0
ARID2	SKCM	ARID2_SKCM	tsg	official	0.1209	0.0316	3.5	3.5	0		Found in 26091043
ARID5B	UCEC	ARID5B_UCEC	possible tsg	official	0.1212	0.0172	1.5	1.2	0		0
ASXL1	PANCAN	ASXL1_PANCAN	possible tsg	official	NA	0.021	1.5	1.5	0		Found in 24132290
ASXL1	LAML	ASXL1_LAML	tsg	official	0.0432	0.021	2.5	2.5	0		0
ASXL2	PANCAN	ASXL2_PANCAN	possible tsg	official	NA	0.0185	1.5	1.5	0		0
ASXL2	BLCA	ASXL2_BLCA	possible tsg	official	0.0751	0.0185	3	2.58	0		0
ATF7IP	UCEC	ATF7IP_UCEC	possible tsg	official	0.048	0.0175	1.5	1.5	1		0
ATF7IP	PANCAN	ATF7IP_PANCAN	tsg	official	NA	0.0175	2	1.48	1		0
ATM	UCEC	ATM_UCEC	tsg	official	0.1035	0.0412	1.5	1.5	0		0
ATM	BLCA	ATM_BLCA	possible tsg	official	0.1347	0.0412	2	1.58	0		0
ATM	PANCAN	ATM_PANCAN	tsg	official	NA	0.0412	3	2.48	0		Found in 24132290
ATM	LUAD	ATM_LUAD	tsg	official	0.0789	0.0412	3.5	3.5	0		0
ATM	KIRC	ATM_KIRC	tsg	official	0.0408	0.0412	4	2.97	0		0
ATR	PANCAN	ATR_PANCAN	possible tsg	official	NA	0.0281	0.5	0	0		Found in 24132290
ATR	UCEC	ATR_UCEC	possible tsg	official	0.048	0.0281	0.5	0	0		Found in 23636398
ATRX	ACC	ATRX_ACC	possible tsg	official	0.0444	0.0569	2	2	0		Found in 27165744
ATRX	GBM	ATRX_GBM	tsg	official	0.074	0.0569	3.5	2.41	0		Found in 24120142
ATRX	PANCAN	ATRX_PANCAN	tsg	official	NA	0.0569	4	3.48	0		Found in 24132290
ATRX	SARC	ATRX_SARC	tsg	official	0.1667	0.0569	5	3.21	0		Found in private communication about integrative SARC analysis
ATRX	LGG	ATRX_LGG	tsg	official	0.3824	0.0569	5.5	3.57	0		Found in 26061751
ATXN3	PANCAN	ATXN3_PANCAN	possible tsg	official	NA	0.004	1.5	1.5	1		0
AXIN1	PANCAN	AXIN1_PANCAN	tsg	official	NA	0.0141	2.5	1.98	0		0
AXIN1	LIHC	AXIN1_LIHC	tsg	official	0.0763	0.0141	3.5	3.08	0		Found in private communication about integrative LIHC analysis
AXIN2	PANCAN	AXIN2_PANCAN	possible tsg	rescued	NA	0.0127	0	#N/A	0	Evidence from OncoImpact (SNV result)	#N/A
B2M	PANCAN	B2M_PANCAN	possible tsg	official	NA	0.0091	2.5	1.98	0		0
B2M	DLBC	B2M_DLBC	possible tsg	official	0.2432	0.0091	3	2.2	0		0
BAP1	KIRP	BAP1_KIRP	possible tsg	official	0.0509	0.0214	2	1.28	0		0
BAP1	PANCAN	BAP1_PANCAN	tsg	official	NA	0.0214	3	2.48	0		Found in 24132290
BAP1	CHOL	BAP1_CHOL	tsg	official	0.1765	0.0214	3.5	2.8	0		Found in 28297679
BAP1	LIHC	BAP1_LIHC	tsg	official	0.0593	0.0214	3.5	3.08	0		Found in private communication about integrative LIHC analysis
BAP1	UVM	BAP1_UVM	tsg	official	0.1625	0.0214	3.5	2.79	0		Found in private communication about integrative UVM analysis
BAP1	MESO	BAP1_MESO	tsg	official	0.2222	0.0214	4.5	2.65	0		0
BAP1	KIRC	BAP1_KIRC	tsg	official	0.106	0.0214	6.5	4.76	0		Found in 23792563
BCL2	PANCAN	BCL2_PANCAN		rescued	NA	0.004	0	#N/A	0	Evidence from DriverNet (CNA result) and OncoImpact (CNA result)	#N/A
BCL2L11	UCS	BCL2L11_UCS		official	0.0364	0.0054	1.5	1.5	0		0
BCOR	UCEC	BCOR_UCEC	possible oncogene	official	0.1111	0.0265	2.5	2.2	0		0
BCOR	STAD	BCOR_STAD	tsg	official	0.056	0.0265	3	2.47	0		Found in 25079317
BCOR	PANCAN	BCOR_PANCAN	tsg	official	NA	0.0265	3.5	2.98	0		0
BRAF	PRAD	BRAF_PRAD	possible oncogene	official	0.0126	0.071	0.5	0	0		Found in 26544944
BRAF	GBM	BRAF_GBM	oncogene	official	0.0193	0.071	2.5	2.5	0		Found in 24120142
BRAF	COADREAD	BRAF_COADREAD	oncogene	official	0.0506	0.071	4.5	4.5	0		Found in 22810696
BRAF	PANCAN	BRAF_PANCAN	oncogene	official	NA	0.071	5	4.48	0		Found in 24132290
BRAF	LUAD	BRAF_LUAD	oncogene	official	0.0719	0.071	5.5	5	0		Found in 25079552
BRAF	SKCM	BRAF_SKCM	oncogene	official	0.5213	0.071	6	5.54	0		Found in 26091043
BRAF	THCA	BRAF_THCA	oncogene	official	0.5915	0.071	7	4.37	0		Found in 25417114
BRCA1	OV	BRCA1_OV	possible tsg	official	0.0441	0.0205	1	0	0		Found in 21720365
BRCA1	PANCAN	BRCA1_PANCAN	tsg	official	NA	0.0205	2.5	1.98	0		Found in 24132290
BRCA1	BRCA	BRCA1_BRCA	tsg	official	0.0308	0.0205	3	3	0		0
BRCA2	PANCAN	BRCA2_PANCAN	possible tsg	official	NA	0.0327	0.5	0	0		Found in 24132290
BRD7	LIHC	BRD7_LIHC	tsg	official	0.0311	0.0085	1.5	1.5	1		0
BRD7	PANCAN	BRD7_PANCAN	tsg	official	NA	0.0085	2.5	1.98	1		0
BRD7	SKCM	BRD7_SKCM	tsg	official	0.0284	0.0085	2.5	2.5	1		0
BTG2	DLBC	BTG2_DLBC	possible tsg	official	0.3514	0.0057	2	1.2	1		0
CACNA1A	PANCAN	CACNA1A_PANCAN	possible oncogene	official	NA	0.0343	2	2	1		0
CARD11	DLBC	CARD11_DLBC	possible oncogene	official	0.2162	0.028	2	1.2	0		0
CASP8	CESC	CASP8_CESC	tsg	official	0.0438	0.0175	2.5	2.5	0		Found in 28112728
CASP8	STAD	CASP8_STAD	possible tsg	official	0.0224	0.0175	2.5	2.5	0		0
CASP8	PANCAN	CASP8_PANCAN	tsg	official	NA	0.0175	3	2.48	0		0
CASP8	BRCA	CASP8_BRCA	possible tsg	official	0.0205	0.0175	3.5	2.45	0		0
CASP8	HNSC	CASP8_HNSC	tsg	official	0.1036	0.0175	5	3.91	0		Found in 25631445
CBFB	PANCAN	CBFB_PANCAN	possible tsg	official	NA	0.0048	0.5	0	0		Found in 24132290
CBFB	BRCA	CBFB_BRCA	possible tsg	official	0.0231	0.0048	2	1.52	0		0
CBWD3	PANCAN	CBWD3_PANCAN		official	NA	0.0007	1.5	1.5	1		0
CCND1	PANCAN	CCND1_PANCAN	possible oncogene	official	NA	0.0077	2.5	2.5	0		Found in 24132290
CCND1	UCEC	CCND1_UCEC	possible oncogene	official	0.0707	0.0077	3.5	2.67	0		0
CD70	DLBC	CD70_DLBC	possible tsg	official	0.1081	0.0037	1.5	1.5	0		0
CD79B	DLBC	CD79B_DLBC	oncogene	official	0.1351	0.0039	3.5	2.7	0		0
CDH1	PANCAN	CDH1_PANCAN	tsg	official	NA	0.0243	2.5	1.98	0		Found in 24132290
CDH1	STAD	CDH1_STAD	oncogene	official	0.0896	0.0243	3	3	0		Found in 25079317
CDH1	BRCA	CDH1_BRCA	tsg	official	0.1309	0.0243	5	3.42	0		Found in 23000897
CDK12	OV	CDK12_OV	tsg	official	0.0466	0.0205	2	2	0		Found in 21720365
CDK12	PANCAN	CDK12_PANCAN	tsg	official	NA	0.0205	2.5	1.98	0		Found in 24132290
CDK4	PANCAN	CDK4_PANCAN	oncogene	official	NA	0.0044	2	2	0		0
CDK4	SKCM	CDK4_SKCM	oncogene	official	0.0261	0.0044	2.5	2.5	0		0
CDKN1A	LIHC	CDKN1A_LIHC	possible oncogene	official	0.0254	0.0091	1.5	1.5	0		0
CDKN1A	BLCA	CDKN1A_BLCA	tsg	official	0.0959	0.0091	2.5	2.08	0		Found in 24476821
CDKN1A	PANCAN	CDKN1A_PANCAN	tsg	official	NA	0.0091	3	2.48	0		Found in 24132290
CDKN1B	BRCA	CDKN1B_BRCA	possible tsg	official	0.0116	0.0066	1.5	1.5	0		Found in 23000897
CDKN1B	PANCAN	CDKN1B_PANCAN	possible tsg	official	NA	0.0066	2.5	1.98	0		Found in 24132290
CDKN2A	LIHC	CDKN2A_LIHC	possible tsg	official	0.0282	0.0399	1.5	1.5	0		Found in private communication about integrative LIHC analysis
CDKN2A	LUAD	CDKN2A_LUAD	possible tsg	official	0.0371	0.0399	2	2	0		Found in 25079552
CDKN2A	STAD	CDKN2A_STAD	possible tsg	official	0.0392	0.0399	2	2	0		0
CDKN2A	BLCA	CDKN2A_BLCA	tsg	official	0.0518	0.0399	3.5	2.43	0		Found in 24476821
CDKN2A	ESCA	CDKN2A_ESCA	possible tsg	official	0.0814	0.0399	4	4	0		Found in 28052061
CDKN2A	PANCAN	CDKN2A_PANCAN	tsg	official	NA	0.0399	4	3.48	0		Found in 24132290
CDKN2A	LUSC	CDKN2A_LUSC	tsg	official	0.1616	0.0399	4.5	4.5	0		Found in 22960745
CDKN2A	SKCM	CDKN2A_SKCM	tsg	official	0.1137	0.0399	4.5	4.5	0		Found in 26091043
CDKN2A	HNSC	CDKN2A_HNSC	tsg	official	0.2072	0.0399	5	3.91	0		Found in 25631445
CDKN2A	PAAD	CDKN2A_PAAD	tsg	official	0.2258	0.0399	5	3	0		Found in private communication about integrative PAAD analysis
CDKN2C	PANCAN	CDKN2C_PANCAN	possible tsg	rescued	NA	0.0037	0	#N/A	0	Expert curation	#N/A
CEBPA	LAML	CEBPA_LAML	possible oncogene	rescued	0.0072	0.0019	0	#N/A	0	Poor Variant Calling in liquid tumor, from manuscript	#N/A
CHD3	PANCAN	CHD3_PANCAN	possible tsg	official	NA	0.0203	1.5	1.5	1		0
CHD3	UCEC	CHD3_UCEC	possible tsg	official	0.1086	0.0203	2	1.7	1		0
CHD4	BRCA	CHD4_BRCA	oncogene	official	0.0257	0.031	1.5	1.5	0		0
CHD4	UCS	CHD4_UCS	possible tsg	official	0.1455	0.031	1.5	1.5	0		Found in 28292439
CHD4	UCEC	CHD4_UCEC	possible oncogene	official	0.1692	0.031	2.5	2.2	0		0
CHD4	PANCAN	CHD4_PANCAN	possible oncogene	official	NA	0.031	3	2.48	0		0
CHD8	PANCAN	CHD8_PANCAN	tsg	official	NA	0.0229	1.5	1.5	0		0
CHEK2	PANCAN	CHEK2_PANCAN	possible tsg	official	NA	0.0087	1	0	0		Found in 24132290
CIC	PANCAN	CIC_PANCAN	possible tsg	official	NA	0.0276	4.5	3.98	0		0
CIC	LGG	CIC_LGG	possible tsg	official	0.2137	0.0276	7.5	5.12	0		Found in 26061751
CNBD1	STAD	CNBD1_STAD	oncogene	official	0.042	0.0141	2.5	2.5	0		0
COL5A1	SKCM	COL5A1_SKCM	oncogene	official	0.1777	0.0397	1.5	1.5	0		0
CREB3L3	LIHC	CREB3L3_LIHC	possible tsg	official	0.0169	0.0096	1	0	1		Found in private communication about integrative LIHC analysis
CREBBP	BLCA	CREBBP_BLCA	tsg	official	0.1269	0.0366	2.5	2.08	0		0
CREBBP	PANCAN	CREBBP_PANCAN	tsg	official	NA	0.0366	3	2.48	0		0
CSDE1	PCPG	CSDE1_PCPG	tsg	official	0.0223	0.0118	2.5	2.5	0		Found in 28162975
CTCF	BRCA	CTCF_BRCA	possible tsg	official	0.0257	0.0194	2	1.52	0		Found in 23000897
CTCF	PANCAN	CTCF_PANCAN	tsg	official	NA	0.0194	3	2.48	0		Found in 24132290
CTCF	UCEC	CTCF_UCEC	tsg	official	0.1843	0.0194	4.5	4.2	0		0
CTNNB1	BLCA	CTNNB1_BLCA	oncogene	official	0.0311	0.0357	2	2	0		0
CTNNB1	COADREAD	CTNNB1_COADREAD	oncogene	official	0.038	0.0357	2.5	2.5	0		Found in 22810696
CTNNB1	SKCM	CTNNB1_SKCM	oncogene	official	0.0521	0.0357	2.5	2.18	0		Found in 26091043
CTNNB1	PRAD	CTNNB1_PRAD	oncogene	official	0.0189	0.0357	3.5	3.5	0		Found in 26544944
CTNNB1	STAD	CTNNB1_STAD	oncogene	official	0.0476	0.0357	3.5	3.5	0		Found in 25079317
CTNNB1	LUAD	CTNNB1_LUAD	oncogene	official	0.0394	0.0357	4	3.5	0		0
CTNNB1	PANCAN	CTNNB1_PANCAN	oncogene	official	NA	0.0357	4.5	3.98	0		Found in 24132290
CTNNB1	UCEC	CTNNB1_UCEC	oncogene	official	0.2146	0.0357	4.5	3.67	0		Found in 23636398
CTNNB1	ACC	CTNNB1_ACC	oncogene	official	0.1556	0.0357	5	3.14	0		Found in 27165744
CTNNB1	LIHC	CTNNB1_LIHC	oncogene	official	0.2627	0.0357	6.5	5.03	0		Found in private communication about integrative LIHC analysis
CTNND1	UCEC	CTNND1_UCEC	tsg	official	0.0631	0.0153	1.5	1.5	0		0
CTNND1	PANCAN	CTNND1_PANCAN	tsg	official	NA	0.0153	2.5	1.98	0		0
CUL1	BLCA	CUL1_BLCA	oncogene	official	0.0466	0.012	1.5	1.5	0		0
CUL1	PANCAN	CUL1_PANCAN	oncogene	official	NA	0.012	2.5	1.98	0		0
CUL3	HNSC	CUL3_HNSC	possible tsg	official	0.0359	0.014	2	2	1		0
CUL3	LUSC	CUL3_LUSC	tsg	official	0.056	0.014	2	2	1		0
CUL3	PANCAN	CUL3_PANCAN	tsg	official	NA	0.014	2.5	1.98	1		0
CUL3	KIRP	CUL3_KIRP	tsg	official	0.0364	0.014	4.5	3.78	1		0
CYLD	HNSC	CYLD_HNSC	possible tsg	official	0.0239	0.0098	2	2	0		0
CYSLTR2	UVM	CYSLTR2_UVM	oncogene	official	0.0375	0.0074	2.5	2.5	1		Found in private communication about integrative UVM analysis
DACH1	SKCM	DACH1_SKCM	oncogene	official	0.0853	0.0176	1.5	1.5	1		0
DAZAP1	PANCAN	DAZAP1_PANCAN	possible tsg	official	NA	0.0087	2	2	1		0
DDX3X	SKCM	DDX3X_SKCM	tsg	official	0.0545	0.0144	1.5	1.5	0		Found in 26091043
DDX3X	PANCAN	DDX3X_PANCAN	tsg	official	NA	0.0144	2	1.48	0		0
DHX9	LIHC	DHX9_LIHC	possible oncogene	official	0.0311	0.0131	1.5	1.5	0		0
DIAPH2	BLCA	DIAPH2_BLCA	possible oncogene	official	0.0544	0.016	2	2	1		0
DICER1	UCEC	DICER1_UCEC	possible oncogene	official	0.0631	0.0193	2	2	0		0
DMD	STAD	DMD_STAD	oncogene	official	0.1064	0.0703	1.5	1.5	0		0
DNMT3A	PANCAN	DNMT3A_PANCAN	tsg	official	NA	0.0206	1.5	1.5	0		Found in 24132290
DNMT3A	THCA	DNMT3A_THCA	tsg	official	0.0081	0.0206	2	2	0		0
DNMT3A	LAML	DNMT3A_LAML	tsg	official	0.1223	0.0206	2.5	1.86	0		Found in 23634996
EEF1A1	PANCAN	EEF1A1_PANCAN	possible oncogene	official	NA	0.0112	2	2	0		0
EEF1A1	LIHC	EEF1A1_LIHC	oncogene	official	0.0282	0.0112	3.5	3.08	0		Found in private communication about integrative LIHC analysis
EEF2	PAAD	EEF2_PAAD	tsg	official	0.0194	0.0107	1.5	1.5	1		0
EGFR	PANCAN	EGFR_PANCAN	oncogene	official	NA	0.0378	4	3.48	0		Found in 24132290
EGFR	GBM	EGFR_GBM	oncogene	official	0.2315	0.0378	5.5	4.74	0		Found in 24120142
EGFR	LUAD	EGFR_LUAD	oncogene	official	0.1392	0.0378	5.5	5	0		Found in 25079552
EGFR	LGG	EGFR_LGG	oncogene	official	0.0686	0.0378	6.5	4.72	0		Found in 26061751
EGR3	PANCAN	EGR3_PANCAN		rescued	NA	0.0061	0	#N/A	0	Evidence from DriverNet (SNV result)	#N/A
EIF1AX	PANCAN	EIF1AX_PANCAN	possible oncogene	official	NA	0.0062	3.5	3.5	1		0
EIF1AX	THCA	EIF1AX_THCA	oncogene	official	0.0142	0.0062	4	3.56	1		Found in 25417114
EIF1AX	UVM	EIF1AX_UVM	oncogene	official	0.125	0.0062	4.5	3.25	1		Found in private communication about integrative UVM analysis
ELF3	PANCAN	ELF3_PANCAN	possible tsg	official	NA	0.0133	1.5	1.5	0		Found in 24132290
ELF3	BLCA	ELF3_BLCA	possible tsg	official	0.1399	0.0133	2	1.58	0		Found in 24476821
EP300	UCEC	EP300_UCEC	tsg	official	0.0909	0.033	1.5	1.5	0		0
EP300	LUSC	EP300_LUSC	oncogene	official	0.0366	0.033	2.5	2.5	0		0
EP300	PANCAN	EP300_PANCAN	tsg	official	NA	0.033	3.5	2.98	0		Found in 24132290
EP300	BLCA	EP300_BLCA	tsg	official	0.1373	0.033	4.5	3.43	0		Found in 24476821
EP300	HNSC	EP300_HNSC	possible tsg	official	0.0737	0.033	4.5	3.96	0		0
EP300	CESC	EP300_CESC	tsg	official	0.1095	0.033	6	4.36	0		Found in 28112728
EPAS1	PCPG	EPAS1_PCPG	oncogene	official	0.0447	0.0133	6	4.25	0		Found in 28162975
EPHA2	CHOL	EPHA2_CHOL	tsg	official	0.1176	0.0158	2.5	2.5	0		0
EPHA2	PANCAN	EPHA2_PANCAN	tsg	official	NA	0.0158	2.5	1.98	0		0
EPHA2	HNSC	EPHA2_HNSC	tsg	official	0.0478	0.0158	4	4	0		0
EPHA3	PANCAN	EPHA3_PANCAN		rescued	NA	0.0361	0	#N/A	0	Evidence from OncoImpact (SNV result)	#N/A
ERBB2	ESCA	ERBB2_ESCA	possible oncogene	official	0.0465	0.0228	0.5	0	0		Found in 28052061
ERBB2	STAD	ERBB2_STAD	oncogene	official	0.042	0.0228	2	2	0		Found in 25079317
ERBB2	UCEC	ERBB2_UCEC	oncogene	official	0.0455	0.0228	2	2	0		0
ERBB2	CESC	ERBB2_CESC	oncogene	official	0.0511	0.0228	2.5	2.5	0		0
ERBB2	BLCA	ERBB2_BLCA	oncogene	official	0.1295	0.0228	3	2.58	0		0
ERBB2	PANCAN	ERBB2_PANCAN	oncogene	official	NA	0.0228	3.5	2.98	0		0
ERBB2	BRCA	ERBB2_BRCA	oncogene	official	0.0257	0.0228	5	4.52	0		0
ERBB3	CESC	ERBB3_CESC	oncogene	official	0.0511	0.0257	1.5	1.5	0		Found in 28112728
ERBB3	BLCA	ERBB3_BLCA	oncogene	official	0.1192	0.0257	2	1.58	0		Found in 24476821
ERBB3	PANCAN	ERBB3_PANCAN	possible oncogene	official	NA	0.0257	2	2	0		0
ERBB3	UCEC	ERBB3_UCEC	oncogene	official	0.0783	0.0257	2	2	0		0
ERBB4	STAD	ERBB4_STAD	oncogene	official	0.098	0.0386	1.5	1.5	0		0
ERCC2	PANCAN	ERCC2_PANCAN	possible oncogene	official	NA	0.0113	1	0	0		Found in 24132290
ERCC2	BLCA	ERCC2_BLCA	oncogene	official	0.0933	0.0113	3.5	3.08	0		Found in 24476821
ESR1	PANCAN	ESR1_PANCAN		rescued	NA	0.0112	0	#N/A	0	Evidence from OncoImpact (SNV result) & Structural tools	#N/A
EZH2	LAML	EZH2_LAML		rescued	0	0.0082	0	#N/A	0	Poor Variant Calling in liquid tumor, from manuscript	#N/A
FAM46D	STAD	FAM46D_STAD	oncogene	official	0.0196	0.011	1	0	1		Found in 25079317
FAT1	CESC	FAT1_CESC	possible tsg	official	0.0803	0.0622	2	2	0		0
FAT1	UCEC	FAT1_UCEC	tsg	official	0.1515	0.0622	2	1.7	0		0
FAT1	BLCA	FAT1_BLCA	tsg	official	0.1166	0.0622	2.5	2.08	0		0
FAT1	PANCAN	FAT1_PANCAN	tsg	official	NA	0.0622	2.5	1.98	0		Found in 24132290
FAT1	LUSC	FAT1_LUSC	tsg	official	0.1552	0.0622	3.5	3.5	0		0
FAT1	HNSC	FAT1_HNSC	tsg	official	0.241	0.0622	4	4	0		Found in 25631445
FBXW7	BRCA	FBXW7_BRCA	possible oncogene	official	0.018	0.0377	1.5	1.5	0		0
FBXW7	ESCA	FBXW7_ESCA	tsg	official	0.0523	0.0377	2	2	0		0
FBXW7	STAD	FBXW7_STAD	tsg	official	0.0308	0.0377	2	2	0		0
FBXW7	LUSC	FBXW7_LUSC	possible tsg	official	0.056	0.0377	2.5	2.5	0		0
FBXW7	UCEC	FBXW7_UCEC	possible oncogene	official	0.1641	0.0377	3.5	3.2	0		Found in 23636398
FBXW7	BLCA	FBXW7_BLCA	tsg	official	0.0907	0.0377	4.5	3.43	0		Found in 24476821
FBXW7	COADREAD	FBXW7_COADREAD	tsg	official	0.1203	0.0377	4.5	3.5	0		Found in 22810696
FBXW7	PANCAN	FBXW7_PANCAN	tsg	official	NA	0.0377	4.5	3.98	0		Found in 24132290
FBXW7	CESC	FBXW7_CESC	possible tsg	official	0.1131	0.0377	5.5	3.86	0		Found in 28112728
FBXW7	UCS	FBXW7_UCS	oncogene	official	0.3818	0.0377	5.5	4.82	0		Found in 28292439
FBXW7	HNSC	FBXW7_HNSC	possible tsg	official	0.0757	0.0377	6	4.91	0		0
FGFR1	PANCAN	FGFR1_PANCAN		rescued	NA	0.0115	0	#N/A	0	Evidence from OncoIMPACT (SNV result)	#N/A
FGFR2	LUSC	FGFR2_LUSC	oncogene	official	0.0302	0.0194	1.5	1.5	0		0
FGFR2	PANCAN	FGFR2_PANCAN	oncogene	official	NA	0.0194	1.5	1.5	0		Found in 24132290
FGFR2	UCEC	FGFR2_UCEC	oncogene	official	0.1212	0.0194	2.5	2.2	0		0
FGFR3	PANCAN	FGFR3_PANCAN	oncogene	official	NA	0.0153	3	3	0		Found in 24132290
FGFR3	HNSC	FGFR3_HNSC	oncogene	official	0.0179	0.0153	3.5	3	0		0
FGFR3	BLCA	FGFR3_BLCA	oncogene	official	0.1528	0.0153	4	3.19	0		Found in 24476821
FLNA	HNSC	FLNA_HNSC	tsg	official	0.0359	0.0324	2	1.5	1		0
FLT3	LAML	FLT3_LAML	oncogene	official	0.0504	0.0176	1.5	1.5	0		Found in 23634996
FOXA1	BLCA	FOXA1_BLCA	possible tsg	official	0.0389	0.0134	1	0	0		Found in 24476821
FOXA1	PANCAN	FOXA1_PANCAN	possible oncogene	official	NA	0.0134	3.5	3.5	0		Found in 24132290
FOXA1	PRAD	FOXA1_PRAD	possible oncogene	official	0.065	0.0134	5	3.87	0		Found in 26544944
FOXA1	BRCA	FOXA1_BRCA	oncogene	official	0.0347	0.0134	6	4.42	0		0
FOXA2	UCEC	FOXA2_UCEC	possible tsg	official	0.0556	0.0093	2	1.7	0		0
FOXA2	PANCAN	FOXA2_PANCAN	possible tsg	official	NA	0.0093	2.5	2.5	0		Found in 24132290
FOXQ1	BLCA	FOXQ1_BLCA	possible tsg	official	0.0389	0.0053	0.5	0	0		Found in 24476821
FUBP1	PANCAN	FUBP1_PANCAN	tsg	official	NA	0.0133	2.5	1.98	0		0
FUBP1	LGG	FUBP1_LGG	possible tsg	official	0.0922	0.0133	5	3.07	0		Found in 26061751
GABRA6	GBM	GABRA6_GBM		official	0.045	0.0196	0.5	0	1		Found in 24120142
GATA3	PANCAN	GATA3_PANCAN	possible tsg	official	NA	0.024	1.5	1.5	0		Found in 24132290
GATA3	BRCA	GATA3_BRCA	possible tsg	official	0.1258	0.024	4	2.95	0		Found in 23000897
GNA11	SKCM	GNA11_SKCM	oncogene	official	0.019	0.0078	1.5	1.5	0		0
GNA11	PANCAN	GNA11_PANCAN	oncogene	official	NA	0.0078	2	2	0		0
GNA11	UVM	GNA11_UVM	oncogene	official	0.45	0.0078	4.5	3.25	0		Found in private communication about integrative UVM analysis
GNA13	BLCA	GNA13_BLCA	oncogene	official	0.0337	0.0059	1.5	1.5	0		0
GNAQ	PANCAN	GNAQ_PANCAN	oncogene	official	NA	0.0091	3	2.48	0		0
GNAQ	UVM	GNAQ_UVM	oncogene	official	0.5	0.0091	5.5	3.65	0		Found in private communication about integrative UVM analysis
GNAS	COADREAD	GNAS_COADREAD	oncogene	official	0.0348	0.02	1.5	1.5	0		0
GNAS	LIHC	GNAS_LIHC	oncogene	official	0.0282	0.02	1.5	1.5	0		0
GNAS	PAAD	GNAS_PAAD	oncogene	official	0.0387	0.02	2.5	2.5	0		Found in private communication about integrative PAAD analysis
GPS2	BRCA	GPS2_BRCA	possible tsg	official	0.0103	0.0051	2.5	2.02	0		0
GPS2	PANCAN	GPS2_PANCAN	tsg	official	NA	0.0051	2.5	1.98	0		0
GRIN2D	PANCAN	GRIN2D_PANCAN	possible oncogene	official	NA	0.0118	1.5	1.5	1		0
GTF2I	PANCAN	GTF2I_PANCAN	oncogene	official	NA	0.0145	1.5	1.5	1		0
GTF2I	THYM	GTF2I_THYM	oncogene	official	0.4959	0.0145	3.5	2.81	1		Found in private communication about integrative THYM analysis
H3F3A	PANCAN	H3F3A_PANCAN	possible oncogene	official	NA	0.0034	1.5	1.5	0		0
H3F3C	PANCAN	H3F3C_PANCAN		official	NA	0.007	0.5	0	0		Found in 24132290
HGF	PANCAN	HGF_PANCAN		rescued	NA	0.0231	0	#N/A	0	Evidence from OncoImpact/DriverNET overlap (SNV result)	#N/A
HIST1H1C	PANCAN	HIST1H1C_PANCAN		rescued	NA	0.0113	0	#N/A	0	Expert curation	#N/A
HIST1H1E	DLBC	HIST1H1E_DLBC	possible oncogene	official	0.2703	0.0108	2	1.2	0		0
HIST1H1E	LIHC	HIST1H1E_LIHC	possible tsg	official	0.0141	0.0108	2	1.46	0		0
HLA-A	LUSC	HLA-A_LUSC	possible tsg	official	0.0129	0.007	1.5	1.5	0		Found in 22960745
HLA-A	HNSC	HLA-A_HNSC	possible tsg	official	0.0438	0.007	2.5	1.96	0		Found in 25631445
HLA-A	PANCAN	HLA-A_PANCAN	tsg	official	NA	0.007	3	2.48	0		0
HLA-B	DLBC	HLA-B_DLBC	tsg	official	0.1081	0.0091	2	2	0		0
HLA-B	HNSC	HLA-B_HNSC	tsg	official	0.0398	0.0091	2.5	2.5	0		0
HLA-B	PANCAN	HLA-B_PANCAN	tsg	official	NA	0.0091	2.5	1.98	0		0
HLA-B	CESC	HLA-B_CESC	tsg	official	0.0365	0.0091	3	3	0		Found in 28112728
HRAS	SKCM	HRAS_SKCM	oncogene	official	0.0166	0.0145	0.5	0	0		Found in 26091043
HRAS	LUSC	HRAS_LUSC	oncogene	official	0.0172	0.0145	2	2	0		0
HRAS	PRAD	HRAS_PRAD	oncogene	official	0.0084	0.0145	2.5	2.5	0		Found in 26544944
HRAS	BLCA	HRAS_BLCA	oncogene	official	0.0492	0.0145	3	2.58	0		Found in 24476821
HRAS	HNSC	HRAS_HNSC	oncogene	official	0.0637	0.0145	4	3.5	0		0
HRAS	PANCAN	HRAS_PANCAN	oncogene	official	NA	0.0145	4	4	0		0
HRAS	THYM	HRAS_THYM	oncogene	official	0.0826	0.0145	4.5	3.81	0		Found in private communication about integrative THYM analysis
HRAS	THCA	HRAS_THCA	oncogene	official	0.0346	0.0145	5	4.56	0		Found in 25417114
HRAS	PCPG	HRAS_PCPG	oncogene	official	0.1006	0.0145	5.5	3.51	0		Found in 28162975
HUWE1	HNSC	HUWE1_HNSC	possible tsg	official	0.1016	0.0488	2.5	2.5	0		0
IDH1	LIHC	IDH1_LIHC	oncogene	official	0.0198	0.0556	2.5	2.5	0		0
IDH1	PRAD	IDH1_PRAD	oncogene	official	0.0084	0.0556	3.5	3.04	0		0
IDH1	LAML	IDH1_LAML	oncogene	official	0.036	0.0556	4	2.94	0		Found in 23634996
IDH1	CHOL	IDH1_CHOL	oncogene	official	0.1471	0.0556	4.5	3.8	0		Found in 28297679
IDH1	GBM	IDH1_GBM	oncogene	official	0.0514	0.0556	4.5	3.74	0		Found in 24120142
IDH1	SKCM	IDH1_SKCM	oncogene	official	0.0569	0.0556	4.5	4.5	0		Found in 26091043
IDH1	PANCAN	IDH1_PANCAN	oncogene	official	NA	0.0556	5	4.48	0		Found in 24132290
IDH1	LGG	IDH1_LGG	oncogene	official	0.7784	0.0556	7.5	5.12	0		Found in 26061751
IDH2	PANCAN	IDH2_PANCAN	possible oncogene	official	NA	0.0065	1	0	0		Found in 24132290
IDH2	LAML	IDH2_LAML	oncogene	official	0.0576	0.0065	4.5	3.86	0		Found in 23634996
IDH2	LGG	IDH2_LGG	oncogene	official	0.0412	0.0065	4.5	3.7	0		Found in 26061751
IL6ST	LIHC	IL6ST_LIHC	possible tsg	official	0.0339	0.0098	1.5	1.08	0		Found in private communication about integrative LIHC analysis
IL7R	PANCAN	IL7R_PANCAN		rescued	NA	0.0191	0	#N/A	0	Evidence from OncoImpact (CNA result)	#N/A
INPPL1	PANCAN	INPPL1_PANCAN	possible tsg	official	NA	0.0187	1.5	1.5	0		0
INPPL1	UCEC	INPPL1_UCEC	possible tsg	official	0.1035	0.0187	1.5	1.2	0		0
IRF2	PANCAN	IRF2_PANCAN	tsg	official	NA	0.0082	2	1.48	1		0
IRF6	PANCAN	IRF6_PANCAN	possible tsg	official	NA	0.0077	2.5	2.5	0		0
JAK1	PANCAN	JAK1_PANCAN	tsg	official	NA	0.0137	1.5	1.5	0		0
JAK2	PANCAN	JAK2_PANCAN		rescued	NA	0.011	0	#N/A	0	Evidence from DriverNet (SNV result)	#N/A
JAK3	PANCAN	JAK3_PANCAN		rescued	NA	0.0154	0	#N/A	0	Evidence from OncoImpact (SNV result)	#N/A
KANSL1	BLCA	KANSL1_BLCA	tsg	official	0.0518	0.0181	2	2	1		0
KANSL1	UCEC	KANSL1_UCEC	tsg	official	0.0934	0.0181	2	1.7	1		0
KANSL1	PANCAN	KANSL1_PANCAN	tsg	official	NA	0.0181	2.5	1.98	1		0
KDM5C	PANCAN	KDM5C_PANCAN	possible tsg	official	NA	0.0154	1.5	1.5	0		Found in 24132290
KDM5C	KIRC	KDM5C_KIRC	tsg	official	0.0543	0.0154	4	2.97	0		Found in 23792563
KDM6A	HNSC	KDM6A_HNSC	tsg	official	0.0378	0.0294	2	1.5	0		0
KDM6A	PAAD	KDM6A_PAAD	tsg	official	0.0452	0.0294	2	1.45	0		0
KDM6A	PRAD	KDM6A_PRAD	possible tsg	official	0.0231	0.0294	2	2	0		0
KDM6A	LUSC	KDM6A_LUSC	tsg	official	0.0517	0.0294	2.5	2.5	0		0
KDM6A	BLCA	KDM6A_BLCA	tsg	official	0.2642	0.0294	3.5	2.43	0		Found in 24476821
KDM6A	KIRP	KDM6A_KIRP	tsg	official	0.0327	0.0294	3.5	2.95	0		Found in 26536169
KDM6A	PANCAN	KDM6A_PANCAN	tsg	official	NA	0.0294	3.5	2.98	0		Found in 24132290
KEAP1	LIHC	KEAP1_LIHC	possible tsg	official	0.0508	0.0243	1.5	1.08	0		Found in private communication about integrative LIHC analysis
KEAP1	HNSC	KEAP1_HNSC	possible oncogene	official	0.0458	0.0243	2	2	0		0
KEAP1	PANCAN	KEAP1_PANCAN	possible tsg	official	NA	0.0243	2	2	0		Found in 24132290
KEAP1	LUAD	KEAP1_LUAD	possible tsg	official	0.1717	0.0243	3.5	3.5	0		Found in 25079552
KEAP1	LUSC	KEAP1_LUSC	oncogene	official	0.1099	0.0243	4	4	0		Found in 22960745
KEL	GBM	KEL_GBM		official	0.0547	0.0209	0.5	0	0		Found in 24120142
KIF1A	KIRC	KIF1A_KIRC	tsg	official	0.0163	0.0256	3	1.97	1		0
KIT	LAML	KIT_LAML	oncogene	official	0.0216	0.0209	1.5	1.5	0		Found in 23634996
KIT	PANCAN	KIT_PANCAN	possible oncogene	official	NA	0.0209	2	2	0		Found in 24132290
KIT	SKCM	KIT_SKCM	oncogene	official	0.0427	0.0209	2	2	0		0
KIT	TGCT	KIT_TGCT	oncogene	official	0.1448	0.0209	6.5	6.07	0		Found in private communication about integrative TGCT analysis
KLF5	PANCAN	KLF5_PANCAN	possible oncogene	official	NA	0.0097	1.5	1.5	1		0
KLF5	BLCA	KLF5_BLCA	possible oncogene	official	0.0544	0.0097	2	1.58	1		Found in 24476821
KLF5	LUSC	KLF5_LUSC	oncogene	official	0.0259	0.0097	2	2	1		0
KLF5	CESC	KLF5_CESC	possible oncogene	official	0.0328	0.0097	2.5	2.5	1		0
KMT2A	PANCAN	KMT2A_PANCAN	tsg	official	NA	0.0366	2.5	1.98	0		0
KMT2B	PANCAN	KMT2B_PANCAN	tsg	official	NA	0.0321	2	1.48	1		0
KMT2B	UCEC	KMT2B_UCEC	tsg	official	0.1768	0.0321	2.5	2.5	1		0
KMT2C	UCEC	KMT2C_UCEC	tsg	official	0.1616	0.0811	1.5	1.5	0		0
KMT2C	BLCA	KMT2C_BLCA	tsg	official	0.2021	0.0811	2.5	2.08	0		0
KMT2C	PANCAN	KMT2C_PANCAN	tsg	official	NA	0.0811	3	2.48	0		Found in 24132290
KMT2C	BRCA	KMT2C_BRCA	tsg	official	0.095	0.0811	3.5	3.02	0		Found in 23000897
KMT2C	CESC	KMT2C_CESC	tsg	official	0.1752	0.0811	4	3.45	0		0
KMT2D	ESCA	KMT2D_ESCA	tsg	official	0.1279	0.0833	2	2	0		Found in 28052061
KMT2D	BLCA	KMT2D_BLCA	tsg	official	0.2694	0.0833	2.5	2.08	0		Found in 24476821
KMT2D	PRAD	KMT2D_PRAD	tsg	official	0.0566	0.0833	2.5	2.5	0		0
KMT2D	CESC	KMT2D_CESC	tsg	official	0.1496	0.0833	3	3	0		0
KMT2D	PANCAN	KMT2D_PANCAN	tsg	official	NA	0.0833	3	2.48	0		Found in 24132290
KMT2D	HNSC	KMT2D_HNSC	tsg	official	0.1514	0.0833	3.5	3.5	0		Found in 25631445
KMT2D	LUSC	KMT2D_LUSC	tsg	official	0.2241	0.0833	3.5	3.5	0		Found in 22960745
KMT2D	DLBC	KMT2D_DLBC	tsg	official	0.3514	0.0833	4	3.2	0		0
KRAS	SKCM	KRAS_SKCM	oncogene	official	0.0213	0.0695	1	0	0		Found in 26091043
KRAS	THCA	KRAS_THCA	oncogene	official	0.0081	0.0695	1	0	0		Found in 25417114
KRAS	BRCA	KRAS_BRCA	oncogene	official	0.009	0.0695	2.5	2.5	0		0
KRAS	KIRP	KRAS_KIRP	oncogene	official	0.0182	0.0695	2.5	2.5	0		0
KRAS	LIHC	KRAS_LIHC	oncogene	official	0.0169	0.0695	2.5	2.5	0		Found in private communication about integrative LIHC analysis
KRAS	OV	KRAS_OV	oncogene	official	0.0147	0.0695	2.5	2.5	0		0
KRAS	STAD	KRAS_STAD	oncogene	official	0.07	0.0695	2.5	2.5	0		Found in 25079317
KRAS	BLCA	KRAS_BLCA	oncogene	official	0.0415	0.0695	3	2.58	0		0
KRAS	CESC	KRAS_CESC	oncogene	official	0.062	0.0695	3.5	2.95	0		Found in 28112728
KRAS	LAML	KRAS_LAML	oncogene	official	0.0432	0.0695	3.5	2.86	0		Found in 23634996
KRAS	TGCT	KRAS_TGCT	oncogene	official	0.0828	0.0695	3.5	3.07	0		Found in private communication about integrative TGCT analysis
KRAS	UCEC	KRAS_UCEC	oncogene	official	0.2096	0.0695	3.5	3.2	0		Found in 23636398
KRAS	UCS	KRAS_UCS	oncogene	official	0.1273	0.0695	3.5	2.82	0		Found in 28292439
KRAS	PANCAN	KRAS_PANCAN	oncogene	official	NA	0.0695	4.5	3.98	0		Found in 24132290
KRAS	COADREAD	KRAS_COADREAD	oncogene	official	0.4778	0.0695	5.5	4.43	0		Found in 22810696
KRAS	LUAD	KRAS_LUAD	oncogene	official	0.3155	0.0695	5.5	5	0		Found in 25079552
KRAS	PAAD	KRAS_PAAD	oncogene	official	0.7355	0.0695	6.5	4.5	0		Found in private communication about integrative PAAD analysis
KRT222	PANCAN	KRT222_PANCAN	possible tsg	official	NA	0.0034	1.5	1.5	1		0
LATS1	CESC	LATS1_CESC	tsg	official	0.0365	0.0145	3	1.91	1		0
LATS2	MESO	LATS2_MESO	tsg	official	0.0988	0.0131	3.5	2.27	1		0
LEMD2	PANCAN	LEMD2_PANCAN		official	NA	0.0044	1.5	1.5	1		0
LZTR1	GBM	LZTR1_GBM	possible oncogene	official	0.0354	0.0149	1	0	0		Found in 24120142
LZTR1	LIHC	LZTR1_LIHC	possible tsg	official	0.0395	0.0149	1.5	1.08	0		Found in private communication about integrative LIHC analysis
MACF1	PANCAN	MACF1_PANCAN	possible oncogene	rescued	NA	0.0598	0	#N/A	0	Evidence from DriverNet (SNV result)	#N/A
MAP2K1	PANCAN	MAP2K1_PANCAN	oncogene	official	NA	0.0088	3	2.48	0		0
MAP2K1	SKCM	MAP2K1_SKCM	oncogene	official	0.0616	0.0088	4	4	0		Found in 26091043
MAP2K4	PANCAN	MAP2K4_PANCAN	tsg	official	NA	0.0119	2.5	1.98	0		Found in 24132290
MAP2K4	BRCA	MAP2K4_BRCA	tsg	official	0.0398	0.0119	5	3.42	0		0
MAP3K1	CESC	MAP3K1_CESC	tsg	official	0.0146	0.0207	2	2	0		0
MAP3K1	PANCAN	MAP3K1_PANCAN	tsg	official	NA	0.0207	2.5	1.98	0		Found in 24132290
MAP3K1	UCEC	MAP3K1_UCEC	tsg	official	0.0707	0.0207	3	2.7	0		0
MAP3K1	BRCA	MAP3K1_BRCA	tsg	official	0.0834	0.0207	4.5	2.92	0		0
MAP3K4	UCS	MAP3K4_UCS	possible tsg	official	0.0545	0.018	2	2	0		0
MAPK1	PANCAN	MAPK1_PANCAN	oncogene	official	NA	0.0068	2.5	1.98	0		0
MAPK1	HNSC	MAPK1_HNSC	oncogene	official	0.0179	0.0068	3.5	3.5	0		0
MAPK1	CESC	MAPK1_CESC	oncogene	official	0.0474	0.0068	4.5	4.5	0		Found in 28112728
MAX	UCEC	MAX_UCEC	oncogene	official	0.0455	0.0065	1.5	1.5	0		0
MAX	LGG	MAX_LGG	oncogene	official	0.0078	0.0065	2.5	2.5	0		0
MECOM	SKCM	MECOM_SKCM	possible oncogene	official	0.1825	0.027	2	2	0		0
MED12	PRAD	MED12_PRAD	oncogene	official	0.0147	0.0321	2.5	2.5	0		Found in 26544944
MEN1	ACC	MEN1_ACC	tsg	official	0.0778	0.0082	2.5	2.5	0		Found in 27165744
MET	LUAD	MET_LUAD	possible tsg	official	0.0441	0.0193	1	0	0		Found in 25079552
MET	KIRP	MET_KIRP	oncogene	official	0.08	0.0193	4.5	3.78	0		Found in 26536169
MGA	LUAD	MGA_LUAD	tsg	official	0.0696	0.0327	1	0	0		Found in 25079552
MGA	PANCAN	MGA_PANCAN	tsg	official	NA	0.0327	2.5	1.98	0		0
MGMT	PANCAN	MGMT_PANCAN		rescued	NA	0.0029	0	#N/A	0	Involved in hypermutator phenotype	#N/A
MLH1	PANCAN	MLH1_PANCAN		rescued	NA	0.0097	0	#N/A	0	Involved in hypermutator phenotype	#N/A
MSH2	PANCAN	MSH2_PANCAN		rescued	NA	0.0083	0	#N/A	0	Involved in hypermutator phenotype	#N/A
MSH3	PANCAN	MSH3_PANCAN	possible oncogene	rescued	NA	0.01	0	#N/A	0	Involved in hypermutator phenotype	#N/A
MSH6	UCEC	MSH6_UCEC	tsg	official	0.0429	0.0106	2	2	0		0
MTOR	PANCAN	MTOR_PANCAN	possible oncogene	official	NA	0.027	2	2	0		Found in 24132290
MTOR	KIRC	MTOR_KIRC	oncogene	official	0.0924	0.027	5.5	4.79	0		Found in 23792563
MUC6	STAD	MUC6_STAD	possible tsg	official	0.0672	0.0243	1	0	1		Found in 25079317
MYC	PANCAN	MYC_PANCAN	oncogene	official	NA	0.0082	1.5	1.5	0		0
MYCN	UCEC	MYCN_UCEC	oncogene	official	0.0328	0.0084	1.5	1.5	0		0
MYD88	DLBC	MYD88_DLBC	oncogene	official	0.1892	0.0047	3.5	2.7	0		0
MYH9	HNSC	MYH9_HNSC	oncogene	official	0.0518	0.0278	2.5	2.5	0		0
NCOR1	PANCAN	NCOR1_PANCAN	tsg	official	NA	0.0301	1.5	1.5	0		Found in 24132290
NCOR1	BRCA	NCOR1_BRCA	tsg	official	0.0475	0.0301	4.5	2.92	0		0
NF1	LUSC	NF1_LUSC	tsg	official	0.1142	0.0529	2.5	2.5	0		0
NF1	BRCA	NF1_BRCA	tsg	official	0.0385	0.0529	3.5	2.4	0		0
NF1	PANCAN	NF1_PANCAN	tsg	official	NA	0.0529	3.5	2.98	0		Found in 24132290
NF1	PCPG	NF1_PCPG	tsg	official	0.0894	0.0529	3.5	2.84	0		Found in 28162975
NF1	SKCM	NF1_SKCM	tsg	official	0.128	0.0529	3.5	3.5	0		Found in 26091043
NF1	LUAD	NF1_LUAD	tsg	official	0.1206	0.0529	4	4	0		Found in 25079552
NF1	GBM	NF1_GBM	tsg	official	0.1029	0.0529	4.5	2.9	0		Found in 24120142
NF1	OV	NF1_OV	tsg	official	0.076	0.0529	4.5	3.98	0		Found in 21720365
NF1	LGG	NF1_LGG	tsg	official	0.0588	0.0529	5	3.07	0		Found in 26061751
NF2	KIRP	NF2_KIRP	tsg	official	0.0327	0.0119	2	2	0		Found in 26536169
NF2	PANCAN	NF2_PANCAN	tsg	official	NA	0.0119	2.5	1.98	0		0
NF2	MESO	NF2_MESO	tsg	official	0.2346	0.0119	4.5	2.65	0		0
NFE2L2	BLCA	NFE2L2_BLCA	oncogene	official	0.0648	0.0278	3	2.58	0		0
NFE2L2	PANCAN	NFE2L2_PANCAN	oncogene	official	NA	0.0278	3	2.48	0		Found in 24132290
NFE2L2	UCEC	NFE2L2_UCEC	oncogene	official	0.0783	0.0278	3.5	3.2	0		0
NFE2L2	HNSC	NFE2L2_HNSC	oncogene	official	0.0618	0.0278	4	4	0		0
NFE2L2	CESC	NFE2L2_CESC	oncogene	official	0.0474	0.0278	4.5	3.95	0		Found in 28112728
NFE2L2	LIHC	NFE2L2_LIHC	oncogene	official	0.0339	0.0278	4.5	4.5	0		Found in private communication about integrative LIHC analysis
NFE2L2	ESCA	NFE2L2_ESCA	oncogene	official	0.1105	0.0278	5	5	0		Found in 28052061
NFE2L2	LUSC	NFE2L2_LUSC	oncogene	official	0.153	0.0278	5	4.53	0		Found in 22960745
NIPBL	PANCAN	NIPBL_PANCAN	tsg	official	NA	0.034	2.5	1.98	1		0
NIPBL	LGG	NIPBL_LGG	tsg	official	0.0353	0.034	3	2.47	1		0
NOTCH1	ESCA	NOTCH1_ESCA	tsg	official	0.0872	0.0394	1	0	0		Found in 28052061
NOTCH1	CESC	NOTCH1_CESC	possible tsg	official	0.0657	0.0394	2	1.4	0		0
NOTCH1	LUSC	NOTCH1_LUSC	tsg	official	0.0884	0.0394	2.5	2.5	0		Found in 22960745
NOTCH1	PANCAN	NOTCH1_PANCAN	tsg	official	NA	0.0394	3	2.48	0		Found in 24132290
NOTCH1	LGG	NOTCH1_LGG	possible tsg	official	0.0725	0.0394	5.5	4.1	0		Found in 26061751
NOTCH1	HNSC	NOTCH1_HNSC	tsg	official	0.1813	0.0394	6	4.91	0		Found in 25631445
NOTCH2	PANCAN	NOTCH2_PANCAN		rescued	NA	0.0241	0	#N/A	0	Evidence from OncoIMPACT (SNV result)	#N/A
NPM1	LAML	NPM1_LAML	oncogene	official	0.0647	0.0051	3.5	2.86	0		Found in 23634996
NRAS	LIHC	NRAS_LIHC	possible tsg	official	0.0141	0.0268	1	0	0		Found in private communication about integrative LIHC analysis
NRAS	BLCA	NRAS_BLCA	oncogene	official	0.0207	0.0268	1.5	1.5	0		0
NRAS	UCEC	NRAS_UCEC	oncogene	official	0.0328	0.0268	1.5	1.5	0		0
NRAS	LGG	NRAS_LGG	oncogene	official	0.0078	0.0268	2.5	2.5	0		0
NRAS	OV	NRAS_OV	oncogene	official	0.0123	0.0268	2.5	2.5	0		0
NRAS	COADREAD	NRAS_COADREAD	oncogene	official	0.0601	0.0268	3	2	0		Found in 22810696
NRAS	THYM	NRAS_THYM	possible oncogene	official	0.0248	0.0268	3	3	0		Found in private communication about integrative THYM analysis
NRAS	TGCT	NRAS_TGCT	oncogene	official	0.0345	0.0268	3.5	3.07	0		Found in private communication about integrative TGCT analysis
NRAS	PANCAN	NRAS_PANCAN	oncogene	official	NA	0.0268	5	4.48	0		Found in 24132290
NRAS	SKCM	NRAS_SKCM	oncogene	official	0.2773	0.0268	5	4.54	0		Found in 26091043
NRAS	THCA	NRAS_THCA	oncogene	official	0.0793	0.0268	5	4.56	0		Found in 25417114
NSD1	ESCA	NSD1_ESCA	tsg	official	0.0407	0.0317	2	2	0		0
NSD1	PANCAN	NSD1_PANCAN	tsg	official	NA	0.0317	2.5	1.98	0		Found in 24132290
NSD1	HNSC	NSD1_HNSC	tsg	official	0.1135	0.0317	4.5	3.41	0		Found in 25631445
NUP133	LIHC	NUP133_LIHC	possible tsg	official	0.0367	0.0126	1.5	1.5	1		0
NUP93	THCA	NUP93_THCA	possible tsg	official	0.0081	0.0084	2	2	0		0
PAX5	PANCAN	PAX5_PANCAN		rescued	NA	0.0082	0	#N/A	0	Evidence from OncoIMPACT (SNV result)	#N/A
PBRM1	UCEC	PBRM1_UCEC	tsg	official	0.0581	0.0373	1.5	1.5	0		0
PBRM1	PANCAN	PBRM1_PANCAN	tsg	official	NA	0.0373	2.5	1.98	0		Found in 24132290
PBRM1	CHOL	PBRM1_CHOL	tsg	official	0.1765	0.0373	3.5	2.32	0		0
PBRM1	KIRC	PBRM1_KIRC	tsg	official	0.4212	0.0373	5	3.26	0		Found in 23792563
PCBP1	PANCAN	PCBP1_PANCAN	oncogene	official	NA	0.0068	2.5	2.5	0		Found in 24132290
PCBP1	COADREAD	PCBP1_COADREAD	oncogene	official	0.0538	0.0068	3.5	3.5	0		0
PDGFRA	GBM	PDGFRA_GBM	possible oncogene	official	0.0418	0.0243	1	0	0		Found in 24120142
PDS5B	UCEC	PDS5B_UCEC	tsg	official	0.0631	0.0141	1.5	1.5	1		0
PGR	PANCAN	PGR_PANCAN	possible tsg	official	NA	0.0149	2	2	1		0
PHF6	LAML	PHF6_LAML	possible tsg	rescued	0.0216	0.0075	0.5	0	0	Poor Variant Calling in liquid tumor, from manuscript, not in original 258 list.	#N/A
PIK3CA	KIRC	PIK3CA_KIRC	possible oncogene	official	0.0163	0.1175	1.5	1.5	0		Found in 23792563
PIK3CA	KIRP	PIK3CA_KIRP	oncogene	official	0.0109	0.1175	1.5	1.5	0		0
PIK3CA	TGCT	PIK3CA_TGCT	oncogene	official	0.0207	0.1175	2	2	0		0
PIK3CA	GBM	PIK3CA_GBM	oncogene	official	0.1093	0.1175	2.5	2	0		Found in 24120142
PIK3CA	LIHC	PIK3CA_LIHC	oncogene	official	0.0339	0.1175	2.5	2.5	0		Found in private communication about integrative LIHC analysis
PIK3CA	PRAD	PIK3CA_PRAD	oncogene	official	0.0252	0.1175	2.5	2.5	0		0
PIK3CA	ESCA	PIK3CA_ESCA	oncogene	official	0.0988	0.1175	3	3	0		0
PIK3CA	BLCA	PIK3CA_BLCA	oncogene	official	0.2124	0.1175	3.5	3.08	0		Found in 24476821
PIK3CA	LGG	PIK3CA_LGG	oncogene	official	0.0804	0.1175	3.5	2.7	0		Found in 26061751
PIK3CA	LUAD	PIK3CA_LUAD	oncogene	official	0.0418	0.1175	3.5	3	0		Found in 25079552
PIK3CA	UCEC	PIK3CA_UCEC	oncogene	official	0.4571	0.1175	3.5	3.2	0		Found in 23636398
PIK3CA	UCS	PIK3CA_UCS	oncogene	official	0.3455	0.1175	3.5	2.82	0		Found in 28292439
PIK3CA	COADREAD	PIK3CA_COADREAD	oncogene	official	0.231	0.1175	4.5	4.5	0		Found in 22810696
PIK3CA	PANCAN	PIK3CA_PANCAN	oncogene	official	NA	0.1175	4.5	3.98	0		Found in 24132290
PIK3CA	STAD	PIK3CA_STAD	oncogene	official	0.1064	0.1175	4.5	4.5	0		Found in 25079317
PIK3CA	HNSC	PIK3CA_HNSC	oncogene	official	0.1793	0.1175	5	5	0		Found in 25631445
PIK3CA	LUSC	PIK3CA_LUSC	oncogene	official	0.125	0.1175	5	4.53	0		Found in 22960745
PIK3CA	CESC	PIK3CA_CESC	oncogene	official	0.2664	0.1175	5.5	4.95	0		Found in 28112728
PIK3CA	BRCA	PIK3CA_BRCA	oncogene	official	0.344	0.1175	6	4.42	0		Found in 23000897
PIK3CB	PANCAN	PIK3CB_PANCAN		rescued	NA	0.0123	0	#N/A	0	Evidence from OncoImpact/DriverNET overlap (SNV result)	#N/A
PIK3CG	PANCAN	PIK3CG_PANCAN	possible oncogene	rescued	NA	0.0264	0	#N/A	0	Evidence from OncoImpact/DriverNET overlap (SNV result)	#N/A
PIK3R1	BRCA	PIK3R1_BRCA	possible oncogene	official	0.027	0.0321	1.5	1.02	0		Found in 23000897
PIK3R1	LGG	PIK3R1_LGG	possible oncogene	official	0.0451	0.0321	3.5	2.7	0		Found in 26061751
PIK3R1	UCS	PIK3R1_UCS	possible tsg	official	0.1091	0.0321	3.5	2.82	0		Found in 28292439
PIK3R1	PANCAN	PIK3R1_PANCAN	tsg	official	NA	0.0321	4	3.48	0		Found in 24132290
PIK3R1	UCEC	PIK3R1_UCEC	tsg	official	0.298	0.0321	4.5	4.2	0		Found in 23636398
PIK3R1	GBM	PIK3R1_GBM	possible tsg	official	0.1029	0.0321	5	3.4	0		Found in 24120142
PIK3R2	PANCAN	PIK3R2_PANCAN	oncogene	official	NA	0.0093	1.5	1.5	0		0
PIK3R2	UCEC	PIK3R2_UCEC	oncogene	official	0.053	0.0093	3	3	0		0
PIM1	DLBC	PIM1_DLBC	oncogene	official	0.2703	0.0056	3	2.2	0		0
PLCB4	UVM	PLCB4_UVM	oncogene	official	0.025	0.0273	1	0	1		Found in private communication about integrative UVM analysis
PLCG1	LGG	PLCG1_LGG	oncogene	official	0.0078	0.0133	1	0	0		Found in 26061751
PLXNB2	PANCAN	PLXNB2_PANCAN	possible oncogene	official	NA	0.0263	1.5	1.5	1		0
PMS1	PANCAN	PMS1_PANCAN	possible oncogene	rescued	NA	0.0096	0	#N/A	0	Involved in hypermutator phenotype	#N/A
PMS2	PANCAN	PMS2_PANCAN	possible tsg	rescued	NA	0.0105	0	#N/A	0	Involved in hypermutator phenotype	#N/A
POLE	PANCAN	POLE_PANCAN		rescued	NA	0.0237	0	#N/A	0	Evidence from DriverNet (SNV result) and OncoImpact (SNV result)	#N/A
POLQ	PANCAN	POLQ_PANCAN		official	NA	0.0303	0.5	0	0		Found in 24132290
POLRMT	CESC	POLRMT_CESC	oncogene	official	0.0219	0.0099	1.5	1.5	1		0
PPM1D	THCA	PPM1D_THCA		official	0.0081	0.0066	1.5	1.5	0		Found in 25417114
PPP2R1A	PANCAN	PPP2R1A_PANCAN	oncogene	official	NA	0.0177	3.5	2.98	0		Found in 24132290
PPP2R1A	UCEC	PPP2R1A_UCEC	oncogene	official	0.1641	0.0177	3.5	3.2	0		Found in 23636398
PPP2R1A	UCS	PPP2R1A_UCS	oncogene	official	0.2727	0.0177	5.5	4.82	0		Found in 28292439
PPP6C	SKCM	PPP6C_SKCM	oncogene	official	0.0711	0.0068	2	2	0		Found in 26091043
PRKAR1A	ACC	PRKAR1A_ACC	tsg	official	0.0556	0.0064	1	0	0		Found in 27505681
PSIP1	BLCA	PSIP1_BLCA	tsg	official	0.0492	0.0099	2	2	0		0
PSIP1	PANCAN	PSIP1_PANCAN	tsg	official	NA	0.0099	2	1.48	0		0
PTCH1	PANCAN	PTCH1_PANCAN	possible tsg	official	NA	0.0182	1.5	1.5	0		0
PTCH1	ESCA	PTCH1_ESCA	tsg	official	0.0349	0.0182	2	2	0		0
PTEN	BLCA	PTEN_BLCA	tsg	official	0.0363	0.0747	2.5	2.11	0		0
PTEN	STAD	PTEN_STAD	possible tsg	official	0.042	0.0747	2.5	2.5	0		0
PTEN	COADREAD	PTEN_COADREAD	tsg	official	0.0443	0.0747	3	3	0		0
PTEN	KICH	PTEN_KICH	tsg	official	0.0923	0.0747	3	2.09	0		Found in 25155756
PTEN	CESC	PTEN_CESC	tsg	official	0.0912	0.0747	4	2.91	0		Found in 28112728
PTEN	HNSC	PTEN_HNSC	tsg	official	0.0239	0.0747	4.5	3.41	0		0
PTEN	LUSC	PTEN_LUSC	tsg	official	0.1121	0.0747	4.5	4.5	0		Found in 22960745
PTEN	PRAD	PTEN_PRAD	possible tsg	official	0.0377	0.0747	4.5	2.98	0		Found in 26544944
PTEN	SKCM	PTEN_SKCM	tsg	official	0.0972	0.0747	4.5	4.5	0		Found in 26091043
PTEN	UCEC	PTEN_UCEC	tsg	official	0.5985	0.0747	4.5	4.2	0		Found in 23636398
PTEN	UCS	PTEN_UCS	tsg	official	0.1636	0.0747	4.5	2.73	0		Found in 28292439
PTEN	BRCA	PTEN_BRCA	tsg	official	0.0578	0.0747	5	3.42	0		Found in 23000897
PTEN	GBM	PTEN_GBM	tsg	official	0.3248	0.0747	5	3.4	0		Found in 24120142
PTEN	KIRC	PTEN_KIRC	possible tsg	official	0.0408	0.0747	5	3.26	0		Found in 23792563
PTEN	LGG	PTEN_LGG	possible tsg	official	0.0471	0.0747	5	3.07	0		Found in 26061751
PTEN	PANCAN	PTEN_PANCAN	tsg	official	NA	0.0747	5	4.48	0		Found in 24132290
PTMA	PANCAN	PTMA_PANCAN	possible tsg	official	NA	0.0072	1.5	1.5	1		0
PTMA	TGCT	PTMA_TGCT	possible tsg	official	0.0552	0.0072	2	2	1		0
PTPDC1	LAML	PTPDC1_LAML	oncogene	official	0.0288	0.0076	1.5	1.5	1		0
PTPN11	LAML	PTPN11_LAML	possible oncogene	official	0.0288	0.0089	0.5	0	0		Found in 23634996
PTPN11	LGG	PTPN11_LGG	possible oncogene	official	0.0137	0.0089	0.5	0	0		Found in 26061751
PTPN11	PANCAN	PTPN11_PANCAN	oncogene	official	NA	0.0089	1.5	1.5	0		Found in 24132290
PTPRC	PANCAN	PTPRC_PANCAN	possible oncogene	rescued	NA	0.0302	0	#N/A	0	Evidence from DriverNet (SNV result) and OncoImpact (SNV result)	#N/A
PTPRD	BRCA	PTPRD_BRCA		official	0.0218	0.0486	0.5	0	0		Found in 23000897
RAC1	HNSC	RAC1_HNSC	oncogene	official	0.0259	0.0074	2.5	2.5	0		0
RAC1	PANCAN	RAC1_PANCAN	oncogene	official	NA	0.0074	3.5	2.98	0		0
RAC1	SKCM	RAC1_SKCM	oncogene	official	0.0498	0.0074	3.5	3.5	0		Found in 26091043
RAD21	LAML	RAD21_LAML		rescued	0	0.0108	0	#N/A	0	Poor Variant Calling in liquid tumor, from manuscript	#N/A
RAF1	PANCAN	RAF1_PANCAN		rescued	NA	0.0068	0	#N/A	0	Evidence from DriverNet (SNV result)	#N/A
RARA	PANCAN	RARA_PANCAN		rescued	NA	0.0069	0	#N/A	0	Evidence from OncoImpact (CNA result)	#N/A
RASA1	STAD	RASA1_STAD	tsg	official	0.0252	0.018	1	0	0		Found in 25079317
RASA1	HNSC	RASA1_HNSC	possible tsg	official	0.0339	0.018	3.5	2.96	0		0
RASA1	LUSC	RASA1_LUSC	tsg	official	0.0647	0.018	3.5	3.5	0		0
RASA1	PANCAN	RASA1_PANCAN	tsg	official	NA	0.018	3.5	2.98	0		0
RB1	UCS	RB1_UCS	tsg	official	0.0727	0.037	1	0	0		Found in 28292439
RB1	SKCM	RB1_SKCM	tsg	official	0.0355	0.037	1.5	1.5	0		Found in 26091043
RB1	UCEC	RB1_UCEC	tsg	official	0.0682	0.037	1.5	1.5	0		0
RB1	LIHC	RB1_LIHC	possible tsg	official	0.0508	0.037	2.5	2.08	0		Found in private communication about integrative LIHC analysis
RB1	HNSC	RB1_HNSC	possible tsg	official	0.0339	0.037	3	3	0		0
RB1	BLCA	RB1_BLCA	tsg	official	0.1839	0.037	3.5	2.43	0		Found in 24476821
RB1	LUAD	RB1_LUAD	tsg	official	0.0464	0.037	3.5	3.5	0		Found in 25079552
RB1	PANCAN	RB1_PANCAN	tsg	official	NA	0.037	3.5	2.98	0		Found in 24132290
RB1	CESC	RB1_CESC	tsg	official	0.0584	0.037	4	2.91	0		0
RB1	LUSC	RB1_LUSC	tsg	official	0.069	0.037	4	4	0		Found in 22960745
RB1	OV	RB1_OV	tsg	official	0.0368	0.037	4	3.48	0		Found in 21720365
RB1	BRCA	RB1_BRCA	tsg	official	0.027	0.037	4.5	3.4	0		Found in 23000897
RB1	GBM	RB1_GBM	tsg	official	0.0868	0.037	4.5	2.9	0		Found in 24120142
RB1	SARC	RB1_SARC	tsg	official	0.1029	0.037	5	3.21	0		Found in private communication about integrative SARC analysis
RBM10	BLCA	RBM10_BLCA	tsg	official	0.044	0.0137	2	1.35	0		0
RBM10	PANCAN	RBM10_PANCAN	tsg	official	NA	0.0137	2.5	1.98	0		0
RBM10	LUAD	RBM10_LUAD	tsg	official	0.0696	0.0137	4	4	0		Found in 25079552
RET	PCPG	RET_PCPG	oncogene	official	0.0335	0.0206	4.5	3.33	0		Found in 28162975
RFC1	UCS	RFC1_UCS	possible tsg	official	0.0364	0.0094	2	2	1		0
RHEB	PANCAN	RHEB_PANCAN		rescued	NA	0.0031	0	#N/A	0	Supported by all 3 driver mutation approaches	#N/A
RHOA	BLCA	RHOA_BLCA	oncogene	official	0.0492	0.0101	2.5	2.08	0		Found in 24476821
RHOA	HNSC	RHOA_HNSC	oncogene	official	0.0199	0.0101	2.5	2.5	0		0
RHOA	STAD	RHOA_STAD	oncogene	official	0.056	0.0101	2.5	2.5	0		Found in 25079317
RHOA	PANCAN	RHOA_PANCAN	oncogene	official	NA	0.0101	3	2.48	0		0
RHOB	BLCA	RHOB_BLCA	oncogene	official	0.0596	0.0067	2	1.58	1		Found in 24476821
RIT1	LUAD	RIT1_LUAD		official	0.0209	0.0036	1	0	0		Found in 25079552
RNF111	PANCAN	RNF111_PANCAN	tsg	official	NA	0.0108	1.5	1.5	1		0
RNF43	PANCAN	RNF43_PANCAN	tsg	official	NA	0.0178	2.5	1.98	0		0
RNF43	STAD	RNF43_STAD	possible tsg	official	0.0336	0.0178	2.5	1.97	0		Found in 25079317
RNF43	PAAD	RNF43_PAAD	tsg	official	0.0581	0.0178	4	2.63	0		Found in private communication about integrative PAAD analysis
RPL22	PANCAN	RPL22_PANCAN	possible tsg	official	NA	0.0074	1	0	0		Found in 24132290
RPL22	UCEC	RPL22_UCEC		official	0.101	0.0074	1	0	0		Found in 23636398
RPL5	PANCAN	RPL5_PANCAN	tsg	official	NA	0.0067	2	1.48	0		Found in 24132290
RPS6KA3	LIHC	RPS6KA3_LIHC	tsg	official	0.0452	0.0094	3.5	3.08	1		Found in private communication about integrative LIHC analysis
RQCD1	PANCAN	RQCD1_PANCAN	possible oncogene	official	NA	0.0037	1.5	1.5	1		0
RQCD1	SKCM	RQCD1_SKCM	oncogene	official	0.0308	0.0037	3	3	1		Found in 26091043
RRAS2	UCEC	RRAS2_UCEC	oncogene	official	0.0152	0.0026	1.5	1.5	1		0
RUNX1	PANCAN	RUNX1_PANCAN	tsg	official	NA	0.0137	3	2.48	0		Found in 24132290
RUNX1	BRCA	RUNX1_BRCA	tsg	official	0.0501	0.0137	5	3.42	0		Found in 23000897
RUNX1	LAML	RUNX1_LAML	tsg	official	0.0647	0.0137	5.5	3.89	0		Found in 23634996
RXRA	BLCA	RXRA_BLCA	oncogene	official	0.0674	0.0099	3.5	2.43	0		Found in 24476821
SCAF4	UCEC	SCAF4_UCEC	tsg	official	0.0884	0.0164	2	1.7	1		0
SCAF4	PANCAN	SCAF4_PANCAN	tsg	official	NA	0.0164	2.5	1.98	1		0
SETBP1	PANCAN	SETBP1_PANCAN	possible oncogene	rescued	NA	0.0265	0	#N/A	0	Expert curation	#N/A
SETD2	KIRP	SETD2_KIRP	tsg	official	0.0655	0.0338	3	3	0		Found in 26536169
SETD2	LGG	SETD2_LGG	possible tsg	official	0.0176	0.0338	3	2.47	0		0
SETD2	LUAD	SETD2_LUAD	tsg	official	0.0673	0.0338	3	3	0		Found in 25079552
SETD2	MESO	SETD2_MESO	tsg	official	0.0988	0.0338	3	2.46	0		0
SETD2	PANCAN	SETD2_PANCAN	tsg	official	NA	0.0338	3	2.48	0		Found in 24132290
SETD2	KIRC	SETD2_KIRC	tsg	official	0.1386	0.0338	6	4.26	0		Found in 23792563
SF1	BLCA	SF1_BLCA	oncogene	official	0.0285	0.0095	1.5	1.5	0		0
SF1	PANCAN	SF1_PANCAN	possible oncogene	official	NA	0.0095	1.5	1.5	0		0
SF3B1	BLCA	SF3B1_BLCA	oncogene	official	0.0544	0.0217	1.5	1.5	0		0
SF3B1	LAML	SF3B1_LAML	oncogene	official	0.036	0.0217	1.5	1.5	0		0
SF3B1	PANCAN	SF3B1_PANCAN	oncogene	official	NA	0.0217	2	2	0		Found in 24132290
SF3B1	BRCA	SF3B1_BRCA	oncogene	official	0.0205	0.0217	3.5	3.5	0		Found in 23000897
SF3B1	UVM	SF3B1_UVM	oncogene	official	0.225	0.0217	5.5	3.65	0		Found in private communication about integrative UVM analysis
SIN3A	PANCAN	SIN3A_PANCAN	possible tsg	official	NA	0.0165	1	0	0		Found in 24132290
SIN3A	UCEC	SIN3A_UCEC	tsg	official	0.0808	0.0165	2	2	0		0
SMAD2	STAD	SMAD2_STAD	possible tsg	official	0.014	0.0082	1	0	0		Found in 25079317
SMAD2	COADREAD	SMAD2_COADREAD	possible tsg	official	0.0348	0.0082	2	2	0		Found in 22810696
SMAD2	PANCAN	SMAD2_PANCAN	possible tsg	official	NA	0.0082	2	1.48	0		Found in 24132290
SMAD4	CESC	SMAD4_CESC	possible tsg	official	0.0365	0.0229	3	1.91	0		0
SMAD4	ESCA	SMAD4_ESCA	possible tsg	official	0.064	0.0229	3.5	2.93	0		Found in 28052061
SMAD4	COADREAD	SMAD4_COADREAD	tsg	official	0.1203	0.0229	4.5	3.43	0		Found in 22810696
SMAD4	PANCAN	SMAD4_PANCAN	tsg	official	NA	0.0229	4.5	3.98	0		Found in 24132290
SMAD4	PAAD	SMAD4_PAAD	tsg	official	0.2323	0.0229	5	3	0		Found in private communication about integrative PAAD analysis
SMAD4	STAD	SMAD4_STAD	oncogene	official	0.0784	0.0229	5	4.47	0		Found in 25079317
SMARCA1	PANCAN	SMARCA1_PANCAN	tsg	official	NA	0.0153	2	1.48	1		0
SMARCA4	LIHC	SMARCA4_LIHC	possible oncogene	official	0.0282	0.0329	1.5	1.5	0		0
SMARCA4	PANCAN	SMARCA4_PANCAN	possible oncogene	official	NA	0.0329	2	2	0		0
SMARCA4	LGG	SMARCA4_LGG	possible oncogene	official	0.049	0.0329	2.5	1.7	0		Found in 26061751
SMARCA4	LUAD	SMARCA4_LUAD	possible tsg	official	0.0719	0.0329	3	3	0		Found in 25079552
SMARCB1	KIRP	SMARCB1_KIRP	possible oncogene	official	0.0218	0.0064	1	0	0		Found in 26536169
SMC1A	UCEC	SMC1A_UCEC	oncogene	official	0.053	0.0139	1.5	1.5	0		0
SMC1A	LAML	SMC1A_LAML	oncogene	official	0.0288	0.0139	2.5	2.5	0		Found in 23634996
SMC3	LAML	SMC3_LAML	possible oncogene	rescued	0.0072	0.0109	0	#N/A	0	Poor Variant Calling in liquid tumor, from manuscript	#N/A
SOS1	PANCAN	SOS1_PANCAN	oncogene	official	NA	0.0145	1.5	1.5	0		0
SOS1	UCEC	SOS1_UCEC	oncogene	official	0.0429	0.0145	3	3	0		0
SOX17	PANCAN	SOX17_PANCAN	possible oncogene	official	NA	0.0082	1	0	0		Found in 24132290
SOX17	UCEC	SOX17_UCEC	possible oncogene	official	0.048	0.0082	1.5	1.2	0		0
SOX9	PANCAN	SOX9_PANCAN	possible tsg	official	NA	0.0143	1	0	0		Found in 24132290
SOX9	COADREAD	SOX9_COADREAD	tsg	official	0.1297	0.0143	3	3	0		Found in 22810696
SPOP	PANCAN	SPOP_PANCAN	oncogene	official	NA	0.0162	1.5	1.5	0		Found in 24132290
SPOP	UCEC	SPOP_UCEC	oncogene	official	0.0934	0.0162	2	1.7	0		0
SPOP	PRAD	SPOP_PRAD	oncogene	official	0.1153	0.0162	3.5	2.99	0		Found in 26544944
SPTA1	GBM	SPTA1_GBM	possible tsg	official	0.09	0.0881	0.5	0	1		Found in 24120142
SPTAN1	BLCA	SPTAN1_BLCA	tsg	official	0.1321	0.0272	2	1.58	1		0
SRSF2	UVM	SRSF2_UVM		official	0.0375	0.0057	1.5	0.79	0		Found in private communication about integrative UVM analysis
STAG2	PANCAN	STAG2_PANCAN	tsg	official	NA	0.0241	2.5	1.98	0		Found in 24132290
STAG2	BLCA	STAG2_BLCA	tsg	official	0.1554	0.0241	3.5	2.43	0		Found in 24476821
STAG2	GBM	STAG2_GBM	tsg	official	0.0418	0.0241	4	2.91	0		Found in 24120142
STK11	CESC	STK11_CESC	tsg	official	0.0511	0.0139	2	2	0		0
STK11	PANCAN	STK11_PANCAN	tsg	official	NA	0.0139	2.5	1.98	0		Found in 24132290
STK11	LUAD	STK11_LUAD	tsg	official	0.1624	0.0139	5.5	5	0		Found in 25079552
TAF1	UCEC	TAF1_UCEC	oncogene	official	0.1212	0.0264	2.5	2.2	0		0
TBL1XR1	PANCAN	TBL1XR1_PANCAN	possible tsg	rescued	NA	0.0105	0	#N/A	0	Evidence from OncoImpact (CNA result)	#N/A
TBX3	PANCAN	TBX3_PANCAN	possible tsg	official	NA	0.0138	1	0	0		Found in 24132290
TBX3	BRCA	TBX3_BRCA	possible tsg	official	0.0308	0.0138	2.5	2.02	0		Found in 23000897
TCEB1	KIRC	TCEB1_KIRC	possible tsg	official	0.0109	0.0019	1.5	1.5	0		Found in 23792563
TCF12	GBM	TCF12_GBM	possible tsg	official	0.0161	0.0106	2	2	0		0
TCF12	PANCAN	TCF12_PANCAN	tsg	official	NA	0.0106	2.5	1.98	0		0
TCF12	LGG	TCF12_LGG	possible tsg	official	0.0275	0.0106	3	2.2	0		Found in 26061751
TCF7L2	COADREAD	TCF7L2_COADREAD	tsg	official	0.1013	0.0129	3.5	3.5	0		Found in 22810696
TET2	LAML	TET2_LAML		rescued	0	0.0193	0	#N/A	0	Poor Variant Calling in liquid tumor, from manuscript	#N/A
TGFBR2	CESC	TGFBR2_CESC	possible tsg	official	0.0328	0.0151	2	2	0		Found in 28112728
TGFBR2	PAAD	TGFBR2_PAAD	tsg	official	0.0452	0.0151	3	2.45	0		Found in private communication about integrative PAAD analysis
TGFBR2	HNSC	TGFBR2_HNSC	possible tsg	official	0.0478	0.0151	4	3.46	0		Found in 25631445
TGFBR2	PANCAN	TGFBR2_PANCAN	tsg	official	NA	0.0151	4	3.48	0		Found in 24132290
TGIF1	COADREAD	TGIF1_COADREAD	possible tsg	official	0.0411	0.0066	2	2	0		0
THRAP3	PANCAN	THRAP3_PANCAN	tsg	official	NA	0.0117	2	1.48	0		0
TLR4	PANCAN	TLR4_PANCAN		rescued	NA	0.0296	0	#N/A	0	Evidence from DriverNet (SNV result)	#N/A
TMSB4X	DLBC	TMSB4X_DLBC	possible tsg	official	0.1892	0.0031	2	1.2	1		0
TNFAIP3	DLBC	TNFAIP3_DLBC	tsg	official	0.1622	0.0101	3	2.2	0		0
TP53	THYM	TP53_THYM	possible tsg	official	0.0248	0.3753	1	0	0		Found in private communication about integrative THYM analysis
TP53	DLBC	TP53_DLBC	tsg	official	0.1351	0.3753	2	2	0		0
TP53	LAML	TP53_LAML	possible tsg	official	0.0647	0.3753	2.5	1.86	0		Found in 23634996
TP53	KIRC	TP53_KIRC	possible tsg	official	0.0326	0.3753	3.5	2.93	0		Found in 23792563
TP53	UCEC	TP53_UCEC	possible tsg	official	0.4091	0.3753	3.5	3.2	0		Found in 23636398
TP53	ACC	TP53_ACC	tsg	official	0.1778	0.3753	4.5	2.82	0		Found in 27165744
TP53	BLCA	TP53_BLCA	possible tsg	official	0.4845	0.3753	4.5	3.43	0		Found in 24476821
TP53	MESO	TP53_MESO	tsg	official	0.1728	0.3753	4.5	2.65	0		0
TP53	PANCAN	TP53_PANCAN	tsg	official	NA	0.3753	4.5	3.98	0		Found in 24132290
TP53	CESC	TP53_CESC	possible tsg	official	0.0693	0.3753	5	3.36	0		0
TP53	KICH	TP53_KICH	tsg	official	0.3231	0.3753	5	3.01	0		Found in 25155756
TP53	SKCM	TP53_SKCM	tsg	official	0.1137	0.3753	5	5	0		Found in 26091043
TP53	LUAD	TP53_LUAD	possible tsg	official	0.4687	0.3753	5.5	5	0		Found in 25079552
TP53	LUSC	TP53_LUSC	tsg	official	0.8685	0.3753	5.5	5.03	0		Found in 22960745
TP53	STAD	TP53_STAD	tsg	official	0.5238	0.3753	5.5	4.97	0		Found in 25079317
TP53	BRCA	TP53_BRCA	tsg	official	0.3376	0.3753	6	4.42	0		Found in 23000897
TP53	COADREAD	TP53_COADREAD	tsg	official	0.7278	0.3753	6	4.43	0		Found in 22810696
TP53	ESCA	TP53_ESCA	tsg	official	0.8779	0.3753	6	4.98	0		Found in 28052061
TP53	GBM	TP53_GBM	possible oncogene	official	0.2926	0.3753	6	4.4	0		Found in 24120142
TP53	HNSC	TP53_HNSC	tsg	official	0.7092	0.3753	6	4.91	0		Found in 25631445
TP53	LIHC	TP53_LIHC	tsg	official	0.3136	0.3753	6	5.03	0		Found in private communication about integrative LIHC analysis
TP53	OV	TP53_OV	tsg	official	0.9118	0.3753	6	5.48	0		Found in 21720365
TP53	PRAD	TP53_PRAD	possible oncogene	official	0.1195	0.3753	6	4.48	0		Found in 26544944
TP53	LGG	TP53_LGG	possible oncogene	official	0.4863	0.3753	6.5	4.57	0		Found in 26061751
TP53	PAAD	TP53_PAAD	tsg	official	0.6839	0.3753	6.5	4.5	0		Found in private communication about integrative PAAD analysis
TP53	SARC	TP53_SARC	tsg	official	0.3431	0.3753	6.5	4.71	0		Found in private communication about integrative SARC analysis
TP53	UCS	TP53_UCS	tsg	official	0.9273	0.3753	6.5	4.73	0		Found in 28292439
TRAF3	PANCAN	TRAF3_PANCAN	tsg	official	NA	0.0082	2	1.48	0		0
TSC1	PANCAN	TSC1_PANCAN	tsg	official	NA	0.0152	2.5	1.98	0		0
TSC1	BLCA	TSC1_BLCA	tsg	official	0.0933	0.0152	3.5	2.43	0		Found in 24476821
TSC2	LIHC	TSC2_LIHC	tsg	official	0.0339	0.0211	3.5	3.5	0		0
TXNIP	BLCA	TXNIP_BLCA	possible tsg	official	0.0415	0.0094	0.5	0	0		Found in 24476821
U2AF1	UCEC	U2AF1_UCEC	oncogene	official	0.0278	0.0084	1.5	1.5	0		0
U2AF1	LAML	U2AF1_LAML	oncogene	official	0.036	0.0084	2.5	2.5	0		Found in 23634996
U2AF1	PAAD	U2AF1_PAAD	oncogene	official	0.0194	0.0084	2.5	2.5	0		0
U2AF1	PANCAN	U2AF1_PANCAN	oncogene	official	NA	0.0084	3.5	2.98	0		Found in 24132290
U2AF1	LUAD	U2AF1_LUAD	oncogene	official	0.0325	0.0084	4	3.5	0		Found in 25079552
UNCX	PANCAN	UNCX_PANCAN	possible oncogene	official	NA	0.0021	1.5	1.5	1		0
USP9X	PANCAN	USP9X_PANCAN	tsg	official	NA	0.0281	2	1.48	0		Found in 24132290
VHL	PANCAN	VHL_PANCAN	tsg	official	NA	0.0222	4.5	3.98	0		Found in 24132290
VHL	KIRC	VHL_KIRC	tsg	official	0.462	0.0222	5.5	3.76	0		Found in 23792563
WHSC1	LIHC	WHSC1_LIHC	oncogene	official	0.0254	0.0156	1.5	1.5	0		0
WT1	PANCAN	WT1_PANCAN	possible oncogene	official	NA	0.0141	1	0	0		Found in 24132290
WT1	LAML	WT1_LAML	possible tsg	official	0.0216	0.0141	1.5	1.5	0		0
XPO1	LIHC	XPO1_LIHC	oncogene	official	0.0169	0.01	1.5	1.5	0		0
ZBTB20	LGG	ZBTB20_LGG	possible tsg	official	0.0412	0.0191	1	0	1		Found in 26061751
ZBTB7B	UCS	ZBTB7B_UCS	tsg	official	0.1091	0.0106	3.5	2.82	1		Found in 28292439
ZC3H12A	PANCAN	ZC3H12A_PANCAN		official	NA	0.0086	1.5	1.5	1		0
ZCCHC12	LGG	ZCCHC12_LGG	oncogene	official	0.0157	0.0088	1	0	1		Found in 26061751
ZFHX3	UCEC	ZFHX3_UCEC	possible tsg	official	0.1995	0.0446	2.5	2.2	0		0
ZFP36L1	BLCA	ZFP36L1_BLCA	possible tsg	official	0.0959	0.0184	1.5	1.5	0		Found in 24476821
ZFP36L2	COADREAD	ZFP36L2_COADREAD	possible tsg	official	0.038	0.0098	2	2	0		0
ZFP36L2	PANCAN	ZFP36L2_PANCAN	possible tsg	official	NA	0.0098	2	2	0		0
ZMYM2	UCEC	ZMYM2_UCEC	tsg	official	0.0657	0.0123	1.5	1.5	0		0
ZMYM3	PRAD	ZMYM3_PRAD	tsg	official	0.0168	0.0185	1	0	1		Found in 26544944
ZNF133	OV	ZNF133_OV	oncogene	official	0.0294	0.0061	1.5	1.5	1		Found in 21720365
ZNF750	PANCAN	ZNF750_PANCAN	possible tsg	official	NA	0.0115	1.5	1.5	0		0
ZNF750	ESCA	ZNF750_ESCA	possible tsg	official	0.0698	0.0115	2.5	2.5	0		Found in 28052061
ZNF750	HNSC	ZNF750_HNSC	possible tsg	official	0.0378	0.0115	2.5	2.5	0		0

## Sheet: FASMIC
Gene_symbol
PTPN11
AKT1
EGFR
ERBB2
FGFR2
BRAF
IDH1
KRAS
NFE2L2
NRAS
PIK3CA
PIK3R1
PPP2R1A
PTEN
SMAD4
CDK12
FGFR3
GATA3
GNAS
MAP2K4
MET
PDGFRA
PTCH1
RAC1
RHOA
STK11
ALK
BCL2
CCND1
CDKN2A
ESR1
RET
XPO1
B2M
CDK4
CDK6
CTCF
DDX3X
ERBB3
ERBB4
FGFR1
PIK3CB
RAF1
SMO
SRSF2
TGFBR2
MAP2K1
MAPK1
ARAF
DDR2
EPHA2
EPHA3
FGFR4
IGF1R
KDR
MAP3K4
PDGFRB
PIK3CG
AXL
FLT4
TGFB1
AKT3
BMPR2
CCDC28A
DAPK1
FLT1
GUCY2C
PIK3CD
RAD50
BAI3
GALNTL6
HERC5
JAG1
MAN2B1
MEOX2
MORC1
MRPS31
NOTCH2NL
OXA1L
POU4F2
PRKD1
PTH2
RCAN2
ROR1
SIRPB1
STK19
STK31
STK33
TBC1D3B
TXK
VLDLR
WDR12
EZH1

## Sheet: HCD
Gene Symbol	Putative Driver Category
AARS2	High Confidence Driver
ABCB1	High Confidence Driver
ABL1	High Confidence Driver
ACVR1B	High Confidence Driver
ADAM10	High Confidence Driver
ADCY1	High Confidence Driver
ADORA2A	High Confidence Driver
AHNAK2	High Confidence Driver
AJUBA	High Confidence Driver
AKAP9	High Confidence Driver
AKD1	High Confidence Driver
AKT1	High Confidence Driver
AMPH	High Confidence Driver
ANAPC1	High Confidence Driver
ANKRD12	High Confidence Driver
APAF1	High Confidence Driver
APC	High Confidence Driver
AR	High Confidence Driver
ARHGAP32	High Confidence Driver
ARHGAP35	High Confidence Driver
ARHGEF6	High Confidence Driver
ARID1A	High Confidence Driver
ARID2	High Confidence Driver
ARID5B	High Confidence Driver
ASPM	High Confidence Driver
ASXL1	High Confidence Driver
ATG13	High Confidence Driver
ATM	High Confidence Driver
ATR	High Confidence Driver
ATRX	High Confidence Driver
AXIN2	High Confidence Driver
B2M	High Confidence Driver
BAP1	High Confidence Driver
BARD1	High Confidence Driver
BCLAF1	High Confidence Driver
BCOR	High Confidence Driver
BLM	High Confidence Driver
BRAF	High Confidence Driver
BRCA1	High Confidence Driver
BRCA2	High Confidence Driver
BUB1B	High Confidence Driver
CAD	High Confidence Driver
CARM1	High Confidence Driver
CASP8	High Confidence Driver
CAST	High Confidence Driver
CBFB	High Confidence Driver
CCAR1	High Confidence Driver
CCND1	High Confidence Driver
CDC73	High Confidence Driver
CDH1	High Confidence Driver
CDK12	High Confidence Driver
CDKN1A	High Confidence Driver
CDKN1B	High Confidence Driver
CDKN2A	High Confidence Driver
CDKN2C	High Confidence Driver
CEBPA	High Confidence Driver
CFH	High Confidence Driver
CHD4	High Confidence Driver
CHD8	High Confidence Driver
CHEK2	High Confidence Driver
CIC	High Confidence Driver
CLIP1	High Confidence Driver
CLTC	High Confidence Driver
CLTCL1	High Confidence Driver
COL18A1	High Confidence Driver
CREB1	High Confidence Driver
CRTC1	High Confidence Driver
CRTC3	High Confidence Driver
CSDE1	High Confidence Driver
CTCF	High Confidence Driver
CTNNB1	High Confidence Driver
CTNND1	High Confidence Driver
CTTN	High Confidence Driver
CUL1	High Confidence Driver
CYLD	High Confidence Driver
DDX5	High Confidence Driver
DHX9	High Confidence Driver
DICER1	High Confidence Driver
DMD	High Confidence Driver
DNMT3A	High Confidence Driver
DOCK2	High Confidence Driver
EEF1A1	High Confidence Driver
EGFR	High Confidence Driver
EIF4A2	High Confidence Driver
ELF3	High Confidence Driver
EP300	High Confidence Driver
ERBB2	High Confidence Driver
ERBB2IP	High Confidence Driver
ERCC2	High Confidence Driver
ESR1	High Confidence Driver
EWSR1	High Confidence Driver
EZH2	High Confidence Driver
FANCA	High Confidence Driver
FBN2	High Confidence Driver
FBXO11	High Confidence Driver
FBXW7	High Confidence Driver
FES	High Confidence Driver
FGFR2	High Confidence Driver
FGFR3	High Confidence Driver
FLT3	High Confidence Driver
FN1	High Confidence Driver
FOXA1	High Confidence Driver
FOXA2	High Confidence Driver
FRG1B	High Confidence Driver
GATA3	High Confidence Driver
GNAI1	High Confidence Driver
GNAS	High Confidence Driver
GOLGA5	High Confidence Driver
GOT2	High Confidence Driver
GPHN	High Confidence Driver
GPS2	High Confidence Driver
GTF2H1	High Confidence Driver
H3F3C	High Confidence Driver
HGF	High Confidence Driver
HLA-A	High Confidence Driver
HLA-B	High Confidence Driver
HMGXB4	High Confidence Driver
HRAS	High Confidence Driver
HSP90AB1	High Confidence Driver
HSPA8	High Confidence Driver
HUWE1	High Confidence Driver
IDH1	High Confidence Driver
IDH2	High Confidence Driver
IRS2	High Confidence Driver
ITGA6	High Confidence Driver
JAK2	High Confidence Driver
KALRN	High Confidence Driver
KDM5C	High Confidence Driver
KDM6A	High Confidence Driver
KEAP1	High Confidence Driver
KIAA1109	High Confidence Driver
KIFC3	High Confidence Driver
KIT	High Confidence Driver
KRAS	High Confidence Driver
LCP1	High Confidence Driver
LEPR	High Confidence Driver
LIFR	High Confidence Driver
LPP	High Confidence Driver
LRRK2	High Confidence Driver
LUM	High Confidence Driver
LYN	High Confidence Driver
LZTR1	High Confidence Driver
MALAT1	High Confidence Driver
MAP2K4	High Confidence Driver
MAP3K1	High Confidence Driver
MAP3K3	High Confidence Driver
MAP3K4	High Confidence Driver
MAPK8IP1	High Confidence Driver
MAST2	High Confidence Driver
MATK	High Confidence Driver
MAX	High Confidence Driver
MDC1	High Confidence Driver
MECOM	High Confidence Driver
MED12	High Confidence Driver
MED13	High Confidence Driver
MED17	High Confidence Driver
MEF2A	High Confidence Driver
METTL14	High Confidence Driver
MLL	High Confidence Driver
MLL2	High Confidence Driver
MLL3	High Confidence Driver
MLLT10	High Confidence Driver
MLLT3	High Confidence Driver
MLLT4	High Confidence Driver
MMP2	High Confidence Driver
MN1	High Confidence Driver
MSN	High Confidence Driver
MST1	High Confidence Driver
MTOR	High Confidence Driver
MYB	High Confidence Driver
MYH9	High Confidence Driver
NAV3	High Confidence Driver
NBPF10	High Confidence Driver
NCOA3	High Confidence Driver
NCOA4	High Confidence Driver
NCOR1	High Confidence Driver
NCOR2	High Confidence Driver
NEB	High Confidence Driver
NEDD4L	High Confidence Driver
NF1	High Confidence Driver
NFE2L2	High Confidence Driver
NIN	High Confidence Driver
NLRP3	High Confidence Driver
NONO	High Confidence Driver
NOTCH1	High Confidence Driver
NPM1	High Confidence Driver
NR1H2	High Confidence Driver
NR4A2	High Confidence Driver
NRAS	High Confidence Driver
NSD1	High Confidence Driver
NUMA1	High Confidence Driver
NUP214	High Confidence Driver
NUP93	High Confidence Driver
NUP98	High Confidence Driver
PABPC1	High Confidence Driver
PBRM1	High Confidence Driver
PCBP1	High Confidence Driver
PCM1	High Confidence Driver
PDGFRA	High Confidence Driver
PHF6	High Confidence Driver
PHLDA1	High Confidence Driver
PIK3CA	High Confidence Driver
PIK3CB	High Confidence Driver
PIK3CG	High Confidence Driver
PIK3R1	High Confidence Driver
PIP5K1A	High Confidence Driver
PLCG1	High Confidence Driver
PLEC	High Confidence Driver
POTEF	High Confidence Driver
PPP2R1A	High Confidence Driver
PRKAR1A	High Confidence Driver
PRKCD	High Confidence Driver
PRPF8	High Confidence Driver
PSEN1	High Confidence Driver
PTEN	High Confidence Driver
PTPN11	High Confidence Driver
RAC1	High Confidence Driver
RAD21	High Confidence Driver
RANBP2	High Confidence Driver
RANBP3	High Confidence Driver
RASA1	High Confidence Driver
RB1	High Confidence Driver
RBMX	High Confidence Driver
RHEB	High Confidence Driver
RHOA	High Confidence Driver
RNF213	High Confidence Driver
RNF43	High Confidence Driver
RPGR	High Confidence Driver
RPL22	High Confidence Driver
RPL5	High Confidence Driver
RPSAP58	High Confidence Driver
RUNX1	High Confidence Driver
RXRA	High Confidence Driver
SETD2	High Confidence Driver
SF3B1	High Confidence Driver
SGK1	High Confidence Driver
SIN3A	High Confidence Driver
SMAD2	High Confidence Driver
SMAD4	High Confidence Driver
SMARCA4	High Confidence Driver
SMC1A	High Confidence Driver
SMC3	High Confidence Driver
SOS1	High Confidence Driver
SOX17	High Confidence Driver
SPATA6	High Confidence Driver
SPEN	High Confidence Driver
SPOP	High Confidence Driver
STAG2	High Confidence Driver
STAT3	High Confidence Driver
STK11	High Confidence Driver
SUZ12	High Confidence Driver
SYNE1	High Confidence Driver
TAF1	High Confidence Driver
TBL1XR1	High Confidence Driver
TBX3	High Confidence Driver
TCF12	High Confidence Driver
TCF7	High Confidence Driver
TCF7L2	High Confidence Driver
TET2	High Confidence Driver
TFDP1	High Confidence Driver
TGFBR2	High Confidence Driver
TGIF1	High Confidence Driver
TJP2	High Confidence Driver
TNFRSF10C	High Confidence Driver
TOM1	High Confidence Driver
TOP3A	High Confidence Driver
TP53	High Confidence Driver
TP53BP1	High Confidence Driver
TPR	High Confidence Driver
TRIM7	High Confidence Driver
TRIO	High Confidence Driver
TRIP11	High Confidence Driver
TSC2	High Confidence Driver
TUBA1A	High Confidence Driver
TXNIP	High Confidence Driver
U2AF1	High Confidence Driver
UHRF1BP1L	High Confidence Driver
VHL	High Confidence Driver
WHSC1	High Confidence Driver
WHSC1L1	High Confidence Driver
WRN	High Confidence Driver
WT1	High Confidence Driver
ZFHX3	High Confidence Driver
ZFP36L1	High Confidence Driver
ZFP36L2	High Confidence Driver
ZMYM2	High Confidence Driver
ZNF132	High Confidence Driver
ZNF300	High Confidence Driver
ZNF814	High Confidence Driver
ZNF844	High Confidence Driver
ZNF91	High Confidence Driver

## Sheet: MouseMut
Gene_symbol
PTPN11
EGFR
FGFR2
APC
ARID2
BRAF
CTNNB1
NFE2L2
PIK3R1
PTEN
SMAD4
ARID1A
ASXL1
CDK12
CREBBP
FBXW7
FUBP1
KDM6A
MAP2K4
PBRM1
RAC1
RUNX1
SETD2
SMARCA4
TP53
ATRX
GNAQ
NUP98
RNF43
SMAD2
STAT3
XPO1
MAP3K1
MECOM
MYH9
NCOR1
NSD1
RAF1
SUZ12
TCF7L2
WHSC1
ZFHX3
BMPR1A
ETV6
EWSR1
FBXO11
FOXO1
FOXP1
LATS1
MAPK1
MYB
PPARG
SYK
YAP1
ZMYM2
ACVR1B
AHCYL1
BRD4
CLTC
CTNND1
CUL1
DDX6
GNA13
HUWE1
KAT6A
KDM5A
MLLT10
NCOA3
NONO
SIN3A
SPEN
TCF12
ACVR2A
AFF1
AKAP9
ARF1
ATP1A1
BCLAF1
CBLB
CCAR1
CCNL1
CDC42
CDH17
CSDE1
EIF3E
EIF4A2
EML4
EP400
EPCAM
ETS2
FHIT
FUS
GSK3B
INTS6
IRF2
KANSL1
NCOR2
NEDD4
NFIB
NT5C2
PCM1
PPP2CA
PRDM16
PRKCI
PTPRK
RAP1A
RNF111
SETDB1
SFPQ
SKIL
SMAD3
TAF15
TMPRSS2
TOP1
TRIP11
UBR5
YY1
ABI1
ADAM10
AFF4
AKAP13
ANKRD11
ARF4
ARGLU1
ARID4B
ARIH1
ARL6IP5
ATF7IP
ATP5B
ATP6V1C1
ATXN2
BRD3
CADM2
CAPZB
CD44
CFTR
CHD1
CNBP
COPS2
CTBP2
CUL2
CXXC5
CYB5B
DAPK2
DIDO1
DLD
DLG1
DMTF1
EHF
EIF3J
EIF4E
ELAVL1
EPB41
EPHB2
EPHB4
EPS8
FARS2
FBXW11
FGF10
FNDC3B
GATA4
GATA6
GGNBP2
GNB1
GOLPH3
GPC5
GRB2
HIRA
HNF4A
HNRNPA1
HSD17B12
HSPA4
IER3
INO80
IPO7
IREB2
ITGA6
ITGB1
KDM2A
KDM3B
KDM4C
KIF5B
KRT19
LASP1
LIMA1
MACF1
MAP3K3
MAST2
MBNL1
MBTPS1
MED13
METAP2
MKL1
MMS19
MTDH
MTUS1
NCOA1
NCOA5
NEDD9
NIPBL
NR2C2
NRF1
NUMB
OGT
PAFAH1B1
PAIP2
PAK2
PAWR
PCF11
PDCD4
PDCD6IP
PDGFA
PDPK1
PDS5A
PHACTR4
PICALM
PLXNB2
PPM1A
PPP1R12A
PPP2R2A
PRKCA
PTK2
PTP4A2
PTPN2
PTPRJ
QKI
RAB10
RABEP1
RANBP9
RASSF3
RBM39
RBM6
RERE
RSF1
RTN4
SEC62
SND1
SPAG9
SPINT2
SPRED1
SPTBN1
ST13
STRA6
STYK1
SYNCRIP
TBC1D15
TBCA
TCF7
TFRC
THRAP3
TJP2
TMED10
TPD52
TRA2B
TRIM33
TRIT1
UBE2D3
UBE2G2
UBE2L3
UBE2N
UBR4
UHRF2
UQCRC2
USP7
USP9X
VDAC1
WTAP
XRN2
YWHAE
YWHAQ
YWHAZ
ZNF292
ZNRF3
ABCD3
ABLIM1
ACTN1
ADD3
ADIPOR2
ADK
ADNP
AGPAT6
ALCAM
ALKBH5
AMBRA1
AMD1
ANKHD1
ANKHD1-EIF4EBP3
ANKRD17
ANKRD28
ANXA11
AP1G1
APLP2
APOBEC3H
APP
APPBP2
ARCN1
ARFIP1
ARHGAP18
ARHGAP21
ARHGAP5
ARHGEF10L
ARL8B
ASH1L
ATAD2B
ATF7
ATL2
ATP13A3
ATP2A2
ATP5G1
ATP8B1
ATXN7
B4GALNT2
B4GALT6
BAZ2A
BCL2L13
BCL7B
BDP1
BIRC6
BLMH
BMPR1B
BNIP2
BPTF
BRD1
BRD8
BRWD1
BTBD3
CABLES2
CAND1
CAPN7
CAPRIN1
CAPZA2
CBX1
CCDC33
CCNY
CD2AP
CD47
CDC14A
CDK13
CDK7
CEP85
CEPT1
CERS5
CERS6
CHD2
CHD6
CHD7
CHD9
CHKA
CHORDC1
CLIC4
CLINT1
CLOCK
CLPX
CMIP
CNOT1
CNOT2
CNOT6
CNTN5
CPNE3
CPSF6
CSNK1A1L
CSNK1D
CSNK1G3
CSTF3
CTDP1
CTDSPL2
CTNNA1
CYSTM1
DAG1
DCAF5
DDI2
DDX42
DERL1
DGCR2
DHX15
DHX32
DIP2B
DMXL1
DNAJB6
DNAJC1
DNAJC24
DNAJC5
DNAJC7
DNAJC8
DNMBP
DSTN
DYNC1I2
DYRK1A
ECE1
EDEM2
EHMT1
EIF2S2
EIF3A
EIF4B
ELF1
ELF2
ENTPD7
EPB41L4B
EPC1
EPC2
EPO
ERBB2IP
ESRRA
FADS2
FAF2
FAM107B
FAM108C1
FAM120A
FAM178A
FAM49B
FAM83B
FBRSL1
FBXL17
FBXL4
FBXW8
FCHSD2
FEM1C
FGD6
FGFR1OP2
FKBP4
FNBP1L
FNBP4
FOXP4
FRS2
FRYL
FUT8
FXR1
G3BP1
GALNT7
GARS
GATAD2A
GATAD2B
GBAS
GDI2
GMDS
GNAI3
GP2
GPBP1
GRID2
GTF2IRD1
H2AFY
H6PD
HADHA
HBS1L
HECTD1
HERC4
HNF1B
HNRNPC
HNRNPD
HNRNPF
HNRNPM
HNRNPR
HOOK1
IGSF3
IL1RAPL1
IL1RAPL2
IL4I1
IP6K2
IQGAP1
IRF2BP2
ITCH
ITGA9
ITGB8
JMY
KAT7
KCMF1
KCNQ1
KCTD7
KHDRBS1
KIAA0232
KIAA0247
KIAA0368
KIAA0753
KIAA0907
KIAA1432
KIAA1671
KIF13B
KLF3
KLHDC10
KPNA4
KRCC1
LAPTM4A
LARP1
LARP1B
LARP4
LARP4B
LCOR
LCORL
LEMD3
LGR4
LHFPL4
LIME1
LLGL2
LMO7
LNX1
LPAR5
LPHN2
LRBA
LRCH1
LRRC41
LRRK1
LSM14A
LUC7L
LUC7L2
LUC7L3
MACROD2
MAD1L1
MAGI1
MAGT1
MAML3
MAN1A2
MAP4K3
MAP7
MAPK14
MAPK8
43896
43897
MARK2
MARK3
MATR3
MBD2
MBNL2
MBP
MED1
MED13L
MEIS2
MEX3C
MICAL2
MICALL2
MID1
MIER1
MINK1
MKLN1
MLL5
MPP5
MPRIP
MSL2
MYLK4
MYO10
MYO1D
MYO1E
NAA15
NAA50
NAP1L4
NBAS
NDEL1
NDFIP1
NFATC3
NFIA
NFX1
NFYC
NPEPPS
NPLOC4
NPTN
NR3C1
NRG3
NRIP1
NUDT3
NUFIP2
NUP62
NYAP1
OCLN
ONECUT2
OSBPL3
OTOA
OTUD7B
PAG1
PAN3
PAPOLA
PAPSS1
PARD6G
PATL1
PCBP2
PDE4D
PDLIM1
PDXDC1
PGM2L1
PHF12
PHF16
PIAS2
PIK3C2A
PIP
PIP5K1B
PITHD1
PLEKHG3
PLS1
POGZ
POR
PPM1B
PPM1G
PPP1CB
PPP1R13B
PPP2R5E
PPP3CB
PPP4R2
PPP6R3
PQLC1
PRSS48
PSMA3
PSMC6
PTBP3
PUM1
PUM2
PVRL3
RAB14
RAB1A
RAB2A
RABGEF1
RAI1
RALY
RAP1B
RBBP6
RBM25
RBM26
RBM47
RDX
RECQL5
RHPN2
RIPK1
RLF
RLIM
RMND1
RNF121
RNF38
ROCK2
RPRD1B
RPS6KB1
RRBP1
RREB1
RSBN1
RSC1A1
RSRC2
RTN4RL1
SAMD4A
SAP18
SCML4
SEC22A
SEC23A
SEC23IP
SEC24A
SEC24C
SEC31A
SEC63
SENP6
SERBP1
SERINC3
SETD5
SF3B3
SFI1
SFMBT1
SH3BGRL2
SHB
SHFM1
SHROOM3
SIK2
SKIV2L2
SLC12A2
SLC12A8
SLC22A23
SLC25A25
SLC30A9
SLC35B3
SLC39A9
SLK
SLMAP
SLTM
SMAD1
SMARCA5
SMARCAD1
SMEK1
SMEK2
SMURF2
SNRNP70
SNX5
SOCS5
SON
SOX6
SP3
SPATA5
SPPL3
SPRED2
SPTB
SREBF2
SRP68
SRRM1
SRRM2
SSBP3
SSFA2
STK24
STK40
STRN3
STT3B
SUPT16H
SUV420H1
SYMPK
SYNJ2
SYPL1
TAF4
TANC1
TAOK1
TAX1BP1
TBC1D2
TCERG1
THSD7A
TLK1
TLK2
TM9SF2
TM9SF3
TMBIM6
TMCC1
TNFAIP8
TNKS2
TNPO1
TNPO3
TNRC6A
TNRC6B
TNRC6C
TNS3
TOMM20
TOMM70A
TRIM2
TRPC4AP
TSC22D2
TUBA1B
TXNDC11
U2AF2
UBE2G1
UBE2K
UBE3A
UBQLN1
UBR1
USP10
USP15
USP24
USP3
USP46
USP6NL
VDAC2
VEZF1
VGLL4
VPS13D
VPS54
VTI1A
VWCE
WAC
WAPAL
WASF2
WASL
WDR20
WDR33
WDR82
WIPF2
XPO7
YTHDC1
YTHDF2
YWHAB
ZBTB1
ZC3H14
ZC3H3
ZC3H4
ZC3H7A
ZCCHC7
ZDHHC13
ZFAND3
ZFAND6
ZFP62
ZFP91
ZFR
ZFY
ZMIZ1
ZMYM5
ZMYND8
ZNF148
ZNF207
ZNF212
ZNF326
ZNF608
ZNF638
ZNF644
ZRANB1
C11ORF1
C16ORF72
C2ORF43
C4ORF32
C6ORF106
C6ORF89
C7ORF60
C9ORF3
CSNK2A1
ERF
CDH1
MLL3
LIG1
MGA
ASIP
GAB1

## Sheet: MutPanning
Gene	Cancer Type	Frequency (%)	Q-value (false-discovery rate)	COSMIC Cancer Gene Census	Supporting Literature	TCGA Marker Papers	dNdS study (Martincorena et al. 2017)	tumorportal (Lawrence et al. 2014)	Bailey study (Bailey et al. 2018)
KDM6A	AdenoidCystic	6.66	0	1	1	0	0	0	0
SMARCA2	AdenoidCystic	6.66	0	0	1	0	0	0	0
CREBBP	AdenoidCystic	6.66	0	1	1	0	0	0	0
NOTCH1	AdenoidCystic	5.55	0	1	1	0	0	0	0
SF3B1	AdenoidCystic	4.44	0	1	1	0	0	0	0
TP53	AdenoidCystic	3.33	0.0114	1	1	0	0	0	1
USP9X	AdenoidCystic	1.11	0.0194	0	0	0	0	0	0
MYB	AdenoidCystic	3.33	0.0687	1	1	0	0	0	0
PIK3CA	AdenoidCystic	3.33	0.075	1	1	0	0	0	0
ATM	AdenoidCystic	2.22	0.092	1	1	0	0	0	0
KNTC1	AdenoidCystic	2.22	0.177	0	0	0	0	0	0
PRKD2	AdenoidCystic	2.22	0.184	0	0	0	0	0	0
TP53	Bladder	43.53	0	1	1	1	1	1	1
PIK3CA	Bladder	21.13	0	1	1	1	1	1	1
ARID1A	Bladder	21.45	0	1	1	1	1	1	1
KDM6A	Bladder	22.39	0	1	1	1	1	1	1
RB1	Bladder	16.4	0	1	1	1	1	1	1
ERCC2	Bladder	13.56	0	1	1	1	1	1	1
FGFR3	Bladder	12.3	0	1	1	1	1	1	1
ERBB4	Bladder	8.2	0	1	1	0	0	0	0
HRAS	Bladder	7.57	0	1	1	1	1	1	1
RXRA	Bladder	7.88	0	0	1	1	1	1	1
STAG2	Bladder	10.41	0	1	1	1	1	1	1
CDKN1A	Bladder	10.41	0	1	1	1	1	1	1
CDH1	Bladder	11.35	3.66e-10	1	1	0	0	0	0
ERBB2	Bladder	10.72	3.37e-09	1	1	0	1	0	1
ERBB3	Bladder	12.61	3.61e-08	1	1	1	1	1	1
KMT2D	Bladder	22.71	8.55e-08	1	1	1	1	1	1
CREBBP	Bladder	12.93	1.21e-06	1	1	0	1	1	1
TSC1	Bladder	6.3	1.01e-05	1	1	1	1	1	1
KRAS	Bladder	3.15	6.77e-05	1	1	0	1	0	1
ELF3	Bladder	5.99	0.000109	1	1	1	1	1	1
TYRO3	Bladder	2.83	0.000302	0	1	0	0	0	0
EP300	Bladder	13.56	0.000856	1	1	1	1	0	1
ZFP36L1	Bladder	5.67	0.00151	0	0	1	1	0	1
FAT1	Bladder	7.88	0.00246	1	1	0	1	0	1
CHIT1	Bladder	3.15	0.00256	0	0	0	0	0	0
ZNF233	Bladder	5.36	0.00278	0	0	0	0	0	0
MAP2K1	Bladder	1.89	0.00366	1	1	0	0	0	0
SF3B1	Bladder	5.36	0.00684	1	1	0	0	0	1
KMT2A	Bladder	12.61	0.00699	1	1	0	1	0	0
FGFRL1	Bladder	4.1	0.00763	0	1	0	0	0	0
BAP1	Bladder	4.41	0.00822	1	1	0	0	0	0
FBXW7	Bladder	7.25	0.01	1	1	1	1	1	1
NRAS	Bladder	2.52	0.0116	1	1	0	0	0	1
C3orf70	Bladder	1.89	0.0226	0	0	0	1	1	0
DHX30	Bladder	2.83	0.0484	0	0	0	0	0	0
NCOR1	Bladder	6.94	0.0561	1	1	0	0	0	0
NF1	Bladder	8.51	0.0622	1	1	0	0	0	0
CLIP1	Bladder	4.73	0.0749	1	1	0	0	0	0
GNA13	Bladder	2.2	0.0881	0	0	0	0	0	1
RHOB	Bladder	4.41	0.0912	0	1	1	1	0	1
ATM	Bladder	9.46	0.113	1	1	0	0	0	1
RBM10	Bladder	3.15	0.124	1	1	0	1	0	1
FOXQ1	Bladder	4.41	0.147	0	1	1	1	1	1
ARID2	Bladder	6.3	0.166	1	1	0	1	0	0
SPTAN1	Bladder	9.77	0.173	0	1	0	1	0	1
ZNF208	Bladder	4.73	0.18	0	0	0	0	0	0
TPTE	Bladder	3.78	0.207	0	0	0	0	0	0
ARHGAP35	Bladder	4.1	0.222	0	0	0	0	0	0
TP53	Blood	6.18	0	1	1	1	1	1	1
SF3B1	Blood	6.18	0	1	1	0	0	1	1
KRAS	Blood	5.59	0	1	1	1	1	1	1
DNMT3A	Blood	5	0	1	1	1	1	1	1
NRAS	Blood	5.1	0	1	1	1	1	1	0
ATM	Blood	4.02	0	1	1	0	0	0	0
MYD88	Blood	2.75	0	1	1	0	0	1	0
IDH1	Blood	2.35	0	1	1	1	1	1	1
IDH2	Blood	2.06	0	1	1	1	1	1	1
FLT3	Blood	5.69	0	1	1	1	1	1	1
XPO1	Blood	1.27	0	1	1	0	0	1	0
TET2	Blood	1.96	0	1	1	1	1	1	0
NOTCH1	Blood	5.79	0	1	1	0	0	0	0
NPM1	Blood	5.3	0	1	1	1	1	1	1
BRAF	Blood	1.86	3.29e-09	1	1	0	0	1	0
U2AF1	Blood	0.78	3.12e-08	1	1	1	1	1	1
CEBPA	Blood	1.27	1.16e-07	1	1	1	1	1	0
IKZF3	Blood	0.68	1.02e-06	0	1	0	0	0	0
CHD2	Blood	2.55	2.61e-06	1	1	0	0	0	0
KIT	Blood	1.17	3.63e-06	1	1	1	1	1	1
ASXL1	Blood	0.98	7.1e-06	1	1	0	0	1	1
RUNX1	Blood	1.76	1.94e-05	1	1	1	1	1	1
EGR2	Blood	0.98	1.97e-05	0	1	0	0	0	0
WT1	Blood	1.27	2.36e-05	1	1	1	1	1	1
KLHL6	Blood	1.47	2.55e-05	0	1	0	0	0	0
BIRC3	Blood	0.88	0.000101	1	1	0	0	0	0
MGA	Blood	1.27	0.000308	0	1	0	0	0	0
TRAF3	Blood	1.08	0.000705	0	1	0	0	1	0
BCOR	Blood	0.88	0.000864	1	1	0	0	0	0
SPEN	Blood	1.37	0.00142	1	1	0	0	0	0
ZNF292	Blood	1.37	0.00155	0	1	0	0	0	0
FUBP1	Blood	0.68	0.00157	1	1	0	0	0	0
POT1	Blood	1.86	0.00268	1	1	0	0	0	0
STAG2	Blood	1.08	0.0127	1	1	1	1	1	0
RAD21	Blood	0.58	0.0141	1	1	1	0	1	0
NF1	Blood	1.08	0.0217	1	1	0	0	0	0
CREBBP	Blood	0.88	0.0278	1	1	0	0	0	0
DTX1	Blood	1.57	0.029	0	1	0	0	0	0
BAZ2A	Blood	0.49	0.0297	0	1	0	0	0	0
DDX3X	Blood	1.17	0.0378	1	1	0	0	0	0
SPATA31E1	Blood	1.08	0.0607	0	0	0	0	0	0
IRF4	Blood	0.68	0.0718	1	1	0	0	1	0
ARID1A	Blood	0.78	0.0758	1	1	0	0	0	0
PTPN11	Blood	1.76	0.0814	1	1	1	1	1	1
DIS3	Blood	2.16	0.0871	0	1	0	0	1	0
CDH9	Blood	1.27	0.153	0	0	0	0	0	0
FGFR3	Blood	0.58	0.187	1	1	0	0	0	0
MED12	Blood	0.88	0.217	1	1	0	0	0	0
ICE1	Blood	1.08	0.228	0	0	0	0	0	0
PHF6	Blood	0.68	0.23	1	1	1	1	1	0
ZC3H18	Blood	0.68	0.232	0	0	0	0	0	0
NXF1	Blood	0.39	0.248	0	0	0	0	0	0
FAM135B	Blood	0.78	0.249	1	1	0	0	0	0
ETV6	Blood	0.49	0.249	1	1	0	0	0	0
TP53	Brain	38.15	0	1	1	1	1	1	1
IDH1	Brain	39.21	0	1	1	1	1	1	1
EGFR	Brain	12.5	0	1	1	1	1	1	1
PTEN	Brain	13.68	0	1	1	1	1	1	1
ATRX	Brain	24.73	0	1	1	1	1	0	1
PIK3CA	Brain	8.28	0	1	1	1	1	1	1
NF1	Brain	7.5	0	1	1	1	1	1	1
CIC	Brain	7.76	0	1	1	1	1	0	1
RB1	Brain	4.07	0	1	1	1	1	1	1
FUBP1	Brain	3.28	0	1	1	1	1	0	1
IDH2	Brain	1.57	0	1	1	1	1	0	1
BRAF	Brain	1.44	3.5e-08	1	1	1	0	1	1
PIK3R1	Brain	6.44	1.14e-07	1	1	1	1	1	1
NOTCH1	Brain	4.6	4.86e-06	1	1	1	1	0	1
ZNF280D	Brain	0.92	4.55e-05	0	0	0	0	0	0
TMPRSS15	Brain	2.36	0.00033	0	0	0	0	0	0
TCF12	Brain	1.71	0.000337	1	1	1	1	0	1
STAG2	Brain	2.36	0.000893	1	1	0	1	1	1
NCOA6	Brain	1.05	0.00688	0	0	0	0	0	0
MED12	Brain	1.97	0.0133	1	1	0	0	0	0
CCDC91	Brain	1.05	0.0165	0	0	0	0	0	0
NUP210L	Brain	1.71	0.0191	0	0	0	0	1	0
CTNND2	Brain	1.18	0.0299	1	1	0	0	0	0
KIF26B	Brain	1.31	0.0405	0	0	0	0	0	0
AKR1D1	Brain	0.52	0.0419	0	0	0	0	0	0
ZKSCAN4	Brain	0.78	0.0481	0	0	0	0	0	0
SMARCA4	Brain	4.07	0.0509	1	1	1	1	0	1
EYS	Brain	0.65	0.0586	0	0	0	0	0	0
FGFR4	Brain	0.92	0.0591	1	1	0	0	0	0
TBC1D5	Brain	0.52	0.0613	0	0	0	0	0	0
DMWD	Brain	0.65	0.0622	0	0	0	0	0	0
CHORDC1	Brain	0.78	0.0728	0	0	0	0	0	0
SPHKAP	Brain	1.57	0.074	0	0	0	0	0	0
SCN9A	Brain	2.36	0.0751	0	0	1	0	0	0
ATP2B4	Brain	0.92	0.0758	0	0	0	0	0	0
PRSS50	Brain	0.92	0.079	0	0	0	0	0	0
PSKH2	Brain	0.65	0.0812	0	0	0	0	0	0
BCL11B	Brain	1.44	0.0835	1	1	0	0	0	0
SEMA4D	Brain	1.31	0.0869	0	1	0	0	0	0
IGHMBP2	Brain	0.92	0.0872	0	0	0	0	0	0
RPL21	Brain	0.65	0.0902	0	0	0	0	0	0
HEPH	Brain	1.31	0.0938	0	0	0	0	0	0
HOXC12	Brain	0.65	0.0966	0	0	0	0	0	0
BCOR	Brain	3.42	0.105	1	1	0	1	0	0
RAD54B	Brain	0.92	0.108	0	1	0	0	0	0
ARID1A	Brain	2.89	0.108	1	1	1	1	0	1
TEAD3	Brain	0.78	0.112	0	0	0	0	0	0
PJA2	Brain	0.65	0.121	0	1	0	0	0	0
BOD1L1	Brain	2.23	0.121	0	0	0	0	0	0
ZNF107	Brain	1.18	0.143	0	0	0	0	0	0
FAT1	Brain	2.63	0.193	1	1	0	0	0	0
PTCH1	Brain	1.57	0.23	1	1	0	0	0	0
PIK3CA	Breast	30.97	0	1	1	1	1	1	1
TP53	Breast	32.91	0	1	1	1	1	1	1
KMT2C	Breast	7.27	0	1	1	1	1	1	1
CDH1	Breast	9.56	0	1	1	1	1	1	1
MAP3K1	Breast	6.93	0	1	1	1	1	1	1
ERBB2	Breast	2.35	0	1	1	0	0	1	1
SF3B1	Breast	1.8	0	1	1	1	0	1	1
AKT1	Breast	1.73	0	1	1	1	1	1	1
GATA3	Breast	8.24	0	1	1	1	1	1	1
PTEN	Breast	3.6	3.59e-11	1	1	1	1	1	1
MAP2K4	Breast	3.32	7.67e-09	1	1	1	1	1	1
RB1	Breast	2.56	2.48e-08	1	1	1	1	1	1
ESR1	Breast	2.07	5.51e-07	1	1	0	0	0	0
CBFB	Breast	2.42	7.42e-06	1	1	1	1	1	1
NF1	Breast	3.18	1.02e-05	1	1	1	0	0	1
NCOR1	Breast	3.81	1.39e-05	1	1	1	1	1	1
ARID1A	Breast	3.04	1.46e-05	1	1	0	1	1	1
NUP93	Breast	0.55	1.54e-05	0	1	0	0	0	0
FAM157B	Breast	1.38	1.68e-05	0	0	0	0	0	0
TBX3	Breast	2.35	2.91e-05	1	1	1	1	1	1
HS6ST1	Breast	1.1	3.89e-05	0	0	0	0	0	0
KRAS	Breast	0.69	6.15e-05	1	1	0	0	1	1
RUNX1	Breast	2.28	0.000222	1	1	1	1	1	1
FOXA1	Breast	2.28	0.000425	1	1	1	1	1	1
GPS2	Breast	0.9	0.000631	0	1	0	1	0	1
CDKN1B	Breast	1.03	0.000759	1	1	1	1	1	1
LRRC37A3	Breast	0.83	0.00243	0	0	0	0	0	0
CTCF	Breast	1.94	0.0273	1	1	1	1	1	1
ZFP36L1	Breast	0.9	0.0298	0	1	0	1	0	0
FGFR2	Breast	1.1	0.0324	1	1	0	0	0	0
AKR1C3	Breast	0.34	0.0623	0	1	0	0	0	0
BAX	Breast	0.83	0.0658	1	1	0	0	0	0
SPEN	Breast	4.08	0.091	1	1	0	0	1	0
RARS2	Breast	0.34	0.109	0	0	0	0	0	0
ARHGAP5	Breast	1.66	0.113	1	1	0	0	0	0
KDM6A	Breast	1.52	0.115	1	1	0	0	0	0
MYB	Breast	1.17	0.142	1	1	0	0	1	0
FLT3LG	Breast	0.48	0.161	0	0	0	0	0	0
TBL1XR1	Breast	0.83	0.186	1	1	0	0	1	0
MB21D2	Breast	0.48	0.189	1	1	0	0	0	0
GPRIN2	Breast	0.97	0.202	0	0	0	0	0	0
NOTCH2	Breast	2.77	0.205	1	1	0	0	0	0
PIK3CA	Cervix	27.6	0	1	1	1	1	0	1
KMT2C	Cervix	15.1	2.6e-10	1	1	0	0	0	1
HLA-A	Cervix	8.85	1.32e-07	1	1	1	0	0	0
HLA-B	Cervix	5.72	8.88e-06	0	1	1	0	0	1
KRAS	Cervix	5.72	9.49e-06	1	1	1	0	0	1
MAPK1	Cervix	4.68	2.82e-05	1	1	1	0	0	1
EP300	Cervix	11.45	3.24e-05	1	1	1	0	0	1
ARID1A	Cervix	8.33	4.06e-05	1	1	1	0	0	1
PTEN	Cervix	7.81	0.000354	1	1	1	0	0	1
ERBB3	Cervix	5.72	0.00308	1	1	1	0	0	1
ERBB2	Cervix	5.72	0.00368	1	1	0	0	0	1
KMT2D	Cervix	16.66	0.00747	1	1	0	0	0	1
FBXW7	Cervix	10.41	0.00915	1	1	1	0	0	1
CASP8	Cervix	4.68	0.0231	1	1	1	0	0	1
C3orf70	Cervix	2.6	0.0846	0	0	0	0	0	0
RB1	Cervix	4.68	0.147	1	1	0	0	0	1
BAP1	Cervix	2.08	0.154	1	1	0	0	0	0
NLRC5	Cervix	3.64	0.201	0	1	0	0	0	0
EPHA2	Cervix	4.16	0.222	0	1	0	0	0	0
FRAS1	Cervix	5.72	0.223	0	0	0	0	0	0
ADGRV1	Cervix	13.54	0.226	0	0	0	0	0	0
FAT2	Cervix	6.77	0.228	0	0	0	0	0	0
PTPRC	Cervix	4.16	0.232	1	1	0	0	0	0
ZNF750	Cervix	5.2	0.232	0	0	0	0	0	0
PREX1	Cervix	5.2	0.235	0	0	0	0	0	0
TP53	Cholangio	21.53	0	1	1	1	0	0	0
IDH1	Cholangio	8.46	0	1	1	1	0	0	1
PBRM1	Cholangio	11.53	1.68e-11	1	1	0	0	0	1
ARID1A	Cholangio	13.07	7.72e-09	1	1	0	0	0	1
BAP1	Cholangio	16.15	3.74e-07	1	1	0	0	0	1
KRAS	Cholangio	5.38	2.02e-05	1	1	1	0	0	0
KMT2C	Cholangio	10.76	2.03e-05	1	1	0	0	0	0
IDH2	Cholangio	3.07	2.29e-05	1	1	1	0	0	0
CS	Cholangio	3.07	4.18e-05	0	0	0	0	0	0
ELF3	Cholangio	4.61	0.212	1	1	0	0	0	0
APC	Colorectal	73.99	0	1	1	1	1	1	1
TP53	Colorectal	54.26	0	1	1	1	1	1	1
KRAS	Colorectal	43.49	0	1	1	1	1	1	1
PIK3CA	Colorectal	15.24	0	1	1	1	1	1	1
BRAF	Colorectal	9.86	0	1	1	1	1	1	1
NRAS	Colorectal	8.96	0	1	1	1	1	1	1
AMER1	Colorectal	11.65	6.6e-07	1	1	1	1	0	1
FBXW7	Colorectal	17.48	4.69e-05	1	1	1	1	1	1
SOX9	Colorectal	4.48	6.18e-05	0	1	1	1	0	1
CDC27	Colorectal	8.52	0.000414	0	1	1	0	1	0
SMAD4	Colorectal	11.65	0.00081	1	1	1	1	1	1
ZC3H13	Colorectal	9.86	0.00194	0	1	0	0	0	0
ARID1A	Colorectal	10.76	0.00283	1	1	0	1	1	1
ZNF14	Colorectal	2.24	0.00962	0	0	0	0	0	0
ERBB3	Colorectal	6.72	0.0103	1	1	0	0	1	0
PIK3R1	Colorectal	4.03	0.0283	1	1	0	0	0	0
RBM10	Colorectal	4.03	0.0387	1	1	0	0	0	0
RIMS1	Colorectal	7.62	0.0599	0	0	0	0	0	0
ACVR2A	Colorectal	4.93	0.0639	1	1	1	0	0	1
PRDM2	Colorectal	7.17	0.0745	1	1	0	0	0	0
ATM	Colorectal	11.21	0.0762	1	1	0	0	0	0
ELF3	Colorectal	3.58	0.0819	1	1	0	0	1	0
PCDH9	Colorectal	13	0.0826	0	0	0	0	0	0
PCDHA3	Colorectal	6.27	0.112	0	0	0	0	0	0
MCF2	Colorectal	5.38	0.156	0	0	0	0	0	0
HLA-B	Colorectal	1.34	0.212	0	1	0	1	0	0
TCF7L2	Colorectal	9.86	0.213	1	1	1	1	1	1
ERBB2	Colorectal	5.38	0.226	1	1	0	0	0	0
ODF2L	Colorectal	2.69	0.226	0	0	0	0	0	0
TNFRSF10C	Colorectal	2.69	0.24	0	1	0	0	0	0
NBEA	Colorectal	6.72	0.243	1	1	0	0	0	0
PIK3CA	Endometrium	49.23	0	1	1	1	1	1	1
PTEN	Endometrium	55.35	0	1	1	1	1	1	1
TP53	Endometrium	42.5	0	1	1	1	1	1	1
ARID1A	Endometrium	30.88	0	1	1	1	1	1	1
CTNNB1	Endometrium	24.15	0	1	1	1	1	1	1
FBXW7	Endometrium	20.18	0	1	1	1	1	1	1
KRAS	Endometrium	20.48	0	1	1	1	1	1	1
POLE	Endometrium	11	0	1	1	0	0	1	0
PPP2R1A	Endometrium	13.76	0	1	1	1	1	1	1
CTCF	Endometrium	15.59	0	1	1	1	1	1	1
PIK3R1	Endometrium	28.13	0	1	1	1	1	1	1
FGFR2	Endometrium	10.09	0	1	1	0	1	1	1
RPL22	Endometrium	10.09	0	1	1	1	0	0	1
ARHGAP35	Endometrium	14.37	1.05e-06	0	0	0	1	1	1
BCOR	Endometrium	13.14	4.1e-05	1	1	0	0	1	1
CHD4	Endometrium	14.67	0.000536	1	1	0	1	1	1
FOXA2	Endometrium	5.81	0.00388	0	1	0	1	0	1
SOX17	Endometrium	2.75	0.00876	0	1	0	0	1	1
RBBP6	Endometrium	7.95	0.0125	0	0	0	0	0	0
RB1	Endometrium	9.17	0.0154	1	1	0	1	0	1
ZFHX3	Endometrium	16.51	0.0172	1	1	0	1	1	1
SPOP	Endometrium	8.56	0.0228	1	1	0	1	1	1
ATM	Endometrium	10.7	0.0262	1	1	0	0	0	1
AKAP9	Endometrium	10.09	0.0495	1	1	0	0	0	0
ARID5B	Endometrium	11.31	0.0869	0	1	1	1	1	1
CUX1	Endometrium	8.56	0.0926	1	1	0	0	1	0
RASA1	Endometrium	8.56	0.0955	0	0	0	0	0	0
ESR1	Endometrium	3.97	0.112	1	1	0	0	0	0
CCND1	Endometrium	5.19	0.115	1	1	0	1	1	1
CCDC73	Endometrium	4.58	0.13	0	0	0	0	0	0
RRAS2	Endometrium	1.83	0.163	0	1	0	0	0	1
ROCK2	Endometrium	5.5	0.163	0	0	0	0	0	0
SMTNL2	Endometrium	3.05	0.165	0	0	0	1	0	0
ATF7IP	Endometrium	5.5	0.167	0	0	0	0	0	1
ZC3H13	Endometrium	7.64	0.168	0	0	0	0	0	0
ESRP1	Endometrium	5.5	0.182	0	0	0	0	0	0
DICER1	Endometrium	8.86	0.185	1	1	0	0	0	1
APC	Endometrium	10.09	0.195	1	1	0	0	0	0
EPS8	Endometrium	3.97	0.204	0	0	0	0	0	0
CDK5RAP2	Endometrium	5.81	0.211	0	0	0	0	0	0
MSH6	Endometrium	6.72	0.229	1	1	0	0	0	1
LAMA2	Endometrium	10.7	0.229	0	0	0	0	0	0
U2AF1	Endometrium	2.14	0.231	1	1	0	0	0	1
RBMX	Endometrium	5.19	0.24	0	0	0	0	0	0
CFAP58	Endometrium	6.42	0.244	0	0	0	0	0	0
TLE1	Endometrium	4.89	0.246	0	0	0	0	0	0
NFE2L2	Endometrium	4.58	0.249	1	1	0	1	0	1
TP53	Gastroesophageal	62.3	0	1	1	1	1	1	1
FLG	Gastroesophageal	17.28	0	0	1	0	0	1	0
PIK3CA	Gastroesophageal	12.24	0	1	1	1	1	1	1
ZNF804B	Gastroesophageal	9.96	0	0	0	0	0	0	0
ARID1A	Gastroesophageal	17.76	0	1	1	1	1	0	1
KRAS	Gastroesophageal	5.28	0	1	1	1	1	0	1
CDKN2A	Gastroesophageal	7.2	0	1	1	1	0	1	1
RNF43	Gastroesophageal	7.32	0	1	1	1	1	0	1
HLA-B	Gastroesophageal	3.48	1.3e-05	0	1	0	1	0	0
B2M	Gastroesophageal	2.88	2.03e-05	1	1	0	1	0	0
PTEN	Gastroesophageal	5.52	2.61e-05	1	1	0	1	0	1
RHOA	Gastroesophageal	3.72	5.92e-05	1	1	1	1	0	1
CNBD1	Gastroesophageal	3.6	6.01e-05	1	1	0	0	0	1
ERBB2	Gastroesophageal	4.08	8.06e-05	1	1	1	0	0	1
KMT2D	Gastroesophageal	17.28	8.87e-05	1	1	1	0	0	1
APC	Gastroesophageal	10.2	0.00015	1	1	1	1	0	1
SMAD4	Gastroesophageal	6.84	0.00017	1	1	1	1	0	1
FBXW7	Gastroesophageal	6.12	0.000304	1	1	0	1	0	1
LARP4B	Gastroesophageal	4.92	0.000633	1	1	0	0	0	0
XYLT2	Gastroesophageal	4.68	0.000755	0	0	0	0	0	0
MBD6	Gastroesophageal	3.96	0.00111	0	0	0	0	0	0
KMT2D	Gastroesophageal	17.28	0.0013	1	1	1	0	0	1
CDH1	Gastroesophageal	6.84	0.00306	1	1	1	0	0	1
PBRM1	Gastroesophageal	4.68	0.00525	1	1	0	0	0	0
ERBB3	Gastroesophageal	6	0.00539	1	1	0	1	0	0
KCNT2	Gastroesophageal	6.96	0.00873	0	0	0	0	0	0
FRMD4A	Gastroesophageal	4.32	0.0106	0	0	0	0	0	0
CTNND1	Gastroesophageal	3.84	0.0107	1	1	0	0	0	0
HLA-A	Gastroesophageal	2.16	0.0153	1	1	0	1	0	0
ARID2	Gastroesophageal	4.8	0.0163	1	1	0	1	0	1
TENT5D	Gastroesophageal	1.8	0.0233	0	0	1	0	0	1
BCOR	Gastroesophageal	3.36	0.0234	1	1	1	1	0	1
CTNNB1	Gastroesophageal	4.32	0.0239	1	1	1	0	0	1
TP53BP1	Gastroesophageal	3.84	0.0239	0	1	0	0	0	0
NFE2L2	Gastroesophageal	3	0.0254	1	1	1	1	0	1
ZNF750	Gastroesophageal	3.72	0.0259	0	1	1	1	0	1
ARID1B	Gastroesophageal	6.24	0.0285	1	1	0	0	0	0
ERBB4	Gastroesophageal	10.44	0.0375	1	1	0	0	0	1
RB1	Gastroesophageal	3.84	0.0394	1	1	0	0	0	0
PCCA	Gastroesophageal	2.04	0.0394	0	1	0	0	0	0
RASA1	Gastroesophageal	4.08	0.0397	0	1	1	0	0	1
TTK	Gastroesophageal	3.6	0.0402	0	1	0	0	0	0
ZC3H13	Gastroesophageal	6.24	0.042	0	1	0	0	0	0
PIK3R1	Gastroesophageal	3.24	0.0443	1	1	0	0	0	0
MAGI2	Gastroesophageal	7.08	0.0608	0	0	0	0	0	0
CIC	Gastroesophageal	5.4	0.0839	1	1	0	0	0	0
KLF3	Gastroesophageal	3.24	0.0969	0	1	0	0	0	0
MAP2K7	Gastroesophageal	2.88	0.101	0	1	0	1	0	0
ANAPC1	Gastroesophageal	2.28	0.103	0	0	0	0	0	0
CDH11	Gastroesophageal	6.6	0.111	1	1	0	0	0	0
SF3B2	Gastroesophageal	3	0.133	0	1	0	0	0	0
NF1	Gastroesophageal	5.76	0.133	1	1	0	0	0	0
ZC3H4	Gastroesophageal	2.4	0.135	0	0	0	0	0	0
SOX9	Gastroesophageal	2.04	0.141	0	1	0	0	0	0
PTCH1	Gastroesophageal	5.52	0.157	1	1	0	0	0	1
CCDC66	Gastroesophageal	1.92	0.158	0	0	0	0	0	0
ACVR2A	Gastroesophageal	2.64	0.16	1	1	0	0	0	0
RBM43	Gastroesophageal	1.56	0.215	0	0	0	0	0	0
CR1	Gastroesophageal	4.08	0.217	0	0	0	0	0	0
ATP6V1B1	Gastroesophageal	3.24	0.218	0	0	0	0	0	0
EIF5B	Gastroesophageal	4.2	0.239	0	1	0	0	0	0
BRD8	Gastroesophageal	2.88	0.242	0	0	0	0	0	0
GNAS	Gastroesophageal	6.72	0.243	1	1	0	0	0	0
WBP1	Gastroesophageal	1.2	0.245	0	0	0	0	0	0
ITGA6	Gastroesophageal	1.92	0.245	0	1	0	0	0	0
STRIP2	Gastroesophageal	1.92	0.245	0	0	0	0	0	0
TP53	HeadNeck	69.41	0	1	1	1	1	1	1
[truncated: 441 more rows]

[truncated: 7 more sheets: Oncogene, PMID_29056346, PMID_29056346_collected_known, TCGA_papers, TSGene, IntOGene, OncoKB]
