# Supplementary material for: OncoVar: an integrated database and analysis platform for oncogenic driver variants in cancers
Source: Nucleic Acids Res. 2020 Nov 12;49(D1):D1289–301. doi: 10.1093/nar/gkaa1033 (PMC7778899; doi:10.1093/nar/gkaa1033)
Supplement: gkaa1033_Supplemental_Files [file gkaa1033_supplemental_files.zip › Table_S3.high-confidence_essential_and_nonessential_genes.xlsx]

## Sheet: Essential Genes
ID	Symbol	Mean Expression in TCGA (TPM)
ENSG00000075624	ACTB	112622
ENSG00000156508	EEF1A1	91153.8
ENSG00000111640	GAPDH	83692.6
ENSG00000184009	ACTG1	77876.1
ENSG00000108821	COL1A1	66790.5
ENSG00000167658	EEF2	61367.5
ENSG00000133112	TPT1	58246.8
ENSG00000115414	FN1	51102.8
ENSG00000161016	RPL8	41961
ENSG00000100316	RPL3	41147.1
ENSG00000120885	CLU	41023
ENSG00000197746	PSAP	37929.4
ENSG00000113140	SPARC	37336.6
ENSG00000150991	UBC	36496.6
ENSG00000026025	VIM	36018.3
ENSG00000167244	IGF2	35127.8
ENSG00000137154	RPS6	33972.2
ENSG00000198034	RPS4X	33694.6
ENSG00000074800	ENO1	32049.6
ENSG00000149925	ALDOA	31085.5
ENSG00000174444	RPL4	30976
ENSG00000164733	CTSB	30968.8
ENSG00000137818	RPLP1	30916.5
ENSG00000070756	PABPC1	30914.5
ENSG00000125730	C3	30914.2
ENSG00000096384	HSP90AB1	30781.3
ENSG00000089157	RPLP0	30641.6
ENSG00000149273	RPS3	28740.7
ENSG00000167526	RPL13	27741.2
ENSG00000231500	RPS18	27204.4
ENSG00000142534	RPS11	27133.6
ENSG00000100604	CHGA	26356.6
ENSG00000108298	RPL19	25472.5
ENSG00000257017	HP	25141.7
ENSG00000109971	HSPA8	24421
ENSG00000100345	MYH9	24268
ENSG00000142937	RPS8	23554.2
ENSG00000123416	TUBA1B	23286
ENSG00000080824	HSP90AA1	23278.7
ENSG00000108107	RPL28	23237.5
ENSG00000179218	CALR	23105.1
ENSG00000105372	RPS19	22888.4
ENSG00000163399	ATP1A1	22700.4
ENSG00000142192	APP	22315.2
ENSG00000196230	TUBB	22053.5
ENSG00000008988	RPS20	21405.2
ENSG00000254772	EEF1G	20635.7
ENSG00000122406	RPL5	20387.9
ENSG00000174748	RPL15	20134.1
ENSG00000166598	HSP90B1	20064.6
ENSG00000172757	CFL1	20050.8
ENSG00000138326	RPS24	19964
ENSG00000142541	RPL13A	19859.2
ENSG00000063177	RPL18	19729.7
ENSG00000197756	RPL37A	19718.7
ENSG00000170889	RPS9	19407
ENSG00000229117	RPL41	19255.9
ENSG00000205420	KRT6A	18989.8
ENSG00000144713	RPL32	18802.4
ENSG00000172270	BSG	18720.5
ENSG00000175899	A2M	18426.9
ENSG00000197956	S100A6	18390.6
ENSG00000105193	RPS16	18307.5
ENSG00000187514	PTMA	18233.2
ENSG00000156482	RPL30	17969.1
ENSG00000118785	SPP1	17865.6
ENSG00000164924	YWHAZ	17747
ENSG00000142676	RPL11	17690.6
ENSG00000170315	UBB	17610.2
ENSG00000164587	RPS14	17596.9
ENSG00000148303	RPL7A	17338.3
ENSG00000140988	RPS2	17199.3
ENSG00000147403	RPL10	17159.2
ENSG00000110321	EIF4G2	17075.7
ENSG00000145592	RPL37	16879.4
ENSG00000135404	CD63	16828.5
ENSG00000092841	MYL6	16497
ENSG00000177600	RPLP2	16188.1
ENSG00000044574	HSPA5	15857.2
ENSG00000083845	RPS5	15830.2
ENSG00000182774	RPS17	15625.3
ENSG00000166441	RPL27A	15548.2
ENSG00000112306	RPS12	15144.2
ENSG00000196531	NACA	15012.5
ENSG00000186468	RPS23	14981.6
ENSG00000071082	RPL31	14774.5
ENSG00000122566	HNRNPA2B1	14763.3
ENSG00000171345	KRT19	14731.4
ENSG00000108518	PFN1	14720.1
ENSG00000135821	GLUL	14645.9
ENSG00000125691	RPL23	13884.4
ENSG00000111057	KRT18	13641.7
ENSG00000158710	TAGLN2	13523.6
ENSG00000130402	ACTN4	13501.1
ENSG00000110651	CD81	13493.5
ENSG00000205609	EIF3CL	12971.8
ENSG00000162244	RPL29	12893.8
ENSG00000115053	NCL	12876.8
ENSG00000178209	PLEC	12853.6
ENSG00000167978	SRRM2	12679.7
ENSG00000161011	SQSTM1	12592.9
ENSG00000115677	HDLBP	12537.1
ENSG00000173812	EIF1	12521.2
ENSG00000132475	H3F3B	12313.9
ENSG00000198755	RPL10A	12221
ENSG00000221983	UBA52	12114.9
ENSG00000173801	JUP	12016.3
ENSG00000131469	RPL27	11966.9
ENSG00000197958	RPL12	11928.1
ENSG00000104904	OAZ1	11802.2
ENSG00000108953	YWHAE	11765.5
ENSG00000130255	RPL36	11746.3
ENSG00000111669	TPI1	11678.4
ENSG00000136942	RPL35	11604
ENSG00000161970	RPL26	11571.2
ENSG00000134419	RPS15A	11484.3
ENSG00000143761	ARF1	11480.2
ENSG00000161960	EIF4A1	11257.4
ENSG00000142515	KLK3	11203.8
ENSG00000182899	RPL35A	11175.7
ENSG00000165119	HNRNPK	11171.3
ENSG00000166794	PPIB	11143
ENSG00000030582	GRN	11136.3
ENSG00000102144	PGK1	11078.7
ENSG00000108654	DDX5	10973.7
ENSG00000167460	TPM4	10817.4
ENSG00000167004	PDIA3	10782.2
ENSG00000197111	PCBP2	10710.2
ENSG00000099194	SCD	10645.4
ENSG00000067560	RHOA	10610.8
ENSG00000084207	GSTP1	10600.8
ENSG00000148180	GSN	10584.9
ENSG00000114391	RPL24	10557.1
ENSG00000140264	SERF2	10551.8
ENSG00000102265	TIMP1	10544.9
ENSG00000089009	RPL6	10433.3
ENSG00000009307	CSDE1	10410.8
ENSG00000171401	KRT13	10405.8
ENSG00000150093	ITGB1	10374.5
ENSG00000141753	IGFBP4	10241.4
ENSG00000143933	CALM2	10217.4
ENSG00000026508	CD44	10117
ENSG00000163191	S100A11	10083
ENSG00000118137	APOA1	10021
ENSG00000147065	MSN	10008.3
ENSG00000160789	LMNA	9979.67
ENSG00000153187	HNRNPU	9844
ENSG00000171858	RPS21	9752.78
ENSG00000089597	GANAB	9730.6
ENSG00000091513	TF	9727.67
ENSG00000141367	CLTC	9678.37
ENSG00000035862	TIMP2	9592.49
ENSG00000198668	CALM1	9517.63
ENSG00000143947	RPS27A	9504.35
ENSG00000104964	AES	9478.77
ENSG00000114867	EIF4G1	9452.39
ENSG00000181163	NPM1	9439.47
ENSG00000105220	GPI	9400.49
ENSG00000092199	HNRNPC	9394.5
ENSG00000188846	RPL14	9339.14
ENSG00000137076	TLN1	9338.89
ENSG00000144381	HSPD1	9261.02
ENSG00000118181	RPS25	9170.98
ENSG00000065978	YBX1	9153.64
ENSG00000130985	UBA1	9104.62
ENSG00000143248	RGS5	9098.83
ENSG00000197102	DYNC1H1	9094.64
ENSG00000163220	S100A9	8977.44
ENSG00000058262	SEC61A1	8961.33
ENSG00000163453	IGFBP7	8879.24
ENSG00000100201	DDX17	8867.56
ENSG00000167552	TUBA1A	8857.18
ENSG00000075415	SLC25A3	8852.63
ENSG00000109475	RPL34	8765.31
ENSG00000145741	BTF3	8674.49
ENSG00000161203	AP2M1	8665.17
ENSG00000143384	MCL1	8650.33
ENSG00000100234	TIMP3	8611.71
ENSG00000149806	FAU	8604.03
ENSG00000110700	RPS13	8517.38
ENSG00000118705	RPN2	8508.61
ENSG00000142949	PTPRF	8494.89
ENSG00000126247	CAPNS1	8465.35
ENSG00000063046	EIF4B	8439.96
ENSG00000141522	ARHGDIA	8375.97
ENSG00000171557	FGG	8354.23
ENSG00000112096	SOD2	8347.67
ENSG00000117450	PRDX1	8342.49
ENSG00000156976	EIF4A2	8315.17
ENSG00000137497	NUMA1	8312.35
ENSG00000187109	NAP1L1	8302.47
ENSG00000005022	SLC25A5	8233.74
ENSG00000168036	CTNNB1	8222.13
ENSG00000172809	RPL38	8207.98
ENSG00000146674	IGFBP3	8135.81
ENSG00000157227	MMP14	8124.81
ENSG00000131143	COX4I1	8123.41
ENSG00000136235	GPNMB	8121.38
ENSG00000044115	CTNNA1	8109.6
ENSG00000078369	GNB1	8067.62
ENSG00000168028	RPSA	7989.63
ENSG00000143549	TPM3	7978.87
ENSG00000169564	PCBP1	7955.74
ENSG00000147140	NONO	7935.22
ENSG00000124614	RPS10	7921.17
ENSG00000183255	PTTG1IP	7835.5
ENSG00000105568	PPP2R1A	7803.18
ENSG00000213719	CLIC1	7791.16
ENSG00000165280	VCP	7789.86
ENSG00000135486	HNRNPA1	7728.78
ENSG00000164111	ANXA5	7714.36
ENSG00000130726	TRIM28	7700.76
ENSG00000100129	EIF3L	7690.99
ENSG00000010278	CD9	7661.75
ENSG00000130175	PRKCSH	7602.42
ENSG00000163902	RPN1	7579.85
ENSG00000132507	EIF5A	7577.86
ENSG00000116251	RPL22	7529.47
ENSG00000162734	PEA15	7517.38
ENSG00000170345	FOS	7511.06
ENSG00000163468	CCT3	7494.02
ENSG00000160710	ADAR	7488.65
ENSG00000204580	DDR1	7422.26
ENSG00000115268	RPS15	7419.25
ENSG00000135046	ANXA1	7392.46
ENSG00000174437	ATP2A2	7271.85
ENSG00000114353	GNAI2	7199.9
ENSG00000071127	WDR1	7190.98
ENSG00000169710	FASN	7155.64
ENSG00000135535	CD164	7145.4
ENSG00000185650	ZFP36L1	7117.16
ENSG00000106927	AMBP	7061.71
ENSG00000169714	CNBP	7057.88
ENSG00000174231	PRPF8	7022.98
ENSG00000159335	PTMS	7015.67
ENSG00000171863	RPS7	7015.46
ENSG00000130208	APOC1	6979.09
ENSG00000163931	TKT	6967.41
ENSG00000047849	MAP4	6954.28
ENSG00000134308	YWHAQ	6941.24
ENSG00000170348	TMED10	6935.11
ENSG00000011465	DCN	6900.62
ENSG00000159403	C1R	6893.79
ENSG00000213741	RPS29	6882.79
ENSG00000113013	HSPA9	6882.57
ENSG00000197747	S100A10	6803.94
ENSG00000196419	XRCC6	6802.69
ENSG00000039068	CDH1	6789.21
ENSG00000170296	GABARAP	6728.56
ENSG00000131236	CAP1	6705.68
ENSG00000079246	XRCC5	6671.57
ENSG00000198830	HMGN2	6597.92
ENSG00000136238	RAC1	6572.66
ENSG00000129351	ILF3	6554.17
ENSG00000124145	SDC4	6535.48
ENSG00000086758	HUWE1	6532.44
ENSG00000167986	DDB1	6471.16
ENSG00000075785	RAB7A	6468.51
ENSG00000145425	RPS3A	6457.11
ENSG00000152291	TGOLN2	6388.72
ENSG00000128272	ATF4	6379.1
ENSG00000101160	CTSZ	6373.17
ENSG00000144028	SNRNP200	6366.46
ENSG00000135480	KRT7	6351.72
ENSG00000002834	LASP1	6294.56
ENSG00000167553	TUBA1C	6287.58
ENSG00000177697	CD151	6284.07
ENSG00000142864	SERBP1	6278.35
ENSG00000111642	CHD4	6254.06
ENSG00000110958	PTGES3	6252.94
ENSG00000104408	EIF3E	6212.63
ENSG00000011304	PTBP1	6204.55
ENSG00000183283	DAZAP2	6182.15
ENSG00000015479	MATR3	6176.51
ENSG00000166165	CKB	6170.35
ENSG00000170540	ARL6IP1	6163.15
ENSG00000130635	COL5A1	6120.8
ENSG00000189143	CLDN4	6110.25
ENSG00000213639	PPP1CB	6109.59
ENSG00000006125	AP2B1	6022.03
ENSG00000175084	DES	6008.31
ENSG00000189403	HMGB1	5997.28
ENSG00000110092	CCND1	5973.05
ENSG00000175793	SFN	5945.04
ENSG00000115415	STAT1	5934.7
ENSG00000215301	DDX3X	5931.05
ENSG00000125534	PPDPF	5930.93
ENSG00000239264	TXNDC5	5906.8
ENSG00000136240	KDELR2	5888
ENSG00000244038	DDOST	5883.85
ENSG00000100219	XBP1	5863.36
ENSG00000115524	SF3B1	5837.69
ENSG00000101608	MYL12A	5826.05
ENSG00000140575	IQGAP1	5789.85
ENSG00000265681	RPL17	5772.06
ENSG00000162511	LAPTM5	5764.54
ENSG00000013364	MVP	5753.02
ENSG00000141736	ERBB2	5739.28
ENSG00000086598	TMED2	5737.73
ENSG00000122218	COPA	5734.83
ENSG00000275395	FCGBP	5729.92
ENSG00000140105	WARS	5725.5
ENSG00000135624	CCT7	5716.64
ENSG00000160213	CSTB	5702.85
ENSG00000119888	EPCAM	5696.82
ENSG00000005884	ITGA3	5671.08
ENSG00000041982	TNC	5653.7
ENSG00000163479	SSR2	5651.64
ENSG00000134287	ARF3	5643.66
ENSG00000138071	ACTR2	5595.15
ENSG00000108946	PRKAR1A	5585.56
ENSG00000107581	EIF3A	5569.15
ENSG00000137801	THBS1	5566.14
ENSG00000089280	FUS	5547.72
ENSG00000137309	HMGA1	5536.85
ENSG00000177606	JUN	5523
ENSG00000123349	PFDN5	5507.34
ENSG00000072110	ACTN1	5497.72
ENSG00000135677	GNS	5495.41
ENSG00000135387	CAPRIN1	5485.37
ENSG00000057608	GDI2	5483.83
ENSG00000172354	GNB2	5466.41
ENSG00000106263	EIF3B	5425.57
ENSG00000197157	SND1	5424.33
ENSG00000125991	ERGIC3	5404.98
ENSG00000101444	AHCY	5382.87
ENSG00000173726	TOMM20	5380.8
ENSG00000106153	CHCHD2	5375.19
ENSG00000142669	SH3BGRL3	5374.67
ENSG00000189060	H1F0	5373.21
ENSG00000152518	ZFP36L2	5365.28
ENSG00000104824	HNRNPL	5364.71
ENSG00000155366	RHOC	5354.41
ENSG00000163466	ARPC2	5352.02
ENSG00000159377	PSMB4	5349.14
ENSG00000198242	RPL23A	5323.59
ENSG00000087274	ADD1	5322.6
ENSG00000124422	USP22	5305.28
ENSG00000140416	TPM1	5304.19
ENSG00000159840	ZYX	5287.22
ENSG00000117394	SLC2A1	5281.87
ENSG00000137575	SDCBP	5281.12
ENSG00000148346	LCN2	5280.7
ENSG00000110492	MDK	5273.67
ENSG00000117632	STMN1	5244.49
ENSG00000204256	BRD2	5237.06
ENSG00000111676	ATN1	5229.98
ENSG00000087365	SF3B2	5222.75
ENSG00000150753	CCT5	5214.99
ENSG00000143546	S100A8	5214.03
ENSG00000178952	TUFM	5210.34
ENSG00000159140	SON	5205.68
ENSG00000170144	HNRNPA3	5197.13
ENSG00000213585	VDAC1	5192.9
ENSG00000196498	NCOR2	5172.37
ENSG00000132341	RAN	5136.95
ENSG00000171223	JUNB	5132.76
ENSG00000185883	ATP6V0C	5126.28
ENSG00000146701	MDH2	5123.33
ENSG00000067167	TRAM1	5113.22
ENSG00000175215	CTDSP2	5109.37
ENSG00000116016	EPAS1	5091.06
ENSG00000168003	SLC3A2	5088.28
ENSG00000140526	ABHD2	5081.23
ENSG00000147677	EIF3H	5076.61
ENSG00000126709	IFI6	5070.5
ENSG00000113558	SKP1	5069.24
ENSG00000142168	SOD1	5060.02
ENSG00000169504	CLIC4	5043.26
ENSG00000108424	KPNB1	5042.57
ENSG00000170027	YWHAG	5039.96
ENSG00000089693	MLF2	5031.84
ENSG00000077549	CAPZB	5028.16
ENSG00000111897	SERINC1	5018.3
ENSG00000106682	EIF4H	4994.97
ENSG00000172037	LAMB2	4988.65
ENSG00000181222	POLR2A	4984.74
ENSG00000128016	ZFP36	4976.46
ENSG00000167815	PRDX2	4965.69
ENSG00000070831	CDC42	4957.24
ENSG00000197971	MBP	4954.47
ENSG00000100353	EIF3D	4952.55
ENSG00000085733	CTTN	4913.52
ENSG00000169908	TM4SF1	4899.57
ENSG00000077147	TM9SF3	4899.51
ENSG00000184292	TACSTD2	4892.38
ENSG00000168066	SF1	4883.69
ENSG00000253729	PRKDC	4883.16
ENSG00000071553	ATP6AP1	4874.2
ENSG00000116560	SFPQ	4864.32
ENSG00000168906	MAT2A	4857.22
ENSG00000112715	VEGFA	4850.87
ENSG00000171314	PGAM1	4849.83
ENSG00000109332	UBE2D3	4843.9
ENSG00000164754	RAD21	4812.01
ENSG00000168610	STAT3	4805.35
ENSG00000163435	ELF3	4804.81
ENSG00000146731	CCT6A	4801.18
ENSG00000175166	PSMD2	4791.08
ENSG00000182944	EWSR1	4762.92
ENSG00000137409	MTCH1	4755.02
ENSG00000113712	CSNK1A1	4752.71
ENSG00000130741	EIF2S3	4752.36
ENSG00000010256	UQCRC1	4674.61
ENSG00000099783	HNRNPM	4670.17
ENSG00000198467	TPM2	4661.69
ENSG00000103257	SLC7A5	4660.22
ENSG00000185499	MUC1	4643.17
ENSG00000148795	CYP17A1	4633.16
ENSG00000197324	LRP10	4614.2
ENSG00000168264	IRF2BP2	4592.1
ENSG00000149428	HYOU1	4591.12
ENSG00000110799	VWF	4585.44
ENSG00000134294	SLC38A2	4583.32
ENSG00000140319	SRP14	4579.06
ENSG00000266412	NCOA4	4554.43
ENSG00000060237	WNK1	4539.55
ENSG00000048828	FAM120A	4534.81
ENSG00000215021	PHB2	4515.64
ENSG00000179051	RCC2	4514.3
ENSG00000125835	SNRPB	4500.4
ENSG00000204843	DCTN1	4464.91
ENSG00000169813	HNRNPF	4462.51
ENSG00000169045	HNRNPH1	4444.01
ENSG00000074410	CA12	4422.42
ENSG00000115091	ACTR3	4404.83
ENSG00000138668	HNRNPD	4394.77
ENSG00000126267	COX6B1	4386.34
ENSG00000109861	CTSC	4379.12
ENSG00000184840	TMED9	4375.12
ENSG00000091409	ITGA6	4374.26
ENSG00000118271	TTR	4364.99
ENSG00000163017	ACTG2	4355.43
ENSG00000156467	UQCRB	4350.58
ENSG00000168209	DDIT4	4336.45
ENSG00000116260	QSOX1	4334.39
ENSG00000178982	EIF3K	4317.59
ENSG00000088986	DYNLL1	4316.06
ENSG00000118816	CCNI	4314.17
ENSG00000172531	PPP1CA	4312.23
ENSG00000153113	CAST	4305.47
ENSG00000111540	RAB5B	4304.61
ENSG00000086232	EIF2AK1	4299.55
ENSG00000143799	PARP1	4298.16
ENSG00000115484	CCT4	4297.73
ENSG00000062485	CS	4294.49
ENSG00000113648	H2AFY	4289.09
ENSG00000167468	GPX4	4274.35
ENSG00000004478	FKBP4	4269.98
ENSG00000083444	PLOD1	4261.53
ENSG00000168374	ARF4	4253.02
ENSG00000072274	TFRC	4249.75
ENSG00000127184	COX7C	4246.18
ENSG00000100664	EIF5	4243.64
ENSG00000111229	ARPC3	4233.74
ENSG00000125107	CNOT1	4228.46
ENSG00000164032	H2AFZ	4221.72
ENSG00000084623	EIF3I	4195.75
ENSG00000101294	HM13	4183
ENSG00000198911	SREBF2	4173.8
ENSG00000143742	SRP9	4159.08
ENSG00000143621	ILF2	4154.81
ENSG00000173369	C1QB	4152.85
ENSG00000112245	PTP4A1	4146.64
ENSG00000120438	TCP1	4144.14
ENSG00000115386	REG1A	4133.31
ENSG00000100412	ACO2	4130.83
ENSG00000007202	KIAA0100	4127.84
ENSG00000101443	WFDC2	4126.13
ENSG00000089248	ERP29	4105.8
ENSG00000172053	QARS	4100.16
ENSG00000169223	LMAN2	4073.81
ENSG00000131446	MGAT1	4069
ENSG00000104823	ECH1	4065.8
ENSG00000105953	OGDH	4065.02
ENSG00000135829	DHX9	4061.61
ENSG00000148730	EIF4EBP2	4052.85
ENSG00000123989	CHPF	4049.02
ENSG00000107372	ZFAND5	4046.81
ENSG00000103811	CTSH	4044.96
ENSG00000130522	JUND	4044.88
ENSG00000189091	SF3B3	4041.71
ENSG00000204262	COL5A2	4039.42
ENSG00000079805	DNM2	4033.71
ENSG00000118523	CTGF	4033.08
ENSG00000135446	CDK4	4030.57
ENSG00000186010	NDUFA13	4030.42
ENSG00000168394	TAP1	4016.59
ENSG00000131051	RBM39	4012.41
ENSG00000182220	ATP6AP2	4010.15
ENSG00000065000	AP3D1	4000.52
ENSG00000142208	AKT1	3999.34
ENSG00000143774	GUK1	3996.31
ENSG00000124155	PIGT	3988.93
ENSG00000131473	ACLY	3983.82
ENSG00000127481	UBR4	3981.88
ENSG00000179950	PUF60	3980.8
ENSG00000101421	CHMP4B	3970.61
ENSG00000127616	SMARCA4	3963.31
ENSG00000156261	CCT8	3942.4
ENSG00000158195	WASF2	3935.33
ENSG00000092010	PSME1	3919.32
ENSG00000082898	XPO1	3918.34
ENSG00000173402	DAG1	3905.37
ENSG00000167085	PHB	3898.28
ENSG00000105401	CDC37	3891.8
ENSG00000149136	SSRP1	3889.49
ENSG00000119318	RAD23B	3882.31
ENSG00000065534	MYLK	3877.92
ENSG00000013306	SLC25A39	3867.42
ENSG00000101182	PSMA7	3866.14
ENSG00000160691	SHC1	3865.42
ENSG00000166226	CCT2	3863.1
ENSG00000170515	PA2G4	3860.07
ENSG00000140564	FURIN	3849.52
ENSG00000112473	SLC39A7	3847.74
ENSG00000104852	SNRNP70	3844.67
ENSG00000152661	GJA1	3840.49
ENSG00000143420	ENSA	3828.3
ENSG00000131504	DIAPH1	3822.81
ENSG00000198363	ASPH	3821.57
ENSG00000241553	ARPC4	3818.26
ENSG00000023191	RNH1	3817.39
ENSG00000124762	CDKN1A	3814.96
ENSG00000115758	ODC1	3814.8
ENSG00000133639	BTG1	3813.53
ENSG00000095139	ARCN1	3810.25
ENSG00000171490	RSL1D1	3806.53
ENSG00000112697	TMEM30A	3795
ENSG00000140740	UQCRC2	3780.67
ENSG00000082153	BZW1	3780.64
ENSG00000178035	IMPDH2	3777.7
ENSG00000168710	AHCYL1	3777.28
ENSG00000061676	NCKAP1	3773.09
ENSG00000197081	IGF2R	3772.27
ENSG00000090621	PABPC4	3765.7
ENSG00000080603	SRCAP	3762.92
ENSG00000171552	BCL2L1	3761.76
ENSG00000185787	MORF4L1	3759.31
ENSG00000123143	PKN1	3755.96
ENSG00000162434	JAK1	3755.01
ENSG00000111481	COPZ1	3754.13
ENSG00000084090	STARD7	3751.17
ENSG00000145730	PAM	3742.66
ENSG00000105202	FBL	3727.58
ENSG00000100342	APOL1	3713.15
ENSG00000090861	AARS	3703.16
ENSG00000134531	EMP1	3701.2
ENSG00000172115	CYCS	3695.62
ENSG00000113732	ATP6V0E1	3692.52
ENSG00000046604	DSG2	3688.23
ENSG00000166508	MCM7	3683.75
ENSG00000168439	STIP1	3680.5
ENSG00000125304	TM9SF2	3680.42
ENSG00000147274	RBMX	3679.64
ENSG00000155096	AZIN1	3679.47
ENSG00000105669	COPE	3662.29
ENSG00000196235	SUPT5H	3661.36
ENSG00000104853	CLPTM1	3658.99
ENSG00000116679	IVNS1ABP	3657.62
ENSG00000159388	BTG2	3643.58
ENSG00000138095	LRPPRC	3643
ENSG00000182054	IDH2	3640.06
ENSG00000121774	KHDRBS1	3639.8
ENSG00000196914	ARHGEF12	3638.85
ENSG00000171747	LGALS4	3633.89
ENSG00000063244	U2AF2	3632.06
ENSG00000135316	SYNCRIP	3622.04
ENSG00000136810	TXN	3618.21
ENSG00000090060	PAPOLA	3617.75
ENSG00000065150	IPO5	3617.6
ENSG00000111799	COL12A1	3617.07
ENSG00000105402	NAPA	3616.69
ENSG00000166145	SPINT1	3612.59
ENSG00000101161	PRPF6	3606.99
ENSG00000073578	SDHA	3606.14
ENSG00000145901	TNIP1	3602.46
ENSG00000099875	MKNK2	3588.5
ENSG00000005381	MPO	3586.86
ENSG00000242372	EIF6	3577.31
ENSG00000196754	S100A2	3575.14
ENSG00000071054	MAP4K4	3564.69
ENSG00000123560	PLP1	3562.07
ENSG00000164880	INTS1	3543.51
ENSG00000125743	SNRPD2	3537.49
ENSG00000179091	CYC1	3537.48
ENSG00000173786	CNP	3536.79
ENSG00000107742	SPOCK2	3535.93
ENSG00000035403	VCL	3535.27
ENSG00000085662	AKR1B1	3532.55
ENSG00000178252	WDR6	3525.82
ENSG00000165502	RPL36AL	3520.73
ENSG00000143569	UBAP2L	3507.42
ENSG00000008952	SEC62	3506.83
ENSG00000065361	ERBB3	3506.49
ENSG00000094916	CBX5	3506.15
ENSG00000138448	ITGAV	3501.31
ENSG00000160209	PDXK	3498.74
ENSG00000089737	DDX24	3498.4
ENSG00000130303	BST2	3495.1
ENSG00000182473	EXOC7	3490.27
ENSG00000064666	CNN2	3486.86
ENSG00000136938	ANP32B	3483.18
ENSG00000177731	FLII	3474.41
ENSG00000089159	PXN	3468.48
ENSG00000188554	NBR1	3458.54
ENSG00000138069	RAB1A	3456.09
ENSG00000147684	NDUFB9	3456.07
ENSG00000205339	IPO7	3453.66
ENSG00000147162	OGT	3453.1
ENSG00000177885	GRB2	3451.15
ENSG00000167615	LENG8	3441.84
ENSG00000124486	USP9X	3440.56
ENSG00000130811	EIF3G	3439.97
ENSG00000162521	RBBP4	3426.99
ENSG00000127948	POR	3426.4
ENSG00000100823	APEX1	3424.72
ENSG00000167792	NDUFV1	3420.36
ENSG00000145321	GC	3416.66
ENSG00000102572	STK24	3413.91
ENSG00000157637	SLC38A10	3412.2
ENSG00000070413	DGCR2	3393.1
ENSG00000106366	SERPINE1	3390
ENSG00000204435	CSNK2B	3387.41
ENSG00000124214	STAU1	3387.3
ENSG00000111775	COX6A1	3384.75
ENSG00000184432	COPB2	3384.21
ENSG00000134824	FADS2	3383.81
ENSG00000099341	PSMD8	3383.09
ENSG00000163347	CLDN1	3381.72
ENSG00000108175	ZMIZ1	3378.75
ENSG00000142657	PGD	3376.09
ENSG00000148053	NTRK2	3358.43
ENSG00000160888	IER2	3353.44
ENSG00000159352	PSMD4	3352.28
ENSG00000163956	LRPAP1	3351.54
ENSG00000165672	PRDX3	3344.76
ENSG00000124766	SOX4	3340.62
ENSG00000113387	SUB1	3333.74
ENSG00000168488	ATXN2L	3330.96
ENSG00000162368	CMPK1	3330.78
ENSG00000171867	PRNP	3328.41
ENSG00000198752	CDC42BPB	3327.47
ENSG00000120948	TARDBP	3319.56
ENSG00000129538	RNASE1	3318.92
ENSG00000160862	AZGP1	3317.16
ENSG00000100030	MAPK1	3316.88
ENSG00000014257	ACPP	3311.74
ENSG00000082781	ITGB5	3308.99
ENSG00000175220	ARHGAP1	3305.61
ENSG00000086061	DNAJA1	3305.11
ENSG00000205937	RNPS1	3300.93
ENSG00000004059	ARF5	3291.89
ENSG00000185201	IFITM2	3288.08
ENSG00000159842	ABR	3286.17
ENSG00000134440	NARS	3285.96
ENSG00000188612	SUMO2	3285.28
ENSG00000008018	PSMB1	3281.96
ENSG00000105640	RPL18A	3276.35
ENSG00000214753	HNRNPUL2	3262.27
ENSG00000079459	FDFT1	3258.82
ENSG00000072310	SREBF1	3255.17
ENSG00000125166	GOT2	3254.62
ENSG00000101367	MAPRE1	3254.1
ENSG00000108344	PSMD3	3251.79
ENSG00000077097	TOP2B	3250.71
ENSG00000014641	MDH1	3243.42
ENSG00000270647	TAF15	3243.29
ENSG00000100813	ACIN1	3242.18
ENSG00000058673	ZC3H11A	3241.33
ENSG00000065427	KARS	3241.06
ENSG00000064393	HIPK2	3229.22
ENSG00000142871	CYR61	3227.55
ENSG00000148396	SEC16A	3225.76
ENSG00000162736	NCSTN	3218.91
ENSG00000143570	SLC39A1	3203.31
ENSG00000105976	MET	3201.88
ENSG00000173230	GOLGB1	3200.15
ENSG00000134243	SORT1	3198.51
ENSG00000140545	MFGE8	3192.08
ENSG00000005486	RHBDD2	3191.3
ENSG00000177565	TBL1XR1	3190.56
ENSG00000005007	UPF1	3189.55
ENSG00000115307	AUP1	3188.22
ENSG00000186298	PPP1CC	3184.41
ENSG00000182768	NGRN	3183.94
ENSG00000144579	CTDSP1	3180.19
ENSG00000118971	CCND2	3179.35
ENSG00000110107	PRPF19	3179.15
ENSG00000115241	PPM1G	3179.05
ENSG00000106991	ENG	3178.23
ENSG00000105281	SLC1A5	3174.73
ENSG00000101558	VAPA	3174.01
ENSG00000170248	PDCD6IP	3172.02
ENSG00000198408	MGEA5	3171.15
ENSG00000100401	RANGAP1	3170.31
ENSG00000112531	QKI	3161.46
ENSG00000214078	CPNE1	3157.66
ENSG00000109111	SUPT6H	3156.2
ENSG00000117410	ATP6V0B	3155.09
ENSG00000197858	GPAA1	3151.56
ENSG00000145555	MYO10	3143.46
ENSG00000087191	PSMC5	3126.48
ENSG00000175390	EIF3F	3119.76
ENSG00000114850	SSR3	3118.06
ENSG00000128050	PAICS	3117.23
ENSG00000162889	MAPKAPK2	3114.93
ENSG00000151726	ACSL1	3114.75
ENSG00000197965	MPZL1	3109.74
ENSG00000124767	GLO1	3106.12
ENSG00000108312	UBTF	3103.73
ENSG00000158417	EIF5B	3095.4
ENSG00000010244	ZNF207	3093.03
ENSG00000103342	GSPT1	3088.51
ENSG00000134910	STT3A	3087.23
ENSG00000054118	THRAP3	3086.68
ENSG00000111328	CDK2AP1	3086.65
ENSG00000137207	YIPF3	3083.87
ENSG00000175334	BANF1	3077.55
ENSG00000099817	POLR2E	3075.53
ENSG00000198431	TXNRD1	3075.35
ENSG00000149100	EIF3M	3072.71
ENSG00000126457	PRMT1	3062.47
ENSG00000125818	PSMF1	3062.13
ENSG00000069849	ATP1B3	3060.68
ENSG00000089356	FXYD3	3058.14
ENSG00000007168	PAFAH1B1	3053.9
ENSG00000049449	RCN1	3053.85
ENSG00000180817	PPA1	3049.91
ENSG00000110880	CORO1C	3049.23
ENSG00000100836	PABPN1	3048.95
ENSG00000165527	ARF6	3048.52
ENSG00000128739	SNRPN	3041.64
ENSG00000055917	PUM2	3040.74
ENSG00000152601	MBNL1	3038.52
ENSG00000067057	PFKP	3035.37
ENSG00000147465	STAR	3034.71
ENSG00000136026	CKAP4	3027.97
ENSG00000241685	ARPC1A	3026.43
ENSG00000136485	DCAF7	3013.27
ENSG00000161638	ITGA5	3002.2
ENSG00000113575	PPP2CA	2998.79
ENSG00000147416	ATP6V1B2	2995.46
ENSG00000067182	TNFRSF1A	2993.51
ENSG00000185215	TNFAIP2	2993.13
ENSG00000099995	SF3A1	2992.96
ENSG00000116478	HDAC1	2992.1
ENSG00000031698	SARS	2990.46
ENSG00000136628	EPRS	2985.31
ENSG00000186635	ARAP1	2984.9
ENSG00000092201	SUPT16H	2972.15
ENSG00000116044	NFE2L2	2964.83
ENSG00000113905	HRG	2960.53
ENSG00000100906	NFKBIA	2956.34
ENSG00000182446	NPLOC4	2954.43
ENSG00000135940	COX5B	2953.42
ENSG00000124795	DEK	2953.31
ENSG00000273749	CYFIP1	2951.39
ENSG00000047410	TPR	2946.83
ENSG00000163131	CTSS	2943.54
ENSG00000105835	NAMPT	2943.29
ENSG00000129083	COPB1	2939.55
ENSG00000168653	NDUFS5	2935.16
ENSG00000143162	CREG1	2933.06
ENSG00000179295	PTPN11	2929.32
ENSG00000173120	KDM2A	2924.3
ENSG00000088247	KHSRP	2917.77
ENSG00000029363	BCLAF1	2917.48
ENSG00000110367	DDX6	2913.78
ENSG00000138107	ACTR1A	2908.54
ENSG00000160075	SSU72	2905.93
ENSG00000125971	DYNLRB1	2904.79
ENSG00000219200	RNASEK	2903.03
ENSG00000159346	ADIPOR1	2897.47
ENSG00000090006	LTBP4	2896.9
ENSG00000159461	AMFR	2894.76
ENSG00000105698	USF2	2893.01
ENSG00000143543	JTB	2890.9
ENSG00000120694	HSPH1	2886.97
ENSG00000167522	ANKRD11	2886.51
ENSG00000138757	G3BP2	2886.28
ENSG00000150459	SAP18	2880.49
ENSG00000105221	AKT2	2880.11
ENSG00000136758	YME1L1	2879.96
ENSG00000198952	SMG5	2874.81
ENSG00000106105	GARS	2873.43
ENSG00000102554	KLF5	2864.49
ENSG00000175203	DCTN2	2851.98
ENSG00000161202	DVL3	2847.81
ENSG00000182199	SHMT2	2845.53
ENSG00000196365	LONP1	2843.4
ENSG00000130706	ADRM1	2842.99
ENSG00000156675	RAB11FIP1	2834.69
ENSG00000176986	SEC24C	2834.53
ENSG00000092148	HECTD1	2833.77
ENSG00000102879	CORO1A	2830.04
ENSG00000121691	CAT	2826.13
ENSG00000088888	MAVS	2822.83
ENSG00000178913	TAF7	2820.94
ENSG00000122862	SRGN	2815.38
ENSG00000277791	PSMB3	2811.57
ENSG00000172534	HCFC1	2811
ENSG00000126012	KDM5C	2808.06
ENSG00000182809	CRIP2	2806.04
ENSG00000077235	GTF3C1	2802.97
ENSG00000160752	FDPS	2790.49
ENSG00000179918	SEPHS2	2784.78
ENSG00000180398	MCFD2	2780.66
ENSG00000187555	USP7	2779.44
ENSG00000102226	USP11	2778.54
ENSG00000157916	RER1	2774.23
ENSG00000116688	MFN2	2774.01
ENSG00000175115	PACS1	2765.25
ENSG00000164091	WDR82	2762.1
ENSG00000159202	UBE2Z	2762.09
ENSG00000128567	PODXL	2756.12
ENSG00000136527	TRA2B	2754.64
ENSG00000011028	MRC2	2751.73
ENSG00000101361	NOP56	2742.43
ENSG00000124570	SERPINB6	2742.42
ENSG00000179632	MAF1	2740.48
ENSG00000198231	DDX42	2736.42
ENSG00000090273	NUDC	2735.86
ENSG00000121579	NAA50	2734.53
ENSG00000198380	GFPT1	2730.34
ENSG00000103549	RNF40	2725.44
ENSG00000131100	ATP6V1E1	2724.25
ENSG00000173473	SMARCC1	2722.97
ENSG00000112118	MCM3	2721.48
ENSG00000140943	MBTPS1	2718.23
ENSG00000117448	AKR1A1	2715.29
ENSG00000189058	APOD	2709.56
ENSG00000196305	IARS	2708.33
ENSG00000101152	DNAJC5	2707.5
ENSG00000188257	PLA2G2A	2706.59
ENSG00000141424	SLC39A6	2705.85
ENSG00000166333	ILK	2705.6
ENSG00000165458	INPPL1	2705.43
ENSG00000164405	UQCRQ	2704.2
ENSG00000101337	TM9SF4	2701.97
ENSG00000163513	TGFBR2	2700.45
ENSG00000050405	LIMA1	2699.14
ENSG00000144749	LRIG1	2696.96
ENSG00000180370	PAK2	2695.49
ENSG00000173113	TRMT112	2694.81
ENSG00000129562	DAD1	2692.15
ENSG00000124831	LRRFIP1	2689.14
ENSG00000165916	PSMC3	2686.88
ENSG00000136448	NMT1	2685.38
ENSG00000124207	CSE1L	2683.89
ENSG00000205352	PRR13	2679.59
ENSG00000118898	PPL	2676.11
ENSG00000093010	COMT	2673.33
ENSG00000180921	FAM83H	2670.25
ENSG00000132646	PCNA	2669.84
ENSG00000136930	PSMB7	2668.45
ENSG00000131653	TRAF7	2667.79
ENSG00000166734	CASC4	2663.99
ENSG00000089053	ANAPC5	2663.63
ENSG00000071537	SEL1L	2660.4
ENSG00000113721	PDGFRB	2659.4
ENSG00000095787	WAC	2656.17
ENSG00000070614	NDST1	2655.56
ENSG00000069329	VPS35	2655.07
ENSG00000024422	EHD2	2652.15
ENSG00000153201	RANBP2	2650.98
ENSG00000073584	SMARCE1	2649.58
ENSG00000106244	PDAP1	2648.75
ENSG00000136997	MYC	2647.41
ENSG00000117713	ARID1A	2645.66
ENSG00000108588	CCDC47	2644.8
ENSG00000076108	BAZ2A	2643.83
ENSG00000185591	SP1	2638.68
ENSG00000175216	CKAP5	2634.3
ENSG00000130724	CHMP2A	2632.81
ENSG00000128524	ATP6V1F	2628.19
ENSG00000126602	TRAP1	2626.76
ENSG00000157601	MX1	2623.53
ENSG00000132780	NASP	2621.71
ENSG00000198898	CAPZA2	2619.13
ENSG00000004799	PDK4	2619.03
ENSG00000129128	SPCS3	2617.29
ENSG00000158470	B4GALT5	2617.09
ENSG00000147872	PLIN2	2616.14
ENSG00000127837	AAMP	2614.42
ENSG00000187908	DMBT1	2613.72
ENSG00000111667	USP5	2612.24
ENSG00000071967	CYBRD1	2612.23
ENSG00000136888	ATP6V1G1	2611.41
ENSG00000119396	RAB14	2610.12
ENSG00000213614	HEXA	2607.77
ENSG00000110108	TMEM109	2606.56
ENSG00000054793	ATP9A	2605.02
ENSG00000106628	POLD2	2601.9
ENSG00000185359	HGS	2601.58
ENSG00000072501	SMC1A	2599.65
ENSG00000169727	GPS1	2596.15
ENSG00000116871	MAP7D1	2595.96
ENSG00000174243	DDX23	2593.21
ENSG00000131467	PSME3	2590.26
ENSG00000115541	HSPE1	2586.26
ENSG00000204394	VARS	2586.15
ENSG00000067704	IARS2	2583.17
ENSG00000182481	KPNA2	2580.3
ENSG00000099917	MED15	2577.88
ENSG00000120705	ETF1	2576.83
ENSG00000114354	TFG	2570.84
ENSG00000131747	TOP2A	2570.7
ENSG00000160948	VPS28	2569.94
ENSG00000157106	SMG1	2569.87
ENSG00000111530	CAND1	2569.61
ENSG00000148358	GPR107	2568.39
ENSG00000114573	ATP6V1A	2567.21
ENSG00000100605	ITPK1	2565.32
ENSG00000023734	STRAP	2564.82
ENSG00000180900	SCRIB	2564.46
ENSG00000185627	PSMD13	2564.39
ENSG00000263001	GTF2I	2558.43
ENSG00000097007	ABL1	2557.77
ENSG00000119777	TMEM214	2553.98
ENSG00000115216	NRBP1	2553.68
ENSG00000162923	WDR26	2553.37
ENSG00000198663	C6orf89	2552.53
ENSG00000121858	TNFSF10	2551.75
ENSG00000198258	UBL5	2550.72
ENSG00000137726	FXYD6	2550.31
ENSG00000166197	NOLC1	2546.54
ENSG00000106636	YKT6	2545.04
ENSG00000171206	TRIM8	2544.52
ENSG00000125740	FOSB	2542.93
ENSG00000137673	MMP7	2542.39
ENSG00000155463	OXA1L	2541.57
ENSG00000096746	HNRNPH3	2539.15
ENSG00000159720	ATP6V0D1	2538.43
ENSG00000090339	ICAM1	2535.83
ENSG00000125755	SYMPK	2535.66
ENSG00000101384	JAG1	2533.88
ENSG00000170458	CD14	2530.84
ENSG00000172380	GNG12	2529.13
ENSG00000109606	DHX15	2529.07
ENSG00000041357	PSMA4	2528.07
ENSG00000204264	PSMB8	2527.33
ENSG00000137693	YAP1	2526.61
ENSG00000106588	PSMA2	2522.5
ENSG00000150593	PDCD4	2514.32
ENSG00000197622	CDC42SE1	2513.91
ENSG00000169764	UGP2	2513.31
ENSG00000167770	OTUB1	2513.24
ENSG00000174886	NDUFA11	2511.95
ENSG00000124102	PI3	2511.26
ENSG00000005339	CREBBP	2510.87
ENSG00000083312	TNPO1	2510.09
ENSG00000165215	CLDN3	2507.81
ENSG00000166278	C2	2505.29
ENSG00000151366	NDUFC2	2505.21
ENSG00000133706	LARS	2503.95
ENSG00000108179	PPIF	2502.21
ENSG00000108883	EFTUD2	2499.73
ENSG00000015676	NUDCD3	2487.27
ENSG00000108848	LUC7L3	2487.16
ENSG00000204387	C6orf48	2486.63
ENSG00000118515	SGK1	2484.6
ENSG00000077782	FGFR1	2484.44
ENSG00000085719	CPNE3	2481.64
ENSG00000121892	PDS5A	2479.95
ENSG00000096060	FKBP5	2479.94
ENSG00000137509	PRCP	2478.24
ENSG00000004455	AK2	2475.65
ENSG00000178695	KCTD12	2473.02
ENSG00000078674	PCM1	2471.07
ENSG00000072062	PRKACA	2468.67
ENSG00000134954	ETS1	2466.94
ENSG00000135679	MDM2	2466.69
ENSG00000198900	TOP1	2465.54
ENSG00000126261	UBA2	2463.66
ENSG00000162191	UBXN1	2461.96
ENSG00000075142	SRI	2461.15
ENSG00000107263	RAPGEF1	2454.98
ENSG00000133030	MPRIP	2446.5
ENSG00000071655	MBD3	2444.07
ENSG00000158864	NDUFS2	2442.88
ENSG00000126067	PSMB2	2442.28
ENSG00000071894	CPSF1	2442.02
ENSG00000131174	COX7B	2441.47
ENSG00000105647	PIK3R2	2440.4
ENSG00000168461	RAB31	2429.65
ENSG00000141503	MINK1	2426.84
ENSG00000139318	DUSP6	2426.62
ENSG00000168090	COPS6	2425.96
ENSG00000102854	MSLN	2424.79
ENSG00000173327	MAP3K11	2423.29
ENSG00000173848	NET1	2422.97
ENSG00000213923	CSNK1E	2422.48
ENSG00000125826	RBCK1	2417.8
ENSG00000100804	PSMB5	2416.77
ENSG00000065618	COL17A1	2416.16
ENSG00000072364	AFF4	2415.15
ENSG00000185122	HSF1	2409.71
ENSG00000116698	SMG7	2408.29
ENSG00000176087	SLC35A4	2406.35
ENSG00000198053	SIRPA	2405.83
ENSG00000129084	PSMA1	2399.07
ENSG00000122034	GTF3A	2395.82
ENSG00000137106	GRHPR	2394.16
ENSG00000012660	ELOVL5	2393.62
ENSG00000009954	BAZ1B	2392.65
ENSG00000169230	PRELID1	2387.2
ENSG00000135924	DNAJB2	2386.82
ENSG00000148773	MKI67	2385.07
ENSG00000188976	NOC2L	2379.17
ENSG00000114650	SCAP	2373.84
ENSG00000101972	STAG2	2368.47
ENSG00000103502	CDIPT	2362.91
ENSG00000140464	PML	2361.48
ENSG00000130520	LSM4	2360.13
ENSG00000118564	FBXL5	2360.09
ENSG00000166986	MARS	2356.07
ENSG00000075426	FOSL2	2353.9
ENSG00000257923	CUX1	2353.85
ENSG00000169180	XPO6	2352.07
ENSG00000025708	TYMP	2351.86
ENSG00000204310	AGPAT1	2351.65
ENSG00000103018	CYB5B	2349.88
ENSG00000108256	NUFIP2	2348.74
ENSG00000143183	TMCO1	2347.54
ENSG00000100902	PSMA6	2343.69
ENSG00000167671	UBXN6	2340.99
ENSG00000137731	FXYD2	2340.97
ENSG00000125912	NCLN	2340.33
ENSG00000157020	SEC13	2339.51
ENSG00000113504	SLC12A7	2331.82
ENSG00000178950	GAK	2331.49
ENSG00000097033	SH3GLB1	2331.25
ENSG00000108604	SMARCD2	2327.7
ENSG00000173660	UQCRH	2326.62
ENSG00000176619	LMNB2	2323.06
ENSG00000119689	DLST	2322.93
ENSG00000149480	MTA2	2322.08
ENSG00000147123	NDUFB11	2320.42
ENSG00000141985	SH3GL1	2318.34
ENSG00000108349	CASC3	2317.6
ENSG00000134970	TMED7	2317.39
ENSG00000113328	CCNG1	2317.15
ENSG00000112936	C7	2315.15
ENSG00000142230	SAE1	2312.52
ENSG00000079785	DDX1	2311.3
ENSG00000081154	PCNP	2309.15
ENSG00000173692	PSMD1	2308.34
ENSG00000115419	GLS	2305.29
ENSG00000169398	PTK2	2303.73
ENSG00000145907	G3BP1	2302.44
ENSG00000104969	SGTA	2299.69
ENSG00000158828	PINK1	2298.62
ENSG00000104517	UBR5	2296.35
ENSG00000130164	LDLR	2292.43
ENSG00000100393	EP300	2285.64
ENSG00000116237	ICMT	2283.42
ENSG00000159592	GPBP1L1	2282.68
ENSG00000103275	UBE2I	2280.54
ENSG00000143222	UFC1	2275.71
ENSG00000186716	BCR	2274.98
ENSG00000119681	LTBP2	2274.6
ENSG00000183207	RUVBL2	2273.93
ENSG00000174780	SRP72	2273.81
ENSG00000162337	LRP5	2273.32
ENSG00000132305	IMMT	2272.1
ENSG00000102898	NUTF2	2271.5
ENSG00000146278	PNRC1	2268.78
ENSG00000087087	SRRT	2268.08
ENSG00000184007	PTP4A2	2268.05
ENSG00000013275	PSMC4	2263.56
ENSG00000123505	AMD1	2262.56
ENSG00000099250	NRP1	2261.08
ENSG00000112972	HMGCS1	2259.82
ENSG00000109046	WSB1	2259.38
ENSG00000080503	SMARCA2	2259.13
ENSG00000010292	NCAPD2	2257.44
ENSG00000204386	NEU1	2255.71
ENSG00000050165	DKK3	2254.6
ENSG00000132612	VPS4A	2254.34
ENSG00000169136	ATF5	2252.93
ENSG00000126945	HNRNPH2	2252.48
ENSG00000178741	COX5A	2251.21
ENSG00000149923	PPP4C	2247.2
ENSG00000112576	CCND3	2246.26
ENSG00000061273	HDAC7	2245.31
ENSG00000092621	PHGDH	2240.61
ENSG00000197386	HTT	2238.79
ENSG00000120733	KDM3B	2237.58
ENSG00000079332	SAR1A	2236.45
ENSG00000143320	CRABP2	2235.66
ENSG00000113282	CLINT1	2234.16
ENSG00000110713	NUP98	2233.96
ENSG00000126461	SCAF1	2226.53
ENSG00000099942	CRKL	2226.04
ENSG00000025796	SEC63	2221.9
ENSG00000140941	MAP1LC3B	2221.19
ENSG00000142186	SCYL1	2220.87
ENSG00000198931	APRT	2217.78
ENSG00000103653	CSK	2217.07
ENSG00000143624	INTS3	2215.78
ENSG00000065526	SPEN	2215.65
ENSG00000132463	GRSF1	2215.35
ENSG00000132670	PTPRA	2214.73
ENSG00000173039	RELA	2211.3
ENSG00000134644	PUM1	2206.21
ENSG00000214253	FIS1	2205.46
ENSG00000140443	IGF1R	2204.25
ENSG00000101346	POFUT1	2203.66
ENSG00000125651	GTF2F1	2202.84
ENSG00000105726	ATP13A1	2202.3
ENSG00000148834	GSTO1	2201.38
ENSG00000099797	TECR	2200.62
ENSG00000123983	ACSL3	2198.92
ENSG00000165474	GJB2	2195.1
ENSG00000107862	GBF1	2194.76
ENSG00000129559	NEDD8	2194.18
ENSG00000132466	ANKRD17	2192.03
ENSG00000134684	YARS	2191.86
ENSG00000001630	CYP51A1	2191.8
ENSG00000143368	SF3B4	2190.34
ENSG00000160633	SAFB	2189.3
ENSG00000136003	ISCU	2188.87
ENSG00000169021	UQCRFS1	2187.97
ENSG00000106546	AHR	2187.82
ENSG00000198700	IPO9	2183.73
ENSG00000123240	OPTN	2182.23
ENSG00000185651	UBE2L3	2173.97
ENSG00000196367	TRRAP	2173.43
ENSG00000110717	NDUFS8	2172.48
ENSG00000106723	SPIN1	2171.45
ENSG00000143252	SDHC	2170.89
ENSG00000084463	WBP11	2169.17
ENSG00000171148	TADA3	2166.76
ENSG00000167491	GATAD2A	2165.37
ENSG00000196591	HDAC2	2165.22
ENSG00000214530	STARD10	2163.49
ENSG00000168802	CHTF8	2163.23
ENSG00000162366	PDZK1IP1	2163.17
ENSG00000213145	CRIP1	2161.51
ENSG00000056097	ZFR	2157.66
ENSG00000187608	ISG15	2155.65
ENSG00000160877	NACC1	2154.56
ENSG00000125398	SOX9	2152.19
ENSG00000141027	NCOR1	2151.96
ENSG00000102241	HTATSF1	2150.25
ENSG00000129824	RPS4Y1	2148.27
ENSG00000156471	PTDSS1	2147.38
ENSG00000132155	RAF1	2147.32
ENSG00000071564	TCF3	2145.64
ENSG00000126524	SBDS	2144.22
ENSG00000123064	DDX54	2143.8
ENSG00000101940	WDR13	2141.1
ENSG00000141867	BRD4	2138.78
ENSG00000141279	NPEPPS	2134.87
ENSG00000149182	ARFGAP2	2134.18
ENSG00000163463	KRTCAP2	2133.26
ENSG00000108262	GIT1	2130.5
ENSG00000136986	DERL1	2130.39
ENSG00000196154	S100A4	2130.28
ENSG00000100941	PNN	2126.72
ENSG00000100227	POLDIP3	2126.2
ENSG00000115694	STK25	2125.9
ENSG00000166181	API5	2124.8
ENSG00000196504	PRPF40A	2119.99
ENSG00000167005	NUDT21	2119.23
ENSG00000138385	SSB	2117.18
ENSG00000062038	CDH3	2116.73
ENSG00000059573	ALDH18A1	2114.61
ENSG00000141556	TBCD	2113.59
ENSG00000125356	NDUFA1	2112.41
ENSG00000241973	PI4KA	2112.36
ENSG00000132383	RPA1	2111.62
ENSG00000074370	ATP2A3	2111.28
ENSG00000130638	ATXN10	2110.26
ENSG00000065518	NDUFB4	2107.66
ENSG00000173334	TRIB1	2104.12
ENSG00000131828	PDHA1	2100.3
ENSG00000104522	TSTA3	2099.8
ENSG00000138363	ATIC	2097.26
ENSG00000120063	GNA13	2097.1
ENSG00000107341	UBE2R2	2096.09
ENSG00000157933	SKI	2095.32
ENSG00000213593	TMX2	2092.67
ENSG00000113407	TARS	2092.47
ENSG00000075292	ZNF638	2092.44
ENSG00000108561	C1QBP	2092.25
ENSG00000166224	SGPL1	2092.18
ENSG00000103197	TSC2	2091.97
ENSG00000173575	CHD2	2089.89
ENSG00000084652	TXLNA	2089.75
ENSG00000101224	CDC25B	2089.03
ENSG00000136699	SMPD4	2088.68
ENSG00000204574	ABCF1	2088.24
ENSG00000135932	CAB39	2087.61
ENSG00000130513	GDF15	2086.42
ENSG00000139514	SLC7A1	2085.97
ENSG00000050820	BCAR1	2084.18
ENSG00000137161	CNPY3	2084.18
ENSG00000115866	DARS	2083.55
ENSG00000088930	XRN2	2083.43
ENSG00000125505	MBOAT7	2081.67
ENSG00000103266	STUB1	2081.33
ENSG00000157954	WIPI2	2077.51
ENSG00000160201	U2AF1	2076.37
ENSG00000204569	PPP1R10	2072.83
ENSG00000099795	NDUFB7	2071.94
ENSG00000071626	DAZAP1	2070.91
ENSG00000132153	DHX30	2070.05
ENSG00000078304	PPP2R5C	2069.29
ENSG00000104695	PPP2CB	2068.37
ENSG00000101084	C20orf24	2067.96
ENSG00000140553	UNC45A	2066.76
ENSG00000143393	PI4KB	2064.78
ENSG00000165283	STOML2	2064.74
ENSG00000135929	CYP27A1	2064.71
ENSG00000172493	AFF1	2063
ENSG00000151239	TWF1	2062.14
ENSG00000177700	POLR2L	2059.19
ENSG00000204217	BMPR2	2057.27
ENSG00000167881	SRP68	2057
ENSG00000169738	DCXR	2056.58
ENSG00000204267	TAP2	2056.41
ENSG00000075420	FNDC3B	2055.91
ENSG00000169692	AGPAT2	2052.9
ENSG00000087074	PPP1R15A	2051.64
ENSG00000088812	ATRN	2050.34
ENSG00000105135	ILVBL	2050.27
ENSG00000120805	ARL1	2050.16
ENSG00000139182	CLSTN3	2049.7
ENSG00000130414	NDUFA10	2049.41
ENSG00000119801	YPEL5	2048.5
ENSG00000145675	PIK3R1	2048.12
ENSG00000100029	PES1	2047.81
ENSG00000174695	TMEM167A	2046.77
ENSG00000104979	C19orf53	2044.67
ENSG00000162298	SYVN1	2044.29
ENSG00000178104	PDE4DIP	2044.01
ENSG00000124226	RNF114	2043.99
ENSG00000124253	PCK1	2043.78
ENSG00000166848	TERF2IP	2043.44
ENSG00000132128	LRRC41	2041.91
ENSG00000100714	MTHFD1	2041.17
ENSG00000124181	PLCG1	2039.46
ENSG00000142507	PSMB6	2039.02
ENSG00000144021	CIAO1	2036.2
ENSG00000132676	DAP3	2036.1
ENSG00000166136	NDUFB8	2036.1
ENSG00000163541	SUCLG1	2035.49
ENSG00000123091	RNF11	2034.29
ENSG00000149532	CPSF7	2031.35
ENSG00000177666	PNPLA2	2028.88
ENSG00000047315	POLR2B	2028.59
ENSG00000177889	UBE2N	2027.9
ENSG00000091140	DLD	2027.66
ENSG00000154473	BUB3	2026.57
ENSG00000130382	MLLT1	2025.21
ENSG00000186174	BCL9L	2023.75
ENSG00000213626	LBH	2023.13
ENSG00000265241	RBM8A	2020.53
ENSG00000159128	IFNGR2	2017.86
ENSG00000004487	KDM1A	2017.06
ENSG00000179134	SAMD4B	2012.73
ENSG00000173511	VEGFB	2011.21
ENSG00000132963	POMP	2011.09
ENSG00000103222	ABCC1	2010.39
ENSG00000189266	PNRC2	2010.25
ENSG00000137331	IER3	2010
ENSG00000077157	PPP1R12B	2006.46
ENSG00000131503	ANKHD1	2004.58
ENSG00000099991	CABIN1	2002.81
ENSG00000115760	BIRC6	2001.74
ENSG00000141543	EIF4A3	1999.88
ENSG00000198355	PIM3	1999.33
ENSG00000125977	EIF2S2	1997.51
ENSG00000100632	ERH	1996.56
ENSG00000003756	RBM5	1996.02
ENSG00000111639	MRPL51	1992.03
ENSG00000126698	DNAJC8	1990.67
ENSG00000143442	POGZ	1989.55
ENSG00000103035	PSMD7	1988.83
ENSG00000017797	RALBP1	1987.92
ENSG00000163930	BAP1	1985.07
ENSG00000126254	RBM42	1984.13
ENSG00000102580	DNAJC3	1983.96
ENSG00000176871	WSB2	1982.15
ENSG00000065882	TBC1D1	1981.73
ENSG00000176393	RNPEP	1980.61
ENSG00000099956	SMARCB1	1979.38
ENSG00000116649	SRM	1978.98
ENSG00000198176	TFDP1	1978.27
ENSG00000136848	DAB2IP	1978.2
ENSG00000175756	AURKAIP1	1978.05
ENSG00000160310	PRMT2	1978.04
ENSG00000114503	NCBP2	1974.76
ENSG00000153048	CARHSP1	1974.24
ENSG00000100348	TXN2	1974.07
ENSG00000100075	SLC25A1	1973.81
ENSG00000079999	KEAP1	1972.06
ENSG00000153147	SMARCA5	1970.68
ENSG00000160294	MCM3AP	1965.7
ENSG00000160058	BSDC1	1965.21
ENSG00000105854	PON2	1965.14
ENSG00000144895	EIF2A	1965.03
ENSG00000090266	NDUFB2	1961.8
ENSG00000146963	LUC7L2	1960.89
ENSG00000115738	ID2	1960.65
ENSG00000105810	CDK6	1958.88
ENSG00000142687	KIAA0319L	1956.22
ENSG00000029364	SLC39A9	1955.81
ENSG00000120727	PAIP2	1952.42
ENSG00000112992	NNT	1951.91
ENSG00000143772	ITPKB	1949.77
ENSG00000160714	UBE2Q1	1948.97
ENSG00000204370	SDHD	1947.92
ENSG00000117139	KDM5B	1945.4
ENSG00000137876	RSL24D1	1942.08
ENSG00000122194	PLG	1941.93
ENSG00000175274	TP53I11	1941.61
ENSG00000100852	ARHGAP5	1941.14
ENSG00000122861	PLAU	1940.24
ENSG00000165637	VDAC2	1938.93
ENSG00000130147	SH3BP4	1938.79
ENSG00000008838	MED24	1938.1
ENSG00000134884	ARGLU1	1937.85
ENSG00000149084	HSD17B12	1936.08
ENSG00000019144	PHLDB1	1935.43
ENSG00000119707	RBM25	1935.19
ENSG00000186660	ZFP91	1934.88
ENSG00000111142	METAP2	1933.64
ENSG00000169217	CD2BP2	1933
ENSG00000126878	AIF1L	1932.09
ENSG00000130816	DNMT1	1930.93
ENSG00000175467	SART1	1930.27
ENSG00000100297	MCM5	1928.38
ENSG00000161533	ACOX1	1927.28
ENSG00000107816	LZTS2	1926.7
ENSG00000113141	IK	1926.1
ENSG00000107281	NPDC1	1921.92
ENSG00000105426	PTPRS	1921.42
ENSG00000062194	GPBP1	1921.04
ENSG00000142784	WDTC1	1916.73
ENSG00000186184	POLR1D	1914.32
ENSG00000159216	RUNX1	1913.24
ENSG00000151208	DLG5	1913.12
ENSG00000186480	INSIG1	1911.78
ENSG00000198833	UBE2J1	1910.46
ENSG00000049540	ELN	1909.68
ENSG00000123066	MED13L	1908.6
ENSG00000231852	CYP21A2	1907.67
ENSG00000177963	RIC8A	1905.13
ENSG00000153815	CMIP	1904.94
ENSG00000184575	XPOT	1903.17
ENSG00000131408	NR1H2	1902.93
ENSG00000196535	MYO18A	1902.39
ENSG00000110048	OSBP	1902.31
ENSG00000106400	ZNHIT1	1898.83
ENSG00000133226	SRRM1	1897.72
ENSG00000113810	SMC4	1897.37
ENSG00000125968	ID1	1896.95
ENSG00000109919	MTCH2	1894.08
ENSG00000101210	EEF1A2	1893.06
ENSG00000160211	G6PD	1887.29
ENSG00000107959	PITRM1	1885.99
ENSG00000227500	SCAMP4	1885.94
ENSG00000161057	PSMC2	1885.21
ENSG00000100028	SNRPD3	1882.34
ENSG00000159399	HK2	1882.22
ENSG00000156860	FBRS	1881.03
ENSG00000101191	DIDO1	1879.68
ENSG00000149187	CELF1	1878.13
ENSG00000143106	PSMA5	1878.09
ENSG00000162735	PEX19	1876.65
ENSG00000105677	TMEM147	1876.32
ENSG00000182180	MRPS16	1876.29
ENSG00000162231	NXF1	1875.53
ENSG00000140990	NDUFB10	1874.18
ENSG00000104897	SF3A2	1873.97
ENSG00000114686	MRPL3	1873.26
ENSG00000066322	ELOVL1	1872.41
ENSG00000154122	ANKH	1871.81
ENSG00000101057	MYBL2	1870.44
ENSG00000138768	USO1	1868.56
ENSG00000072506	HSD17B10	1867.17
ENSG00000166887	VPS39	1865.11
ENSG00000127947	PTPN12	1864.81
ENSG00000146648	EGFR	1864.37
ENSG00000163374	YY1AP1	1864.18
ENSG00000168961	LGALS9	1864.15
ENSG00000149294	NCAM1	1863.91
ENSG00000049759	NEDD4L	1863.61
ENSG00000116521	SCAMP3	1862.63
ENSG00000198492	YTHDF2	1860.27
ENSG00000141456	PELP1	1859.95
ENSG00000147604	RPL7	1859.82
ENSG00000198925	ATG9A	1859.57
ENSG00000116221	MRPL37	1858.49
ENSG00000186918	ZNF395	1858.39
ENSG00000155380	SLC16A1	1856.13
ENSG00000213024	NUP62	1855.9
ENSG00000105723	GSK3A	1852.21
ENSG00000025800	KPNA6	1852.04
ENSG00000042753	AP2S1	1849.31
ENSG00000154305	MIA3	1848.17
ENSG00000158615	PPP1R15B	1847.37
ENSG00000137710	RDX	1847.28
ENSG00000119638	NEK9	1845.94
ENSG00000143126	CELSR2	1845.83
ENSG00000173674	EIF1AX	1844.99
ENSG00000170043	TRAPPC1	1844.52
ENSG00000078140	UBE2K	1840.68
ENSG00000080815	PSEN1	1840.45
ENSG00000258947	TUBB3	1836.53
ENSG00000132432	SEC61G	1831.94
ENSG00000120053	GOT1	1830.78
ENSG00000186432	KPNA4	1829.98
ENSG00000255112	CHMP1B	1828.35
ENSG00000167461	RAB8A	1828.13
ENSG00000164896	FASTK	1825.26
ENSG00000106299	WASL	1825.08
ENSG00000171634	BPTF	1822.59
ENSG00000171617	ENC1	1821.89
ENSG00000068120	COASY	1819.62
ENSG00000184076	UQCR10	1819.3
ENSG00000063322	MED29	1819.12
ENSG00000168259	DNAJC7	1818.99
ENSG00000169976	SF3B5	1818.95
ENSG00000213619	NDUFS3	1818.09
ENSG00000100504	PYGL	1817.15
ENSG00000137776	SLTM	1816.59
ENSG00000068366	ACSL4	1814.81
ENSG00000177951	BET1L	1812.58
ENSG00000105058	FAM32A	1812.49
ENSG00000165732	DDX21	1812.36
ENSG00000253626	EIF5AL1	1811.22
ENSG00000023330	ALAS1	1811.21
ENSG00000104738	MCM4	1809.6
ENSG00000136271	DDX56	1804.61
ENSG00000196712	NF1	1802.82
ENSG00000113269	RNF130	1802.6
ENSG00000168743	NPNT	1800.12
ENSG00000074201	CLNS1A	1798.92
ENSG00000102908	NFAT5	1797.44
ENSG00000136717	BIN1	1794.81
ENSG00000117318	ID3	1793.88
ENSG00000109787	KLF3	1789.75
ENSG00000119487	MAPKAP1	1789.64
ENSG00000155876	RRAGA	1789.05
ENSG00000023318	ERP44	1787.65
ENSG00000188895	MSL1	1786.93
ENSG00000183431	SF3A3	1786.37
ENSG00000147853	AK3	1786.19
ENSG00000164292	RHOBTB3	1785.3
ENSG00000175550	DRAP1	1781.08
ENSG00000103479	RBL2	1778.92
ENSG00000162729	IGSF8	1775.99
ENSG00000162692	VCAM1	1775.25
ENSG00000164985	PSIP1	1774
ENSG00000076604	TRAF4	1772.82
ENSG00000269858	EGLN2	1771.9
ENSG00000109133	TMEM33	1771.07
ENSG00000173757	STAT5B	1771.05
ENSG00000076201	PTPN23	1769.82
ENSG00000102882	MAPK3	1767.46
ENSG00000174080	CTSF	1767.18
ENSG00000038382	TRIO	1766.8
ENSG00000196188	CTSE	1765.35
ENSG00000183258	DDX41	1764.54
ENSG00000161999	JMJD8	1764.22
ENSG00000244462	RBM12	1763.14
ENSG00000087077	TRIP6	1762.32
ENSG00000108510	MED13	1761.79
ENSG00000132294	EFR3A	1761.74
ENSG00000139180	NDUFA9	1758.63
ENSG00000071859	FAM50A	1757.85
ENSG00000104518	GSDMD	1756.9
ENSG00000018625	ATP1A2	1756.28
ENSG00000154845	PPP4R1	1754.26
ENSG00000013374	NUB1	1753.69
ENSG00000145912	NHP2	1753.04
ENSG00000068308	OTUD5	1752.29
ENSG00000204619	PPP1R11	1752.23
ENSG00000125520	SLC2A4RG	1751.92
ENSG00000228278	ORM2	1746.6
ENSG00000130640	TUBGCP2	1746.45
ENSG00000140983	RHOT2	1745.89
ENSG00000176915	ANKLE2	1745.08
ENSG00000182872	RBM10	1744.37
ENSG00000170266	GLB1	1743.4
ENSG00000179115	FARSA	1742.9
ENSG00000099246	RAB18	1740.73
ENSG00000171862	PTEN	1739.02
ENSG00000111605	CPSF6	1739
ENSG00000085872	CHERP	1738.97
ENSG00000166949	SMAD3	1738.95
ENSG00000167797	CDK2AP2	1737.39
ENSG00000262814	MRPL12	1736.05
ENSG00000257727	CNPY2	1736.01
ENSG00000146676	PURB	1735.92
ENSG00000105397	TYK2	1734.99
ENSG00000125618	PAX8	1734.85
ENSG00000198646	NCOA6	1733.89
ENSG00000084774	CAD	1731.29
ENSG00000130826	DKC1	1730.44
ENSG00000068878	PSME4	1730.01
ENSG00000163349	HIPK1	1729.97
ENSG00000091483	FH	1729.82
ENSG00000180104	EXOC3	1728.81
ENSG00000151491	EPS8	1728.62
ENSG00000073111	MCM2	1725.7
ENSG00000155097	ATP6V1C1	1724.97
ENSG00000132912	DCTN4	1724.89
ENSG00000178127	NDUFV2	1724.79
ENSG00000161921	CXCL16	1724.39
ENSG00000146066	HIGD2A	1723.67
ENSG00000141349	G6PC3	1723.61
ENSG00000095319	NUP188	1722.96
ENSG00000141552	ANAPC11	1722.05
ENSG00000163682	RPL9	1721.46
ENSG00000101310	SEC23B	1721.04
ENSG00000069345	DNAJA2	1720.79
ENSG00000106803	SEC61B	1720.04
ENSG00000100888	CHD8	1719.12
ENSG00000170471	RALGAPB	1718.75
ENSG00000123200	ZC3H13	1715.81
ENSG00000143401	ANP32E	1715.7
ENSG00000108840	HDAC5	1715.54
ENSG00000164190	NIPBL	1713.17
ENSG00000141385	AFG3L2	1713.17
ENSG00000134882	UBAC2	1712.15
ENSG00000141380	SS18	1711.67
ENSG00000136270	TBRG4	1708.46
ENSG00000150625	GPM6A	1707.12
ENSG00000178927	C17orf62	1707.07
ENSG00000160445	ZER1	1707.04
ENSG00000187079	TEAD1	1706.03
ENSG00000147475	ERLIN2	1705.91
ENSG00000177189	RPS6KA3	1705.71
ENSG00000117859	OSBPL9	1705.15
ENSG00000136160	EDNRB	1703.83
ENSG00000053254	FOXN3	1703.62
ENSG00000181555	SETD2	1703.59
ENSG00000060971	ACAA1	1700.49
ENSG00000111684	LPCAT3	1699.81
ENSG00000198356	ASNA1	1699.22
ENSG00000172216	CEBPB	1696.37
ENSG00000149930	TAOK2	1695.89
ENSG00000278540	ACACA	1694.66
ENSG00000049618	ARID1B	1693.26
ENSG00000113583	C5orf15	1692.81
ENSG00000087470	DNM1L	1692.56
ENSG00000213465	ARL2	1690.19
ENSG00000180176	TH	1687.88
ENSG00000070814	TCOF1	1687.25
ENSG00000066117	SMARCD1	1686.16
ENSG00000089289	IGBP1	1685.79
ENSG00000146007	ZMAT2	1685.14
ENSG00000065054	SLC9A3R2	1684.1
ENSG00000088205	DDX18	1683.74
ENSG00000196396	PTPN1	1682.91
ENSG00000126883	NUP214	1681.36
ENSG00000060491	OGFR	1681.05
ENSG00000141510	TP53	1680.3
ENSG00000006210	CX3CL1	1679.7
ENSG00000088325	TPX2	1676.63
ENSG00000158290	CUL4B	1676.34
ENSG00000164346	NSA2	1673.79
ENSG00000105254	TBCB	1673.09
ENSG00000183963	SMTN	1672.65
ENSG00000006712	PAF1	1672.26
ENSG00000128609	NDUFA5	1671.78
ENSG00000143294	PRCC	1671.06
ENSG00000048707	VPS13D	1670.95
ENSG00000198836	OPA1	1670.75
ENSG00000155090	KLF10	1670.19
ENSG00000085224	ATRX	1669.43
ENSG00000103194	USP10	1669.12
ENSG00000169375	SIN3A	1665.51
ENSG00000090520	DNAJB11	1664.05
ENSG00000038358	EDC4	1663.61
ENSG00000105819	PMPCB	1663.31
ENSG00000169221	TBC1D10B	1662.75
ENSG00000175387	SMAD2	1656.65
ENSG00000172845	SP3	1656
ENSG00000142627	EPHA2	1655.85
ENSG00000176387	HSD11B2	1655.09
ENSG00000198856	OSTC	1654.31
ENSG00000100292	HMOX1	1651.39
ENSG00000107404	DVL1	1649.04
ENSG00000173442	EHBP1L1	1646.54
ENSG00000126351	THRA	1646.21
ENSG00000221869	CEBPD	1645.73
ENSG00000146457	WTAP	1645.44
ENSG00000146834	MEPCE	1644.52
ENSG00000135441	BLOC1S1	1644.35
ENSG00000077312	SNRPA	1641.11
ENSG00000086065	CHMP5	1640.07
ENSG00000160410	SHKBP1	1638.87
ENSG00000160678	S100A1	1638.29
ENSG00000076924	XAB2	1638.2
ENSG00000221823	PPP3R1	1634.53
ENSG00000198793	MTOR	1633.73
ENSG00000136636	KCTD3	1633.7
ENSG00000129187	DCTD	1632.07
ENSG00000006744	ELAC2	1631.42
ENSG00000036257	CUL3	1630.67
ENSG00000099800	TIMM13	1630.58
ENSG00000136521	NDUFB5	1630.52
ENSG00000204590	GNL1	1629.92
ENSG00000085832	EPS15	1629.68
ENSG00000142453	CARM1	1627.48
ENSG00000092203	TOX4	1626.34
ENSG00000059804	SLC2A3	1626.25
ENSG00000105993	DNAJB6	1625.28
ENSG00000102893	PHKB	1625.12
ENSG00000114062	UBE3A	1625.02
ENSG00000177169	ULK1	1623.32
ENSG00000196628	TCF4	1622.89
ENSG00000180210	F2	1622.83
ENSG00000076864	RAP1GAP	1621.99
ENSG00000113161	HMGCR	1621.35
ENSG00000105443	CYTH2	1619.79
ENSG00000198589	LRBA	1617.87
ENSG00000204120	GIGYF2	1617.25
ENSG00000264364	DYNLL2	1616.64
ENSG00000115275	MOGS	1616.11
ENSG00000183495	EP400	1614.93
ENSG00000152894	PTPRK	1614.35
ENSG00000128340	RAC2	1614.07
ENSG00000163938	GNL3	1611.85
ENSG00000160882	CYP11B1	1609.27
ENSG00000175866	BAIAP2	1609.15
ENSG00000101782	RIOK3	1609.09
ENSG00000100325	ASCC2	1608.82
ENSG00000114857	NKTR	1608.67
ENSG00000006327	TNFRSF12A	1606.82
ENSG00000125347	IRF1	1606.64
ENSG00000112739	PRPF4B	1605.06
ENSG00000204291	COL15A1	1603.15
ENSG00000141568	FOXK2	1603.14
ENSG00000168477	TNXB	1600.43
ENSG00000055130	CUL1	1599.02
ENSG00000148229	POLE3	1596.07
ENSG00000105856	HBP1	1594.4
ENSG00000184787	UBE2G2	1591.97
ENSG00000143013	LMO4	1591.6
ENSG00000106290	TAF6	1590.39
ENSG00000131558	EXOC4	1590.19
ENSG00000115286	NDUFS7	1589.33
ENSG00000135766	EGLN1	1585.73
ENSG00000107929	LARP4B	1585.01
ENSG00000234127	TRIM26	1584.98
ENSG00000139645	ANKRD52	1584.4
ENSG00000139163	ETNK1	1584.03
ENSG00000117118	SDHB	1583.71
ENSG00000114030	KPNA1	1581.63
ENSG00000087152	ATXN7L3	1580.92
ENSG00000061794	MRPS35	1580.44
ENSG00000164040	PGRMC2	1580.41
ENSG00000120992	LYPLA1	1579.31
ENSG00000112658	SRF	1578.74
ENSG00000134453	RBM17	1578.64
ENSG00000105618	PRPF31	1577.85
ENSG00000186111	PIP5K1C	1576.43
ENSG00000160285	LSS	1575.4
ENSG00000182307	C8orf33	1575.27
ENSG00000163125	RPRD2	1574.53
ENSG00000143776	CDC42BPA	1573.53
ENSG00000066027	PPP2R5A	1573.25
ENSG00000182578	CSF1R	1573.13
ENSG00000102978	POLR2C	1572.9
ENSG00000204568	MRPS18B	1572.87
ENSG00000128585	MKLN1	1572.44
ENSG00000106245	BUD31	1570.78
ENSG00000108773	KAT2A	1570.29
ENSG00000072958	AP1M1	1569.57
ENSG00000149269	PAK1	1568.69
ENSG00000183010	PYCR1	1567.66
ENSG00000130204	TOMM40	1561.36
ENSG00000163932	PRKCD	1560.9
ENSG00000152377	SPOCK1	1560.72
ENSG00000204209	DAXX	1560.39
ENSG00000013441	CLK1	1559.66
ENSG00000079616	KIF22	1559.24
ENSG00000120686	UFM1	1557.78
ENSG00000198910	L1CAM	1557.4
ENSG00000188042	ARL4C	1556.58
ENSG00000163527	STT3B	1556.2
ENSG00000090054	SPTLC1	1554.37
ENSG00000124562	SNRPC	1553.91
ENSG00000119596	YLPM1	1553.82
ENSG00000133275	CSNK1G2	1553.58
ENSG00000239779	WBP1	1553.57
ENSG00000174851	YIF1A	1553
ENSG00000177105	RHOG	1552.89
ENSG00000166025	AMOTL1	1551.65
ENSG00000067066	SP100	1550.62
ENSG00000105894	PTN	1549.69
ENSG00000113194	FAF2	1548.59
ENSG00000157540	DYRK1A	1548.56
ENSG00000075275	CELSR1	1548.15
ENSG00000074071	MRPS34	1545.44
ENSG00000102103	PQBP1	1545.03
ENSG00000100216	TOMM22	1544.62
ENSG00000132694	ARHGEF11	1544.21
ENSG00000060982	BCAT1	1542.89
ENSG00000021300	PLEKHB1	1540.84
ENSG00000167118	URM1	1540.57
ENSG00000126088	UROD	1539.47
ENSG00000137193	PIM1	1539.07
ENSG00000271303	SRXN1	1538.85
ENSG00000165006	UBAP1	1536.04
ENSG00000167778	SPRYD3	1535.97
ENSG00000068745	IP6K2	1535.41
ENSG00000187147	RNF220	1533.61
ENSG00000176171	BNIP3	1532.46
ENSG00000167325	RRM1	1530.5
ENSG00000083896	YTHDC1	1528.55
ENSG00000090316	MAEA	1526.67
ENSG00000055044	NOP58	1526.36
ENSG00000170412	GPRC5C	1526.13
ENSG00000171530	TBCA	1526.05
ENSG00000034677	RNF19A	1525.4
ENSG00000213281	NRAS	1525.38
ENSG00000157837	SPPL3	1524.86
ENSG00000118257	NRP2	1524.76
ENSG00000124228	DDX27	1524.19
ENSG00000080493	SLC4A4	1523.91
ENSG00000078061	ARAF	1523.74
ENSG00000119414	PPP6C	1523.27
ENSG00000187735	TCEA1	1522.92
ENSG00000110931	CAMKK2	1522.33
ENSG00000175221	MED16	1521.09
ENSG00000143061	IGSF3	1520.48
ENSG00000110906	KCTD10	1520.18
ENSG00000117676	RPS6KA1	1519.72
ENSG00000138796	HADH	1519.61
ENSG00000198791	CNOT7	1518.98
ENSG00000103051	COG4	1518.68
ENSG00000168522	FNTA	1518.2
ENSG00000085117	CD82	1518.16
ENSG00000120889	TNFRSF10B	1518.1
ENSG00000033050	ABCF2	1517.52
ENSG00000031823	RANBP3	1517.11
ENSG00000157483	MYO1E	1516.32
ENSG00000100983	GSS	1515.91
ENSG00000137815	RTF1	1515.72
ENSG00000135069	PSAT1	1515.38
ENSG00000064726	BTBD1	1513.26
ENSG00000077721	UBE2A	1512.97
ENSG00000203747	FCGR3A	1512.88
ENSG00000104549	SQLE	1512.2
ENSG00000140332	TLE3	1512
ENSG00000126581	BECN1	1511.62
ENSG00000134853	PDGFRA	1511.47
ENSG00000156709	AIFM1	1510.8
ENSG00000134851	TMEM165	1509.77
ENSG00000133961	NUMB	1509.34
ENSG00000103429	BFAR	1507.56
ENSG00000149792	MRPL49	1506.63
ENSG00000109113	RAB34	1505.63
ENSG00000010810	FYN	1505.05
ENSG00000153130	SCOC	1505.04
ENSG00000136754	ABI1	1503.79
ENSG00000134001	EIF2S1	1503.04
ENSG00000164916	FOXK1	1502.73
ENSG00000165025	SYK	1502.68
ENSG00000144136	SLC20A1	1502.1
ENSG00000275700	AATF	1500.55
ENSG00000164904	ALDH7A1	1498.72
ENSG00000105364	MRPL4	1498.68
ENSG00000110514	MADD	1497.41
ENSG00000135930	EIF4E2	1496.19
ENSG00000100462	PRMT5	1494.38
ENSG00000115207	GTF3C2	1493.89
ENSG00000132356	PRKAA1	1493.73
ENSG00000242485	MRPL20	1493.62
ENSG00000111276	CDKN1B	1493.41
ENSG00000141646	SMAD4	1493.08
ENSG00000135372	NAT10	1492.53
ENSG00000065613	SLK	1491.38
ENSG00000086504	MRPL28	1490.46
ENSG00000139726	DENR	1490.36
ENSG00000148218	ALAD	1490.29
ENSG00000136819	C9orf78	1489.21
ENSG00000159131	GART	1487.96
ENSG00000100596	SPTLC2	1487.7
ENSG00000165688	PMPCA	1487.44
ENSG00000106799	TGFBR1	1487.28
ENSG00000164442	CITED2	1486.74
ENSG00000074054	CLASP1	1486.64
ENSG00000196937	FAM3C	1486.59
ENSG00000167656	LY6D	1483.84
ENSG00000166589	CDH16	1483.41
ENSG00000131374	TBC1D5	1482.9
ENSG00000113048	MRPS27	1480.48
ENSG00000205302	SNX2	1478.65
ENSG00000179912	R3HDM2	1477.8
ENSG00000111859	NEDD9	1477.53
ENSG00000074319	TSG101	1477.47
ENSG00000117724	CENPF	1476.17
ENSG00000122692	SMU1	1476.03
ENSG00000138073	PREB	1476
ENSG00000164163	ABCE1	1475.68
ENSG00000123992	DNPEP	1475.43
ENSG00000006451	RALA	1475.11
ENSG00000125995	ROMO1	1474.96
ENSG00000179271	GADD45GIP1	1474.21
ENSG00000023228	NDUFS1	1474.15
ENSG00000145050	MANF	1473.61
ENSG00000213246	SUPT4H1	1471.53
ENSG00000012232	EXTL3	1470.78
ENSG00000140829	DHX38	1470.19
ENSG00000110237	ARHGEF17	1469.93
ENSG00000166200	COPS2	1468.98
ENSG00000011485	PPP5C	1468.08
ENSG00000155561	NUP205	1468.01
ENSG00000100567	PSMA3	1467.68
ENSG00000129003	VPS13C	1467.56
ENSG00000100614	PPM1A	1466.49
ENSG00000110911	SLC11A2	1466.11
ENSG00000186395	KRT10	1465.37
ENSG00000144867	SRPRB	1465.31
ENSG00000130725	UBE2M	1464.25
ENSG00000072518	MARK2	1463.93
ENSG00000112062	MAPK14	1463.69
ENSG00000100554	ATP6V1D	1462.63
ENSG00000188243	COMMD6	1462.59
ENSG00000084676	NCOA1	1462.39
ENSG00000223501	VPS52	1462.09
ENSG00000185950	IRS2	1462.04
ENSG00000166847	DCTN5	1460.89
ENSG00000007237	GAS7	1460.88
ENSG00000170445	HARS	1459.97
ENSG00000130313	PGLS	1459.78
ENSG00000138801	PAPSS1	1459.49
ENSG00000096063	SRPK1	1458.78
ENSG00000148308	GTF3C5	1458.54
ENSG00000160182	TFF1	1457.69
ENSG00000014824	SLC30A9	1457.6
ENSG00000168924	LETM1	1456.79
ENSG00000131263	RLIM	1455.88
ENSG00000103423	DNAJA3	1453.79
ENSG00000063978	RNF4	1452.48
ENSG00000177426	TGIF1	1452.09
ENSG00000188486	H2AFX	1451.46
ENSG00000124571	XPO5	1450.87
ENSG00000184232	OAF	1447.53
ENSG00000186591	UBE2H	1446.74
ENSG00000077380	DYNC1I2	1445.92
ENSG00000179526	SHARPIN	1445.62
ENSG00000142875	PRKACB	1444.2
ENSG00000111266	DUSP16	1444.17
ENSG00000119537	KDSR	1444.1
ENSG00000099860	GADD45B	1441.41
ENSG00000143314	MRPL24	1437.67
ENSG00000171222	SCAND1	1437.49
ENSG00000136868	SLC31A1	1436.76
ENSG00000157613	CREB3L1	1434.03
ENSG00000166233	ARIH1	1433.03
ENSG00000034152	MAP2K3	1432.89
ENSG00000160307	S100B	1432.8
ENSG00000104973	MED25	1432.67
ENSG00000168958	MFF	1432.59
ENSG00000062582	MRPS24	1432.5
ENSG00000104131	EIF3J	1431.35
ENSG00000124151	NCOA3	1431.06
ENSG00000182541	LIMK2	1430.98
ENSG00000171940	ZNF217	1430.68
ENSG00000184983	NDUFA6	1430.36
ENSG00000124733	MEA1	1430.15
ENSG00000122729	ACO1	1429.5
ENSG00000136280	CCM2	1429.15
ENSG00000102755	FLT1	1428.08
ENSG00000068078	FGFR3	1426.82
ENSG00000105290	APLP1	1426.36
ENSG00000004534	RBM6	1426.03
ENSG00000101266	CSNK2A1	1425.87
ENSG00000130177	CDC16	1425.75
ENSG00000070961	ATP2B1	1425.27
ENSG00000136807	CDK9	1424.87
ENSG00000094631	HDAC6	1423.96
ENSG00000136709	WDR33	1423.64
ENSG00000113716	HMGXB3	1421.79
ENSG00000102974	CTCF	1418.83
ENSG00000149177	PTPRJ	1418.25
ENSG00000005075	POLR2J	1417.9
ENSG00000099901	RANBP1	1417.62
ENSG00000204316	MRPL38	1417.32
ENSG00000075711	DLG1	1416.36
ENSG00000198728	LDB1	1415.92
ENSG00000134046	MBD2	1414.81
ENSG00000137216	TMEM63B	1414.62
ENSG00000143862	ARL8A	1413.68
ENSG00000129255	MPDU1	1413.39
ENSG00000067064	IDI1	1412.84
ENSG00000198218	QRICH1	1411.59
ENSG00000065548	ZC3H15	1410.91
ENSG00000134013	LOXL2	1410.66
ENSG00000174705	SH3PXD2B	1410.55
ENSG00000266472	MRPS21	1409.79
ENSG00000112640	PPP2R5D	1409.75
ENSG00000099968	BCL2L13	1409.08
ENSG00000131626	PPFIA1	1408.54
ENSG00000115641	FHL2	1408.48
ENSG00000174059	CD34	1407.81
ENSG00000103507	BCKDK	1407.46
ENSG00000165475	CRYL1	1405.99
ENSG00000184990	SIVA1	1405.75
ENSG00000135452	TSPAN31	1405.2
ENSG00000131495	NDUFA2	1404.52
ENSG00000168283	BMI1	1404.26
ENSG00000188021	UBQLN2	1403.55
ENSG00000082701	GSK3B	1403.2
ENSG00000132382	MYBBP1A	1402.8
ENSG00000166411	IDH3A	1402.08
ENSG00000170142	UBE2E1	1401.51
ENSG00000100697	DICER1	1401.36
ENSG00000058272	PPP1R12A	1399.65
ENSG00000166454	ATMIN	1398.96
ENSG00000177706	FAM20C	1398.64
ENSG00000125952	MAX	1393.5
ENSG00000113645	WWC1	1392.89
ENSG00000023287	RB1CC1	1392.14
ENSG00000112701	SENP6	1392.13
ENSG00000239306	RBM14	1391.35
ENSG00000162613	FUBP1	1391.29
ENSG00000175265	GOLGA8A	1390.99
ENSG00000108592	FTSJ3	1390.88
ENSG00000140365	COMMD4	1389.99
ENSG00000108055	SMC3	1389.98
ENSG00000115233	PSMD14	1389.69
ENSG00000138814	PPP3CA	1388.52
ENSG00000163660	CCNL1	1388.11
ENSG00000114125	RNF7	1387.22
ENSG00000086015	MAST2	1386.43
ENSG00000114738	MAPKAPK3	1386.34
ENSG00000105287	PRKD2	1386.23
ENSG00000132561	MATN2	1386.12
ENSG00000081237	PTPRC	1386.06
ENSG00000172500	FIBP	1385.22
ENSG00000150760	DOCK1	1384.79
ENSG00000184634	MED12	1381.14
ENSG00000125445	MRPS7	1379.67
ENSG00000100603	SNW1	1378.66
ENSG00000185551	NR2F2	1378.49
ENSG00000047249	ATP6V1H	1377.56
ENSG00000112079	STK38	1376.9
ENSG00000110841	PPFIBP1	1376.33
ENSG00000187051	RPS19BP1	1376.25
ENSG00000118900	UBN1	1376.15
ENSG00000165271	NOL6	1374.9
ENSG00000136451	VEZF1	1373.25
ENSG00000151923	TIAL1	1371.47
ENSG00000107731	UNC5B	1369.68
ENSG00000075856	SART3	1369.17
ENSG00000073969	NSF	1368.43
ENSG00000182979	MTA1	1367.49
ENSG00000171824	EXOSC10	1367.07
ENSG00000065911	MTHFD2	1366.25
ENSG00000113580	NR3C1	1365.35
ENSG00000106615	RHEB	1364.97
ENSG00000160131	VMA21	1363.08
ENSG00000111596	CNOT2	1362.59
ENSG00000155229	MMS19	1362.45
ENSG00000124789	NUP153	1361.72
ENSG00000180182	MED14	1361.32
ENSG00000130939	UBE4B	1360.94
ENSG00000168291	PDHB	1360.56
ENSG00000008130	NADK	1359.34
ENSG00000013810	TACC3	1359.16
ENSG00000111011	RSRC2	1357.16
ENSG00000136861	CDK5RAP2	1357.13
ENSG00000169032	MAP2K1	1357.1
ENSG00000074657	ZNF532	1356.59
ENSG00000117395	EBNA1BP2	1355.27
ENSG00000115904	SOS1	1354.79
ENSG00000100442	FKBP3	1352.71
ENSG00000011454	RABGAP1	1352.63
ENSG00000106028	SSBP1	1352.5
ENSG00000100330	MTMR3	1352.13
ENSG00000177971	IMP3	1351.68
ENSG00000146247	PHIP	1351.51
ENSG00000141101	NOB1	1351.23
ENSG00000125676	THOC2	1350.59
ENSG00000138162	TACC2	1350.27
ENSG00000166889	PATL1	1350.17
ENSG00000148484	RSU1	1350.11
ENSG00000092096	SLC22A17	1349.67
ENSG00000140992	PDPK1	1349.36
ENSG00000115685	PPP1R7	1348.9
ENSG00000214160	ALG3	1348.37
ENSG00000087111	PIGS	1348.12
ENSG00000118046	STK11	1347.6
ENSG00000169189	NSMCE1	1345.13
ENSG00000174574	AKIRIN1	1343.8
ENSG00000057019	DCBLD2	1343.51
ENSG00000023516	AKAP11	1342.65
ENSG00000132485	ZRANB2	1342.24
[truncated: 4,198 more rows]

## Sheet: Non-essential Genes
ID	Symbol	Mean Expression in TCGA (TPM)
ENSG00000186924	KRTAP22-1	0.000229094
ENSG00000186965	KRTAP19-2	0.000229894
ENSG00000214642	DEFB113	0.000230411
ENSG00000177684	DEFB114	0.000567387
ENSG00000182170	MRGPRG	0.00112905
ENSG00000278057	TEX28	0.00128253
ENSG00000186930	KRTAP6-2	0.00156181
ENSG00000186967	KRTAP19-4	0.00168267
ENSG00000186980	KRTAP23-1	0.00168579
ENSG00000185982	DEFB128	0.00170859
ENSG00000206104	KRTAP20-3	0.00193784
ENSG00000205882	DEFB134	0.00207845
ENSG00000244624	KRTAP20-1	0.00218651
ENSG00000180872	DEFB112	0.00221273
ENSG00000232263	KRTAP25-1	0.00236295
ENSG00000197364	S100A7L2	0.00240326
ENSG00000184276	DEFB108B	0.00256469
ENSG00000203970	DEFB110	0.00258869
ENSG00000227151	PRR20D	0.00279552
ENSG00000215547	DEFB115	0.00281839
ENSG00000229665	PRR20C	0.0029017
ENSG00000171987	C11orf40	0.00293175
ENSG00000205496	OR51A2	0.00349075
ENSG00000184724	KRTAP6-1	0.00349759
ENSG00000204918	PRR20B	0.00355787
ENSG00000182783	OR2T29	0.00375963
ENSG00000204548	DEFB121	0.00377062
ENSG00000187005	KRTAP21-1	0.00400487
ENSG00000186562	DEFB105A	0.00418417
ENSG00000186579	DEFB106A	0.00434574
ENSG00000186925	KRTAP19-6	0.00442852
ENSG00000233412	OR5H15	0.00455691
ENSG00000187238	LCE3B	0.00470769
ENSG00000205029	OR5D16	0.00490693
ENSG00000204193	TXNDC8	0.00505887
ENSG00000244362	KRTAP19-7	0.00530017
ENSG00000205884	DEFB136	0.00565109
ENSG00000181761	OR8H3	0.00577134
ENSG00000187701	OR2T27	0.00595706
ENSG00000215545	DEFB116	0.00644468
ENSG00000181958	OR4A15	0.00677047
ENSG00000174982	OR4S2	0.00684119
ENSG00000240432	KRTAP13-3	0.00686545
ENSG00000186970	KRTAP15-1	0.00696196
ENSG00000231192	OR5H1	0.00704862
ENSG00000205030	OR5L2	0.0073157
ENSG00000130538	OR11H1	0.00733352
ENSG00000176555	OR4S1	0.00754974
ENSG00000176230	OR4K17	0.00766411
ENSG00000221840	OR4A5	0.00792984
ENSG00000167822	OR8J3	0.00883359
ENSG00000184032	KRTAP20-2	0.00909425
ENSG00000186113	OR5D14	0.0093051
ENSG00000175143	OR2T1	0.00938579
ENSG00000181693	OR8H1	0.00959119
ENSG00000174937	OR5M3	0.00963962
ENSG00000176695	OR4F17	0.00982377
ENSG00000181927	OR4P4	0.00983782
ENSG00000196098	OR5K4	0.00987854
ENSG00000197786	OR5B17	0.0100074
ENSG00000204640	NMS	0.0102644
ENSG00000253548	PYDC2	0.0103349
ENSG00000172324	OR5A2	0.0104229
ENSG00000149133	OR5F1	0.0105596
ENSG00000127515	OR7A10	0.0105706
ENSG00000172199	OR8U1	0.0106134
ENSG00000167825	OR5I1	0.0106332
ENSG00000177151	OR2T35	0.0107282
ENSG00000185926	OR4C46	0.0109871
ENSG00000172769	OR5B3	0.011249
ENSG00000149651	SPINT4	0.0115423
ENSG00000172288	CDY1	0.0117581
ENSG00000197887	OR1S2	0.011811
ENSG00000212933	KRTAP12-4	0.0120018
ENSG00000176231	OR10H4	0.0120186
ENSG00000258817	OR4C13	0.0120691
ENSG00000205883	DEFB135	0.0122855
ENSG00000172459	OR5AR1	0.0126871
ENSG00000234560	OR10G8	0.0131137
ENSG00000196800	SPINK14	0.0133596
ENSG00000236032	OR5H14	0.0134084
ENSG00000176246	OR4L1	0.013448
ENSG00000204704	OR2W1	0.0135942
ENSG00000186440	OR6P1	0.0137005
ENSG00000186572	DEFB107A	0.0137024
ENSG00000184394	OR4N5	0.013735
ENSG00000255713	OR4D2	0.0139745
ENSG00000181785	OR5AS1	0.0140772
ENSG00000205497	OR51A4	0.0141763
ENSG00000203795	FAM24A	0.0142153
ENSG00000221954	OR4C12	0.0143132
ENSG00000204479	PRAMEF17	0.0144989
ENSG00000179919	OR10A7	0.0145199
ENSG00000186513	OR9Q2	0.0146123
ENSG00000176567	OR4X1	0.0146982
ENSG00000172154	OR8I2	0.0149172
ENSG00000186119	OR5D18	0.0150252
ENSG00000181767	OR8H2	0.0151042
ENSG00000176253	OR4K13	0.0151248
ENSG00000197125	OR8B8	0.0152721
ENSG00000147885	IFNA16	0.015344
ENSG00000255012	OR5M1	0.0154897
ENSG00000187612	OR5W2	0.0156484
ENSG00000206536	OR5K3	0.0156897
ENSG00000146378	TAAR2	0.0158477
ENSG00000186977	KRTAP19-5	0.0158696
ENSG00000183269	OR52E8	0.0159272
ENSG00000150269	OR5M9	0.0159561
ENSG00000172487	OR8J1	0.0161861
ENSG00000172188	OR4C11	0.0163485
ENSG00000171936	OR10H3	0.016374
ENSG00000205330	OR6C1	0.0164259
ENSG00000169488	OR4K15	0.0165979
ENSG00000120235	IFNA6	0.0167783
ENSG00000182346	DAOA	0.0169434
ENSG00000181698	OR5T1	0.0175824
ENSG00000185385	OR7A17	0.0175995
ENSG00000172352	CDY1B	0.017607
ENSG00000236362	GAGE12F	0.0178158
ENSG00000204979	MS4A13	0.0180719
ENSG00000167098	SUN5	0.0181193
ENSG00000234829	IFNA17	0.0181663
ENSG00000181939	OR4C15	0.0182732
ENSG00000205495	OR52J3	0.0184836
ENSG00000128519	TAS2R16	0.0185618
ENSG00000236981	OR10G9	0.0188749
ENSG00000185821	OR6C76	0.0189304
ENSG00000187170	LCE4A	0.0193085
ENSG00000254834	OR5M10	0.0193567
ENSG00000189326	SPANXN4	0.0195558
ENSG00000275663	HIST1H4G	0.0196364
ENSG00000206474	OR10C1	0.0196548
ENSG00000186803	IFNA10	0.0209576
ENSG00000198967	OR10Z1	0.0213478
ENSG00000221813	OR6B1	0.021768
ENSG00000172457	OR9G4	0.0219988
ENSG00000176547	OR4C3	0.0221667
ENSG00000176798	OR51L1	0.0225965
ENSG00000205327	OR6C68	0.022657
ENSG00000181718	OR5T2	0.0233772
ENSG00000162727	OR2M5	0.0236567
ENSG00000206107	KRTAP27-1	0.0237028
ENSG00000196171	OR6K2	0.023782
ENSG00000169484	OR4K14	0.0238486
ENSG00000221931	OR6X1	0.0238727
ENSG00000174970	OR10AG1	0.0238773
ENSG00000172146	OR1A1	0.0239703
ENSG00000197706	OR6C74	0.0241951
ENSG00000175619	OR4B1	0.0243402
ENSG00000172489	OR5T3	0.0244955
ENSG00000183310	OR2T34	0.0245285
ENSG00000188324	OR6C6	0.0252397
ENSG00000177201	OR2T12	0.0254374
ENSG00000236637	IFNA4	0.0254862
ENSG00000179626	OR6C4	0.0256603
ENSG00000176281	OR4K5	0.0258111
ENSG00000205439	KRTAP12-3	0.0261276
ENSG00000206105	KRTAP20-4	0.0261933
ENSG00000196184	OR10J1	0.0264229
ENSG00000176782	DEFB104A	0.0267159
ENSG00000197790	OR52M1	0.0267938
ENSG00000180433	OR6K6	0.0268799
ENSG00000188340	OR6N2	0.0270433
ENSG00000197532	OR6Y1	0.0271042
ENSG00000150261	OR8K1	0.027715
ENSG00000176495	OR5AN1	0.0277461
ENSG00000178257	PRM3	0.027861
ENSG00000221900	POM121L12	0.0279459
ENSG00000184140	OR4F6	0.0281894
ENSG00000268988	SPANXN2	0.0284129
ENSG00000198601	OR2M2	0.0284859
ENSG00000182854	OR4F15	0.028597
ENSG00000172377	OR9I1	0.0287693
ENSG00000145839	IL9	0.0293581
ENSG00000166930	MS4A5	0.0294797
ENSG00000196578	OR5AC2	0.0297223
ENSG00000063515	GSC2	0.0297441
ENSG00000204695	OR14J1	0.0298109
ENSG00000205328	OR6C65	0.0298226
ENSG00000197403	OR6N1	0.0301814
ENSG00000197938	OR5H2	0.0303187
ENSG00000187026	KRTAP21-2	0.0306663
ENSG00000176893	OR51G2	0.0311653
ENSG00000204700	OR2J2	0.0311668
ENSG00000088782	DEFB127	0.0314561
ENSG00000221996	OR52B4	0.0317999
ENSG00000094661	OR1I1	0.0318256
ENSG00000172150	OR1A2	0.032124
ENSG00000171944	OR52A5	0.0322002
ENSG00000221910	OR2F2	0.0322657
ENSG00000170953	OR8B12	0.0324797
ENSG00000188655	RNASE9	0.0331295
ENSG00000214042	IFNA7	0.0332675
ENSG00000204300	TMEM225	0.0336873
ENSG00000183389	OR56A4	0.0339495
ENSG00000155249	OR4K1	0.0341735
ENSG00000188379	IFNA2	0.0344691
ENSG00000170605	OR9K2	0.0353238
ENSG00000196832	OR11G2	0.0353816
ENSG00000174339	OR2Y1	0.0355474
ENSG00000177186	OR2M7	0.0357214
ENSG00000212938	KRTAP6-3	0.035775
ENSG00000188334	BSPH1	0.0358276
ENSG00000180934	OR56A1	0.0359685
ENSG00000176239	OR51B6	0.036068
ENSG00000242389	RBMY1E	0.0362532
ENSG00000180974	OR52E4	0.0367138
ENSG00000161807	OR7G1	0.0367535
ENSG00000172742	OR4D9	0.0368468
ENSG00000125815	CST8	0.0369031
ENSG00000196248	OR10S1	0.0372547
ENSG00000187857	OR6C75	0.0377363
ENSG00000172208	OR4X2	0.0379925
ENSG00000237110	TAAR9	0.0382014
ENSG00000169154	GOT1L1	0.0382672
ENSG00000221858	OR2A12	0.0382711
ENSG00000198104	OR2T6	0.0383365
ENSG00000182652	OR4Q3	0.0385902
ENSG00000176200	OR4D11	0.0386185
ENSG00000221977	OR4E2	0.0392006
ENSG00000176299	OR4M1	0.0405154
ENSG00000177174	OR14C36	0.0406122
ENSG00000169800	RBMY1F	0.0417282
ENSG00000176269	OR4F21	0.0422032
ENSG00000230301	OR5H6	0.0426796
ENSG00000182070	OR52A1	0.0430095
ENSG00000197428	OR51D1	0.0435737
ENSG00000206102	KRTAP19-8	0.0436262
ENSG00000176742	OR51V1	0.0437779
ENSG00000148136	OR13C4	0.0439475
ENSG00000182634	OR10G7	0.0440886
ENSG00000173431	RNASE8	0.044112
ENSG00000205174	C7orf66	0.0447876
ENSG00000228567	VN1R4	0.0448929
ENSG00000121377	TAS2R7	0.0449396
ENSG00000221836	OR2A5	0.0456029
ENSG00000184155	OR10J5	0.0456815
ENSG00000176922	OR51S1	0.0457992
ENSG00000178279	TNP2	0.0461969
ENSG00000177693	OR4F4	0.0462068
ENSG00000228198	OR2M3	0.0465734
ENSG00000204919	PRR20A	0.0471861
ENSG00000204703	OR2B3	0.0474969
ENSG00000213215	OR2F1	0.0479343
ENSG00000138068	SULT6B1	0.0481127
ENSG00000204279	PAGE3	0.0481643
ENSG00000196772	OR14A16	0.0482284
ENSG00000171459	OR1L6	0.048627
ENSG00000180205	WFDC9	0.0486961
ENSG00000187766	KRTAP10-8	0.0492192
ENSG00000148386	LCN9	0.049346
ENSG00000181733	OR2Z1	0.0494888
ENSG00000166152	C16orf78	0.0495306
ENSG00000186795	KCNK18	0.0498299
ENSG00000164399	IL3	0.0498736
ENSG00000171014	OR4D5	0.0505997
ENSG00000173679	OR1L1	0.0507045
ENSG00000173285	OR10K1	0.051029
ENSG00000176605	C14orf177	0.0510565
ENSG00000203923	SPANXN1	0.0511127
ENSG00000181371	OR5M8	0.0511972
ENSG00000228083	IFNA14	0.0515505
ENSG00000249581	CLRN2	0.0523506
ENSG00000141194	OR4D1	0.0524131
ENSG00000186971	KRTAP13-4	0.0526461
ENSG00000176925	OR51F2	0.0527008
ENSG00000169208	OR10G3	0.0527573
ENSG00000225781	OR6V1	0.0538005
ENSG00000176895	OR51A7	0.0538794
ENSG00000186943	OR13C8	0.0541511
ENSG00000196099	OR6M1	0.0553217
ENSG00000175398	OR10P1	0.0554053
ENSG00000184345	IQCF2	0.0554404
ENSG00000120242	IFNA8	0.0558088
ENSG00000183303	OR5P2	0.0573548
ENSG00000136839	OR13C9	0.0580364
ENSG00000104499	GML	0.0590355
ENSG00000184166	OR1D2	0.0594085
ENSG00000170920	OR7G3	0.0599083
ENSG00000184698	OR51M1	0.0603577
ENSG00000181273	OR5AK2	0.0605112
ENSG00000204363	SPANXN5	0.0609457
ENSG00000054796	SPO11	0.0618547
ENSG00000204701	OR2J3	0.0618823
ENSG00000180708	OR10K2	0.0619515
ENSG00000172464	OR5AP2	0.0619741
ENSG00000188784	PLA2G2E	0.0625047
ENSG00000204928	GRXCR2	0.0650012
ENSG00000188694	KRTAP24-1	0.0650063
ENSG00000129873	CDY2B	0.065012
ENSG00000172320	OR5A1	0.0671127
ENSG00000173728	C1orf100	0.0685962
ENSG00000189132	FAM47B	0.0689888
ENSG00000166884	OR4D6	0.0694611
ENSG00000181518	OR8D4	0.0697917
ENSG00000204006	C1orf185	0.0702835
ENSG00000236398	TAS2R39	0.0707344
ENSG00000146385	TAAR8	0.0707861
ENSG00000164508	HIST1H2AA	0.0711174
ENSG00000221989	OR2A2	0.0713557
ENSG00000204246	OR13C3	0.0717232
ENSG00000206203	TSSK2	0.0730647
ENSG00000127780	OR1E2	0.0733055
ENSG00000176900	OR51T1	0.0734463
ENSG00000215455	KRTAP10-1	0.075119
ENSG00000187918	OR51I2	0.0755671
ENSG00000186092	OR4F5	0.0769105
ENSG00000186881	OR13F1	0.0779372
ENSG00000187969	ZCCHC13	0.0793686
ENSG00000171054	OR13H1	0.0796106
ENSG00000176219	OR11H6	0.0797498
ENSG00000226288	OR52I2	0.080375
ENSG00000174957	OR5J2	0.0806238
ENSG00000170929	OR1M1	0.0806548
ENSG00000182613	OR2V2	0.0807744
ENSG00000204007	GLT6D1	0.0809934
ENSG00000171501	OR1N2	0.0815556
ENSG00000142538	PTH2	0.0817379
ENSG00000167139	TBC1D21	0.0821136
ENSG00000237388	OR4A47	0.0826784
ENSG00000172289	OR10V1	0.0835687
ENSG00000241123	KRTAP10-5	0.0837084
ENSG00000179468	OR9A2	0.0839601
ENSG00000112462	OR12D3	0.0842893
ENSG00000171561	OR2AT4	0.085143
ENSG00000172365	OR5B2	0.0855265
ENSG00000147873	IFNA5	0.0861163
ENSG00000136939	OR1L4	0.0864126
ENSG00000120563	LYZL1	0.086656
ENSG00000196266	OR10J3	0.0867528
ENSG00000221837	KRTAP10-9	0.0880782
ENSG00000204414	CSHL1	0.0883839
ENSG00000180259	PRNT	0.0894453
ENSG00000189169	KRTAP10-12	0.0898051
ENSG00000171060	C8orf74	0.0906286
ENSG00000196539	OR2T3	0.0909746
ENSG00000135175	OCM2	0.0911772
ENSG00000221864	KRTAP12-2	0.0911879
ENSG00000134200	TSHB	0.0913094
ENSG00000205409	OR52E6	0.0913645
ENSG00000212935	KRTAP10-3	0.0918128
ENSG00000205329	OR6C3	0.0923037
ENSG00000183313	OR52L1	0.0925202
ENSG00000196240	OR2T2	0.0938493
ENSG00000198271	KRTAP4-5	0.0939345
ENSG00000167791	CABP2	0.0940413
ENSG00000187754	SSX7	0.0945467
ENSG00000130385	BMP15	0.0950291
ENSG00000189375	TBC1D28	0.0953838
ENSG00000176787	OR52E2	0.0955357
ENSG00000221938	OR2A14	0.0957389
ENSG00000131068	DEFB118	0.0959865
ENSG00000254737	OR10G4	0.0964018
ENSG00000197591	OR11L1	0.0966902
ENSG00000182334	OR5P3	0.0980134
ENSG00000204481	PRAMEF14	0.0981841
ENSG00000178804	H1FOO	0.0988117
ENSG00000163098	BIRC8	0.0989739
ENSG00000257115	OR11H12	0.100676
ENSG00000182793	GSTA5	0.100887
ENSG00000165762	OR4K2	0.101413
ENSG00000243489	KRTAP10-11	0.102802
ENSG00000226929	CT47A11	0.103725
ENSG00000205916	DAZ4	0.10508
ENSG00000183318	SPDYE4	0.105472
ENSG00000178358	OR2D3	0.106005
ENSG00000155833	CYLC2	0.106161
ENSG00000204683	C10orf113	0.106263
ENSG00000203757	OR6K3	0.106385
ENSG00000160994	CCDC105	0.106877
ENSG00000166368	OR2D2	0.107637
ENSG00000181961	OR4A16	0.107826
ENSG00000111241	FGF6	0.108037
ENSG00000180083	WFDC11	0.10817
ENSG00000228607	CLDN25	0.108509
ENSG00000182896	TMEM95	0.108617
ENSG00000171180	OR2M4	0.108914
ENSG00000197437	OR13G1	0.109611
ENSG00000186393	KRT26	0.110172
ENSG00000178586	OR6B3	0.110361
ENSG00000234776	C11orf94	0.11059
ENSG00000258436	RNASE12	0.112055
ENSG00000188558	OR2G6	0.112572
ENSG00000183753	BPY2	0.113598
ENSG00000188909	BSX	0.114095
ENSG00000255307	OR52B2	0.11413
ENSG00000181499	OR6T1	0.115164
ENSG00000171481	OR1L3	0.11577
ENSG00000187980	PLA2G2C	0.116474
ENSG00000275722	LYZL6	0.116648
ENSG00000172772	OR10W1	0.116721
ENSG00000164123	C4orf45	0.118283
ENSG00000121314	TAS2R8	0.119714
ENSG00000232382	OR5K1	0.120204
ENSG00000229972	IQCF3	0.120605
ENSG00000169214	OR6F1	0.121604
ENSG00000127529	OR7C2	0.122552
ENSG00000243729	OR5V1	0.122663
ENSG00000176571	CNBD1	0.124647
ENSG00000146047	HIST1H2BA	0.125022
ENSG00000213921	LEUTX	0.125848
ENSG00000188782	CATSPER4	0.126492
ENSG00000170613	FAM71B	0.126592
ENSG00000255582	OR10G2	0.126704
ENSG00000232268	OR52I1	0.126811
ENSG00000256762	STH	0.12766
ENSG00000125903	DEFB129	0.1278
ENSG00000189037	DUSP21	0.129013
ENSG00000121381	TAS2R9	0.129596
ENSG00000183035	CYLC1	0.130154
ENSG00000186509	OR9Q1	0.130298
ENSG00000196944	OR2T4	0.131536
ENSG00000135569	TAAR5	0.132431
ENSG00000123165	ACTRT1	0.132887
ENSG00000181803	OR6S1	0.133466
ENSG00000167360	OR51Q1	0.133534
ENSG00000141946	ZIM3	0.134414
ENSG00000181009	OR52N5	0.134442
ENSG00000196341	OR8D1	0.134847
ENSG00000188155	KRTAP10-6	0.135016
ENSG00000204345	CD300LD	0.135825
ENSG00000244537	KRTAP4-2	0.136167
ENSG00000242875	RBMY1B	0.137419
ENSG00000187871	GFRAL	0.139208
ENSG00000214686	IQCF6	0.139219
ENSG00000181609	OR52D1	0.139754
ENSG00000146618	FERD3L	0.139783
ENSG00000177489	OR2G2	0.140981
ENSG00000221859	KRTAP10-10	0.141034
ENSG00000214511	HIGD1C	0.141477
ENSG00000213417	KRTAP2-4	0.141741
ENSG00000138892	TTLL8	0.141798
ENSG00000183185	GABRR3	0.142098
ENSG00000183559	C10orf120	0.144451
ENSG00000203933	CXorf66	0.144673
ENSG00000198283	OR5B21	0.144728
ENSG00000215009	ACSM4	0.144847
ENSG00000185448	FAM47A	0.145271
ENSG00000125831	CST11	0.146299
ENSG00000168582	CRYGA	0.147345
ENSG00000204571	KRTAP5-11	0.149888
ENSG00000151577	DRD3	0.15038
ENSG00000182177	ASB18	0.150705
ENSG00000181001	OR52N1	0.150775
ENSG00000198083	KRTAP9-9	0.15111
ENSG00000183024	OR1G1	0.151777
ENSG00000166351	POTED	0.15202
ENSG00000197683	KRTAP26-1	0.156097
ENSG00000172362	OR5B12	0.156703
ENSG00000221888	OR1C1	0.158379
ENSG00000244025	KRTAP19-3	0.158984
ENSG00000186090	HTR3D	0.159452
ENSG00000180219	FAM71C	0.160625
ENSG00000123594	ATXN3L	0.160816
ENSG00000171942	OR10H2	0.160867
ENSG00000187175	KRTAP12-1	0.161293
ENSG00000215203	GRXCR1	0.161934
ENSG00000181786	ACTL9	0.164057
ENSG00000196156	KRTAP4-3	0.166364
ENSG00000215454	KRTAP10-4	0.167502
ENSG00000184933	OR6A2	0.168708
ENSG00000163114	PDHA2	0.168797
ENSG00000182083	OR6B2	0.170231
ENSG00000171133	OR2K2	0.171178
ENSG00000196131	VN1R2	0.17251
ENSG00000198704	GPX6	0.173347
ENSG00000170782	OR10A4	0.174527
ENSG00000146383	TAAR6	0.176844
ENSG00000174448	STARD6	0.179056
ENSG00000230522	MBD3L2	0.179212
ENSG00000170683	OR10A3	0.179374
ENSG00000180697	C3orf22	0.179398
ENSG00000175485	OR52W1	0.181121
ENSG00000170790	OR10A2	0.183627
ENSG00000170923	OR7G2	0.184667
ENSG00000212721	KRTAP4-11	0.186974
ENSG00000166363	OR10A5	0.187466
ENSG00000214216	IQCJ	0.188714
ENSG00000221937	TAS2R40	0.188757
ENSG00000177476	OR2G3	0.190591
ENSG00000178055	PRSS42	0.192515
ENSG00000189139	FSCB	0.195359
ENSG00000205186	FABP9	0.195653
ENSG00000187272	KRTAP9-8	0.196006
ENSG00000214681	IQCF5	0.196387
ENSG00000178591	DEFB125	0.197011
ENSG00000176198	OR11H4	0.198257
ENSG00000159961	OR3A3	0.198804
ENSG00000141200	KIF2B	0.199525
ENSG00000196778	OR52K1	0.200603
ENSG00000156575	PRG3	0.201928
ENSG00000189252	SPANXN3	0.203888
ENSG00000169327	OR5AU1	0.204601
ENSG00000172680	MOS	0.204791
ENSG00000180053	NKX2-6	0.205029
ENSG00000204671	IL31	0.205874
ENSG00000214518	KRTAP2-2	0.207176
ENSG00000203910	C1orf146	0.207682
ENSG00000148215	OR5C1	0.208226
ENSG00000223510	CDRT15	0.210735
ENSG00000140478	GOLGA6D	0.211554
ENSG00000197919	IFNA1	0.212881
ENSG00000175325	PROP1	0.213148
ENSG00000042304	C2orf83	0.21471
ENSG00000233917	POTEB	0.215978
ENSG00000168131	OR2B2	0.219174
ENSG00000139223	ANP32D	0.220229
ENSG00000198390	KRTAP13-1	0.220242
ENSG00000196570	PFN3	0.221597
ENSG00000196475	GK2	0.222559
ENSG00000165204	OR1K1	0.224433
ENSG00000170948	MBD3L1	0.224484
ENSG00000134249	ADAM30	0.225885
ENSG00000186306	OR10T2	0.226269
ENSG00000183733	FIGLA	0.226304
ENSG00000203661	OR2T5	0.226612
ENSG00000157093	LYZL4	0.227392
ENSG00000179695	OR6C2	0.227551
ENSG00000105428	ZNRF4	0.227817
ENSG00000166118	SPATA19	0.22798
ENSG00000167359	OR51I1	0.229803
ENSG00000196119	OR8A1	0.230222
ENSG00000131264	CDX4	0.230249
ENSG00000170236	USP50	0.232003
ENSG00000151033	LYZL2	0.232234
ENSG00000183643	C15orf32	0.233296
ENSG00000123171	CCDC70	0.234594
ENSG00000236027	PATE3	0.238743
ENSG00000181867	FTMT	0.239641
ENSG00000237787	C3orf79	0.240771
ENSG00000177212	OR2T33	0.241361
ENSG00000099721	AMELY	0.242037
ENSG00000180016	OR1E1	0.242944
ENSG00000174279	EVX2	0.243767
ENSG00000275489	C17orf98	0.243916
ENSG00000101446	SPINT3	0.246182
ENSG00000205445	KRTAP10-2	0.247125
ENSG00000173699	SPATA3	0.250543
ENSG00000206531	CD200R1L	0.252079
ENSG00000166069	TMCO5A	0.252261
ENSG00000197416	FABP12	0.252854
ENSG00000215274	GAGE10	0.256522
ENSG00000186334	SLC36A3	0.25681
ENSG00000171136	RLN3	0.256868
ENSG00000174667	OR7D4	0.25868
ENSG00000198445	CCT8L2	0.260003
ENSG00000180383	DEFB124	0.262077
ENSG00000184650	ODF4	0.265084
ENSG00000071677	PRLH	0.267601
ENSG00000171396	KRTAP4-4	0.269035
ENSG00000131864	USP29	0.269502
ENSG00000204880	KRTAP4-8	0.272872
ENSG00000138684	IL21	0.27352
ENSG00000106304	SPAM1	0.274684
ENSG00000184954	OR6C70	0.275369
ENSG00000176679	TGIF2LY	0.275372
ENSG00000147183	CPXCR1	0.277312
ENSG00000187806	TMEM202	0.278711
ENSG00000131808	FSHB	0.280843
ENSG00000170255	MRGPRX1	0.280918
ENSG00000137080	IFNA21	0.282139
ENSG00000228517	CT47A7	0.282657
ENSG00000179407	DNAJB8	0.283574
ENSG00000179002	TAS1R2	0.283946
ENSG00000183206	POTEC	0.285203
ENSG00000226023	CT47A6	0.285218
ENSG00000223443	USP17L2	0.285571
ENSG00000173302	GPR148	0.286876
ENSG00000226941	RBMY1J	0.287016
ENSG00000172519	OR10H5	0.287842
ENSG00000173572	NLRP13	0.288196
ENSG00000204478	PRAMEF20	0.289398
ENSG00000234438	KBTBD13	0.289859
ENSG00000206422	LRRC30	0.290085
ENSG00000231213	PLSCR5	0.291167
ENSG00000174417	TRHR	0.293665
ENSG00000233816	IFNA13	0.294155
ENSG00000121853	GHSR	0.295395
ENSG00000255223	OR5M11	0.295659
ENSG00000139151	PLCZ1	0.303518
ENSG00000154007	ASB17	0.304707
ENSG00000237247	MBD3L5	0.309435
ENSG00000204188	GGNBP1	0.312812
ENSG00000178645	C10orf53	0.3154
ENSG00000177689	MAGEB10	0.316248
ENSG00000270601	PRAMEF5	0.317891
ENSG00000105198	LGALS13	0.318033
ENSG00000214285	NPS	0.318652
ENSG00000197241	SLC2A7	0.319288
ENSG00000204952	FBXO47	0.320219
ENSG00000138813	C4orf17	0.321886
ENSG00000188800	TMCO2	0.322785
ENSG00000125975	C20orf173	0.325011
ENSG00000224586	GPX5	0.32607
ENSG00000259571	BLID	0.326649
ENSG00000221878	PSG7	0.330521
ENSG00000215131	C16orf90	0.330885
ENSG00000120289	MAGEB4	0.333894
ENSG00000168148	HIST3H3	0.335579
ENSG00000188124	OR2AG2	0.339665
ENSG00000213265	TSGA13	0.340885
ENSG00000167945	PRR25	0.341305
ENSG00000176774	MAGEB18	0.341765
ENSG00000113525	IL5	0.342031
ENSG00000189099	PRSS48	0.342228
ENSG00000042813	ZPBP	0.343901
ENSG00000242019	KIR3DL3	0.345071
ENSG00000196224	KRTAP5-3	0.347035
ENSG00000167195	GOLGA6C	0.347783
ENSG00000132671	SSTR4	0.349615
ENSG00000172155	LCE1D	0.351338
ENSG00000274529	SEBOX	0.351385
ENSG00000203784	LELP1	0.353009
ENSG00000180305	WFDC10A	0.353339
ENSG00000119913	TECTB	0.353623
ENSG00000198128	OR2L3	0.356473
ENSG00000204687	MAS1L	0.358945
ENSG00000145863	GABRA6	0.360693
ENSG00000240871	KRTAP4-7	0.361707
ENSG00000158901	WFDC8	0.362036
ENSG00000204779	FOXD4L5	0.362303
ENSG00000136834	OR1J1	0.36238
ENSG00000179055	OR13D1	0.363834
ENSG00000187003	ACTL7A	0.365392
ENSG00000181323	SPEM1	0.365397
ENSG00000185313	SCN10A	0.366545
ENSG00000162592	CCDC27	0.367194
ENSG00000258873	DUXA	0.367687
ENSG00000180475	OR10Q1	0.36869
ENSG00000213416	KRTAP4-12	0.372678
ENSG00000169717	ACTRT2	0.373797
ENSG00000177535	OR2B11	0.376768
ENSG00000169777	TAS2R1	0.377583
ENSG00000125888	BANF2	0.377792
ENSG00000116721	PRAMEF1	0.382451
ENSG00000239590	OR1J4	0.385225
ENSG00000124818	OPN5	0.386848
ENSG00000274618	HIST1H4F	0.387531
ENSG00000241595	KRTAP9-4	0.388524
ENSG00000143105	KCNA10	0.390009
ENSG00000130167	TSPAN16	0.392679
ENSG00000244623	OR2AE1	0.398086
ENSG00000170777	TPD52L3	0.398672
ENSG00000221855	TAS2R41	0.400889
ENSG00000115488	NEU2	0.401959
ENSG00000186136	TAS2R42	0.40268
ENSG00000181752	OR8K5	0.405381
ENSG00000124610	HIST1H1A	0.406033
ENSG00000181616	OR52H1	0.407163
ENSG00000170925	TEX13B	0.407827
ENSG00000248385	TARM1	0.408266
ENSG00000175520	UBQLN3	0.409009
ENSG00000163012	ZSWIM2	0.410109
ENSG00000183695	MRGPRX2	0.410762
ENSG00000127318	IL22	0.414031
ENSG00000134588	USP26	0.416766
ENSG00000212722	KRTAP4-9	0.417992
ENSG00000205864	KRTAP5-6	0.419413
ENSG00000187080	OR2AK2	0.420149
ENSG00000204694	OR11A1	0.420293
ENSG00000124827	GCM2	0.421661
ENSG00000221933	OR2A25	0.426465
ENSG00000187833	C2orf78	0.427103
ENSG00000258083	OR9A4	0.431805
ENSG00000148602	LRIT1	0.432848
ENSG00000172538	FAM170B	0.435572
ENSG00000108255	CRYBA1	0.435639
ENSG00000155087	ODF1	0.43668
ENSG00000189181	OR14I1	0.436807
ENSG00000187747	OR52B6	0.437324
ENSG00000188716	DUPD1	0.438155
ENSG00000182698	RESP18	0.439314
ENSG00000233701	PRR23C	0.442632
ENSG00000120952	PRAMEF2	0.44437
ENSG00000164334	FAM170A	0.444439
ENSG00000177558	FAM187B	0.446985
ENSG00000175202	HIGD2B	0.448724
ENSG00000198173	FAM47C	0.44889
ENSG00000165202	OR1Q1	0.448962
ENSG00000151379	MSGN1	0.449064
ENSG00000152266	PTH	0.450067
ENSG00000179580	RNF151	0.450942
ENSG00000279804	PRAMEF18	0.452274
ENSG00000189167	ZAR1L	0.456911
ENSG00000144962	SPATA16	0.459386
ENSG00000275126	HIST1H4L	0.459979
ENSG00000173250	GPR151	0.460344
ENSG00000254440	PBOV1	0.462629
ENSG00000149609	C20orf144	0.463533
ENSG00000179172	HNRNPCL1	0.463698
ENSG00000183396	TMEM89	0.46437
ENSG00000183640	KRTAP8-1	0.4648
ENSG00000171855	IFNB1	0.466418
ENSG00000170950	PGK2	0.466863
ENSG00000176256	HMGB4	0.470051
ENSG00000180090	OR3A1	0.472469
ENSG00000189030	VHLL	0.477919
ENSG00000183304	FAM9A	0.48152
ENSG00000136487	GH2	0.48582
ENSG00000186844	LCE1A	0.48656
ENSG00000109471	IL2	0.486746
ENSG00000186860	KRTAP17-1	0.487724
ENSG00000064835	POU1F1	0.489271
ENSG00000165059	PRKACG	0.48965
ENSG00000148156	ACTL7B	0.492992
ENSG00000155890	TRIM42	0.493731
ENSG00000164049	FBXW12	0.496661
ENSG00000177047	IFNW1	0.500239
ENSG00000184814	PRR23B	0.501771
ENSG00000106648	GALNTL5	0.501958
ENSG00000166090	IL25	0.50508
ENSG00000186825	C2orf27B	0.505412
ENSG00000241598	KRTAP5-4	0.506429
ENSG00000134640	MTNR1B	0.507479
ENSG00000061492	WNT8A	0.513829
ENSG00000095464	PDE6C	0.513925
ENSG00000276410	HIST1H2BB	0.514533
ENSG00000204290	BTNL2	0.51721
ENSG00000177143	CETN1	0.51755
ENSG00000185888	PRSS38	0.518715
ENSG00000268221	OPN1MW	0.519732
ENSG00000204688	OR2H1	0.523134
ENSG00000141977	CIB3	0.530537
ENSG00000254466	OR4D10	0.531349
ENSG00000181552	EDDM3B	0.531501
ENSG00000137707	BTG4	0.53295
ENSG00000239886	KRTAP9-2	0.534102
ENSG00000173673	HES3	0.534374
ENSG00000182187	CRYGB	0.534732
ENSG00000183251	OR51B4	0.544583
ENSG00000163217	BMP10	0.545187
ENSG00000101200	AVP	0.549333
ENSG00000130368	MAS1	0.557162
ENSG00000187959	CPSF4L	0.558333
ENSG00000125533	BHLHE23	0.561701
ENSG00000204518	AADACL4	0.562641
ENSG00000181903	OR4C6	0.564746
ENSG00000231861	OR5K2	0.565719
ENSG00000184108	TRIML1	0.566397
ENSG00000188386	PPP3R2	0.566736
ENSG00000124089	MC3R	0.569612
ENSG00000180988	OR52N2	0.571483
ENSG00000101435	CST9L	0.572482
ENSG00000179709	NLRP8	0.574273
ENSG00000221880	KRTAP1-3	0.576957
ENSG00000184478	OR56A3	0.580145
ENSG00000165370	GPR101	0.582547
ENSG00000273111	LYPD4	0.586942
ENSG00000151475	SLC25A31	0.589787
ENSG00000171489	SPACA5	0.590576
ENSG00000186452	TMPRSS12	0.590623
ENSG00000169836	TACR3	0.592301
ENSG00000163352	LENEP	0.593753
ENSG00000173401	GLIPR1L1	0.596266
ENSG00000166926	MS4A6E	0.600918
ENSG00000187821	HELT	0.601717
ENSG00000242362	CT47A2	0.602913
ENSG00000187559	FOXD4L3	0.603499
ENSG00000188425	NANOS2	0.605141
ENSG00000177324	BEND2	0.607665
ENSG00000121634	GJA8	0.610833
ENSG00000147432	CHRNB3	0.611653
ENSG00000128276	RFPL3	0.613783
ENSG00000244588	RAD21L1	0.61381
ENSG00000198798	MAGEB3	0.616817
ENSG00000186207	LCE5A	0.619894
ENSG00000170279	C7orf33	0.620565
ENSG00000103023	PRSS54	0.622526
ENSG00000150676	CCDC83	0.625939
ENSG00000169807	PRY2	0.62733
ENSG00000177947	ODF3	0.629236
ENSG00000168828	OR13J1	0.631299
ENSG00000204195	AWAT1	0.631618
ENSG00000229937	PRPS1L1	0.632689
ENSG00000154438	ASZ1	0.636486
ENSG00000070388	FGF22	0.637406
ENSG00000167194	C16orf92	0.639235
ENSG00000186723	OR10H1	0.642577
ENSG00000113520	IL4	0.643758
ENSG00000244057	LCE3C	0.644563
ENSG00000204661	C5orf60	0.646595
ENSG00000204022	LIPJ	0.647422
ENSG00000205022	PABPN1L	0.651711
ENSG00000196166	C8orf86	0.658698
ENSG00000180424	DEFB123	0.659244
ENSG00000197487	GALP	0.666049
ENSG00000183862	CNGA2	0.66759
ENSG00000170178	HOXD12	0.667651
ENSG00000240386	LCE1F	0.66834
ENSG00000175779	C15orf53	0.670981
ENSG00000181963	OR52K2	0.671543
ENSG00000221845	C7orf65	0.673045
ENSG00000181023	OR56B1	0.673296
ENSG00000171405	XAGE5	0.678639
ENSG00000204909	SPINK9	0.679672
ENSG00000161610	HCRT	0.680685
ENSG00000125823	CSTL1	0.683935
ENSG00000226600	CT47A9	0.694956
ENSG00000154143	PANX3	0.696417
ENSG00000116726	PRAMEF12	0.699862
ENSG00000173239	LIPM	0.701312
ENSG00000112116	IL17F	0.70352
ENSG00000163632	C3orf49	0.704256
ENSG00000173093	CCDC63	0.70853
ENSG00000224089	CT47A10	0.708974
ENSG00000124449	IRGC	0.70937
ENSG00000120500	ARR3	0.712759
ENSG00000165076	PRSS37	0.714317
ENSG00000187475	HIST1H1T	0.71472
ENSG00000182223	ZAR1	0.72171
ENSG00000165805	C12orf50	0.730329
ENSG00000266733	TBC1D29	0.731
ENSG00000147613	PSKH2	0.736575
ENSG00000259384	GH1	0.73784
ENSG00000139287	TPH2	0.743
ENSG00000178928	TPRX1	0.743291
ENSG00000269058	CALR3	0.743643
ENSG00000204669	C9orf57	0.745974
ENSG00000170967	DDI1	0.746961
ENSG00000161850	KRT82	0.747803
ENSG00000135577	NMBR	0.748375
ENSG00000074771	NOX3	0.750048
ENSG00000156194	PPEF2	0.754272
ENSG00000203740	METTL11B	0.757072
ENSG00000198812	LRRC10	0.757825
ENSG00000212725	KRTAP2-1	0.761218
ENSG00000177414	UBE2U	0.769494
ENSG00000185177	ZNF479	0.770779
ENSG00000151615	POU4F2	0.772509
ENSG00000180919	OR56B4	0.772808
ENSG00000163357	DCST1	0.773608
ENSG00000130656	HBZ	0.774926
ENSG00000254636	ARMS2	0.775882
ENSG00000205097	FRG2	0.777329
ENSG00000184647	PRSS55	0.780788
ENSG00000120436	GPR31	0.781339
ENSG00000243130	PSG11	0.790129
ENSG00000235942	LCE6A	0.79315
ENSG00000166984	TCP10L2	0.79421
ENSG00000185182	GOLGA8DP	0.794742
ENSG00000196242	OR2C3	0.797297
ENSG00000163982	OTOP1	0.797512
ENSG00000278637	HIST1H4A	0.801734
ENSG00000168124	OR1F1	0.801866
ENSG00000212126	TAS2R50	0.803829
ENSG00000174453	VWC2L	0.806742
ENSG00000178287	SPAG11A	0.810171
ENSG00000165972	CCDC38	0.814643
ENSG00000198765	SYCP1	0.827832
ENSG00000214513	NOTO	0.833725
ENSG00000152591	DSPP	0.84041
ENSG00000139797	RNF113B	0.851704
ENSG00000106410	NOBOX	0.857893
ENSG00000184210	DGAT2L6	0.868343
ENSG00000278588	HIST1H2BI	0.875225
ENSG00000164113	ADAD1	0.87572
ENSG00000168619	ADAM18	0.87573
ENSG00000123569	H2BFWT	0.877303
ENSG00000101890	GUCY2F	0.87912
ENSG00000171505	OR1N1	0.879674
ENSG00000163793	DNAJC5G	0.89304
ENSG00000280969	RPS4Y2	0.89346
ENSG00000153779	TGIF2LX	0.896784
ENSG00000171116	HSFX1	0.903898
ENSG00000162771	FAM71A	0.905198
ENSG00000226761	TAS2R46	0.906402
ENSG00000166948	TGM6	0.907283
ENSG00000204595	DPRX	0.909621
ENSG00000204612	FOXB2	0.913917
ENSG00000104970	KIR3DX1	0.917454
ENSG00000237136	C4orf51	0.922912
ENSG00000172640	OR10AD1	0.92303
ENSG00000174016	FAM46D	0.924892
ENSG00000125861	GFRA4	0.928256
ENSG00000172421	EFCAB3	0.92924
ENSG00000101812	H2BFM	0.929825
ENSG00000008197	TFAP2D	0.933916
ENSG00000142511	GPR32	0.937286
ENSG00000232423	PRAMEF6	0.938564
ENSG00000222004	C7orf71	0.94115
ENSG00000197123	ZNF679	0.941571
ENSG00000165623	UCMA	0.943453
ENSG00000138483	CCDC54	0.944747
ENSG00000137675	MMP27	0.948686
ENSG00000157211	CDCP2	0.950316
ENSG00000244115	DNAJC25-GNG10	0.954757
ENSG00000168634	WFDC13	0.956455
ENSG00000205856	C22orf42	0.956683
ENSG00000180269	GPR139	0.958877
ENSG00000206150	RNASE13	0.962533
ENSG00000163254	CRYGC	0.963974
ENSG00000248483	POU5F2	0.967174
ENSG00000188076	SCGB1C1	0.96749
ENSG00000163424	C3orf30	0.969785
ENSG00000197233	OR1J2	0.972515
ENSG00000101251	SEL1L2	0.976683
ENSG00000204505	PRAMEF9	0.976815
ENSG00000116996	ZP4	0.977057
ENSG00000168158	OR2C1	0.979025
ENSG00000236371	CT47A1	0.982321
ENSG00000136275	C7orf69	0.988315
ENSG00000185899	TAS2R60	0.995952
ENSG00000173464	RNASE11	0.997174
