# Supplementary material for: OncoVar: an integrated database and analysis platform for oncogenic driver variants in cancers
Source: Nucleic Acids Res. 2020 Nov 12;49(D1):D1289–301. doi: 10.1093/nar/gkaa1033 (PMC7778899; doi:10.1093/nar/gkaa1033)
Supplement: gkaa1033_Supplemental_Files [file gkaa1033_supplemental_files.zip › Table_S4.TCGA.ICGC.allCancers.all.driver.mutation.covered.patient.num.xlsx]

## Sheet: TCGA.driver.mutations.numbers
Number_of_patients	Gene_symbol	Driver/Non-driver	ACC	BLCA	BRCA	CESC	CHOL	COAD	DLBC	ESCA	GBM	HNSC	KIRC	KIRP	LAML	LGG	LIHC	LUAD	LUSC	OV	PAAD	PCPG	PRAD	READ	SARC	SKCM	STAD	TGCT	THCA	THYM	UCEC	UCS	UVM
2493	TP53	Driver	0	101	149	5	1	110	0	57	68	166	0	1	0	168	29	123	183	153	33	0	25	51	21	19	85	0	0	0	101	18	0
1229	PIK3CA	Driver	0	66	316	67	1	106	0	11	16	68	0	3	0	19	6	15	39	2	0	0	5	11	2	3	59	2	0	0	229	11	0
761	KRAS	Driver	0	12	3	14	0	168	0	2	2	0	0	5	2	0	2	164	0	4	117	0	0	53	0	7	38	7	2	0	92	5	0
638	BRAF	Driver	0	0	0	0	1	50	0	0	5	1	0	2	0	0	0	25	0	0	0	0	2	0	0	227	1	0	295	0	1	0	0
488	IDH1	Driver	0	1	0	0	4	1	0	0	25	0	0	0	4	408	3	1	0	0	0	0	3	0	0	20	0	0	0	0	0	0	0
276	PTEN	Driver	0	1	5	2	0	3	0	0	26	0	0	0	0	2	0	1	5	0	0	0	0	2	0	3	5	0	0	0	132	0	0
263	CTNNB1	Driver	5	5	0	2	0	9	0	0	0	0	0	0	0	0	76	7	0	0	0	0	0	0	0	4	8	0	0	0	92	0	0
248	NRAS	Driver	0	2	0	0	1	11	0	0	2	0	0	0	0	2	0	2	2	3	0	0	0	13	0	121	0	3	39	0	8	0	0
169	FBXW7	Driver	0	11	2	10	0	23	0	2	0	9	0	0	0	0	0	0	2	0	0	0	0	6	0	0	16	0	0	0	41	11	0
157	EGFR	Driver	0	0	2	0	0	0	0	0	69	3	0	0	0	24	0	30	2	0	0	0	0	0	0	1	1	0	0	0	1	0	0
130	NFE2L2	Driver	0	3	0	2	0	0	0	2	0	11	1	1	0	0	2	0	40	0	0	0	0	0	0	0	0	0	0	0	9	0	0
125	ERBB2	Driver	0	31	12	5	0	3	0	4	0	1	0	2	0	0	0	1	0	2	2	0	0	3	0	2	11	0	0	0	12	0	0
107	HRAS	Driver	0	10	0	0	0	0	0	0	0	27	0	0	0	0	0	0	4	0	0	17	3	0	0	4	0	0	17	2	2	0	0
103	SMARCA4	Driver	0	0	0	0	0	7	0	4	0	3	0	0	0	0	2	2	1	0	0	0	0	1	1	6	6	0	0	0	12	0	0
98	FGFR2	Driver	0	0	4	0	1	0	0	0	0	0	0	0	0	0	0	0	4	0	0	0	0	0	0	11	4	0	0	0	46	0	0
84	SMAD4	Driver	0	0	0	2	0	13	0	0	0	1	0	0	0	0	0	3	0	0	4	0	1	3	0	2	7	0	0	0	0	0	0
78	CHD4	Driver	0	0	2	0	0	4	0	0	0	0	0	0	0	0	0	1	2	0	0	0	0	0	0	0	3	0	0	0	31	0	0
77	FGFR3	Driver	0	53	0	0	0	0	0	0	0	4	0	4	0	0	0	0	4	0	0	0	0	0	0	1	0	0	0	0	0	0	0
76	PPP2R1A	Driver	0	0	0	0	0	5	0	0	0	0	0	0	0	0	0	0	0	0	0	0	0	0	0	0	0	0	0	0	49	6	0
74	CREBBP	Driver	0	3	0	0	0	3	0	0	0	4	0	0	0	0	0	1	1	0	0	0	0	0	0	2	2	0	0	0	11	0	0
72	ATM	Driver	0	5	0	0	0	5	0	0	0	0	0	1	0	0	1	0	1	0	0	0	0	2	0	2	5	0	0	0	12	0	0
70	SF3B1	Driver	0	1	10	0	0	2	0	0	0	0	0	0	0	0	2	0	0	0	0	0	0	0	0	7	1	0	0	2	10	0	16
69	MTOR	Driver	0	0	1	0	0	4	0	0	0	1	7	0	0	0	0	1	1	0	0	0	0	0	0	5	1	0	0	0	13	0	0
67	TP63	Driver	0	0	0	2	0	0	0	0	0	0	0	0	0	0	0	0	1	0	0	0	0	0	0	23	2	0	0	0	3	0	0
66	AKT1	Driver	0	0	26	3	0	4	0	0	0	1	1	0	0	0	0	3	1	0	0	0	2	0	0	2	2	0	3	0	10	0	0
66	SPOP	Driver	0	0	0	0	0	0	0	0	0	0	0	0	0	0	1	0	0	0	0	0	36	0	0	0	0	0	0	0	19	0	0
65	BRCA2	Driver	0	1	0	0	1	1	0	0	0	3	1	1	0	0	0	4	2	0	0	0	0	0	0	3	3	0	0	0	15	0	0
60	ERBB3	Driver	0	7	6	4	0	4	0	0	0	0	0	0	0	0	0	0	0	0	0	0	1	2	0	0	12	0	0	0	5	0	0
60	KIT	Driver	0	0	0	0	0	0	0	0	0	0	0	0	2	0	0	1	1	0	0	0	0	2	0	11	1	17	0	0	10	0	0
59	POLE	Driver	0	0	0	0	0	3	0	0	0	0	0	0	0	0	0	0	1	0	0	0	0	2	0	0	0	0	0	0	40	0	0
57	CDKN2A	Driver	0	2	0	0	0	0	0	0	0	2	0	0	0	0	0	6	13	0	0	0	0	0	0	15	0	0	0	0	0	0	0
56	MYH9	Driver	0	2	4	0	0	3	0	0	0	8	0	0	0	0	0	2	1	0	0	0	1	0	0	1	2	0	0	0	2	0	0
55	GNAS	Driver	0	0	1	0	0	7	0	0	0	0	0	0	0	0	4	3	1	0	6	0	0	0	0	0	7	0	0	0	9	0	0
55	KMT2D	Driver	0	1	0	0	0	5	0	0	0	2	1	0	0	0	0	0	0	0	0	0	1	0	0	2	4	0	0	0	7	0	0
51	BIRC6	Driver	0	3	1	0	0	0	0	0	0	1	0	0	0	0	0	2	2	0	0	0	0	0	0	3	2	0	0	0	7	0	0
51	EP300	Driver	0	3	0	4	0	0	0	0	0	10	0	0	0	0	2	0	3	0	0	0	0	0	0	0	3	0	0	0	4	0	0
50	KEAP1	Driver	0	0	0	0	0	0	0	0	0	1	0	0	0	0	1	11	6	0	0	0	0	0	0	0	0	0	0	0	0	0	0
50	NF1	Driver	0	0	0	0	0	1	0	0	0	0	1	1	0	0	1	4	1	0	0	0	0	2	0	7	0	0	0	0	9	0	0
49	KMT2C	Driver	0	0	0	0	0	1	0	0	0	0	0	0	0	0	0	5	3	0	0	0	2	0	0	3	2	0	0	0	2	0	0
47	GNAQ	Driver	0	0	0	0	0	1	0	0	0	0	0	0	0	0	0	1	0	0	0	0	0	0	0	4	0	0	0	0	2	0	39
46	FAT4	Driver	0	0	0	0	0	1	0	0	0	1	0	0	0	0	0	2	1	0	0	0	0	0	0	13	1	0	0	0	3	0	0
45	CIC	Driver	0	0	0	0	0	0	0	0	0	0	0	0	0	34	0	0	0	0	0	0	0	0	0	0	0	0	0	0	2	0	0
45	NOTCH1	Driver	0	0	2	0	0	1	0	0	0	12	0	1	0	2	0	1	0	0	0	0	1	0	0	6	0	0	0	0	0	0	0
45	RHOA	Driver	0	6	2	0	0	2	0	0	0	4	0	0	0	0	0	0	2	0	0	0	2	0	0	2	13	0	0	0	1	0	0
44	DICER1	Driver	0	1	0	0	0	5	0	0	0	1	0	0	0	0	0	2	0	0	0	0	0	0	0	4	0	0	0	0	11	0	0
43	MAP2K1	Driver	0	0	0	0	1	3	0	0	0	0	0	0	0	0	0	1	0	0	0	0	0	0	0	19	4	0	0	0	0	0	0
42	PTPN11	Driver	0	0	0	0	0	3	0	0	0	0	0	0	0	4	0	0	0	0	0	0	0	0	0	2	4	0	0	0	6	0	0
41	GNA11	Driver	0	0	0	0	0	0	0	0	0	0	0	0	0	0	0	0	0	0	0	0	0	0	0	4	0	0	0	0	0	0	34
40	VHL	Driver	0	0	0	0	0	0	0	0	0	0	31	0	0	0	0	0	0	0	0	0	0	0	0	0	0	0	0	0	4	0	0
39	ATP2B3	Driver	0	0	0	0	0	2	0	0	0	2	0	0	0	0	0	1	2	0	0	0	0	0	0	1	2	0	0	0	6	0	0
39	LRP1B	Driver	0	0	0	0	0	0	0	0	0	2	0	0	0	0	0	2	8	0	0	0	0	0	0	7	3	0	0	0	0	0	0
38	PREX2	Driver	0	0	2	0	1	0	0	2	0	1	0	0	0	0	1	0	1	0	0	0	1	0	0	8	2	0	0	0	4	0	0
38	RAC1	Driver	0	1	0	0	0	0	0	0	0	5	0	0	0	0	0	0	0	0	0	0	0	0	0	22	0	0	0	0	0	0	0
37	ERCC2	Driver	0	21	0	0	0	0	0	0	0	0	0	0	0	0	0	0	0	0	0	0	0	0	0	0	2	0	0	0	0	0	0
36	IDH2	Driver	0	0	0	0	0	0	0	0	0	0	0	0	8	19	0	0	0	0	0	0	0	0	0	0	0	0	0	0	0	0	0
34	PTPRD	Driver	0	0	0	0	0	0	0	0	0	1	0	1	0	0	0	4	2	0	0	0	0	0	0	9	1	0	0	0	0	0	0
34	U2AF1	Driver	0	0	0	2	0	0	0	0	0	0	0	0	3	0	0	12	0	0	3	0	0	0	0	0	0	0	0	0	6	2	0
32	BRCA1	Driver	0	0	0	2	0	0	0	0	0	4	1	0	0	0	0	2	2	0	0	0	0	0	0	3	1	0	0	0	2	0	0
31	MED12	Driver	0	2	0	2	0	1	0	0	0	0	0	0	0	0	0	0	0	0	0	0	0	0	0	0	1	0	0	0	13	0	0
29	LZTR1	Driver	0	0	1	0	0	0	0	0	0	0	0	0	0	0	0	1	0	0	0	0	1	1	0	0	0	0	0	0	4	0	0
29	PIK3R1	Driver	0	0	0	0	0	0	0	0	7	0	0	0	0	2	0	0	0	0	0	0	0	0	0	2	2	0	0	0	9	0	0
29	TGFBR2	Driver	0	0	0	0	0	6	0	0	0	7	0	0	0	0	0	1	1	0	0	0	0	0	0	0	1	0	0	0	3	0	0
28	ATRX	Driver	0	0	0	0	0	0	0	0	2	1	0	0	0	6	0	1	0	0	0	0	0	2	0	0	1	0	0	0	5	0	0
28	IRF2	Driver	0	0	0	0	0	0	0	0	0	1	1	0	0	0	0	0	0	0	0	0	0	0	0	0	4	0	0	0	5	0	0
27	CACNA1B	Driver	0	0	0	0	0	0	0	0	0	0	0	0	0	0	0	0	0	0	0	0	1	0	0	3	1	0	0	0	6	0	0
27	ROBO2	Driver	0	0	0	0	0	0	0	0	0	0	0	0	0	0	0	3	0	0	0	0	0	0	0	12	1	0	0	0	0	0	0
26	DNMT3A	Driver	0	1	0	0	0	0	0	0	0	0	0	0	2	0	0	0	0	0	0	0	0	0	0	2	1	0	0	0	4	0	0
26	KDR	Driver	0	1	0	0	1	0	0	0	0	0	0	0	0	0	0	0	0	0	0	0	0	0	0	12	0	0	0	0	3	0	0
26	ZFHX3	Driver	0	0	1	0	0	0	0	0	0	0	0	0	0	0	1	0	1	0	0	0	0	0	0	0	1	0	0	0	7	0	0
25	GRM3	Driver	0	0	0	0	0	0	0	0	0	0	0	0	0	0	0	0	1	0	0	0	0	0	0	8	0	0	0	0	2	0	0
24	CTNND2	Driver	0	0	0	0	0	1	0	0	0	0	0	0	0	0	0	2	0	0	0	0	0	0	0	7	2	0	0	0	2	0	0
24	PIK3CB	Driver	0	0	0	0	0	1	0	0	0	0	0	0	0	0	0	0	1	0	0	0	0	0	0	0	3	0	0	0	3	0	0
24	RXRA	Driver	0	14	0	0	0	0	0	0	0	0	0	0	0	0	0	0	1	0	0	0	0	0	0	0	1	0	0	0	0	0	0
23	ERBB4	Driver	0	1	0	0	0	0	0	0	0	0	0	0	0	0	0	2	1	0	0	0	0	0	0	8	0	0	0	0	1	0	0
23	KMT2A	Driver	0	0	0	0	0	3	0	0	0	2	0	1	0	0	0	0	1	0	0	0	0	0	0	1	1	0	0	0	4	0	0
23	MAX	Driver	0	0	0	0	0	2	0	0	0	0	0	0	0	3	0	1	0	0	0	0	0	0	0	0	1	0	0	0	13	0	0
23	RAF1	Driver	0	0	0	0	0	6	0	0	0	0	0	1	0	0	0	2	0	0	0	0	0	0	0	5	2	0	0	0	2	0	0
22	NSD1	Driver	0	0	0	0	0	0	0	0	0	3	0	0	0	0	0	2	0	0	0	0	0	0	0	0	3	0	0	0	4	0	0
22	RET	Driver	0	0	2	0	0	0	0	0	0	0	1	0	0	0	0	1	0	0	0	4	0	0	0	0	0	0	0	0	4	0	0
22	SMAD3	Driver	0	0	0	0	0	0	0	0	0	0	0	0	0	0	0	0	0	0	0	0	0	0	0	2	0	0	0	0	2	0	0
22	SMC1A	Driver	0	0	0	0	0	0	0	0	2	0	0	0	0	0	0	0	2	0	0	0	0	0	0	0	0	0	0	0	7	0	0
22	SOS1	Driver	0	0	0	0	0	0	0	0	0	1	0	0	0	0	0	3	0	0	0	0	0	0	0	1	0	0	0	0	9	0	0
22	TRRAP	Driver	0	2	0	0	0	0	0	0	0	3	0	0	0	0	0	0	0	0	0	0	0	0	0	3	1	0	0	0	4	0	0
21	APC	Driver	0	0	0	0	0	1	0	0	0	1	0	0	0	0	0	0	1	0	0	0	0	0	0	1	1	0	0	0	6	0	0
21	ESR1	Driver	0	0	2	0	0	0	0	0	0	0	0	0	0	0	0	0	0	0	0	0	0	2	0	2	0	0	0	0	7	0	0
21	EZH2	Driver	0	0	0	0	0	1	0	0	0	0	0	0	0	0	0	0	0	0	0	0	0	0	0	2	0	0	0	0	8	0	0
21	KLF5	Driver	0	2	0	5	0	0	0	0	0	0	0	0	0	0	0	2	6	0	0	0	0	0	0	0	0	0	0	0	0	0	0
21	STAT3	Driver	0	0	0	0	0	0	0	0	0	0	0	0	0	0	2	0	1	0	0	0	0	0	0	0	1	0	0	0	2	0	0
20	AR	Driver	0	1	0	0	0	1	0	0	0	0	0	0	0	0	0	0	0	0	0	0	0	0	0	2	2	0	0	0	6	0	0
20	FAT3	Driver	0	0	0	0	0	1	0	0	0	0	0	0	0	0	0	1	0	0	0	0	0	0	0	3	0	0	0	0	0	0	0
20	FGFR1	Driver	0	0	0	0	0	0	0	0	0	0	0	0	0	0	0	0	0	0	0	2	0	0	0	0	1	0	2	0	2	0	0
20	SMAD2	Driver	0	0	0	0	0	2	0	2	0	0	0	0	0	0	0	1	0	0	0	0	0	0	0	0	1	0	0	0	11	0	0
20	SMARCA2	Driver	0	1	0	0	0	0	0	0	0	1	0	0	0	0	0	2	0	0	0	0	0	2	0	1	1	0	0	0	3	0	0
19	COL1A1	Driver	0	0	0	2	0	1	0	0	0	1	0	1	0	0	0	0	1	0	0	0	0	0	0	4	2	0	0	0	0	0	0
19	MGA	Driver	0	0	1	0	0	2	0	0	0	0	0	0	0	0	0	0	0	0	0	0	0	0	0	0	1	0	0	0	6	0	0
19	MSH6	Driver	0	1	0	0	0	0	0	0	0	0	0	0	0	0	0	1	0	0	0	0	0	0	0	2	0	0	0	0	9	0	0
19	TAF1	Driver	0	0	0	0	0	0	0	0	0	0	0	0	0	0	0	0	0	0	0	0	1	0	0	0	0	0	0	0	10	0	0
18	COL2A1	Driver	0	0	0	0	0	1	0	0	2	0	0	0	0	0	0	4	0	0	0	0	0	0	0	1	0	0	0	0	0	0	0
18	CTCF	Driver	0	0	1	0	0	0	0	0	2	0	0	0	0	0	0	1	0	0	0	0	0	0	0	0	0	0	0	0	10	0	0
18	MAP2K2	Driver	0	0	0	0	0	0	0	0	2	0	0	0	0	0	0	0	0	0	0	0	0	0	0	4	0	0	0	0	2	0	0
18	MAPK1	Driver	0	0	0	9	0	0	0	0	0	7	0	0	0	0	0	0	0	0	0	0	0	0	0	0	0	0	0	0	2	0	0
18	MYH11	Driver	0	0	0	0	0	1	0	0	0	1	0	0	0	0	0	1	0	0	0	0	0	0	0	0	0	0	0	0	4	0	0
18	PTPRT	Driver	0	0	0	0	0	0	0	0	0	1	0	0	0	0	0	3	0	0	0	0	0	0	0	5	0	0	0	0	0	0	0
18	SMARCA1	Driver	0	0	0	0	0	0	0	0	0	1	0	0	0	0	0	1	1	0	0	0	0	1	0	0	0	0	0	0	4	0	0
17	B2M	Driver	0	0	0	0	0	0	0	0	0	0	0	0	0	0	0	2	0	2	0	0	0	0	0	2	2	0	0	0	0	0	0
17	DCTN1	Driver	0	0	0	0	0	0	0	0	0	0	0	1	0	0	0	0	0	0	0	0	0	0	0	0	0	0	0	0	3	0	0
17	FOXO1	Driver	0	0	0	0	0	0	0	0	0	0	0	0	0	0	0	0	0	0	0	0	0	0	0	0	0	0	0	0	6	0	0
17	MET	Driver	0	0	0	0	0	0	0	0	0	0	0	15	0	0	0	0	0	0	0	0	0	0	0	0	0	0	0	0	0	0	0
17	MSN	Driver	0	0	0	0	0	0	0	0	0	1	0	0	0	0	0	0	1	0	0	0	0	0	0	0	0	0	0	0	7	0	0
17	MYCN	Driver	0	0	0	0	0	0	0	0	0	0	0	0	0	0	0	0	0	0	0	0	0	0	0	1	0	0	0	0	9	0	0
17	PAK3	Driver	0	0	0	0	0	0	0	0	0	0	0	0	0	0	0	3	1	0	0	0	0	0	0	1	0	0	0	0	4	0	0
17	PTPRK	Driver	0	0	0	0	0	0	0	0	0	0	0	0	0	0	0	2	0	0	0	0	0	0	0	5	0	0	0	0	0	0	0
17	RRAS2	Driver	0	0	0	0	0	0	0	0	0	1	0	0	0	0	0	0	1	0	0	0	0	0	0	0	3	0	0	0	5	0	0
17	TCF7L2	Driver	0	0	0	0	0	6	0	0	0	0	0	0	0	0	1	0	0	0	0	0	0	0	0	1	0	0	0	0	0	0	0
16	ACVR1	Driver	0	0	0	0	0	0	0	0	0	1	0	0	0	0	0	0	1	0	0	0	0	0	0	0	0	0	0	0	8	0	0
16	ATR	Driver	0	0	0	0	1	0	0	0	0	1	0	0	0	0	0	0	1	0	0	0	0	0	0	3	0	0	0	0	1	0	0
16	CDH1	Driver	0	0	1	0	0	0	0	0	2	0	0	0	0	0	0	0	0	0	0	0	0	0	0	1	5	0	0	0	2	0	0
16	CHD2	Driver	0	1	0	0	0	0	0	0	0	0	0	0	0	0	1	0	0	0	0	0	0	0	0	3	0	0	0	0	3	0	0
16	EPHA7	Driver	0	0	0	0	0	0	0	0	0	1	0	0	0	0	0	1	0	0	0	0	0	0	0	2	0	0	0	0	0	0	0
16	GABRA6	Driver	0	0	0	0	0	0	0	0	2	0	0	0	0	0	0	0	0	0	0	0	0	0	0	6	0	0	0	0	1	0	0
16	KDM5A	Driver	0	0	0	0	0	0	0	0	0	0	0	1	0	0	0	0	0	0	0	0	0	0	0	5	1	0	0	0	0	0	0
16	MEN1	Driver	0	0	3	0	0	0	0	0	0	0	0	0	0	0	0	0	1	0	0	0	0	0	0	0	2	0	0	0	5	0	0
16	PCCA	Driver	0	0	1	0	0	0	0	0	0	0	0	0	0	0	0	1	0	0	0	0	0	0	0	0	6	0	0	0	0	0	0
16	PPP6C	Driver	0	0	0	0	0	0	0	0	0	0	0	0	0	0	0	0	0	0	0	0	0	0	0	15	0	0	0	0	0	0	0
16	STK11	Driver	0	0	0	0	0	0	0	0	0	1	0	0	0	0	0	9	0	0	0	0	0	0	0	0	0	0	0	0	0	0	0
15	CBL	Driver	0	0	0	0	0	0	0	1	0	0	0	0	0	0	0	2	0	0	0	0	0	0	0	2	1	0	0	0	3	0	0
15	FLT4	Driver	0	0	0	0	0	1	0	0	0	0	0	0	0	0	0	0	2	0	0	0	0	0	0	1	0	0	0	0	2	0	0
15	GATA3	Driver	0	0	5	0	0	1	0	0	0	0	0	0	0	0	0	2	0	0	0	0	0	0	0	0	0	0	0	0	1	0	0
15	GRIN2A	Driver	0	0	0	0	0	0	0	0	0	0	0	0	0	0	0	0	0	0	0	0	0	0	0	6	0	0	0	0	2	0	0
15	JAK2	Driver	0	0	0	0	0	0	0	0	2	0	0	1	0	0	0	0	0	0	0	0	0	0	0	1	1	0	0	0	4	0	0
15	MAP2K7	Driver	0	0	0	0	0	3	0	0	0	0	0	0	0	0	0	0	0	0	0	0	0	0	0	0	0	0	0	0	2	0	0
15	NBEA	Driver	0	1	0	0	0	2	0	0	0	0	0	0	0	0	2	0	0	0	0	0	0	0	0	2	0	0	0	0	4	0	0
15	PAX5	Driver	0	0	0	0	0	0	0	0	0	0	0	0	0	0	0	0	0	0	0	0	0	0	0	0	0	0	0	0	6	0	0
15	SETD2	Driver	0	0	0	0	0	0	0	0	0	0	0	0	0	0	0	0	0	0	0	0	0	0	0	0	1	0	0	0	0	0	0
15	SMC3	Driver	0	0	0	0	0	0	0	0	0	0	0	0	0	0	2	2	0	0	0	0	0	0	0	0	1	0	0	0	3	0	0
15	SOX9	Driver	0	0	0	0	0	3	0	0	0	2	0	0	0	0	0	1	0	0	0	0	0	0	0	1	0	0	0	0	2	0	0
15	XPO1	Driver	0	0	2	0	0	0	2	0	0	0	0	0	0	0	1	0	0	0	0	0	0	2	0	0	0	0	0	0	6	0	0
14	CACNA1D	Driver	0	0	0	0	0	0	0	0	0	0	1	0	0	0	0	0	1	0	0	0	0	0	0	1	3	0	0	0	2	0	0
14	CBLB	Driver	0	0	0	0	0	0	0	0	0	1	0	0	0	0	0	0	0	0	0	0	0	0	0	0	0	0	0	0	6	0	0
14	DDX3X	Driver	0	0	0	0	0	0	0	0	0	0	0	0	0	0	0	0	0	0	0	0	0	0	0	3	1	0	0	0	4	0	0
14	INPPL1	Driver	0	0	0	0	0	0	0	0	0	0	0	0	0	0	0	0	0	0	0	0	1	0	0	0	3	0	0	0	0	0	0
14	KNSTRN	Driver	0	0	0	0	0	0	0	0	0	0	0	0	0	0	0	0	0	0	0	0	0	0	0	13	0	0	0	0	0	0	0
14	PIK3CG	Driver	0	0	0	0	0	0	0	0	0	1	0	0	0	0	0	0	2	0	0	0	0	0	0	1	1	0	0	0	0	0	0
14	RUNX1	Driver	0	0	0	0	0	0	0	0	0	0	1	0	0	0	0	0	0	0	0	0	0	0	0	0	0	0	0	0	5	0	0
13	ACVR1B	Driver	0	0	0	0	0	2	0	0	0	1	0	0	0	0	0	1	0	0	0	0	0	0	0	0	4	0	0	0	0	0	0
13	ARHGAP35	Driver	0	0	0	0	0	0	0	0	0	0	0	0	0	0	0	1	0	0	0	0	0	0	0	0	0	0	0	0	0	0	0
13	CUL3	Driver	0	1	0	0	0	0	0	0	0	2	0	0	0	0	0	0	0	0	0	0	2	0	0	0	0	0	0	0	5	0	0
13	DNM2	Driver	0	0	0	0	0	1	0	0	0	0	0	0	0	0	0	0	0	0	0	0	0	0	0	1	0	0	0	0	0	0	0
13	DYRK1A	Driver	0	0	0	0	0	0	0	0	0	0	0	0	0	2	0	0	0	0	0	0	0	0	0	0	2	0	0	0	6	0	0
13	ERCC3	Driver	0	0	0	0	0	1	0	0	0	0	0	0	0	0	0	0	0	0	0	0	0	0	0	0	3	0	0	0	3	0	0
13	FANCA	Driver	0	0	0	0	0	0	0	0	0	0	0	0	0	0	0	0	1	0	0	0	0	0	0	0	0	0	0	0	0	0	0
13	FH	Driver	0	0	0	0	0	1	0	0	0	1	0	0	0	0	0	2	0	0	0	0	0	0	0	2	0	0	0	0	4	0	0
13	MLH1	Driver	0	1	0	0	0	0	0	0	0	1	0	0	0	0	0	1	0	0	0	0	0	0	0	0	0	0	0	0	2	0	0
13	PAX7	Driver	0	0	0	0	0	0	0	0	0	0	0	0	0	0	0	1	0	0	0	0	0	0	0	0	0	0	0	0	7	0	0
13	PTPRC	Driver	0	1	0	0	0	0	0	0	0	1	0	0	0	0	0	0	1	0	0	0	0	0	0	2	3	0	0	0	4	0	0
13	SMARCB1	Driver	0	0	1	0	0	2	0	0	0	0	0	0	0	0	0	0	0	0	0	0	0	0	0	0	2	0	0	0	2	0	0
13	SMO	Driver	0	1	0	0	0	0	0	0	0	0	0	0	0	0	0	0	1	0	0	0	0	0	0	0	1	0	0	0	6	0	0
12	ACVR2A	Driver	0	0	0	0	0	2	0	0	0	0	0	0	0	0	0	0	1	0	0	0	0	0	0	0	0	0	0	0	0	0	0
12	BTK	Driver	0	2	0	0	0	0	0	0	0	0	0	0	0	0	0	1	0	0	0	0	0	0	0	0	1	0	0	0	2	0	0
12	CCND1	Driver	0	0	0	2	0	0	0	0	0	0	0	0	0	0	0	0	0	0	0	0	0	0	0	0	0	0	0	0	9	0	0
12	CUX1	Driver	0	0	0	0	0	0	0	0	0	1	0	0	0	0	1	0	1	0	0	0	0	0	0	0	1	0	0	0	4	0	0
12	DDR2	Driver	0	0	0	0	0	0	0	0	0	0	0	0	0	0	0	2	2	0	0	0	0	0	0	0	0	0	0	0	4	0	0
12	FOXA1	Driver	0	0	6	0	0	0	0	0	0	0	0	0	0	0	0	1	0	0	0	0	2	0	0	0	0	0	0	0	0	0	0
12	MAP3K1	Driver	0	0	1	0	0	0	0	0	2	0	0	0	0	2	0	0	0	0	0	0	0	0	0	0	2	0	0	0	2	0	0
12	PBRM1	Driver	0	0	0	0	0	0	0	0	0	0	0	0	0	0	0	1	0	0	0	0	0	0	0	0	0	0	0	0	2	0	0
12	PDS5B	Driver	0	1	1	0	0	0	0	0	0	0	0	0	0	0	0	0	0	0	0	0	0	0	0	0	0	0	0	0	4	0	0
12	RASA1	Driver	0	0	0	0	0	0	0	0	0	0	0	0	0	0	0	0	0	0	0	0	0	0	0	0	1	0	0	0	0	0	0
12	SDHA	Driver	0	0	1	0	0	0	0	0	0	0	0	0	0	0	0	0	1	0	0	0	0	0	0	0	0	0	0	0	0	0	0
12	STAG1	Driver	0	0	0	0	0	2	0	0	0	0	0	0	0	0	0	0	1	0	0	0	0	0	0	0	0	0	0	0	7	0	0
12	TCF12	Driver	0	0	0	0	0	2	0	0	0	0	0	0	0	0	0	0	0	0	0	0	0	2	0	0	1	0	0	0	4	0	0
12	UBR5	Driver	0	0	0	0	0	1	0	0	0	1	0	0	0	0	0	0	2	0	0	0	0	0	0	0	0	0	0	0	0	0	0
12	USP9X	Driver	0	0	0	0	0	0	0	0	0	1	0	0	0	0	0	0	0	0	0	0	0	0	0	2	1	0	0	0	2	0	0
11	AFF4	Driver	0	2	0	0	0	0	0	0	0	1	0	0	0	0	0	1	1	0	0	0	0	0	0	1	0	0	0	0	0	0	0
11	ARAF	Driver	0	0	0	0	2	0	0	0	0	0	0	0	0	0	2	1	0	0	0	0	0	0	0	0	0	0	0	0	1	0	0
11	KCNJ5	Driver	0	0	0	0	0	0	0	0	0	0	0	0	0	0	0	1	0	0	0	0	0	0	0	0	0	0	0	0	2	0	0
11	KDM5C	Driver	0	0	0	0	0	0	0	0	0	0	0	1	0	0	0	0	0	0	0	0	0	0	0	0	1	0	0	0	2	0	0
11	LMO2	Driver	0	0	0	0	0	0	0	0	0	0	0	0	0	0	0	0	0	0	0	0	0	0	0	3	0	0	0	0	5	0	0
11	RHOB	Driver	0	9	0	0	0	0	0	0	0	0	0	0	0	0	0	0	0	0	0	0	0	0	0	0	0	0	0	0	0	0	0
11	SETBP1	Driver	0	0	0	0	0	0	0	0	0	0	0	0	0	0	0	1	0	0	0	0	0	0	0	1	2	0	0	0	0	0	0
11	SUFU	Driver	0	0	0	0	0	0	0	0	0	0	0	0	0	0	0	0	0	0	0	0	0	0	0	0	0	0	0	0	4	0	0
11	SYK	Driver	0	0	0	0	0	0	0	0	0	2	0	0	0	0	0	0	0	0	0	0	0	0	0	4	0	0	0	0	0	0	0
11	TBL1XR1	Driver	0	0	0	0	0	0	0	0	0	0	0	0	0	0	0	0	1	0	0	0	0	0	0	0	0	0	0	0	4	0	0
11	TCF3	Driver	0	0	0	0	0	0	0	0	0	0	0	0	0	0	0	0	0	0	0	0	0	0	0	2	2	0	0	0	0	0	0
11	TSC2	Driver	0	1	0	0	0	0	0	0	0	0	0	1	0	0	0	0	0	0	0	0	0	0	0	0	2	0	0	0	4	0	0
11	VAV1	Driver	0	0	0	0	0	1	0	0	0	0	0	0	0	0	0	2	0	0	0	0	0	0	0	0	0	0	0	0	0	0	0
10	ABL1	Driver	0	0	0	0	0	0	0	0	0	0	0	0	0	0	0	0	0	0	0	0	0	0	0	3	1	0	0	0	0	0	0
10	ALK	Driver	0	0	0	0	0	0	0	0	0	1	0	0	0	0	0	0	1	0	0	0	0	0	0	4	0	0	0	0	0	0	0
10	CDK12	Driver	0	0	0	0	0	4	0	1	0	0	0	0	0	0	0	0	0	0	0	0	0	0	0	0	1	0	0	0	0	0	0
10	EPHA5	Driver	0	0	0	0	0	0	0	0	0	1	0	0	0	0	0	2	0	0	0	0	0	0	0	0	0	0	0	0	4	0	0
10	FAM135B	Driver	0	0	0	0	0	0	0	0	0	0	0	0	0	0	0	0	0	0	0	0	0	0	0	5	1	0	0	0	0	0	0
10	IKZF1	Driver	0	0	0	0	0	0	0	0	0	0	0	0	0	0	0	3	0	0	0	0	0	0	0	1	0	0	0	0	0	0	0
10	JAK1	Driver	0	0	0	0	0	0	0	0	0	0	0	0	0	0	4	0	0	0	0	0	1	0	0	0	0	0	0	0	1	0	0
10	KDM6A	Driver	0	0	0	0	0	0	0	0	0	1	0	0	0	0	0	1	0	0	0	0	0	0	0	0	0	0	0	0	2	0	0
10	KLHL6	Driver	0	0	0	0	0	0	2	0	0	0	0	0	0	0	0	1	0	0	0	0	0	0	0	1	1	0	0	0	0	0	0
10	MAP3K13	Driver	0	0	0	0	0	0	0	0	0	0	0	0	0	0	0	0	0	0	0	0	0	0	0	0	0	0	0	0	2	0	0
10	PMS2	Driver	0	0	0	0	0	1	0	0	0	0	0	0	0	0	0	0	1	0	0	0	0	0	0	2	0	0	0	0	2	0	0
10	PPARG	Driver	0	2	0	0	0	0	0	0	0	0	0	0	0	0	0	0	0	0	0	0	0	0	0	2	0	0	0	0	0	0	0
10	PTCH1	Driver	0	0	0	0	1	0	0	0	0	0	0	0	0	0	0	0	0	0	0	0	0	0	0	2	1	0	0	0	4	0	0
10	RB1	Driver	0	2	0	0	0	0	0	0	0	0	0	0	0	0	0	0	0	0	0	0	0	0	0	0	0	0	0	0	2	0	0
10	RPS6KA3	Driver	0	0	0	0	0	0	0	0	0	0	0	0	0	0	0	0	0	0	0	0	0	0	0	0	1	0	0	0	3	0	0
10	RUNX2	Driver	0	0	0	0	0	0	0	0	0	0	0	0	0	0	0	0	0	0	0	0	0	0	0	0	0	0	0	0	0	0	0
10	TTK	Driver	0	0	0	0	0	1	0	0	0	0	0	0	0	0	0	0	1	0	0	0	0	2	0	0	0	0	0	0	2	0	0
10	ZFX	Driver	0	0	0	0	0	0	0	0	0	0	0	0	0	0	1	0	0	0	0	0	0	0	0	0	0	0	1	0	5	0	0
9	AMER1	Driver	0	0	0	0	0	0	0	0	0	0	0	0	0	0	0	2	2	0	0	0	0	0	0	0	1	0	0	0	2	0	0
9	BMPR1A	Driver	0	0	0	0	0	0	0	0	0	0	0	0	0	0	0	1	0	0	0	0	0	0	0	0	0	0	0	0	0	0	0
9	EBF1	Driver	0	0	0	0	0	0	0	0	0	1	0	0	0	0	0	0	0	0	0	0	0	0	0	1	0	0	0	0	0	0	0
9	GATA2	Driver	0	1	0	0	0	0	0	0	0	0	0	0	0	0	0	0	0	0	0	0	0	0	0	3	0	0	0	0	0	0	0
9	GNA13	Driver	0	7	0	0	0	0	0	0	0	0	0	0	0	0	0	0	0	0	0	0	0	0	0	0	0	0	0	0	0	0	0
9	MYO5A	Driver	0	0	0	0	0	0	0	0	0	1	0	0	0	0	0	0	0	0	0	0	0	0	0	1	4	0	0	0	3	0	0
9	NTRK1	Driver	0	0	0	0	0	0	0	0	0	1	0	0	0	2	0	0	0	0	0	0	0	0	0	3	0	0	0	0	0	0	0
9	PRKACA	Driver	0	0	0	0	0	0	0	0	0	1	0	0	0	0	0	1	0	0	0	0	0	0	0	2	1	0	0	0	3	0	0
9	TSC1	Driver	0	0	0	0	0	0	0	0	0	0	0	0	0	0	0	0	0	0	0	0	0	0	0	2	0	0	0	0	5	0	0
8	ATP1A1	Driver	0	0	1	0	0	0	0	0	0	0	0	2	0	0	0	0	0	0	0	0	0	0	0	0	0	0	0	0	1	0	0
8	CDC27	Driver	0	0	0	0	0	2	0	0	0	0	0	0	0	0	0	0	0	0	0	0	0	0	0	0	0	0	0	0	0	0	0
8	CNOT3	Driver	0	3	0	0	0	0	0	0	0	0	0	0	0	0	0	0	0	0	0	0	2	0	0	0	0	0	0	0	0	0	0
8	CSMD3	Driver	0	0	0	0	0	0	0	0	0	0	0	0	0	0	0	0	1	0	0	0	0	0	0	4	1	0	0	0	0	0	0
8	DIS3	Driver	0	0	0	0	0	0	0	0	0	0	0	0	0	0	0	0	0	0	0	0	0	2	0	0	0	0	0	0	2	0	0
8	EPHA2	Driver	0	0	0	0	0	0	0	0	0	0	1	0	0	0	0	0	2	0	0	0	1	1	0	1	2	0	0	0	0	0	0
8	HS6ST1	Driver	0	0	0	0	0	2	0	0	0	0	0	0	0	0	0	0	1	0	0	0	0	0	0	0	0	0	0	0	2	0	0
8	JARID2	Driver	0	0	0	0	0	0	0	0	0	0	0	1	0	0	2	0	0	0	0	0	0	0	0	0	1	0	0	0	2	0	0
8	PDGFRA	Driver	0	0	0	0	0	0	0	0	0	0	0	0	0	0	0	2	0	0	0	0	0	0	0	0	0	0	0	0	0	0	0
8	POLR2A	Driver	0	0	0	0	0	0	0	0	0	0	0	0	0	0	0	1	1	0	0	0	0	0	0	0	2	0	0	0	0	0	0
8	RAD21	Driver	0	0	0	0	0	0	0	0	0	0	0	0	0	0	0	0	0	0	0	0	0	0	0	0	1	0	0	0	1	0	0
8	RPL10	Driver	0	0	0	0	0	0	0	0	0	0	0	0	0	0	0	0	1	0	0	0	0	0	0	0	4	0	0	0	0	0	0
8	RSPO2	Driver	0	0	0	0	0	1	0	0	0	1	0	0	0	0	0	0	0	0	0	0	0	0	0	3	0	0	0	0	2	0	0
8	TFEB	Driver	0	0	0	0	0	0	0	0	0	0	0	0	0	0	0	0	0	0	0	0	0	0	0	0	0	0	0	0	2	0	0
7	BRIP1	Driver	0	0	1	0	0	0	0	0	0	0	0	0	0	0	0	1	0	0	0	0	0	0	0	0	0	0	0	0	3	0	0
7	ERC1	Driver	0	0	0	0	0	0	0	0	0	0	0	0	0	0	0	0	0	0	0	0	0	0	0	0	0	0	0	0	3	0	0
7	EXT1	Driver	0	0	0	0	0	1	0	0	0	0	0	0	0	0	0	0	1	0	0	0	0	0	0	0	0	0	0	0	2	0	0
7	EXT2	Driver	0	1	0	0	0	0	0	0	0	0	0	0	0	0	1	1	0	0	0	0	0	0	0	0	0	0	0	0	2	0	0
7	FBXO11	Driver	0	0	0	0	0	0	0	0	0	1	0	0	0	0	0	0	0	0	0	0	0	0	0	0	2	0	0	0	0	0	0
7	FLT3	Driver	0	0	0	0	0	0	0	0	0	0	0	0	0	0	0	0	1	0	0	0	0	0	0	0	1	0	0	0	3	0	0
7	IRF8	Driver	0	0	0	0	0	0	0	0	0	0	0	0	0	0	0	0	0	0	0	0	0	0	0	0	0	0	0	0	2	0	0
7	KDSR	Driver	0	0	0	0	0	0	0	0	0	0	0	0	0	0	0	0	0	0	0	0	0	0	0	3	0	0	0	0	0	0	0
7	LATS1	Driver	0	0	0	0	0	0	0	0	0	0	0	0	0	0	0	0	0	0	0	0	0	0	0	0	0	0	0	0	1	0	0
7	MAP2K4	Driver	0	0	2	0	0	2	0	0	0	0	0	0	0	0	0	0	0	0	0	0	1	0	0	0	0	0	0	0	0	0	0
7	NCOR1	Driver	0	0	0	0	0	0	0	0	0	2	0	0	0	0	0	0	1	0	0	0	0	0	0	0	0	0	0	0	0	0	0
7	NONO	Driver	0	0	0	0	0	0	0	0	0	0	0	0	0	0	0	0	0	0	0	0	0	0	0	2	0	0	0	0	3	0	0
7	PLCG1	Driver	0	0	0	0	0	0	0	0	0	0	0	0	0	2	0	1	0	0	0	0	0	0	0	0	0	0	0	0	0	0	0
7	PPP2R2A	Driver	0	0	0	0	0	0	0	0	0	0	0	0	0	0	0	1	0	0	0	0	0	0	0	0	0	0	0	0	2	0	0
7	RARA	Driver	0	0	0	0	0	0	0	0	0	0	0	0	0	0	0	0	0	0	0	0	0	0	0	2	1	0	0	0	0	0	0
7	SETDB1	Driver	0	0	0	0	0	0	0	0	0	0	0	0	0	0	0	0	0	0	0	0	0	0	0	0	0	0	0	0	0	0	0
7	SPRED1	Driver	0	1	0	0	0	0	0	0	0	0	0	0	0	0	0	0	0	0	0	0	0	0	0	0	1	0	0	0	0	0	0
7	TBX3	Driver	0	0	2	0	0	0	0	0	0	0	0	0	0	0	0	0	1	0	0	0	0	0	0	0	0	0	0	0	2	0	0
7	WT1	Driver	0	0	0	0	0	0	0	0	0	0	0	0	0	0	0	0	1	0	0	0	0	0	0	0	0	0	0	0	0	0	0
7	ZBTB16	Driver	0	0	0	0	0	0	0	0	0	0	0	0	0	0	0	0	0	0	0	0	0	0	0	0	0	0	0	0	0	0	0
6	AKT2	Driver	0	0	0	0	0	0	0	0	0	0	0	0	0	0	1	0	0	0	0	0	0	0	0	0	0	0	0	0	0	0	0
6	ARNT	Driver	0	0	0	0	0	0	0	0	0	0	0	0	0	0	0	0	0	0	0	1	0	0	0	0	0	0	0	0	5	0	0
6	BCOR	Driver	0	1	0	0	0	0	0	0	0	0	0	0	0	0	0	0	0	0	0	0	0	0	0	0	1	0	0	0	4	0	0
6	DLC1	Driver	0	0	0	0	0	0	0	0	0	0	0	0	0	0	0	0	0	0	0	0	0	0	0	0	0	0	0	0	0	0	0
6	DROSHA	Driver	0	0	0	0	0	0	0	0	0	0	0	0	0	0	0	0	2	0	0	0	0	0	0	0	0	0	0	0	0	0	0
6	EPAS1	Driver	0	0	0	0	0	0	0	0	0	0	0	0	0	0	0	0	0	0	0	6	0	0	0	0	0	0	0	0	0	0	0
6	EPHA3	Driver	0	1	0	0	0	0	0	0	0	0	0	0	0	0	0	1	0	0	0	0	0	0	0	0	0	0	0	0	0	0	0
6	EZR	Driver	0	0	0	0	0	3	0	0	0	0	0	0	0	0	0	0	0	0	0	0	0	0	0	2	1	0	0	0	0	0	0
6	FGFR4	Driver	0	0	0	0	0	1	0	0	0	0	0	1	0	0	0	0	1	0	0	0	0	0	0	3	0	0	0	0	0	0	0
6	H3F3A	Driver	0	0	0	0	0	0	0	0	2	0	0	0	0	0	0	0	0	0	0	0	0	0	0	0	0	0	0	0	0	0	0
6	KAT6A	Driver	0	0	0	0	0	0	0	0	0	0	0	0	0	0	0	0	0	0	0	0	0	0	0	1	0	0	0	0	3	0	0
6	KLF4	Driver	0	0	3	0	0	1	0	0	0	0	0	0	0	0	0	0	0	0	0	0	0	0	0	0	0	0	0	0	0	0	0
6	LCK	Driver	0	0	0	0	0	0	0	0	0	0	0	0	0	0	0	0	0	0	0	0	0	0	0	2	0	0	0	0	0	0	0
6	LCP1	Driver	0	0	0	0	0	0	0	0	0	2	0	0	0	0	0	1	0	0	0	0	0	0	0	0	0	0	0	0	0	0	0
6	LMNA	Driver	0	0	0	0	0	1	0	0	0	0	0	0	0	0	0	0	1	0	0	0	0	0	0	0	1	0	0	0	0	0	0
6	NOTCH2	Driver	0	0	0	0	0	0	0	0	0	0	0	0	0	0	0	0	0	0	0	0	0	0	0	2	1	0	0	0	1	0	0
6	NTRK3	Driver	0	0	0	0	1	0	0	0	0	0	0	0	0	0	0	0	1	0	0	0	0	0	0	2	0	0	0	0	0	0	0
6	PAX3	Driver	0	0	0	0	0	0	0	0	0	0	0	0	0	0	0	0	0	0	0	0	0	0	0	0	0	0	0	0	2	0	0
6	PIM1	Driver	0	0	0	0	0	0	2	0	0	0	0	0	0	0	0	0	0	0	0	0	0	0	0	0	0	0	0	0	3	0	0
6	PTPN13	Driver	0	0	0	0	0	2	0	0	0	0	0	0	0	0	0	0	0	0	0	0	0	0	0	2	0	0	0	0	0	0	0
6	STAG2	Driver	0	0	0	0	0	0	0	0	0	0	0	0	0	0	0	1	0	0	0	0	0	0	0	0	0	0	0	0	2	0	0
6	STK19	Driver	0	0	0	0	0	0	0	0	0	0	0	0	0	0	0	0	0	0	0	0	0	0	0	6	0	0	0	0	0	0	0
5	ATIC	Driver	0	0	0	0	0	0	0	0	0	1	0	0	0	0	0	0	1	0	0	0	0	0	0	0	0	0	0	0	2	0	0
5	CANT1	Driver	0	0	0	0	0	0	0	0	0	0	0	0	0	0	0	0	0	0	0	0	0	0	0	2	0	0	0	0	1	0	0
5	CTNND1	Driver	0	0	0	0	0	0	0	0	0	1	0	0	0	0	0	0	0	0	0	0	0	0	0	0	0	0	0	0	0	0	0
5	FRMD4A	Driver	0	0	1	0	0	0	0	0	0	0	0	0	0	0	0	0	0	0	0	0	0	0	0	0	0	0	0	0	2	0	0
5	GATA1	Driver	0	0	0	0	0	0	0	0	0	0	0	0	0	0	0	0	0	0	0	0	0	0	0	0	0	0	0	0	0	0	0
5	GPHN	Driver	0	0	0	0	0	0	0	0	0	0	0	0	0	0	0	0	0	0	0	0	0	0	0	0	1	0	0	0	0	0	0
5	IRF4	Driver	0	0	0	0	0	0	0	0	0	0	0	0	0	0	0	0	0	0	0	0	0	0	0	0	0	0	0	0	0	0	0
5	JAK3	Driver	0	0	0	0	0	0	0	1	0	1	0	0	0	0	0	0	0	0	0	0	0	0	0	1	0	0	0	0	0	0	0
5	KBTBD4	Driver	0	0	0	0	0	0	0	0	0	0	0	0	0	0	0	0	0	0	0	0	0	0	0	0	1	0	0	0	0	0	0
5	LRRK2	Driver	0	0	0	0	0	0	0	0	0	1	0	0	0	0	0	0	0	0	0	0	0	0	0	0	1	0	0	0	0	0	0
5	MAP3K7	Driver	0	0	0	0	0	0	0	0	0	2	0	0	0	0	0	1	0	0	0	0	0	0	0	0	0	0	0	0	0	0	0
5	MCF2	Driver	0	0	0	0	0	0	0	0	0	0	0	0	0	0	0	0	0	0	0	0	0	0	0	2	0	0	0	0	2	0	0
5	NACA	Driver	0	0	0	0	0	0	0	0	0	0	0	0	0	0	0	0	0	0	0	0	0	0	0	0	0	0	0	0	3	0	0
5	NBN	Driver	0	0	0	0	0	0	0	0	0	0	0	0	0	0	0	0	0	0	0	0	0	0	0	0	0	0	0	0	5	0	0
5	NF2	Driver	0	0	0	0	0	0	0	0	0	0	0	1	0	0	0	0	0	0	0	0	0	0	0	0	1	0	0	0	2	0	0
5	NXF1	Driver	0	0	0	0	0	0	0	0	0	0	0	0	0	0	0	0	0	0	0	0	0	0	0	0	0	0	0	0	1	0	0
5	PBX1	Driver	0	0	0	0	0	0	0	0	0	0	0	0	0	0	0	1	0	0	0	0	0	0	0	1	0	0	0	0	2	0	0
5	PDGFRB	Driver	0	0	0	0	0	0	0	0	2	1	0	0	0	0	0	0	0	0	0	0	0	0	0	1	0	0	0	0	0	0	0
5	POT1	Driver	0	0	0	0	0	1	0	0	0	0	0	0	0	0	0	1	0	0	0	0	0	0	0	0	0	0	0	0	0	0	0
5	PTPRB	Driver	0	0	0	0	0	0	0	0	0	0	0	0	0	0	0	0	0	0	0	0	0	0	0	0	1	0	0	0	0	0	0
5	RANBP2	Driver	0	0	0	0	0	0	0	0	0	0	0	0	0	0	0	0	1	0	0	0	0	0	0	0	0	0	0	0	0	0	0
5	RHOH	Driver	0	0	0	0	0	0	0	0	0	0	0	0	0	0	0	1	0	0	0	0	0	0	0	0	0	0	0	0	0	0	0
5	ROCK2	Driver	0	0	0	0	0	2	0	0	0	1	0	0	0	0	0	0	0	0	0	0	0	0	0	0	0	0	0	0	2	0	0
5	STAT5B	Driver	0	0	0	0	0	0	0	0	0	1	0	0	0	0	0	0	0	0	0	0	0	0	0	0	0	0	0	0	1	0	0
5	TUSC3	Driver	0	0	0	0	0	0	0	0	0	0	0	0	0	0	0	0	0	0	0	0	0	0	0	0	1	0	0	0	0	0	0
5	USP28	Driver	0	0	0	0	0	0	0	0	0	0	0	0	0	0	0	0	0	0	0	0	0	0	0	0	0	0	0	0	3	0	0
4	ABL2	Driver	0	0	0	0	0	0	0	0	0	0	0	0	0	0	0	0	0	0	0	0	0	0	0	0	0	0	0	0	0	0	0
4	AFF1	Driver	0	0	0	0	0	0	0	0	0	0	0	0	0	0	0	0	0	0	0	0	0	0	0	0	0	0	0	0	2	0	0
4	ARID4A	Driver	0	0	0	0	0	0	0	0	0	0	0	0	0	0	0	0	0	0	0	0	0	0	0	0	0	0	0	0	2	0	0
4	AXIN1	Driver	0	0	0	0	0	0	0	0	0	0	0	0	0	0	0	0	0	0	0	0	0	0	0	0	2	0	0	0	0	0	0
4	BAP1	Driver	0	0	0	0	0	0	0	0	0	0	0	0	0	0	0	0	0	0	0	0	0	0	0	0	2	0	0	0	0	0	0
4	CDH11	Driver	0	0	0	0	0	0	0	0	0	0	0	0	0	0	0	0	0	0	0	0	0	0	0	0	0	0	0	0	4	0	0
4	CREB1	Driver	0	0	0	0	0	0	0	0	0	0	0	0	0	0	0	0	0	0	0	0	0	0	0	0	0	0	0	0	4	0	0
4	CYSLTR2	Driver	0	0	0	0	0	0	0	0	0	0	0	0	0	0	0	0	1	0	0	0	0	0	0	0	0	0	0	0	0	0	3
4	ERCC4	Driver	0	0	0	0	0	0	0	0	0	0	0	0	0	0	0	0	0	0	0	0	0	0	0	0	0	0	0	0	0	0	0
4	ERG	Driver	0	0	0	0	0	0	0	0	0	0	0	0	0	0	0	0	0	0	0	0	0	0	0	0	1	0	0	0	0	0	0
4	ETV6	Driver	0	0	0	0	0	4	0	0	0	0	0	0	0	0	0	0	0	0	0	0	0	0	0	0	0	0	0	0	0	0	0
4	FGFRL1	Driver	0	0	0	0	1	0	0	0	0	0	0	0	0	0	0	0	0	0	0	0	0	0	0	1	0	0	0	0	0	0	0
4	FOXA2	Driver	0	0	0	0	0	0	0	0	0	0	0	0	0	0	0	0	0	0	0	0	0	0	0	0	0	0	0	0	2	0	0
4	FOXO3	Driver	0	0	0	0	0	0	0	0	0	0	0	0	0	0	0	0	0	0	0	0	0	0	0	0	0	0	0	0	0	0	0
4	FOXP1	Driver	0	0	0	0	0	0	0	0	0	0	0	0	0	0	0	0	0	0	0	0	0	0	0	0	0	0	0	0	0	0	0
4	GMPS	Driver	0	0	0	0	0	0	0	0	0	0	0	0	0	0	0	1	0	0	0	0	0	0	0	0	1	0	0	0	2	0	0
4	KAT6B	Driver	0	0	0	0	0	0	0	0	0	0	1	0	0	0	0	0	0	0	0	0	0	0	0	0	1	0	0	0	1	0	0
4	KCNT2	Driver	0	0	0	0	0	0	0	0	0	0	0	0	0	0	0	0	1	0	0	0	0	0	0	2	0	0	0	0	0	0	0
4	KIF5B	Driver	0	1	0	0	0	0	0	0	0	0	0	0	0	0	0	0	0	0	0	0	0	0	0	1	0	0	0	0	0	0	0
4	MUTYH	Driver	0	0	0	0	0	0	0	0	0	0	0	1	0	0	0	0	2	0	0	0	0	0	0	0	0	0	0	0	1	0	0
4	MYOD1	Driver	0	0	0	0	0	0	0	0	0	0	0	0	0	0	0	0	0	0	0	0	0	0	0	0	0	0	0	0	2	0	0
4	NT5C2	Driver	0	0	0	0	0	0	0	0	0	0	0	0	0	0	0	0	0	0	0	0	0	0	0	0	0	0	0	0	2	0	0
4	PMS1	Driver	0	0	0	0	0	0	0	0	0	0	0	0	0	0	0	0	0	0	0	0	0	0	0	0	1	0	0	0	3	0	0
4	RAD54B	Driver	0	0	0	0	0	0	0	0	0	0	0	0	0	0	0	0	0	0	0	0	0	0	0	0	0	0	0	0	3	0	0
4	RELN	Driver	0	0	0	0	0	0	0	0	0	0	0	0	0	0	0	0	0	0	0	0	0	0	0	0	2	0	0	0	0	0	0
4	REV3L	Driver	0	0	0	0	0	0	0	0	0	0	0	0	0	0	0	0	0	0	0	0	0	0	0	2	0	0	0	0	0	0	0
4	SDHB	Driver	0	0	0	0	0	0	0	0	0	0	0	0	0	0	0	0	0	0	0	0	0	0	0	0	0	0	0	0	2	0	0
4	SDHD	Driver	0	0	0	0	0	0	0	0	0	0	0	0	0	0	0	0	0	0	0	0	0	0	0	0	0	0	0	0	2	0	0
4	SH2B3	Driver	0	0	0	0	0	0	0	0	0	0	0	0	0	0	0	0	0	0	0	0	0	0	0	0	0	0	0	0	0	0	0
4	SOX2	Driver	0	0	0	0	0	0	0	0	0	0	0	0	0	0	0	0	0	0	0	0	0	0	0	0	0	0	0	0	0	0	0
4	TFE3	Driver	0	0	0	0	0	0	0	0	0	0	1	0	0	0	0	0	0	0	0	0	0	0	0	0	0	0	0	0	1	0	0
4	TYRO3	Driver	0	0	0	0	0	0	0	0	0	0	0	0	0	0	0	1	0	0	0	0	0	0	0	0	1	0	0	0	0	0	0
4	ZBTB20	Driver	0	0	0	0	0	0	0	0	0	0	0	0	0	0	0	0	0	0	0	0	0	0	0	0	2	0	0	0	0	0	0
3	AKT3	Driver	0	0	0	0	0	0	0	0	0	0	0	0	0	0	0	0	0	0	0	0	0	0	0	0	0	0	0	0	0	0	0
3	ARHGAP5	Driver	0	0	0	0	0	0	0	0	0	0	0	0	0	0	0	0	0	0	0	0	0	0	0	1	0	0	0	0	1	0	0
3	BARD1	Driver	0	0	0	0	0	0	0	0	0	0	0	0	0	0	0	0	0	0	0	0	0	0	0	0	0	0	0	0	2	0	0
3	CAMTA1	Driver	0	0	0	0	0	1	0	0	0	0	0	0	0	0	0	0	0	0	0	0	0	0	0	0	0	0	0	0	0	0	0
3	CDC73	Driver	0	0	0	0	0	0	0	0	0	0	0	0	0	0	0	0	0	0	0	0	0	0	0	0	0	0	0	0	0	0	0
3	CDK4	Driver	0	0	0	0	0	0	0	0	0	0	0	0	0	0	0	2	0	0	0	0	0	0	0	0	0	0	0	0	0	0	0
3	CYLD	Driver	0	0	1	0	0	0	0	0	0	0	0	0	0	0	0	0	1	0	0	0	0	0	0	0	1	0	0	0	0	0	0
3	DUSP22	Driver	0	0	0	0	0	0	0	0	0	0	0	0	0	0	0	1	0	0	0	0	0	0	0	0	0	0	0	0	0	0	0
3	EEF1A1	Driver	0	0	0	0	0	0	0	0	0	0	0	0	0	0	0	0	0	0	0	0	0	0	0	0	0	0	0	0	0	0	0
3	EIF1AX	Driver	0	0	0	0	0	1	0	0	0	0	0	0	0	0	0	0	0	0	0	0	0	0	0	0	0	0	0	0	2	0	0
3	EIF5B	Driver	0	0	0	0	0	0	0	0	0	0	0	0	0	0	0	0	1	0	0	0	0	0	0	0	0	0	0	0	0	0	0
3	HIF1A	Driver	0	0	1	0	0	0	0	0	0	0	0	0	0	0	0	0	0	0	0	0	0	0	0	0	0	0	0	0	0	0	0
3	JMJD1C	Driver	0	0	0	0	0	0	0	0	0	1	0	0	0	0	0	0	0	0	0	0	0	0	0	0	0	0	0	0	0	0	0
3	KEL	Driver	0	0	0	0	0	0	0	0	0	0	0	0	0	0	0	0	0	0	0	0	0	0	0	0	0	0	0	0	2	0	0
3	LRIG3	Driver	0	1	0	0	0	0	0	0	0	0	0	0	0	0	0	0	0	0	0	0	0	0	0	0	0	0	0	0	0	0	0
3	MEF2B	Driver	0	0	0	0	0	0	0	0	0	1	0	0	0	0	0	0	0	0	0	0	0	0	0	0	0	0	0	0	0	0	0
3	MGAM	Driver	0	0	0	0	0	0	0	0	0	0	0	0	0	0	0	0	0	0	0	0	0	0	0	0	0	0	0	0	0	0	0
3	MLLT6	Driver	0	0	0	0	0	0	0	0	0	0	0	0	0	0	0	0	0	0	0	0	0	0	0	2	0	0	1	0	0	0	0
3	MYC	Driver	0	0	0	0	0	0	0	0	0	0	0	0	0	0	0	0	0	0	0	0	0	0	0	0	0	0	0	0	2	0	0
3	NEFH	Driver	0	0	0	0	0	0	0	0	0	0	0	0	0	0	0	1	0	0	0	0	0	0	0	0	0	0	0	0	0	0	0
3	NFATC2	Driver	0	0	0	0	0	0	0	0	0	1	0	0	0	0	0	0	0	0	0	0	0	0	0	1	1	0	0	0	0	0	0
3	NFKB2	Driver	0	0	1	0	0	0	0	0	0	0	0	0	0	0	0	0	0	0	0	0	0	0	0	0	0	0	0	0	0	0	0
3	NR4A3	Driver	0	0	0	0	0	0	0	0	0	0	0	0	0	0	0	1	0	0	0	0	0	0	0	0	0	0	0	0	0	0	0
3	NRG1	Driver	0	0	0	0	0	0	0	0	0	0	0	0	0	0	0	0	0	0	0	0	0	0	0	2	1	0	0	0	0	0	0
3	PABPC1	Driver	0	0	0	0	0	0	0	0	0	0	0	0	0	0	0	0	0	0	0	0	0	0	0	0	0	0	0	0	3	0	0
3	PHOX2B	Driver	0	0	0	0	0	0	0	0	0	0	0	0	0	0	0	0	0	0	0	0	0	0	0	0	0	0	0	0	0	0	0
3	PRDM1	Driver	0	0	0	0	0	0	0	0	0	0	0	0	0	0	0	0	0	0	0	0	0	0	0	3	0	0	0	0	0	0	0
3	PRF1	Driver	0	0	0	0	0	0	0	0	0	0	0	0	0	0	0	0	1	0	0	0	0	0	0	0	0	0	0	0	0	0	0
3	PRKAR1A	Driver	0	0	0	0	0	0	0	0	0	0	0	0	0	0	0	0	0	0	0	0	0	0	0	0	0	0	0	0	0	0	0
3	PRRX1	Driver	0	0	0	0	0	0	0	0	0	0	0	0	0	0	0	0	0	0	0	0	0	0	0	0	0	0	0	0	0	0	0
3	PSIP1	Driver	0	1	0	0	0	0	0	0	0	2	0	0	0	0	0	0	0	0	0	0	0	0	0	0	0	0	0	0	0	0	0
3	RBMX	Driver	0	0	0	0	0	0	0	0	0	0	0	1	0	0	0	1	0	0	0	0	0	0	0	0	0	0	0	0	1	0	0
3	RNF213	Driver	0	0	0	0	0	1	0	0	0	0	0	0	0	0	0	1	0	0	0	0	0	0	0	0	0	0	0	0	0	0	0
3	RSPO3	Driver	0	0	0	0	0	0	0	0	2	0	0	0	0	0	0	0	0	0	0	0	0	0	0	0	0	0	0	0	0	0	0
3	RUNX1T1	Driver	0	0	0	0	0	0	0	0	0	0	0	0	0	0	0	1	0	0	0	0	0	0	0	0	0	0	0	0	0	0	0
3	SH3GL1	Driver	0	0	0	0	0	0	0	0	0	1	0	0	0	0	1	0	0	0	0	0	0	0	0	0	0	0	0	0	0	0	0
3	SRSF2	Driver	0	0	0	0	0	1	0	0	0	0	0	0	0	0	0	0	0	0	0	0	0	0	0	0	0	0	0	0	0	0	0
3	TEC	Driver	0	0	0	0	0	0	0	0	0	0	0	0	0	0	0	0	1	0	0	0	0	0	0	0	0	0	0	0	0	0	0
3	TLE1	Driver	0	0	0	0	0	0	0	0	0	0	0	0	0	0	0	0	1	0	0	0	0	0	0	0	0	0	0	0	0	0	0
3	TMEM127	Driver	0	0	0	0	0	0	0	0	0	0	0	0	0	0	0	0	0	0	0	0	0	0	0	0	1	0	0	0	0	0	0
3	TP53BP1	Driver	0	0	0	2	0	0	0	0	0	0	0	0	0	0	0	0	0	0	0	0	0	0	0	0	0	0	0	0	0	0	0
3	TPM3	Driver	0	0	0	0	0	0	0	0	0	0	0	0	0	0	0	0	0	0	0	0	0	0	0	0	0	0	1	0	0	0	0
3	TRAF3	Driver	0	0	0	0	0	1	0	0	0	0	0	0	0	0	0	0	0	0	0	0	0	0	0	0	0	0	0	0	2	0	0
3	TRAF7	Driver	0	0	0	0	0	0	0	0	0	0	0	0	0	0	0	0	0	0	0	0	0	0	0	3	0	0	0	0	0	0	0
3	TRIM33	Driver	0	0	0	0	0	1	0	0	0	0	0	0	0	0	0	0	0	0	0	0	0	0	0	0	0	0	0	0	0	0	0
3	TSHR	Driver	0	0	0	0	0	1	0	0	0	0	0	0	0	0	0	1	0	0	0	0	0	0	0	0	0	0	0	0	0	0	0
3	WNK2	Driver	0	0	0	0	0	0	0	0	0	0	0	0	0	0	0	0	1	0	0	0	0	0	0	0	2	0	0	0	0	0	0
3	ZNF292	Driver	0	0	0	0	0	0	0	0	0	0	0	0	0	0	0	0	0	0	0	0	0	0	0	2	0	0	0	0	0	0	0
2	ABI1	Driver	0	0	0	0	0	0	0	0	0	0	0	0	0	0	0	0	0	0	0	0	0	0	0	0	0	0	0	0	2	0	0
2	ARHGAP26	Driver	0	0	0	0	0	0	0	0	0	0	0	0	0	0	0	0	0	0	0	0	0	0	0	2	0	0	0	0	0	0	0
2	ARID1B	Driver	0	0	0	0	0	0	0	0	0	1	0	0	0	0	0	0	0	0	0	0	0	0	0	0	0	0	0	0	0	0	0
2	ARID4B	Driver	0	0	0	0	0	0	0	0	0	0	0	0	0	0	0	0	0	0	0	0	0	0	0	0	0	0	0	0	0	0	0
2	ARID5B	Driver	0	0	0	0	0	0	0	0	0	0	0	0	0	0	0	0	0	0	0	0	0	0	0	0	0	0	0	0	0	0	0
2	ASXL2	Driver	0	0	0	0	0	0	0	0	0	0	0	0	0	0	0	0	0	0	0	0	0	0	0	0	0	0	0	0	2	0	0
2	AXIN2	Driver	0	0	0	0	0	0	0	0	0	0	0	0	0	0	0	0	0	0	0	0	0	0	0	0	0	0	0	0	0	0	0
2	BACH2	Driver	0	0	0	0	0	0	0	0	0	0	0	0	0	0	0	0	0	0	0	0	0	0	0	0	0	0	0	0	0	0	0
2	BAX	Driver	0	0	0	0	0	0	0	0	0	0	0	0	0	0	0	0	0	0	0	0	0	0	0	0	0	0	0	0	2	0	0
2	BCORL1	Driver	0	0	0	0	0	0	0	0	0	0	0	0	0	0	0	0	0	0	0	0	0	0	0	0	0	0	0	0	0	0	0
2	BRD3	Driver	0	0	0	0	0	0	0	0	0	0	0	0	0	0	0	0	0	0	0	0	0	0	0	0	0	0	0	0	1	0	0
2	CASP8	Driver	0	0	0	0	0	0	0	0	0	1	0	0	0	0	0	0	0	0	0	0	0	0	0	0	1	0	0	0	0	0	0
2	CBFA2T3	Driver	0	0	0	0	0	1	0	0	0	0	0	0	0	0	0	0	0	0	0	0	0	0	0	0	1	0	0	0	0	0	0
2	CCND2	Driver	0	0	0	0	0	0	0	0	0	0	0	0	0	0	0	0	0	0	0	0	0	0	0	0	0	0	0	0	0	0	0
2	CD79B	Driver	0	0	0	0	0	0	2	0	0	0	0	0	0	0	0	0	0	0	0	0	0	0	0	0	0	0	0	0	0	0	0
2	CDKN1A	Driver	0	0	0	0	0	0	0	0	0	0	0	0	0	0	2	0	0	0	0	0	0	0	0	0	0	0	0	0	0	0	0
2	CDX2	Driver	0	0	0	0	0	0	0	0	0	0	0	0	0	0	0	0	0	0	0	0	0	0	0	0	0	0	0	0	0	0	0
2	CLIP1	Driver	0	0	0	0	0	2	0	0	0	0	0	0	0	0	0	0	0	0	0	0	0	0	0	0	0	0	0	0	0	0	0
2	CSF1R	Driver	0	0	0	0	0	0	0	0	0	0	0	0	0	0	0	0	0	0	0	0	0	0	0	0	0	0	0	0	0	0	0
2	DDX10	Driver	0	0	0	0	0	0	0	0	0	0	0	0	0	0	0	0	0	0	0	0	0	0	0	0	0	0	0	0	0	0	0
2	DOT1L	Driver	0	0	0	0	0	0	0	0	0	0	0	0	0	0	0	0	0	0	0	0	0	0	0	2	0	0	0	0	0	0	0
2	ELK4	Driver	0	0	0	0	0	0	0	0	0	0	1	0	0	0	0	0	0	0	0	0	0	0	0	1	0	0	0	0	0	0	0
2	ERF	Driver	0	0	0	0	0	0	0	0	0	0	0	0	0	0	0	0	0	0	0	0	0	0	0	0	0	0	0	0	0	0	0
2	ETNK1	Driver	0	0	0	0	0	0	0	0	0	0	0	0	0	0	0	0	0	0	0	0	0	0	0	2	0	0	0	0	0	0	0
2	ETV5	Driver	0	0	0	0	0	0	0	0	0	0	0	0	0	0	0	0	0	0	0	0	0	0	0	0	0	0	0	0	0	0	0
2	EWSR1	Driver	0	0	1	0	0	0	0	0	0	0	0	0	0	0	0	1	0	0	0	0	0	0	0	0	0	0	0	0	0	0	0
2	FAS	Driver	0	0	0	0	0	0	0	0	0	0	0	0	0	0	0	0	0	0	0	0	0	0	0	0	0	0	0	0	0	0	0
2	FES	Driver	0	0	0	0	0	0	0	0	0	0	0	0	0	0	0	0	0	0	0	0	0	0	0	0	0	0	0	0	2	0	0
2	FLCN	Driver	0	0	0	0	0	0	0	0	0	0	0	0	0	0	0	0	0	0	0	0	0	0	0	0	0	0	0	0	0	0	0
2	FLI1	Driver	0	0	0	0	0	0	0	0	0	0	0	0	0	0	0	0	0	0	0	0	0	0	0	0	0	0	0	0	0	0	0
2	GAS7	Driver	0	0	0	0	0	0	0	0	0	0	0	0	0	0	0	0	0	0	0	0	0	0	0	0	0	0	0	0	0	0	0
2	HLF	Driver	0	0	0	0	0	0	0	0	0	0	0	0	0	0	0	0	0	0	0	0	0	0	0	0	0	0	0	0	0	0	0
2	HNF1A	Driver	0	0	0	0	0	0	0	0	0	0	0	1	0	0	1	0	0	0	0	0	0	0	0	0	0	0	0	0	0	0	0
2	HNRNPM	Driver	0	0	0	0	0	0	0	0	0	0	0	0	0	0	0	0	0	0	0	0	0	0	0	0	0	0	0	0	0	0	0
2	HOXA13	Driver	0	0	0	0	0	0	0	0	0	0	0	0	0	0	0	0	0	0	0	0	0	0	0	0	0	0	0	0	0	0	0
2	HOXD13	Driver	0	0	0	0	0	0	0	0	0	0	0	0	0	0	0	0	0	0	0	0	0	0	0	0	0	0	0	0	0	0	0
2	HSP90AB1	Driver	0	0	0	0	0	0	0	0	0	1	0	0	0	0	0	0	1	0	0	0	0	0	0	0	0	0	0	0	0	0	0
2	IKBKB	Driver	0	0	0	0	0	0	0	0	0	0	0	0	0	0	0	0	0	0	0	0	0	0	0	2	0	0	0	0	0	0	0
2	IL7R	Driver	0	0	0	0	0	0	0	0	0	0	0	0	0	0	0	0	2	0	0	0	0	0	0	0	0	0	0	0	0	0	0
2	KTN1	Driver	0	0	0	0	0	0	0	0	0	0	0	0	0	0	0	0	0	0	0	0	0	0	0	0	0	0	0	0	0	0	0
2	LATS2	Driver	0	0	0	0	0	0	0	0	0	0	0	0	0	0	0	0	0	0	0	0	0	0	0	0	0	0	0	0	0	0	0
2	MAF	Driver	0	0	0	0	0	1	0	0	0	0	0	0	0	0	0	0	0	0	0	0	0	0	0	0	0	0	0	0	0	0	0
2	MLF1	Driver	0	0	0	0	0	0	0	0	0	0	0	0	0	0	0	0	0	0	0	0	0	0	0	0	0	0	0	0	0	0	0
2	MYCL	Driver	0	0	0	0	0	0	0	0	0	0	0	0	0	0	0	0	0	0	0	0	0	0	0	0	0	0	0	0	0	0	0
2	NCOA1	Driver	0	0	0	0	0	0	0	0	0	0	0	0	0	0	0	0	0	0	0	0	0	0	0	0	0	0	0	0	0	0	0
2	NCOR2	Driver	0	0	0	0	0	0	0	0	0	0	0	0	0	0	0	2	0	0	0	0	0	0	0	0	0	0	0	0	0	0	0
2	NDRG1	Driver	0	0	0	0	0	0	0	0	0	0	0	0	0	0	0	0	0	0	0	0	0	0	0	0	0	0	0	0	2	0	0
2	NKX2-1	Driver	0	0	0	0	0	0	0	0	0	0	0	0	0	0	0	0	0	0	0	0	0	0	0	0	0	0	0	0	0	0	0
2	NUP93	Driver	0	0	0	0	0	0	0	0	0	0	0	0	0	0	0	0	0	0	0	0	0	0	0	0	0	0	0	0	0	0	0
2	PAX8	Driver	0	0	0	0	0	0	0	0	0	0	0	0	0	0	0	0	0	0	0	0	0	0	0	0	0	0	0	0	0	0	0
2	PHF6	Driver	0	0	0	0	0	0	0	0	0	0	0	0	0	0	0	0	0	0	0	0	0	0	0	0	0	0	0	0	0	0	0
2	POLD1	Driver	0	0	0	0	0	0	0	0	0	0	0	0	0	0	0	0	0	0	0	0	0	0	0	0	0	0	0	0	0	0	0
2	POU5F1	Driver	0	0	0	0	0	0	0	0	0	0	0	0	0	0	0	0	0	0	0	0	0	0	0	0	0	0	0	0	0	0	0
2	PPFIBP1	Driver	0	0	0	0	0	0	0	0	0	0	0	0	0	0	0	0	0	0	0	0	0	0	0	0	0	0	0	0	2	0	0
2	PRDM2	Driver	0	0	0	0	0	0	0	0	0	0	0	0	0	0	0	0	0	0	0	0	0	0	0	0	0	0	0	0	0	0	0
2	PTPN6	Driver	0	0	0	0	0	2	0	0	0	0	0	0	0	0	0	0	0	0	0	0	0	0	0	0	0	0	0	0	0	0	0
2	QKI	Driver	0	0	0	0	0	0	0	0	0	0	0	0	0	0	0	0	0	0	0	0	0	0	0	0	0	0	0	0	0	0	0
2	RAP1GDS1	Driver	0	0	0	0	0	0	0	0	0	0	0	0	0	0	0	0	0	0	0	0	0	0	0	0	0	0	0	0	2	0	0
2	RBM10	Driver	0	0	0	0	0	1	0	0	0	0	0	0	0	0	0	1	0	0	0	0	0	0	0	0	0	0	0	0	0	0	0
2	REL	Driver	0	0	0	0	0	0	0	0	0	0	0	0	0	0	0	0	0	0	0	0	0	0	0	0	0	0	0	0	0	0	0
2	RPL5	Driver	0	0	0	0	0	2	0	0	0	0	0	0	0	0	0	0	0	0	0	0	0	0	0	0	0	0	0	0	0	0	0
2	RRAGC	Driver	0	0	0	0	0	0	0	0	0	0	0	0	0	0	0	1	1	0	0	0	0	0	0	0	0	0	0	0	0	0	0
2	SDHC	Driver	0	0	0	0	0	0	0	0	0	0	0	0	0	0	0	0	0	0	0	0	0	0	0	2	0	0	0	0	0	0	0
2	SOX17	Driver	0	0	0	0	0	0	0	0	0	0	0	0	0	0	0	0	0	0	0	0	0	0	0	0	0	0	0	0	2	0	0
2	SRC	Driver	0	1	0	0	0	0	0	0	0	0	0	0	0	0	0	0	0	0	0	0	0	0	0	0	1	0	0	0	0	0	0
2	SRGAP3	Driver	0	0	0	0	0	0	0	0	0	0	0	0	0	0	0	2	0	0	0	0	0	0	0	0	0	0	0	0	0	0	0
2	STRN	Driver	0	0	0	0	0	0	0	0	0	0	0	0	0	0	0	0	0	0	0	0	0	0	0	0	0	0	0	0	0	0	0
2	TAL1	Driver	0	0	0	0	0	0	0	0	0	0	0	0	0	0	0	0	1	0	0	0	0	0	0	1	0	0	0	0	0	0	0
2	TERT	Driver	0	0	0	0	0	0	0	0	0	0	0	0	0	0	0	0	0	0	0	0	0	0	0	0	0	0	0	0	0	0	0
2	TNFRSF11A	Driver	0	0	0	0	0	0	0	0	0	0	0	0	0	0	0	0	0	0	0	0	0	0	0	0	0	0	0	0	2	0	0
2	TRIM24	Driver	0	0	0	0	0	0	0	0	0	0	0	0	0	0	0	0	0	0	0	0	0	0	0	0	0	0	0	0	0	0	0
2	WWTR1	Driver	0	0	0	0	0	0	0	0	0	0	0	0	0	0	0	0	0	0	0	0	0	0	0	0	0	0	0	0	0	0	0
2	ZNRF3	Driver	0	0	0	0	0	0	0	0	0	1	0	0	0	0	0	0	0	0	0	0	0	0	0	0	1	0	0	0	0	0	0
1	ARID2	Driver	0	0	0	0	0	0	0	0	0	0	0	0	0	0	0	1	0	0	0	0	0	0	0	0	0	0	0	0	0	0	0
1	BLM	Driver	0	1	0	0	0	0	0	0	0	0	0	0	0	0	0	0	0	0	0	0	0	0	0	0	0	0	0	0	0	0	0
1	BRD4	Driver	0	0	0	0	0	0	0	0	0	0	0	0	0	0	0	0	0	0	0	0	0	0	0	0	1	0	0	0	0	0	0
1	CBLC	Driver	0	0	0	0	0	0	0	0	0	0	0	0	0	0	0	0	1	0	0	0	0	0	0	0	0	0	0	0	0	0	0
1	CDK6	Driver	0	0	0	0	0	0	0	0	0	0	0	0	0	0	0	0	0	0	0	0	0	0	0	0	1	0	0	0	0	0	0
1	CHEK2	Driver	0	1	0	0	0	0	0	0	0	0	0	0	0	0	0	0	0	0	0	0	0	0	0	0	0	0	0	0	0	0	0
1	DDX5	Driver	0	0	0	0	0	0	0	0	0	0	0	1	0	0	0	0	0	0	0	0	0	0	0	0	0	0	0	0	0	0	0
1	EED	Driver	0	0	0	0	0	0	0	0	0	0	0	0	0	0	0	0	0	0	0	0	0	0	0	1	0	0	0	0	0	0	0
1	EIF4A2	Driver	0	1	0	0	0	0	0	0	0	0	0	0	0	0	0	0	0	0	0	0	0	0	0	0	0	0	0	0	0	0	0
1	ELF3	Driver	0	0	0	0	0	0	0	0	0	0	0	0	0	0	0	0	0	0	0	0	0	0	0	0	1	0	0	0	0	0	0
1	FAT1	Driver	0	0	0	0	0	0	0	0	0	0	0	0	0	0	0	0	0	0	0	0	0	0	0	0	1	0	0	0	0	0	0
1	FOXO4	Driver	0	0	0	0	0	0	0	0	0	0	0	0	0	0	0	1	0	0	0	0	0	0	0	0	0	0	0	0	0	0	0
1	FUBP1	Driver	0	0	0	0	0	0	0	0	0	0	0	0	0	0	0	1	0	0	0	0	0	0	0	0	0	0	0	0	0	0	0
1	GPC3	Driver	0	0	0	0	0	0	0	0	0	0	0	0	0	0	0	0	0	0	0	0	0	0	0	1	0	0	0	0	0	0	0
1	HEY1	Driver	0	0	0	0	0	0	0	0	0	0	0	0	0	0	1	0	0	0	0	0	0	0	0	0	0	0	0	0	0	0	0
1	IFNGR1	Driver	0	0	0	0	0	0	0	0	0	0	0	0	0	0	0	0	0	0	0	0	0	0	0	0	1	0	0	0	0	0	0
1	ITK	Driver	0	0	0	0	0	0	0	0	0	1	0	0	0	0	0	0	0	0	0	0	0	0	0	0	0	0	0	0	0	0	0
1	KLF3	Driver	0	0	0	0	0	0	0	0	0	0	0	0	0	0	0	0	0	0	0	0	0	0	0	0	1	0	0	0	0	0	0
1	KLF6	Driver	0	0	0	0	0	0	0	0	0	0	0	0	0	0	0	0	0	0	0	0	0	0	0	0	1	0	0	0	0	0	0
1	LEF1	Driver	0	0	0	0	0	0	0	0	0	0	0	0	0	0	0	1	0	0	0	0	0	0	0	0	0	0	0	0	0	0	0
1	MAEA	Driver	0	0	0	0	0	0	0	0	0	0	0	0	0	0	0	0	0	0	0	0	0	0	0	0	1	0	0	0	0	0	0
1	MLLT10	Driver	0	0	0	0	0	0	0	0	0	0	0	0	0	0	0	1	0	0	0	0	0	0	0	0	0	0	0	0	0	0	0
1	NCOA2	Driver	0	0	0	0	0	0	0	0	0	1	0	0	0	0	0	0	0	0	0	0	0	0	0	0	0	0	0	0	0	0	0
1	NUP214	Driver	0	0	0	0	0	0	0	0	0	0	0	0	0	0	0	0	1	0	0	0	0	0	0	0	0	0	0	0	0	0	0
1	POU2F2	Driver	0	0	1	0	0	0	0	0	0	0	0	0	0	0	0	0	0	0	0	0	0	0	0	0	0	0	0	0	0	0	0
1	ROS1	Driver	0	0	0	0	0	0	0	0	0	0	0	0	0	0	0	0	0	0	0	0	0	0	0	0	1	0	0	0	0	0	0
1	SBDS	Driver	0	0	0	0	0	0	0	0	0	0	0	0	0	0	0	0	0	0	0	0	0	0	0	0	1	0	0	0	0	0	0
1	SETD1B	Driver	0	0	0	0	0	1	0	0	0	0	0	0	0	0	0	0	0	0	0	0	0	0	0	0	0	0	0	0	0	0	0
1	SLC45A3	Driver	0	0	0	0	0	0	0	0	0	0	0	0	0	0	0	0	0	0	0	0	0	0	0	1	0	0	0	0	0	0	0
1	TNFAIP3	Driver	0	0	0	0	0	1	0	0	0	0	0	0	0	0	0	0	0	0	0	0	0	0	0	0	0	0	0	0	0	0	0
1	TOP1	Driver	0	0	0	0	0	0	0	0	0	0	0	0	0	0	0	0	0	0	0	0	0	0	0	0	0	0	0	0	1	0	0
1	WAS	Driver	0	0	0	0	0	0	0	0	0	1	0	0	0	0	0	0	0	0	0	0	0	0	0	0	0	0	0	0	0	0	0
1	WRN	Driver	0	0	0	0	0	0	0	0	0	0	0	0	0	0	0	1	0	0	0	0	0	0	0	0	0	0	0	0	0	0	0
1	ZBTB7A	Driver	0	0	0	0	0	0	0	0	0	0	0	0	0	0	0	0	0	0	0	0	0	0	0	0	0	0	0	0	1	0	0
109	CACNA1E	Non-driver	0	0	1	0	1	0	0	0	0	0	0	0	0	0	4	3	1	0	0	0	0	0	0	22	5	0	0	0	12	0	0
75	RYR2	Non-driver	0	0	1	0	0	2	0	1	2	3	0	0	0	0	0	10	6	0	0	0	0	0	0	7	3	0	0	0	5	0	0
70	SCN5A	Non-driver	0	0	0	0	0	2	0	0	0	0	0	0	0	0	1	1	0	0	0	0	0	0	0	24	4	0	0	0	3	0	0
70	TTN	Non-driver	0	0	0	0	0	0	0	0	0	3	1	0	0	0	0	3	5	0	0	0	0	0	0	25	3	0	0	0	4	0	0
61	COL11A1	Non-driver	0	0	0	0	0	1	0	0	0	3	0	0	0	0	2	5	3	0	2	0	1	0	0	10	2	0	0	0	5	0	0
55	TENM1	Non-driver	0	0	0	0	0	3	0	0	0	1	0	0	0	0	2	2	3	0	0	0	0	0	0	8	2	0	0	0	8	0	0
53	FBN1	Non-driver	0	0	0	0	0	1	0	0	0	1	0	1	0	0	0	1	4	0	0	0	0	0	0	4	3	0	0	0	4	0	0
53	FLNA	Non-driver	0	2	1	0	0	4	0	0	2	0	0	0	0	2	0	2	0	0	1	0	0	0	0	5	3	0	0	0	11	0	0
53	RYR1	Non-driver	0	1	0	0	0	2	0	0	0	1	0	0	0	0	0	1	2	0	0	0	1	0	0	3	1	0	0	0	6	0	0
51	TENM3	Non-driver	0	1	0	0	0	4	0	0	0	0	0	0	0	0	1	1	0	0	0	0	0	0	0	4	5	0	0	0	9	0	0
51	TRPC5	Non-driver	0	0	0	0	1	2	0	0	0	0	0	0	0	0	0	1	0	0	0	0	0	0	0	14	2	0	0	0	8	0	0
49	MYH2	Non-driver	0	0	0	0	0	0	0	0	0	1	0	0	0	0	0	4	2	0	0	0	0	0	0	14	4	0	0	0	1	0	0
47	HCFC1	Non-driver	0	0	0	0	0	2	0	0	0	2	0	0	0	0	0	1	2	0	0	0	0	0	0	8	0	0	0	0	2	0	0
47	NIPBL	Non-driver	0	0	1	0	0	3	0	0	0	2	0	0	0	0	0	0	0	0	0	0	1	0	0	0	5	0	0	0	9	0	0
45	COL5A1	Non-driver	0	0	0	0	0	3	0	0	0	1	0	0	0	0	2	2	0	0	0	0	0	0	0	10	0	0	0	0	5	0	0
45	SACS	Non-driver	0	3	1	0	0	1	0	0	0	0	0	0	0	0	0	1	0	0	0	0	0	0	0	7	3	0	0	0	11	0	0
43	HUWE1	Non-driver	0	0	0	0	0	3	0	0	0	2	0	0	0	0	1	0	0	0	0	0	0	0	0	5	0	0	0	0	11	0	0
43	NRXN3	Non-driver	0	0	0	0	1	0	0	0	0	0	0	0	0	0	0	0	3	0	0	0	0	0	0	7	1	0	0	0	8	0	0
41	TRPC4	Non-driver	0	0	0	0	0	2	0	0	0	0	0	0	0	0	0	4	0	0	0	0	0	0	0	14	0	0	0	0	4	0	0
40	CHD7	Non-driver	0	1	0	0	0	2	0	0	0	2	0	0	0	0	0	1	2	0	0	0	0	0	0	3	4	0	0	0	7	0	0
40	NALCN	Non-driver	0	0	0	0	0	1	0	1	0	0	0	0	0	0	0	3	0	0	0	0	0	0	0	0	4	0	0	0	9	0	0
40	SCN1A	Non-driver	0	1	0	0	0	1	0	0	0	1	1	1	0	0	0	1	0	0	0	0	1	0	0	9	1	0	0	0	3	0	0
39	COL4A5	Non-driver	0	0	1	0	0	0	0	0	0	0	0	0	0	0	1	0	0	0	0	0	0	0	0	11	3	0	0	0	5	0	0
39	KIAA2022	Non-driver	0	0	0	0	0	1	0	0	0	0	0	0	0	0	0	1	3	0	0	0	0	0	0	7	4	0	0	0	2	0	0
39	KMT2B	Non-driver	0	0	0	0	0	5	0	0	0	0	0	0	0	0	0	0	2	0	0	0	0	0	0	6	3	0	0	0	6	0	0
39	PRPF8	Non-driver	0	0	0	0	0	3	0	0	0	1	0	0	0	0	0	0	0	0	0	0	0	0	0	2	0	0	0	0	9	0	0
39	SLIT2	Non-driver	0	0	0	0	0	2	0	0	0	0	0	0	0	0	0	4	1	0	0	0	0	0	0	4	4	0	0	0	5	0	0
38	GRM7	Non-driver	0	0	0	0	0	2	0	0	0	0	0	0	0	0	0	1	0	0	0	0	0	0	0	11	1	0	0	0	6	0	0
37	SCN2A	Non-driver	0	0	1	0	0	0	0	0	0	0	0	0	0	0	0	1	3	0	0	0	0	0	0	5	4	0	0	0	5	0	0
37	SLITRK4	Non-driver	0	0	0	0	0	0	0	2	0	0	0	0	0	0	0	0	0	0	0	0	0	0	0	7	0	0	0	0	5	0	0
36	GABRB3	Non-driver	0	0	0	0	1	2	0	1	0	2	0	0	0	0	0	0	1	0	0	0	0	0	0	3	3	0	0	0	5	0	0
36	PHEX	Non-driver	0	0	0	0	0	0	0	0	0	1	0	0	0	0	0	0	2	0	0	0	0	0	0	1	1	0	0	0	11	0	0
35	GRIA3	Non-driver	0	0	0	0	0	0	0	0	0	1	0	0	0	0	0	0	0	0	0	0	1	0	0	9	1	0	0	0	8	0	0
35	KCNQ5	Non-driver	0	0	1	0	0	2	0	0	0	0	0	0	0	0	0	0	1	0	0	0	0	0	0	5	2	0	0	0	1	0	0
35	RYR3	Non-driver	0	0	0	0	0	1	0	0	0	0	0	0	0	0	0	2	2	0	0	0	0	0	0	3	0	0	0	0	6	0	0
35	SULF1	Non-driver	0	1	0	0	0	4	0	1	0	1	0	0	0	0	0	0	1	0	0	0	0	0	0	4	2	0	0	0	14	0	0
34	GABRA3	Non-driver	0	0	0	0	0	1	0	0	0	0	0	0	0	0	0	3	0	0	0	0	0	0	0	11	0	0	0	0	6	0	0
34	KCNH2	Non-driver	0	0	0	0	0	0	0	0	0	0	0	0	0	0	0	1	0	0	0	0	0	0	0	4	2	0	0	0	6	0	0
33	UNC13C	Non-driver	0	0	0	0	0	3	0	0	0	0	0	0	0	0	0	0	0	0	0	0	0	0	0	12	1	0	0	0	6	0	0
32	ATP1A2	Non-driver	0	1	0	0	0	0	0	0	0	0	1	0	0	0	0	1	1	0	0	0	0	0	0	3	2	0	0	0	3	0	0
32	CACNA1C	Non-driver	0	0	0	0	0	1	0	0	0	0	0	0	0	0	0	0	0	0	0	0	0	0	0	1	2	0	0	0	11	0	0
32	DMD	Non-driver	0	0	1	1	0	0	0	0	0	1	0	0	0	0	0	2	0	0	0	0	0	0	0	0	2	0	0	0	6	0	0
32	DYNC1H1	Non-driver	0	0	1	0	0	1	0	0	0	2	0	0	0	0	0	0	0	0	0	0	0	0	0	1	3	0	0	0	3	0	0
32	FBN2	Non-driver	0	0	0	0	1	0	0	0	0	1	0	0	0	0	0	3	4	0	0	0	0	0	0	6	0	0	0	0	2	0	0
31	CACNA1A	Non-driver	0	0	0	0	0	0	0	0	0	1	0	0	0	0	0	1	1	0	0	0	0	0	0	6	4	0	0	0	1	0	0
31	CHD8	Non-driver	0	0	0	0	0	1	0	0	0	0	0	1	0	0	0	2	0	0	0	0	0	0	0	1	2	0	0	0	10	0	0
31	PLXNA3	Non-driver	0	0	0	0	0	1	0	0	0	0	0	0	0	0	0	0	2	0	0	0	0	0	0	0	2	0	0	0	2	0	0
30	CHD6	Non-driver	0	0	0	0	0	1	0	0	0	1	0	0	0	0	0	2	1	0	0	0	0	0	0	9	2	0	0	0	0	0	0
30	COL5A2	Non-driver	0	0	0	0	0	0	0	0	0	2	0	0	0	0	1	6	4	0	0	0	0	0	0	7	0	0	0	0	0	0	0
30	CSMD2	Non-driver	0	0	0	0	0	0	0	1	0	1	0	0	0	0	0	2	0	0	0	0	0	0	0	10	1	0	1	0	4	0	0
30	MYH7	Non-driver	0	0	0	0	0	4	0	1	0	2	0	0	0	0	0	1	0	0	0	0	0	0	0	5	1	0	0	0	3	0	0
29	ATP8A2	Non-driver	0	0	0	0	0	2	0	0	0	0	0	0	0	0	0	0	2	0	0	0	0	2	0	1	0	0	0	0	7	0	0
29	POLR2B	Non-driver	0	1	0	0	0	0	0	0	0	0	1	0	0	0	0	1	0	0	0	0	0	0	0	1	1	0	0	0	4	0	0
28	ANK2	Non-driver	0	0	0	0	0	4	0	0	0	0	0	0	0	0	1	6	1	0	0	0	0	0	0	3	0	0	0	0	2	0	0
28	GRID2	Non-driver	0	0	0	0	0	0	0	0	0	3	0	0	0	0	0	1	2	0	0	0	0	0	0	5	0	0	0	0	4	0	0
28	HCN4	Non-driver	0	0	0	0	0	3	0	0	0	1	0	0	0	0	0	1	1	0	0	0	0	0	0	4	1	0	0	0	3	0	0
28	KCNH1	Non-driver	0	0	0	0	0	0	0	0	0	0	0	0	0	0	0	0	0	0	0	0	0	0	0	1	0	0	0	0	5	0	0
28	LRP2	Non-driver	0	0	0	0	0	0	0	1	2	1	0	0	0	0	0	2	5	0	0	0	0	0	0	3	2	0	0	0	3	0	0
28	PCDH19	Non-driver	0	0	0	0	0	1	0	0	0	1	0	0	0	0	0	0	1	0	0	0	0	1	0	3	2	0	0	0	3	0	0
28	PXDN	Non-driver	0	0	0	0	0	2	0	0	0	0	1	0	0	0	0	1	0	0	0	0	0	0	0	0	0	0	0	0	0	0	0
28	SCN9A	Non-driver	0	0	0	0	0	1	0	0	0	0	0	0	0	0	0	0	0	0	0	0	0	0	0	3	2	0	0	0	2	0	0
27	COL1A2	Non-driver	0	3	0	1	0	0	0	0	2	0	0	0	0	0	0	2	0	0	0	0	0	0	0	3	2	0	0	0	0	0	0
27	COL6A3	Non-driver	0	0	0	0	0	4	0	0	0	1	0	1	0	0	0	0	1	0	0	0	1	0	0	2	1	0	1	0	0	0	0
27	EDIL3	Non-driver	0	1	0	0	0	0	0	0	0	2	2	0	0	0	0	2	1	0	0	0	0	0	0	4	0	0	0	0	3	0	0
27	FLNC	Non-driver	0	0	0	0	0	0	0	0	0	1	0	0	0	0	0	1	3	0	0	0	0	0	0	2	1	0	0	0	0	0	0
27	ITPR1	Non-driver	0	0	0	0	0	0	0	0	0	0	0	0	0	0	3	0	2	0	0	0	1	0	0	1	3	0	0	0	7	0	0
27	TRIP12	Non-driver	0	1	0	0	0	2	0	0	0	0	0	0	0	0	0	0	2	0	0	0	0	0	0	0	3	0	0	0	5	0	0
26	ATP1A3	Non-driver	0	0	0	0	0	1	0	0	0	1	0	0	0	0	1	1	1	0	0	0	0	0	0	1	3	0	0	0	2	0	0
26	ATP2C1	Non-driver	0	0	0	0	0	0	0	0	0	1	0	0	0	0	0	0	2	0	0	0	0	0	0	4	3	0	0	0	8	0	0
26	COL4A1	Non-driver	0	1	1	0	0	0	0	0	0	2	0	1	0	0	1	4	2	0	0	0	0	0	0	1	3	0	0	0	2	0	0
26	HEPH	Non-driver	0	0	0	0	0	0	0	0	0	1	0	0	0	0	0	3	2	0	0	0	0	0	0	3	0	0	0	0	7	0	0
26	SCN8A	Non-driver	0	0	1	0	0	1	0	0	0	0	0	0	0	0	0	1	1	0	0	0	1	0	0	6	0	0	0	0	1	0	0
25	ABCA4	Non-driver	0	0	0	0	0	0	0	0	0	0	0	0	0	0	0	0	0	0	0	0	0	0	0	5	1	0	0	0	7	0	0
25	ABCC1	Non-driver	0	1	0	0	0	1	0	0	0	1	0	0	0	0	0	0	1	0	0	0	0	1	0	4	0	0	0	0	6	0	0
25	GABRA1	Non-driver	0	1	0	0	0	1	0	0	0	1	0	0	0	0	2	1	1	0	0	0	0	0	0	3	0	0	0	0	5	0	0
25	GPR98	Non-driver	0	0	0	0	0	0	0	0	0	1	0	0	0	0	1	0	0	0	0	0	0	0	0	9	4	0	0	0	0	0	0
25	LRP5	Non-driver	0	0	1	0	0	0	0	0	0	3	0	3	0	0	0	0	4	0	0	0	0	0	0	5	3	0	0	0	0	0	0
25	MTM1	Non-driver	0	0	0	0	1	0	0	0	0	0	0	0	0	0	1	0	0	0	0	0	0	0	0	0	1	0	0	0	9	0	0
25	TRPS1	Non-driver	0	1	1	0	0	3	0	0	0	0	0	0	0	0	0	1	1	0	0	0	0	0	0	0	1	0	0	0	2	0	0
24	ACTC1	Non-driver	0	0	0	0	1	0	0	0	0	2	0	0	0	0	0	0	2	0	0	0	0	0	0	7	0	0	0	0	2	0	0
24	COL3A1	Non-driver	0	0	0	0	0	2	0	0	0	0	0	0	0	0	1	1	0	0	0	0	0	0	0	10	1	0	0	0	0	0	0
24	COL4A3	Non-driver	0	1	0	0	0	0	0	0	0	0	0	0	0	0	0	0	1	0	0	0	0	0	0	13	0	0	0	0	0	0	0
24	COL6A2	Non-driver	0	0	0	0	0	4	0	0	0	0	0	0	0	0	0	0	0	0	0	0	0	0	0	5	1	0	0	0	2	0	0
24	CUL1	Non-driver	0	3	0	2	0	0	0	0	0	0	1	0	0	0	0	0	2	0	0	0	0	0	0	0	3	0	0	0	0	0	0
24	DCLK1	Non-driver	0	0	0	0	0	2	0	0	0	1	0	0	0	0	0	0	0	0	0	0	0	0	0	2	1	0	0	0	3	0	0
24	DST	Non-driver	0	0	0	0	0	0	0	0	0	0	1	0	0	0	0	4	0	0	0	0	0	0	0	0	1	0	0	0	5	0	0
24	ENC1	Non-driver	0	0	1	0	0	0	0	0	0	1	0	0	0	0	0	0	0	0	0	0	0	0	0	2	0	0	0	0	3	0	0
24	KCNA3	Non-driver	0	0	0	0	0	2	0	0	0	0	0	0	0	0	0	0	1	0	0	0	0	0	0	0	2	0	0	0	7	0	0
24	KCNB2	Non-driver	0	0	0	0	0	0	0	0	0	0	0	0	0	0	0	0	0	0	0	0	1	0	0	16	0	0	0	0	2	0	0
24	LRP4	Non-driver	0	1	0	0	0	0	0	0	0	1	0	0	0	0	0	1	1	0	0	0	0	0	0	1	0	0	0	0	2	0	0
24	MED13	Non-driver	0	1	1	0	0	2	0	0	0	0	1	0	0	0	0	0	0	0	0	0	0	0	0	0	0	0	0	0	0	0	0
23	COL4A4	Non-driver	0	0	0	0	0	0	0	0	2	1	0	1	0	0	0	0	0	0	0	0	0	0	0	13	1	0	0	0	0	0	0
23	DNER	Non-driver	0	0	0	0	0	3	0	0	0	0	0	0	0	0	0	3	2	0	0	0	0	0	0	2	0	0	0	0	6	0	0
23	EPHB1	Non-driver	0	0	0	0	0	0	0	1	0	0	0	0	0	0	0	0	2	0	0	0	0	0	0	3	0	0	0	0	8	0	0
23	GLRA2	Non-driver	0	0	1	0	0	1	0	0	0	0	0	0	0	0	0	1	2	0	0	0	1	0	0	0	0	0	0	0	7	0	0
23	HCN1	Non-driver	0	0	0	0	0	0	0	0	0	0	0	0	0	0	0	4	3	0	0	0	0	0	0	3	2	0	0	0	6	0	0
23	HELZ	Non-driver	0	1	0	0	0	0	0	0	0	0	0	1	0	0	0	0	1	0	0	0	0	0	0	0	2	0	0	0	4	0	0
23	KCNJ3	Non-driver	0	0	0	0	0	0	0	0	0	1	0	0	0	0	2	1	2	0	0	0	0	0	0	3	2	0	0	0	2	0	0
23	KIF1A	Non-driver	0	0	0	0	0	0	0	0	0	0	0	0	0	0	0	0	0	0	0	0	1	0	0	1	0	0	0	0	2	0	0
23	MTMR1	Non-driver	0	0	0	0	0	2	0	0	0	0	0	0	0	0	0	0	2	0	0	0	0	0	0	0	0	0	0	0	9	0	0
23	PIK3C3	Non-driver	0	0	0	0	0	0	0	0	0	0	0	0	0	0	0	1	0	0	0	0	0	0	0	2	2	0	0	0	3	0	0
23	POLR3B	Non-driver	0	0	0	0	0	0	0	1	0	0	0	0	0	0	0	0	0	0	0	0	0	0	0	5	1	0	0	0	8	0	0
22	ACTB	Non-driver	0	5	0	0	0	1	0	0	0	0	0	2	0	0	0	0	2	0	0	0	0	0	0	0	0	0	0	0	0	0	0
22	ADCY1	Non-driver	0	0	0	0	0	0	0	0	0	3	0	0	0	0	0	2	0	0	0	0	0	0	0	4	0	0	0	0	0	0	0
22	CLCN5	Non-driver	0	0	0	0	0	0	0	0	0	0	0	0	0	0	1	0	0	0	1	0	0	0	0	5	0	0	0	0	3	0	0
22	KLHL13	Non-driver	0	0	0	0	0	1	0	0	0	0	0	0	0	0	0	0	0	0	0	0	0	0	0	5	0	0	0	0	7	0	0
22	SIPA1L1	Non-driver	0	0	0	0	0	0	0	0	0	0	0	0	0	0	0	0	0	0	0	0	0	2	0	3	1	0	0	0	8	0	0
21	ABCB1	Non-driver	0	0	0	0	0	0	0	0	0	0	0	0	0	0	0	1	0	0	0	0	0	0	0	5	0	0	0	0	0	0	0
21	ANK3	Non-driver	0	0	0	0	0	1	0	0	0	0	0	0	0	0	0	2	0	0	0	0	0	0	0	3	0	0	0	0	4	0	0
21	ATP11C	Non-driver	0	0	0	0	0	0	0	0	0	1	0	0	0	0	1	1	0	0	0	0	0	0	0	2	1	0	0	0	3	0	0
21	CNGA2	Non-driver	0	0	0	0	0	0	0	0	0	0	0	0	0	0	0	0	1	0	0	0	0	0	0	2	1	0	0	0	4	0	0
21	CPS1	Non-driver	0	0	0	0	0	1	0	0	0	0	0	0	0	0	0	1	1	0	0	0	0	0	0	6	1	0	0	0	1	0	0
21	EPB41L3	Non-driver	0	0	0	0	0	0	0	0	0	0	0	1	0	0	0	0	2	0	0	0	0	0	0	0	0	0	0	0	5	0	0
21	FLRT2	Non-driver	0	0	0	0	0	0	0	0	0	0	0	0	0	0	0	0	0	0	0	0	0	0	0	4	6	0	0	0	2	0	0
21	KIF26B	Non-driver	0	0	0	0	0	1	0	0	0	1	0	0	0	0	0	0	0	0	0	0	0	0	0	0	3	0	0	0	3	0	0
21	KIF5C	Non-driver	0	0	0	0	0	0	0	0	0	1	0	0	0	0	0	0	0	0	0	0	0	0	0	7	1	0	0	0	5	0	0
20	ABCC5	Non-driver	0	0	0	0	0	2	0	0	0	1	0	0	0	0	0	2	0	0	0	0	1	0	0	4	0	0	1	0	2	0	0
20	CASR	Non-driver	0	0	0	0	0	0	0	0	0	0	0	0	0	0	0	0	0	0	0	0	0	0	0	7	0	0	0	0	4	0	0
20	COL4A2	Non-driver	0	1	0	0	0	1	0	0	0	0	0	1	0	0	0	3	0	0	0	0	0	0	0	2	1	0	0	0	0	0	0
20	COL4A6	Non-driver	0	0	0	0	0	1	0	0	0	0	0	0	0	0	0	3	1	0	0	0	0	0	0	2	1	0	0	0	4	0	0
20	CYBB	Non-driver	0	0	0	0	0	0	0	0	0	0	0	0	0	0	0	3	1	0	0	0	0	0	0	2	1	0	0	0	6	0	0
20	DIAPH2	Non-driver	0	2	0	0	0	0	0	0	0	0	0	0	0	0	0	0	0	0	0	0	0	0	0	0	0	0	0	0	8	0	0
20	DISP1	Non-driver	0	0	0	0	0	2	0	0	0	0	0	0	0	0	0	2	1	0	0	0	0	0	0	0	0	0	0	0	4	0	0
20	DPYD	Non-driver	0	0	0	0	0	0	0	0	0	1	0	0	0	0	1	0	0	0	0	0	0	0	0	13	0	0	0	0	0	0	0
20	EFTUD2	Non-driver	0	0	0	0	0	1	0	0	0	1	0	0	0	0	0	2	0	0	0	0	0	0	0	1	3	0	1	0	1	0	0
20	GRID1	Non-driver	0	0	1	0	0	0	0	0	0	1	0	0	0	0	0	1	0	0	0	0	0	0	0	2	0	0	0	0	0	0	0
20	IL1RAPL2	Non-driver	0	0	0	0	0	0	0	0	0	0	0	0	0	0	0	1	1	0	0	0	0	0	0	3	0	0	0	0	6	0	0
20	ITPR3	Non-driver	0	0	0	0	0	0	0	0	0	0	0	0	0	2	0	0	0	0	0	0	0	0	0	2	1	0	0	0	2	0	0
20	KCNJ12	Non-driver	0	0	0	0	0	0	0	0	0	0	0	0	0	0	0	1	0	0	0	0	0	0	0	1	0	0	0	0	3	0	0
20	KCNN2	Non-driver	0	0	0	0	0	0	0	0	0	0	0	0	0	0	0	1	0	0	0	0	0	0	0	0	2	0	0	0	5	0	0
20	MED23	Non-driver	0	0	2	0	0	1	0	0	0	0	0	0	0	0	1	0	0	0	0	0	1	0	0	0	1	0	0	0	6	0	0
20	OGT	Non-driver	0	0	0	0	0	2	0	0	0	0	0	0	0	0	0	0	0	0	0	0	0	0	0	1	0	0	0	0	8	0	0
20	PLCL2	Non-driver	0	1	0	0	0	0	0	0	0	1	0	0	0	0	0	1	0	0	0	0	0	0	0	11	0	0	0	0	2	0	0
20	PLEC	Non-driver	0	0	0	0	0	1	0	0	0	0	0	2	0	0	0	0	0	0	0	0	0	0	0	0	1	0	0	0	2	0	0
20	TGFBR1	Non-driver	0	0	1	0	0	5	0	0	0	0	0	0	0	0	1	0	0	0	0	0	0	0	0	0	0	0	0	0	4	0	0
20	VANGL2	Non-driver	0	0	1	0	0	0	0	0	0	0	0	0	0	0	0	0	0	0	0	0	0	0	0	2	1	0	0	0	3	0	0
20	ZFHX4	Non-driver	0	0	0	0	0	0	0	0	0	0	0	0	0	0	0	3	3	0	0	0	0	0	0	6	0	0	0	0	4	0	0
19	ABCB4	Non-driver	0	0	0	0	0	0	0	0	0	1	0	0	0	0	0	0	0	0	0	0	0	0	0	1	1	0	0	0	2	0	0
19	ADCY5	Non-driver	0	0	0	0	0	1	0	0	0	0	0	0	0	0	0	1	0	0	0	0	0	0	0	1	0	0	0	0	0	0	0
19	ALAS2	Non-driver	0	0	0	0	0	0	0	0	0	0	0	0	0	0	0	0	0	0	0	0	0	0	0	2	2	0	0	0	6	0	0
19	BMPR2	Non-driver	0	1	0	0	0	3	0	0	0	1	0	0	0	0	0	1	0	0	0	0	0	0	0	2	0	0	0	0	1	0	0
19	COL12A1	Non-driver	0	0	0	0	0	1	0	0	0	0	0	0	0	0	0	0	3	0	0	0	0	0	0	2	1	0	0	0	1	0	0
19	DCX	Non-driver	0	0	0	0	0	0	0	0	0	0	0	0	0	0	0	1	1	0	0	0	0	0	0	2	1	0	0	0	2	0	0
19	DNAH5	Non-driver	0	0	0	0	0	0	0	0	0	0	0	0	0	0	0	0	0	0	0	0	0	0	0	11	0	0	0	0	1	0	0
19	F9	Non-driver	0	0	0	0	0	1	0	1	0	0	0	0	0	0	0	2	0	0	0	0	0	0	0	2	0	0	0	0	2	0	0
19	FMR1	Non-driver	0	0	0	0	0	0	0	0	0	0	0	0	0	0	0	0	0	0	0	0	0	0	0	1	0	0	0	0	6	0	0
19	GRM5	Non-driver	0	0	0	0	0	0	0	0	0	0	0	0	0	0	0	0	0	0	0	0	0	0	0	0	1	0	0	0	5	0	0
19	LPHN2	Non-driver	0	0	0	0	0	0	0	0	0	0	0	0	0	0	0	2	0	0	0	0	0	0	0	5	2	0	0	0	0	0	0
19	MACF1	Non-driver	0	0	0	0	0	2	0	0	0	0	0	1	0	0	0	1	0	0	0	0	1	0	0	5	1	0	0	0	3	0	0
19	MUSK	Non-driver	0	0	0	0	0	0	0	0	0	0	0	0	0	0	0	1	0	0	0	0	0	0	0	7	1	0	0	0	2	0	0
19	PAX1	Non-driver	0	0	0	0	0	0	0	0	0	1	0	0	0	0	0	1	0	0	0	0	0	0	0	4	0	0	0	0	5	0	0
19	PHKA1	Non-driver	0	0	0	0	1	0	0	0	0	0	0	0	0	0	0	0	1	0	0	0	0	0	0	4	0	0	0	0	4	0	0
19	RAG1	Non-driver	0	0	0	0	0	1	0	0	0	1	0	0	0	0	0	3	0	0	0	0	0	0	0	2	0	0	0	0	0	0	0
19	STXBP1	Non-driver	0	2	0	0	0	0	0	0	0	0	0	0	0	0	0	1	0	0	0	0	0	0	0	0	0	0	0	0	2	0	0
19	YME1L1	Non-driver	0	0	0	0	0	0	0	0	0	0	0	0	0	0	0	0	0	0	0	0	0	0	0	1	0	0	0	0	7	0	0
18	ABCA1	Non-driver	0	0	0	0	0	0	0	0	0	0	0	1	0	0	0	1	0	0	0	0	0	0	0	1	0	0	0	0	1	0	0
18	ACVRL1	Non-driver	0	0	0	0	0	2	0	0	2	0	0	0	0	0	0	1	2	0	0	0	0	0	0	1	0	0	0	0	2	0	0
18	ADCY8	Non-driver	0	0	0	0	0	0	0	0	0	0	0	0	0	0	0	0	0	0	0	0	0	0	0	8	1	0	0	0	0	0	0
18	AFF2	Non-driver	0	0	0	0	0	0	0	0	0	1	0	0	0	0	0	0	0	0	0	0	0	0	0	1	1	0	0	0	1	0	0
18	CLCN4	Non-driver	0	0	0	0	0	0	0	0	0	0	0	0	0	0	0	1	0	0	0	0	1	0	0	3	2	0	0	0	0	0	0
18	GABRG2	Non-driver	0	0	0	0	0	0	0	0	0	0	0	0	0	0	0	2	1	0	0	0	0	0	0	0	1	0	0	0	0	0	0
18	GLDC	Non-driver	0	1	0	0	0	0	0	0	0	0	0	0	0	0	0	0	1	0	0	0	1	0	0	0	1	0	0	0	2	0	0
18	HERC2	Non-driver	0	0	0	0	0	2	0	0	2	2	0	0	0	0	0	1	0	0	0	0	0	0	0	2	1	0	0	0	0	0	0
18	IL1RAPL1	Non-driver	0	0	0	0	0	1	0	0	0	0	0	0	0	0	0	2	0	0	0	0	0	0	0	0	1	0	0	0	8	0	0
18	INHBA	Non-driver	0	0	0	0	0	0	0	0	2	0	0	0	0	0	0	2	0	0	0	0	0	0	0	4	0	0	0	0	0	0	0
18	ITGB3	Non-driver	0	0	0	0	0	0	0	0	0	1	0	0	0	0	0	1	0	0	0	0	0	0	0	1	0	0	0	0	3	0	0
18	L1CAM	Non-driver	0	0	0	0	0	0	0	0	0	0	1	0	0	0	1	2	1	0	0	0	0	0	0	0	1	0	0	0	1	0	0
18	NLGN1	Non-driver	0	0	0	0	0	0	0	0	0	0	0	0	0	0	2	1	0	0	0	0	0	0	0	0	1	0	0	0	2	0	0
18	NPR2	Non-driver	0	0	0	0	1	2	0	0	0	0	0	0	0	0	0	0	0	0	0	0	0	0	0	2	0	0	0	0	4	0	0
18	POU3F4	Non-driver	0	0	0	0	0	0	0	0	0	1	0	1	0	0	0	2	0	0	0	0	0	0	0	0	0	0	0	0	4	0	0
18	ROBO1	Non-driver	0	0	0	0	0	0	0	0	0	1	0	2	0	0	0	2	0	0	0	0	0	0	0	0	1	0	0	0	6	0	0
18	SLC12A2	Non-driver	0	0	0	0	0	0	0	0	0	0	0	0	0	0	0	2	1	0	0	0	0	0	0	1	0	0	0	0	2	0	0
18	SLC4A2	Non-driver	0	0	0	0	0	2	0	0	0	2	0	0	0	0	0	0	2	0	0	0	0	0	0	2	1	0	0	0	0	0	0
18	SLC4A3	Non-driver	0	0	0	0	0	0	0	0	0	0	0	0	0	0	0	4	0	0	0	0	0	0	0	0	1	0	0	0	7	0	0
18	SLITRK2	Non-driver	0	0	0	0	0	0	0	0	0	0	0	0	0	0	0	1	0	0	0	0	0	0	0	0	0	0	0	0	7	0	0
18	SORL1	Non-driver	0	0	0	0	0	0	0	0	0	0	0	0	0	0	0	0	0	0	0	0	0	0	0	9	2	0	0	0	0	0	0
17	ANK1	Non-driver	0	0	1	0	0	0	0	0	0	0	0	0	0	0	0	2	0	0	0	0	0	0	0	1	2	0	0	0	0	0	0
17	ATP10A	Non-driver	0	0	0	0	0	1	0	0	0	0	0	0	0	0	0	0	1	0	0	0	0	0	0	2	2	0	0	0	2	0	0
17	CAD	Non-driver	0	0	0	0	0	0	0	0	0	0	0	0	0	0	0	1	0	0	0	0	0	0	0	1	0	0	0	0	4	0	0
17	CFTR	Non-driver	0	0	0	0	0	0	0	0	0	0	0	0	0	0	0	1	1	0	0	0	0	0	0	11	0	0	0	0	2	0	0
17	DYSF	Non-driver	0	1	0	0	0	3	0	0	0	0	0	0	0	0	0	0	0	0	0	0	0	0	0	3	1	0	0	0	0	0	0
17	EP400	Non-driver	0	1	0	0	0	0	0	0	0	2	0	0	0	0	0	1	0	0	0	0	0	0	0	1	0	0	0	0	4	0	0
17	GRIA1	Non-driver	0	0	0	0	0	2	0	0	0	0	0	0	0	0	0	1	0	0	0	0	0	0	0	2	0	0	0	0	6	0	0
17	GRM8	Non-driver	0	0	0	0	0	1	0	0	0	0	0	0	0	0	0	1	1	0	0	0	0	0	0	4	0	0	0	0	1	0	0
17	INSR	Non-driver	0	0	0	0	0	0	0	0	0	0	0	0	0	0	0	1	1	0	0	0	0	0	0	2	0	0	0	0	6	0	0
17	KIF16B	Non-driver	0	0	0	0	0	0	0	0	0	0	0	0	0	0	0	0	0	0	0	0	0	0	0	2	2	0	0	0	2	0	0
17	KIF1B	Non-driver	0	1	0	0	0	2	0	0	0	1	0	0	0	0	0	0	0	0	0	0	0	0	0	4	0	0	0	0	2	0	0
17	KIF5A	Non-driver	0	1	0	0	0	0	0	0	0	0	0	0	0	0	1	0	0	0	0	0	0	0	0	3	0	0	0	0	4	0	0
17	KLHL24	Non-driver	0	0	0	0	0	1	0	0	0	0	0	0	0	0	0	0	0	0	0	0	0	0	0	0	1	0	0	0	4	0	0
17	LRP12	Non-driver	0	0	1	0	0	1	0	0	0	0	0	0	0	0	1	1	0	0	0	0	0	0	0	0	2	0	0	0	8	0	0
17	OLFM1	Non-driver	0	0	0	0	0	2	0	0	0	1	0	0	0	0	0	1	0	0	0	0	0	0	0	0	0	0	0	0	2	0	0
17	OTC	Non-driver	0	0	0	0	0	3	0	0	0	0	0	0	0	0	0	1	1	0	0	0	0	0	0	1	1	0	0	0	3	0	0
17	PTPN14	Non-driver	0	0	0	0	0	0	0	0	0	0	0	0	0	0	0	0	1	0	0	0	0	0	0	0	1	0	0	0	10	0	0
17	SNRNP200	Non-driver	0	0	0	0	0	0	0	0	0	2	0	0	0	0	0	0	0	0	0	0	0	0	0	0	0	0	0	0	6	0	0
17	TENM2	Non-driver	0	0	0	0	0	0	0	0	0	0	0	0	0	0	0	2	1	0	0	0	0	0	0	1	2	0	2	0	4	0	0
17	TUBA1A	Non-driver	0	0	1	0	0	2	0	0	0	0	0	0	0	0	0	1	0	0	0	0	0	0	0	2	3	0	0	0	2	0	0
16	ABCA5	Non-driver	0	0	0	0	0	0	0	0	0	1	0	0	0	0	1	0	1	0	0	0	0	2	0	0	0	0	0	0	6	0	0
16	ABCC9	Non-driver	0	1	0	0	0	0	0	0	0	0	0	0	0	0	0	0	1	0	0	0	0	0	0	1	1	0	0	0	5	0	0
16	APP	Non-driver	0	0	1	0	1	0	0	0	0	0	0	0	0	0	0	1	1	0	0	0	0	0	0	0	1	0	0	0	5	0	0
16	ATP2A2	Non-driver	0	0	0	0	0	3	0	0	0	1	0	0	0	0	0	1	0	0	0	0	0	0	0	3	0	0	0	0	2	0	0
16	CDKL5	Non-driver	0	0	0	0	0	0	0	0	0	0	0	0	0	0	0	0	2	0	0	0	0	0	0	4	0	0	0	0	5	0	0
16	EPHA4	Non-driver	0	0	0	0	0	0	0	0	0	0	0	0	0	0	0	1	0	0	0	0	0	0	0	3	0	0	0	0	5	0	0
16	GABRE	Non-driver	0	0	0	0	0	1	0	0	0	0	0	0	0	0	0	1	1	0	0	0	0	0	0	9	0	0	0	0	1	0	0
16	GNE	Non-driver	0	0	0	0	0	1	0	0	0	0	0	0	0	0	0	0	0	0	0	0	0	0	0	0	1	0	0	0	5	0	0
16	KCND2	Non-driver	0	0	0	0	0	0	0	0	0	1	0	0	0	0	2	0	0	0	0	0	0	0	0	3	0	0	0	0	2	0	0
16	KCNH6	Non-driver	0	0	0	0	0	1	0	0	0	0	1	0	0	0	0	0	0	0	0	0	0	0	0	0	0	0	0	0	0	0	0
16	KCNQ2	Non-driver	0	0	0	0	0	0	0	0	0	1	0	0	0	0	0	2	0	0	0	0	0	0	0	0	0	0	0	0	3	0	0
16	MED13L	Non-driver	0	0	0	0	0	0	0	0	0	0	0	0	0	0	0	2	0	0	0	0	0	0	0	4	0	0	0	0	6	0	0
16	MYO15A	Non-driver	0	0	0	0	0	0	0	0	0	2	0	0	0	0	0	0	0	0	0	0	0	0	0	2	1	0	0	0	2	0	0
16	PRKCB	Non-driver	0	2	0	0	0	0	0	0	0	1	0	0	0	0	0	0	1	0	0	0	0	0	0	0	0	0	0	0	1	0	0
16	RBBP7	Non-driver	0	1	0	0	0	4	0	0	0	0	0	0	0	0	0	0	0	0	0	0	0	0	0	0	1	0	0	0	4	0	0
16	SLC4A8	Non-driver	0	0	0	0	0	0	0	0	0	0	0	0	0	0	0	0	0	0	0	0	0	0	0	8	0	0	0	0	0	0	0
16	TBX22	Non-driver	0	0	0	0	0	0	0	0	0	0	0	0	0	0	0	0	0	0	0	0	0	0	0	4	1	0	0	0	9	0	0
16	TRPC1	Non-driver	0	0	0	0	0	0	0	0	0	0	0	0	0	0	0	0	2	0	0	0	0	0	0	0	2	0	0	0	5	0	0
16	WDFY3	Non-driver	0	0	1	0	0	0	0	0	0	2	0	0	0	0	0	2	0	0	0	0	0	0	0	3	1	0	0	0	3	0	0
16	WFS1	Non-driver	0	0	0	0	0	0	0	0	0	0	0	1	0	0	0	0	0	0	0	0	0	0	0	2	3	0	0	0	4	0	0
16	WHSC1	Non-driver	0	0	0	0	0	0	0	0	0	0	0	0	0	0	0	0	0	0	0	0	0	0	0	2	2	0	0	0	4	0	0
15	ABCC8	Non-driver	0	2	0	0	0	0	0	0	0	0	0	0	0	0	0	0	0	0	0	0	0	0	0	0	0	0	0	0	4	0	0
15	ADARB1	Non-driver	0	0	0	0	0	1	0	0	0	1	0	0	0	0	0	2	1	0	0	0	0	0	0	0	1	0	0	0	0	0	0
15	ATP2A1	Non-driver	0	0	0	0	0	0	0	0	0	0	0	0	0	0	0	1	0	0	0	0	0	0	0	3	0	0	0	0	1	0	0
15	CACNA1F	Non-driver	0	0	0	0	0	0	0	0	0	0	0	1	0	0	0	0	0	0	0	0	0	0	0	1	0	0	0	0	1	0	0
15	CAPN6	Non-driver	0	0	0	0	0	0	0	0	0	0	0	0	0	0	0	0	1	0	0	0	0	0	0	5	1	0	0	0	3	0	0
15	CDH8	Non-driver	0	0	0	0	0	1	0	0	0	1	0	0	0	0	0	1	0	0	0	0	0	0	0	1	0	0	0	0	0	0	0
15	CHD1	Non-driver	0	0	1	0	0	0	0	0	0	0	0	0	0	0	1	0	0	0	0	0	0	0	0	0	0	0	0	0	6	0	0
15	CHD9	Non-driver	0	0	0	0	0	1	0	0	0	1	0	0	0	0	0	0	1	0	0	0	0	0	0	0	1	0	0	0	1	0	0
15	COL9A3	Non-driver	0	0	0	0	0	0	0	0	0	2	0	0	0	0	0	2	0	0	0	0	0	0	0	1	1	0	0	0	1	0	0
15	CUL4B	Non-driver	0	0	0	0	0	0	0	0	0	1	0	0	0	0	2	0	0	0	0	0	0	0	0	0	0	0	0	0	6	0	0
15	DPYSL3	Non-driver	0	0	1	0	0	1	0	0	0	0	0	1	0	0	0	1	1	0	0	0	0	0	0	1	1	0	0	0	0	0	0
15	EYA1	Non-driver	0	0	0	0	0	0	0	0	0	1	0	0	0	0	1	1	0	0	0	0	0	0	0	3	1	0	0	0	0	0	0
15	GNPTAB	Non-driver	0	0	0	0	0	1	0	0	0	0	1	0	0	0	0	0	0	0	0	0	0	0	0	0	2	0	0	0	8	0	0
15	KCNA6	Non-driver	0	0	0	0	0	0	0	0	0	0	0	0	0	0	0	0	0	0	0	0	0	0	0	1	1	0	0	0	1	0	0
15	KCNG1	Non-driver	0	0	0	0	0	1	0	0	0	0	0	0	0	0	0	1	0	0	0	0	0	0	0	2	0	0	0	0	0	0	0
15	KCNJ2	Non-driver	0	0	1	0	0	0	0	0	0	0	0	0	0	0	0	1	0	0	0	0	0	0	0	2	0	0	0	0	3	0	0
15	KIAA0196	Non-driver	0	0	0	0	0	0	0	0	0	1	0	0	0	0	0	1	0	0	0	0	0	0	0	3	1	0	0	0	2	0	0
15	KLHL20	Non-driver	0	0	0	0	1	0	0	0	0	0	0	0	0	0	0	1	0	0	0	0	0	0	0	3	0	0	0	0	2	0	0
15	LPHN3	Non-driver	0	0	0	0	0	0	0	0	0	0	0	0	0	0	0	2	3	0	0	0	0	0	0	2	0	0	0	0	0	0	0
15	MFGE8	Non-driver	0	1	0	0	0	4	0	0	0	0	0	0	0	0	0	1	0	0	0	0	0	0	0	1	0	0	0	0	5	0	0
15	NRP2	Non-driver	0	0	1	0	0	0	0	0	0	1	0	0	0	0	0	0	0	0	0	0	0	0	0	3	0	0	0	0	0	0	0
15	OGDHL	Non-driver	0	0	0	0	0	0	0	0	0	0	0	0	0	0	0	0	1	0	0	0	0	0	0	1	0	0	0	0	2	0	0
15	PAK7	Non-driver	0	0	0	0	0	0	0	0	0	0	0	1	0	0	1	1	1	0	0	0	0	0	0	1	0	0	0	0	2	0	0
15	PDE3B	Non-driver	0	0	0	0	0	0	0	0	0	1	0	0	0	0	0	1	0	0	0	0	0	0	0	0	1	0	0	0	6	0	0
15	PIK3R2	Non-driver	0	0	0	0	0	0	0	0	0	0	0	0	0	0	0	0	1	0	0	0	0	0	0	0	1	0	0	0	10	0	0
15	PTPRZ1	Non-driver	0	0	0	0	0	0	0	0	0	0	1	0	0	0	0	3	0	0	0	0	0	0	0	0	0	0	0	0	6	0	0
15	SCAP	Non-driver	0	0	0	0	0	1	0	0	0	1	0	0	0	0	0	0	0	0	0	0	0	0	0	4	0	0	1	0	4	0	0
15	SLC4A10	Non-driver	0	0	0	0	0	0	0	0	0	0	0	0	0	0	0	0	1	0	0	0	0	0	0	1	0	0	0	0	5	0	0
15	SRCAP	Non-driver	0	0	0	0	0	1	0	0	0	0	0	0	0	0	0	1	0	0	0	0	0	0	0	0	0	0	0	0	2	0	0
15	TUBA4A	Non-driver	0	0	0	0	0	0	0	0	0	0	0	0	0	0	0	0	0	0	0	0	0	0	0	0	1	0	0	0	5	0	0
15	UBR4	Non-driver	0	0	0	0	0	0	0	0	0	0	0	0	0	0	0	0	0	0	0	0	0	0	0	2	1	0	0	0	4	0	0
15	VWF	Non-driver	0	0	0	0	1	1	0	0	0	0	0	0	0	0	0	0	1	0	0	0	1	0	0	2	0	0	0	0	3	0	0
14	ACADM	Non-driver	0	0	0	0	0	0	0	0	0	0	0	0	0	0	0	0	1	0	0	0	0	0	0	0	0	0	0	0	4	0	0
14	ACTA1	Non-driver	0	0	0	0	0	0	0	0	0	0	0	1	0	0	0	0	1	0	0	0	1	0	0	1	0	0	0	0	0	0	0
14	ARHGEF9	Non-driver	0	0	0	0	0	0	0	0	0	0	0	0	0	0	0	0	0	0	0	0	0	0	0	0	1	0	0	0	9	0	0
14	ATP2B2	Non-driver	0	0	2	0	0	0	0	0	0	0	0	0	0	0	0	0	1	0	0	0	0	0	0	0	1	0	0	0	0	0	0
14	ATP8A1	Non-driver	0	0	0	0	0	0	0	0	0	1	0	0	0	0	0	1	2	0	0	0	0	0	0	0	0	0	0	0	1	0	0
14	BBX	Non-driver	0	0	0	0	0	0	0	0	0	0	0	0	0	0	0	0	0	0	0	0	0	0	0	0	0	0	1	0	4	0	0
14	CLCN3	Non-driver	0	0	0	0	0	0	0	0	0	0	0	0	0	0	0	0	0	0	0	0	0	0	0	1	4	0	0	0	6	0	0
14	CLUH	Non-driver	0	0	0	0	0	2	0	0	0	0	0	1	0	0	0	0	0	0	0	0	0	0	0	0	2	0	0	0	2	0	0
14	DNAH8	Non-driver	0	0	0	0	0	2	0	0	0	0	0	0	0	0	0	0	0	0	0	0	0	0	0	3	0	0	0	0	4	0	0
14	DNMT1	Non-driver	0	0	0	0	0	0	0	0	0	0	0	0	0	0	0	0	1	0	0	0	0	0	0	3	0	0	0	0	4	0	0
14	EDAR	Non-driver	0	0	0	0	0	0	0	0	0	0	0	0	0	0	0	0	0	0	0	0	0	0	0	1	1	0	0	0	2	0	0
14	EGFLAM	Non-driver	0	0	0	0	0	0	0	0	0	0	0	0	0	0	0	0	1	0	0	0	0	0	0	3	0	0	0	0	0	0	0
14	GLI3	Non-driver	0	0	0	0	0	0	0	0	0	0	0	0	0	0	0	1	0	0	0	0	0	0	0	0	1	0	0	0	4	0	0
14	GRM1	Non-driver	0	0	0	0	0	0	0	0	0	0	0	0	0	0	0	0	1	0	0	0	0	0	0	1	2	0	0	0	2	0	0
14	GRM4	Non-driver	0	0	0	0	0	0	0	0	0	0	0	0	0	0	0	2	0	0	0	0	0	0	0	1	2	0	0	0	2	0	0
14	HECW2	Non-driver	0	0	0	0	0	1	0	0	0	0	0	1	0	0	0	1	0	0	0	0	0	0	0	4	0	0	0	0	2	0	0
14	IGSF1	Non-driver	0	0	0	2	0	0	0	0	0	0	0	0	0	0	0	1	2	0	0	0	0	0	0	2	1	0	0	0	4	0	0
14	KCNQ3	Non-driver	0	0	0	0	1	0	0	0	0	1	0	0	0	0	0	0	0	0	0	0	0	0	0	0	1	0	0	0	0	0	0
14	KCNS3	Non-driver	0	0	0	0	0	0	0	1	0	0	0	0	0	0	1	1	0	0	0	0	0	0	0	0	2	0	0	0	3	0	0
14	KIF13A	Non-driver	0	0	2	0	0	0	0	0	0	0	0	0	0	0	0	0	0	0	0	0	0	0	0	3	0	0	0	0	2	0	0
14	LDLR	Non-driver	0	0	0	0	0	1	0	0	0	0	0	0	0	0	0	0	0	0	0	0	0	0	0	4	1	0	0	0	0	0	0
14	MBD1	Non-driver	0	0	0	0	0	0	0	0	0	0	0	0	0	0	0	0	0	0	0	0	0	0	0	0	0	0	0	0	6	0	0
14	MUT	Non-driver	0	0	0	0	0	0	0	0	0	0	0	0	0	0	0	1	0	0	0	0	0	0	0	0	0	0	0	0	8	0	0
14	MYO3B	Non-driver	0	0	0	0	0	0	0	0	0	0	0	0	0	0	0	0	0	0	0	0	0	0	0	8	0	0	0	0	0	0	0
14	MYO6	Non-driver	0	0	0	0	0	0	0	0	0	0	0	0	0	0	0	0	0	0	0	0	0	0	0	2	2	0	0	0	0	0	0
14	NLGN4Y	Non-driver	0	0	0	0	0	0	0	0	0	1	0	0	0	0	0	0	0	0	0	0	1	0	0	2	2	0	0	0	0	0	0
14	OCRL	Non-driver	0	0	0	0	0	0	0	0	0	0	0	0	0	0	0	0	1	0	0	0	0	0	0	0	0	0	0	0	7	0	0
14	OLIG3	Non-driver	0	0	0	0	0	0	0	0	0	0	1	0	0	0	0	1	0	0	0	0	0	0	0	1	0	0	0	0	4	0	0
14	PDE1C	Non-driver	0	0	0	0	0	0	0	0	2	0	0	0	0	0	0	0	0	0	0	0	0	0	0	2	1	0	0	0	2	0	0
14	PDE3A	Non-driver	0	0	0	0	0	0	0	0	0	1	0	0	0	0	0	0	1	0	0	0	0	0	0	1	0	0	0	0	4	0	0
14	PHKA2	Non-driver	0	0	0	0	0	0	0	0	0	0	0	0	0	0	0	0	1	0	0	0	0	0	0	0	2	0	0	0	0	0	0
14	PLCH1	Non-driver	0	0	1	1	0	0	0	0	0	0	0	0	0	0	0	0	0	0	0	0	0	0	0	5	0	0	0	0	2	0	0
14	RAB3A	Non-driver	0	0	0	0	0	0	0	0	0	0	0	0	0	0	0	0	1	0	0	0	0	0	0	2	0	0	0	0	7	0	0
14	SBF2	Non-driver	0	1	0	0	0	2	0	0	0	0	0	0	0	0	0	0	0	0	0	0	0	0	0	0	0	0	0	0	4	0	0
14	SCN3A	Non-driver	0	0	0	0	0	0	0	0	0	0	0	0	0	0	1	0	0	0	0	0	0	0	0	5	0	0	0	0	0	0	0
14	SOX5	Non-driver	0	0	0	0	0	0	0	0	0	0	0	0	0	0	0	0	0	0	0	0	0	0	0	1	3	0	0	0	2	0	0
14	STAT1	Non-driver	0	1	0	0	0	1	0	0	0	0	0	0	0	0	0	2	0	0	0	0	0	0	0	0	0	0	0	0	5	0	0
14	WBSCR17	Non-driver	0	0	0	0	0	0	0	0	0	0	0	0	0	0	0	0	1	0	0	0	0	0	0	1	0	0	0	0	0	0	0
14	ZMIZ1	Non-driver	0	0	1	0	0	0	0	0	0	0	0	0	0	0	0	1	0	0	0	0	0	0	0	0	0	0	0	0	4	0	0
13	AASS	Non-driver	0	0	0	0	0	0	0	0	0	0	0	2	0	0	0	0	2	0	0	0	0	4	0	0	1	0	0	0	2	0	0
13	ABCB7	Non-driver	0	0	0	0	0	0	0	0	0	1	0	0	0	0	0	1	0	0	0	0	0	0	0	3	0	0	0	0	4	0	0
13	ABCD2	Non-driver	0	0	0	0	0	0	0	0	0	0	0	0	0	0	0	0	0	0	0	0	0	0	0	5	0	0	0	0	4	0	0
13	ALDH18A1	Non-driver	0	0	0	0	0	2	0	0	0	0	0	0	0	0	0	0	0	0	0	0	0	0	0	3	0	0	0	0	2	0	0
13	AMPD1	Non-driver	0	1	0	0	0	2	0	0	0	0	0	0	0	0	0	0	0	0	0	0	0	0	0	3	0	0	0	0	2	0	0
13	ATP11A	Non-driver	0	0	1	0	0	0	0	0	0	0	0	0	0	0	0	0	1	0	0	0	0	0	0	0	0	0	0	0	2	0	0
13	CHD3	Non-driver	0	0	0	0	0	1	0	0	0	0	0	0	0	0	0	0	2	0	0	0	0	0	0	0	1	0	0	0	6	0	0
13	CNTNAP5	Non-driver	0	0	0	0	0	3	0	1	0	0	0	0	0	0	0	0	0	0	0	0	0	0	0	2	2	0	0	0	2	0	0
13	COL8A1	Non-driver	0	0	1	0	0	0	0	0	0	1	0	0	0	0	0	0	0	0	0	0	0	0	0	2	0	0	0	0	2	0	0
13	COL9A1	Non-driver	0	0	0	0	0	0	0	0	0	0	0	0	0	0	0	1	1	0	0	0	0	0	0	7	0	0	0	0	2	0	0
13	CTR9	Non-driver	0	0	0	0	0	3	0	0	0	0	0	0	0	0	0	0	0	0	0	0	0	0	0	2	0	0	0	0	0	0	0
13	DPYSL2	Non-driver	0	0	0	0	0	0	0	0	0	0	0	0	0	0	0	0	1	0	0	0	0	0	0	0	0	0	0	0	6	0	0
13	EPB41L1	Non-driver	0	0	0	0	0	1	0	0	0	0	0	0	0	0	0	0	0	0	0	0	0	0	0	5	0	0	0	0	3	0	0
13	FGF13	Non-driver	0	0	0	0	0	1	0	0	0	0	0	0	0	0	0	0	0	0	0	0	0	2	0	0	1	0	0	0	0	0	0
13	GABBR1	Non-driver	0	0	0	0	0	0	0	0	0	0	0	0	0	0	0	0	0	0	0	0	0	0	0	0	2	0	0	0	2	0	0
13	GABRG1	Non-driver	0	0	0	0	0	0	0	0	0	0	0	0	0	0	0	2	1	0	0	0	0	0	0	3	0	0	0	0	1	0	0
13	GABRQ	Non-driver	0	0	0	0	0	0	0	0	0	0	0	0	0	0	0	1	0	0	0	0	0	0	0	4	1	0	0	0	1	0	0
13	GCN1L1	Non-driver	0	0	0	0	0	0	0	0	0	0	0	0	0	0	0	0	0	0	0	0	0	0	0	3	1	0	0	0	0	0	0
13	GDI1	Non-driver	0	0	0	0	0	0	0	0	0	1	0	0	0	0	0	1	0	0	0	0	0	0	0	2	2	0	0	0	3	0	0
13	GK	Non-driver	0	0	0	0	0	0	0	0	0	0	0	0	0	0	0	0	0	0	0	0	0	0	0	2	1	0	0	0	4	0	0
13	GNAL	Non-driver	0	0	0	0	0	0	0	0	2	0	0	0	0	0	0	1	0	0	0	0	1	0	0	0	0	0	0	0	3	0	0
13	HK1	Non-driver	0	1	0	0	0	1	0	0	0	2	0	0	0	0	0	0	0	0	0	0	0	0	0	0	1	0	0	0	0	0	0
13	HNF4G	Non-driver	0	0	0	0	0	0	0	0	0	0	0	0	0	0	0	0	0	0	0	0	0	0	0	6	0	0	0	0	4	0	0
13	KCNMA1	Non-driver	0	0	0	0	0	1	0	1	0	0	0	0	0	0	0	0	0	0	0	0	0	0	0	1	2	0	0	0	2	0	0
13	KLHL12	Non-driver	0	1	0	0	0	0	0	0	0	0	0	0	0	0	0	0	0	0	0	0	0	0	0	1	0	0	0	0	2	0	0
13	LIPG	Non-driver	0	0	0	0	0	0	0	0	0	0	0	0	0	0	0	0	0	0	0	0	0	0	0	2	0	0	0	0	0	0	0
13	LRBA	Non-driver	0	0	0	0	0	1	0	0	0	0	0	0	0	0	0	0	0	0	0	0	0	0	0	4	1	0	0	0	4	0	0
13	LRP6	Non-driver	0	0	0	0	0	0	0	0	0	0	0	0	0	0	0	1	1	0	0	0	0	0	0	0	0	0	0	0	0	0	0
13	MOV10L1	Non-driver	0	0	0	0	0	0	0	0	0	0	0	0	0	0	0	0	0	0	0	0	0	0	0	2	1	0	0	0	2	0	0
13	MYH1	Non-driver	0	0	0	0	0	0	0	0	0	0	0	0	0	0	0	0	0	0	0	0	0	0	0	11	0	0	0	0	2	0	0
13	NPC1	Non-driver	0	0	0	0	0	0	0	0	0	0	0	0	0	0	0	0	1	0	0	0	0	0	0	2	0	0	0	0	0	0	0
13	PNPLA6	Non-driver	0	0	0	0	0	0	0	0	0	0	0	0	0	0	0	0	1	0	0	0	1	0	0	0	0	0	0	0	2	0	0
13	POLG	Non-driver	0	0	0	0	0	3	0	0	0	0	0	0	0	0	1	0	1	0	0	0	0	0	0	0	0	0	0	0	5	0	0
13	PRPSAP1	Non-driver	0	0	0	0	0	0	0	0	0	0	0	0	0	0	0	0	0	0	0	0	0	0	0	3	1	0	0	0	1	0	0
13	PTCHD1	Non-driver	0	0	2	0	0	1	0	0	0	0	0	0	0	0	0	0	0	0	0	0	0	0	0	1	0	0	0	0	0	0	0
13	RALB	Non-driver	0	0	0	0	0	0	0	0	0	0	0	0	0	0	0	0	2	0	0	0	0	0	0	0	0	0	0	0	4	0	0
13	SBNO1	Non-driver	0	0	0	0	0	0	0	0	0	0	0	0	0	0	0	1	0	0	0	0	0	0	0	0	0	0	0	0	2	0	0
13	SHPRH	Non-driver	0	0	0	0	0	1	0	0	0	1	0	0	0	0	0	1	0	0	0	0	0	0	0	0	1	0	0	0	3	0	0
13	SLC20A2	Non-driver	0	0	2	0	0	0	0	0	0	0	0	0	0	0	0	0	0	0	0	0	0	0	0	2	0	0	0	0	5	0	0
13	SLC6A2	Non-driver	0	0	0	0	0	1	0	0	0	0	0	0	0	0	0	0	0	0	0	0	0	0	0	0	1	0	0	0	1	0	0
13	SMARCA5	Non-driver	0	0	0	0	0	0	0	0	0	0	0	1	0	0	0	0	0	0	0	0	0	0	0	0	0	0	0	0	4	0	0
13	SPG7	Non-driver	0	0	0	0	0	1	0	0	0	0	0	0	0	0	0	0	3	0	0	0	0	0	0	0	0	0	0	0	1	0	0
13	TNPO1	Non-driver	0	0	0	0	0	0	0	0	0	0	0	0	0	0	0	0	0	0	0	0	0	0	0	0	1	0	0	0	6	0	0
13	TUBB4A	Non-driver	0	0	0	0	0	0	0	0	0	0	0	0	0	0	0	0	0	0	0	0	0	0	0	2	0	0	0	0	0	0	0
13	UNC13B	Non-driver	0	0	0	0	0	0	0	0	0	0	0	0	0	0	0	0	0	0	0	0	0	0	0	1	2	0	0	0	3	0	0
12	ADAMTS12	Non-driver	0	0	0	0	0	0	0	0	0	0	0	0	0	0	0	4	0	0	0	0	0	3	0	0	0	0	0	0	0	0	0
12	AMBRA1	Non-driver	0	0	0	0	1	0	0	0	0	0	0	0	0	0	0	0	0	0	0	0	0	0	0	0	1	0	0	0	5	0	0
12	ANKFY1	Non-driver	0	0	0	0	0	0	0	0	0	0	0	0	0	0	0	0	2	0	0	0	0	0	0	0	0	0	0	0	0	0	0
12	ATP11B	Non-driver	0	0	0	0	0	0	0	0	0	1	0	0	0	0	0	0	0	0	0	0	0	0	0	0	1	0	0	0	4	0	0
12	ATP7B	Non-driver	0	0	0	0	0	1	0	0	0	0	0	1	0	0	0	1	0	0	0	0	0	1	0	3	1	0	0	0	0	0	0
12	CASK	Non-driver	0	0	0	0	0	0	0	0	0	0	0	0	0	0	0	0	0	0	0	0	0	0	0	2	0	0	0	0	4	0	0
12	CHRNA5	Non-driver	0	0	0	0	1	1	0	0	0	0	0	0	0	0	0	0	0	0	0	0	0	0	0	0	0	0	0	0	5	0	0
12	CLCN1	Non-driver	0	0	0	0	0	0	0	0	0	0	0	0	0	0	0	2	0	0	0	0	0	0	0	2	0	0	0	0	4	0	0
12	CLCN7	Non-driver	0	0	0	0	0	0	0	0	0	0	2	1	0	0	0	0	0	0	0	0	0	0	0	1	0	0	0	0	3	0	0
12	COL21A1	Non-driver	0	0	0	0	0	0	0	0	0	0	0	0	0	0	0	0	0	0	0	0	0	0	0	12	0	0	0	0	0	0	0
12	COL7A1	Non-driver	0	0	0	0	0	2	0	0	0	0	0	0	0	0	0	1	0	0	0	0	0	0	0	0	1	0	0	0	0	0	0
12	ECE1	Non-driver	0	0	0	0	0	0	0	0	0	0	0	0	0	0	0	0	0	0	0	0	0	0	0	3	1	0	0	0	0	0	0
12	ESRRG	Non-driver	0	0	0	0	0	0	0	0	0	2	0	0	0	2	0	0	0	0	0	0	0	0	0	4	0	0	0	0	2	0	0
12	F8	Non-driver	0	0	0	0	0	0	0	0	0	0	0	0	0	0	0	1	0	0	0	0	0	0	0	2	0	0	0	0	3	0	0
12	FBLN1	Non-driver	0	0	0	0	0	0	0	0	0	0	0	0	0	0	1	0	0	0	0	0	0	0	0	0	1	0	0	0	2	0	0
12	FIGN	Non-driver	0	0	0	0	0	0	0	0	0	1	0	0	0	0	0	0	0	0	0	0	0	0	0	0	1	0	0	0	4	0	0
12	GABRA2	Non-driver	0	0	0	0	0	0	0	0	0	0	0	0	0	0	0	0	0	0	0	0	0	0	0	4	0	0	0	0	0	0	0
12	GUSB	Non-driver	0	0	0	0	0	0	0	0	0	1	0	0	0	0	0	0	0	0	0	0	0	0	0	2	0	0	0	0	4	0	0
12	HK2	Non-driver	0	0	0	0	0	2	0	0	0	0	0	0	0	0	0	1	0	0	0	0	0	0	0	3	0	0	0	0	2	0	0
12	HS3ST4	Non-driver	0	0	0	0	0	0	0	0	0	0	0	0	0	0	0	0	0	0	0	0	0	0	0	7	0	0	0	0	2	0	0
12	IQGAP1	Non-driver	0	0	0	0	0	0	0	0	0	1	0	0	0	0	0	0	0	0	0	0	1	0	0	2	1	0	0	0	5	0	0
12	KCNA1	Non-driver	0	0	0	0	0	3	0	0	0	0	0	0	0	0	0	0	0	0	2	0	0	0	0	0	0	0	0	0	0	0	0
12	KCNC2	Non-driver	0	0	0	0	0	0	0	0	0	0	0	0	0	0	0	2	2	0	0	0	0	0	0	1	0	0	0	0	2	0	0
12	KCNH7	Non-driver	0	0	0	0	0	0	0	0	0	1	0	0	0	0	0	2	0	0	1	0	0	0	0	3	0	0	0	0	1	0	0
12	KCNH8	Non-driver	0	0	0	0	0	0	0	0	0	1	0	0	0	0	0	0	0	0	0	0	0	0	0	3	0	0	0	0	4	0	0
12	KIF21B	Non-driver	0	0	1	0	0	0	0	0	0	0	0	0	0	0	0	1	1	0	0	0	0	0	0	0	1	0	0	0	2	0	0
12	LAMA1	Non-driver	0	0	1	0	0	0	0	0	0	1	0	0	0	0	0	1	1	0	0	0	0	0	0	1	0	0	0	0	0	0	0
12	LBR	Non-driver	0	0	0	0	0	0	0	0	0	0	0	0	0	0	0	0	0	0	0	0	0	2	0	0	0	0	0	0	0	0	0
12	MIOS	Non-driver	0	0	0	0	0	0	0	0	0	0	0	0	0	0	0	0	1	0	0	0	0	0	0	0	1	0	0	0	4	0	0
12	MYF5	Non-driver	0	0	0	0	0	0	0	0	0	0	0	0	0	0	0	0	0	0	0	0	0	2	1	5	0	0	0	0	0	0	0
12	MYH10	Non-driver	0	0	2	0	0	0	0	1	0	0	0	0	0	0	0	0	0	0	0	0	0	0	0	0	1	0	0	0	0	0	0
12	MYO10	Non-driver	0	0	2	0	0	0	0	0	0	0	0	0	0	0	0	1	0	0	0	0	0	0	0	0	0	0	0	0	3	0	0
12	MYO1B	Non-driver	0	0	1	0	0	0	0	0	0	0	0	0	0	0	0	1	1	0	0	0	0	0	0	0	1	0	0	0	0	0	0
12	MYO1D	Non-driver	0	0	0	0	0	0	0	0	2	0	0	0	0	0	0	0	0	0	0	0	0	0	0	0	2	0	0	0	4	0	0
12	MYO1F	Non-driver	0	1	0	0	0	1	0	0	0	1	0	0	0	0	0	0	0	0	0	0	0	0	0	4	2	0	0	0	0	0	0
12	MYOF	Non-driver	0	1	0	0	0	0	0	0	0	0	0	0	0	0	0	1	1	0	0	0	0	0	0	0	1	0	0	0	2	0	0
12	NNT	Non-driver	0	0	1	0	0	0	0	0	0	0	0	0	0	0	0	3	0	0	0	0	0	0	0	0	0	0	0	0	2	0	0
12	NOTCH3	Non-driver	0	0	0	0	0	0	0	0	0	0	0	0	0	0	0	0	0	0	0	0	0	0	0	1	0	0	0	0	0	0	0
12	NPY1R	Non-driver	0	0	0	0	0	0	0	0	0	0	0	0	0	0	0	1	1	0	0	0	0	0	0	1	0	0	0	0	3	0	0
12	OTX2	Non-driver	0	0	0	0	0	2	0	0	0	0	0	0	0	2	0	0	0	0	0	0	0	0	0	3	0	0	0	0	0	0	0
12	PCDH11Y	Non-driver	0	1	0	0	0	0	0	0	0	0	0	0	0	0	0	0	4	0	0	0	0	0	0	3	1	0	0	0	0	0	0
12	PHKB	Non-driver	0	1	0	0	0	0	0	0	0	0	0	0	0	0	0	1	1	0	0	0	0	0	0	0	0	0	0	0	4	0	0
12	PKM	Non-driver	0	0	0	0	0	0	0	0	0	2	0	0	0	0	0	2	0	0	0	0	0	0	0	0	1	0	0	0	3	0	0
12	PLRG1	Non-driver	0	0	0	0	0	0	0	1	0	0	0	0	0	0	0	0	0	0	0	0	0	0	0	0	2	0	0	0	2	0	0
12	POF1B	Non-driver	0	0	0	0	0	0	0	0	0	0	0	0	0	0	0	0	0	0	0	0	0	0	0	2	0	0	0	0	3	0	0
12	POLR3A	Non-driver	0	1	0	0	0	0	0	0	0	0	0	0	0	0	0	4	0	0	0	0	0	0	0	2	2	0	0	0	1	0	0
12	PYGB	Non-driver	0	0	0	0	0	1	0	0	0	0	0	0	0	0	1	0	0	0	0	0	0	0	0	2	0	0	0	0	6	0	0
12	RSPRY1	Non-driver	0	0	0	0	0	0	0	0	0	2	0	0	0	0	0	0	1	0	0	0	0	0	0	2	0	0	0	0	2	0	0
12	STK3	Non-driver	0	0	0	0	0	1	0	0	0	0	0	0	0	0	0	0	0	0	0	0	0	0	0	0	0	0	0	0	9	0	0
12	SYNJ1	Non-driver	0	0	1	0	0	2	0	0	0	0	0	0	0	0	0	0	0	0	0	0	0	0	0	2	0	0	0	0	3	0	0
12	TEK	Non-driver	0	0	0	0	0	0	0	0	0	1	0	0	0	0	1	0	0	0	0	0	0	0	0	7	0	0	0	0	0	0	0
12	TGFBI	Non-driver	0	0	0	0	0	0	0	0	0	0	0	0	0	0	2	0	0	0	0	0	0	0	0	2	0	0	0	0	1	0	0
12	TUBB3	Non-driver	0	0	0	0	0	0	0	0	0	0	0	0	0	0	0	0	1	0	0	0	0	0	0	1	2	0	0	0	0	0	0
12	UBE3A	Non-driver	0	1	1	0	0	0	0	0	0	0	0	0	0	0	0	0	1	0	0	0	0	0	0	0	0	0	0	0	4	0	0
12	UPRT	Non-driver	0	1	0	0	0	0	0	0	0	0	0	0	0	0	0	1	0	0	0	0	0	0	0	0	1	0	0	0	7	0	0
12	UXS1	Non-driver	0	0	0	0	0	0	0	0	0	0	0	0	0	0	0	0	1	2	0	0	0	0	0	0	0	0	0	0	1	0	0
12	WDR44	Non-driver	0	0	1	0	0	0	0	0	0	0	0	0	0	0	0	1	0	0	0	0	0	0	0	5	2	0	0	0	2	0	0
12	XPO7	Non-driver	0	0	0	0	0	0	0	0	0	1	0	0	0	0	0	0	0	0	0	0	0	0	0	0	1	0	0	0	6	0	0
12	ZMYND8	Non-driver	0	0	0	0	0	1	0	0	0	0	0	0	0	0	0	0	0	0	0	0	0	0	0	1	0	0	0	0	0	0	0
12	ZPLD1	Non-driver	0	0	0	0	0	0	0	0	0	0	0	0	0	0	0	0	1	0	0	0	0	0	0	3	0	0	0	0	2	0	0
11	ABCA2	Non-driver	0	0	0	0	0	2	0	0	0	1	0	0	0	0	0	0	0	0	0	0	0	0	0	2	0	0	0	0	0	0	0
11	ACSL4	Non-driver	0	0	0	0	0	0	0	0	0	0	0	0	0	0	0	0	0	0	0	0	0	0	0	0	0	0	0	0	5	0	0
11	ACTR1B	Non-driver	0	0	0	0	0	0	0	0	0	0	0	0	0	0	1	1	0	0	0	0	0	0	0	0	1	0	0	0	0	0	0
11	ACTR2	Non-driver	0	0	0	0	0	0	0	0	0	0	0	0	0	0	0	0	0	0	0	0	0	0	0	2	0	0	0	0	3	0	0
11	ADCY2	Non-driver	0	0	0	0	0	0	0	0	0	0	0	0	0	0	2	1	0	0	0	0	0	0	0	0	0	0	0	0	0	0	0
11	ALPL	Non-driver	0	0	0	0	0	0	0	0	0	0	0	0	0	0	0	0	0	0	0	0	0	0	0	3	0	0	0	0	0	0	0
11	ANKRD44	Non-driver	0	0	0	0	0	0	0	0	0	0	0	0	0	0	0	0	0	0	0	0	0	0	0	2	1	0	0	0	0	0	0
11	AQR	Non-driver	0	0	0	0	0	0	0	0	0	0	0	0	0	0	0	2	0	0	0	0	0	0	0	2	0	0	0	0	0	0	0
11	ATP2B4	Non-driver	0	1	0	0	0	0	0	0	0	1	0	0	0	0	0	1	0	0	0	0	0	3	0	1	1	0	0	0	0	0	0
11	ATP9A	Non-driver	0	0	0	0	0	0	0	0	0	0	0	0	0	0	3	0	0	0	0	0	1	0	0	3	0	0	0	0	0	0	0
11	BTAF1	Non-driver	0	0	0	0	0	0	0	0	0	1	0	0	0	0	0	1	0	0	0	0	0	0	0	0	0	0	0	0	2	0	0
11	CACNB1	Non-driver	0	2	0	0	0	3	0	0	0	2	0	0	0	0	0	0	1	0	0	0	0	0	0	0	0	0	0	0	0	0	0
11	CDH2	Non-driver	0	0	0	0	0	2	0	0	0	0	0	0	0	0	0	0	1	0	0	0	0	0	0	2	0	0	0	0	1	0	0
11	CDH23	Non-driver	0	0	0	0	0	2	0	0	0	0	0	0	0	0	0	0	0	0	0	0	0	0	0	6	1	0	0	0	0	0	0
11	CHRNA3	Non-driver	0	0	0	0	0	0	0	0	0	0	0	0	0	0	0	0	0	0	0	0	0	0	0	1	0	0	0	0	0	0	0
11	CHST1	Non-driver	0	0	0	0	0	0	0	0	0	0	0	0	0	0	0	0	1	0	0	0	0	0	0	0	0	0	0	0	0	0	0
11	CHST2	Non-driver	0	0	0	0	0	0	0	0	0	0	0	0	0	0	0	0	1	0	0	0	0	0	0	0	2	0	0	0	0	0	0
11	CLVS2	Non-driver	0	0	0	0	0	0	0	0	0	0	0	0	0	0	0	1	0	0	0	0	0	0	0	5	0	0	0	0	0	0	0
11	COL11A2	Non-driver	0	0	0	0	0	0	0	0	0	0	0	0	0	0	0	0	0	0	0	0	0	0	0	3	0	0	0	0	0	0	0
11	CRMP1	Non-driver	0	0	0	0	0	1	0	0	0	0	0	0	0	0	0	0	0	0	0	0	1	0	0	1	0	0	0	0	2	0	0
11	CUL2	Non-driver	0	0	0	0	0	0	0	0	0	0	0	0	0	0	0	0	0	0	0	0	0	0	0	2	0	0	0	0	2	0	0
11	DAAM1	Non-driver	0	0	0	0	0	1	0	0	0	0	0	0	0	0	0	0	0	0	0	0	0	0	0	2	1	0	0	0	2	0	0
11	DGCR2	Non-driver	0	0	0	0	0	0	0	0	0	0	0	0	0	0	0	1	0	0	0	0	0	0	0	4	0	0	0	0	0	0	0
11	DHTKD1	Non-driver	0	0	0	0	0	0	0	0	0	0	0	0	0	0	0	1	0	0	0	0	1	0	0	0	0	0	0	0	0	0	0
11	EFEMP1	Non-driver	0	0	0	0	0	0	0	0	0	0	0	0	0	2	0	0	0	0	0	0	0	0	0	0	0	0	0	0	0	0	0
11	EPRS	Non-driver	0	0	0	0	0	0	0	0	0	0	0	0	0	0	0	0	0	0	0	0	0	0	0	2	1	0	0	0	3	0	0
11	FER	Non-driver	0	0	0	0	0	0	0	0	0	0	0	0	0	0	0	0	0	0	0	0	0	0	0	2	0	0	0	0	3	0	0
11	FGF12	Non-driver	0	0	0	0	0	0	0	0	0	0	0	0	0	0	0	0	1	0	0	0	0	0	0	2	0	0	0	0	0	0	0
11	FLT1	Non-driver	0	0	0	0	0	0	0	0	0	1	0	0	0	0	0	1	1	0	0	0	0	0	0	0	0	0	0	0	0	0	0
11	GBE1	Non-driver	0	2	0	0	0	0	0	2	0	0	0	0	0	0	0	0	0	0	0	0	0	0	0	0	0	0	0	0	3	0	0
11	GJA1	Non-driver	0	1	0	0	0	0	0	0	0	1	0	0	0	0	0	0	0	0	0	0	0	0	0	0	1	0	0	0	0	0	0
11	GLB1	Non-driver	0	0	0	0	0	0	0	0	0	1	1	0	0	0	2	0	0	0	0	0	0	0	0	1	1	0	0	0	0	0	0
11	GLRB	Non-driver	0	0	0	0	0	0	0	0	0	0	0	0	0	0	0	0	0	0	0	0	0	0	0	11	0	0	0	0	0	0	0
11	GRIN2B	Non-driver	0	0	0	0	0	0	0	0	0	0	0	0	0	0	0	0	0	0	0	0	0	0	0	1	0	0	0	0	2	0	0
11	HEATR5B	Non-driver	0	0	0	0	0	0	0	0	0	0	0	0	0	0	0	1	0	0	0	0	0	0	0	0	0	0	0	0	0	0	0
11	HMGCLL1	Non-driver	0	0	0	0	0	0	0	0	0	0	0	0	0	0	0	0	0	0	0	0	0	0	0	4	0	0	0	0	2	0	0
11	HMGCS1	Non-driver	0	1	0	0	0	0	0	0	0	0	0	0	0	0	0	0	0	0	0	0	0	0	0	3	0	0	0	0	1	0	0
11	IGF2BP1	Non-driver	0	0	0	0	0	0	0	0	2	0	0	0	0	0	0	0	0	0	0	0	0	0	0	3	0	0	0	0	3	0	0
11	IPP	Non-driver	0	0	0	0	0	0	0	0	0	1	0	0	0	0	1	0	0	0	0	0	0	0	0	0	0	0	0	0	0	0	0
11	ISL1	Non-driver	0	0	0	0	0	0	0	2	0	0	0	0	0	0	0	2	0	0	0	0	0	0	0	2	0	0	0	0	2	0	0
11	JAG1	Non-driver	0	0	0	0	0	0	0	0	0	0	0	0	0	0	0	0	0	0	0	0	0	0	0	2	0	0	0	0	2	0	0
11	KCNC1	Non-driver	0	1	0	0	0	0	0	0	0	0	0	0	0	0	0	0	0	0	0	0	0	0	0	1	0	0	0	0	2	0	0
11	KCND1	Non-driver	0	0	2	0	0	0	0	0	0	0	0	0	0	0	0	0	1	0	0	0	0	0	0	0	0	0	0	0	4	0	0
11	KCNJ4	Non-driver	0	0	0	0	0	0	0	1	0	0	0	0	0	0	0	0	0	0	0	0	0	0	0	0	2	0	0	0	2	0	0
11	KCNQ4	Non-driver	0	1	0	0	0	0	0	0	0	0	0	0	0	0	0	0	0	0	0	0	0	0	0	1	1	0	0	0	3	0	0
11	KDM5B	Non-driver	0	0	0	0	0	0	0	1	0	0	0	0	0	0	0	0	0	0	0	0	0	0	0	3	0	0	0	0	0	0	0
11	KLHL4	Non-driver	0	0	1	0	0	1	0	0	0	1	0	0	0	0	0	0	0	0	0	0	0	0	0	4	1	0	0	0	0	0	0
11	LRP1	Non-driver	0	0	0	0	0	0	0	0	0	2	1	0	0	0	0	1	1	0	0	0	0	0	0	1	1	0	0	0	0	0	0
11	LRRC4	Non-driver	0	0	0	0	0	0	0	0	0	1	0	0	0	0	0	0	0	0	0	0	0	0	0	2	0	0	0	0	4	0	0
11	MAN1A2	Non-driver	0	0	0	0	0	1	0	0	0	0	0	0	0	0	0	0	1	0	0	0	0	0	0	0	0	0	0	0	2	0	0
11	MEF2C	Non-driver	0	0	0	0	0	0	0	0	0	0	0	0	0	0	0	1	0	0	0	0	0	0	0	0	0	0	0	0	3	0	0
11	MKL1	Non-driver	0	0	0	0	0	0	0	0	0	1	0	0	0	0	0	0	0	0	0	0	0	0	0	3	1	0	0	0	0	0	0
11	NELL2	Non-driver	0	0	0	0	1	0	0	0	0	1	0	0	0	0	0	1	0	0	0	0	0	0	0	3	1	0	0	0	2	0	0
11	NLGN3	Non-driver	0	0	0	0	0	0	0	0	0	0	0	0	0	0	0	0	2	0	0	0	0	0	0	0	0	0	0	0	2	0	0
11	NOL4	Non-driver	0	0	0	0	1	0	0	0	0	0	0	0	0	0	0	2	0	0	0	0	0	0	0	0	1	0	0	0	5	0	0
11	NR0B1	Non-driver	0	0	0	0	0	0	0	0	0	0	0	0	0	0	0	0	0	0	0	0	0	0	0	1	0	0	0	0	6	0	0
11	NR1D2	Non-driver	0	0	0	0	0	3	0	0	0	0	0	0	0	0	0	0	0	0	0	0	0	0	0	0	0	0	0	0	1	0	0
11	NR3C1	Non-driver	0	2	0	0	0	0	0	0	0	0	0	0	0	0	0	0	2	0	0	0	0	0	0	0	0	0	0	0	4	0	0
11	NR5A2	Non-driver	0	0	0	0	0	0	0	0	0	0	0	0	0	0	0	1	0	0	0	0	0	0	0	6	0	0	0	0	0	0	0
11	NRXN1	Non-driver	0	0	0	0	0	0	0	0	0	0	0	0	0	0	0	0	0	0	0	0	0	0	0	3	1	0	0	0	0	0	0
11	NVL	Non-driver	0	0	0	0	0	0	0	0	0	0	0	0	0	0	0	0	0	0	0	0	0	0	0	1	0	0	0	0	2	0	0
11	PCDH18	Non-driver	0	0	0	0	0	0	0	0	0	0	0	0	0	0	0	0	0	0	0	0	0	0	0	5	0	0	0	0	0	0	0
11	PDE8B	Non-driver	0	0	0	0	0	0	0	0	0	0	0	0	0	0	0	0	0	0	0	0	0	0	0	1	0	0	0	0	4	0	0
11	PFKL	Non-driver	0	0	0	0	0	0	0	0	0	0	0	1	0	2	0	1	0	0	0	0	0	0	0	0	0	0	0	0	2	0	0
11	PLCB4	Non-driver	0	0	0	0	0	0	0	0	0	0	0	0	0	0	0	0	0	0	0	0	0	0	0	6	0	0	0	0	1	0	0
11	PLCG2	Non-driver	0	0	0	0	0	0	0	0	0	0	0	0	0	0	1	2	1	0	0	0	0	0	0	1	0	0	0	0	0	0	0
11	PRICKLE1	Non-driver	0	0	0	0	0	1	0	0	0	0	0	0	0	0	0	0	0	0	0	0	0	0	0	2	0	0	0	0	0	0	0
11	PRKAR2B	Non-driver	0	0	0	0	0	0	0	0	0	1	0	0	0	0	0	0	1	0	0	0	0	0	0	2	2	0	0	0	0	0	0
11	PRKCD	Non-driver	0	0	0	0	0	2	0	0	0	0	0	0	0	0	0	0	0	0	0	0	0	0	0	2	0	0	0	0	2	0	0
11	PSEN2	Non-driver	0	0	1	0	1	0	0	0	0	0	1	0	0	0	0	0	0	0	0	0	0	0	0	2	1	0	0	0	3	0	0
11	PYGM	Non-driver	0	0	0	0	0	1	0	0	0	1	0	1	0	0	0	0	0	0	0	0	0	0	0	0	0	0	0	0	2	0	0
11	RASAL2	Non-driver	0	0	0	0	0	0	0	0	0	1	0	0	0	0	0	0	0	0	0	0	0	0	0	6	1	0	0	0	1	0	0
11	ROR2	Non-driver	0	0	0	0	0	1	0	0	0	0	0	0	0	0	0	0	0	0	0	0	0	0	0	1	1	0	0	0	0	0	0
11	SEC24B	Non-driver	0	1	0	0	0	0	0	0	0	1	0	0	0	0	0	0	0	0	0	0	0	0	0	1	0	0	0	0	0	0	0
11	SPTBN1	Non-driver	0	0	0	0	0	0	0	0	0	0	0	0	0	0	1	0	1	0	0	0	0	0	0	0	0	0	0	0	6	0	0
11	TFAP2A	Non-driver	0	0	0	0	0	0	0	0	0	0	0	0	0	0	0	0	0	0	0	0	0	0	0	0	0	0	0	0	5	0	0
11	TFAP2D	Non-driver	0	0	0	0	0	2	0	0	0	0	0	0	0	0	0	0	0	0	0	0	0	0	0	0	0	0	0	0	2	0	0
11	TNS3	Non-driver	0	2	0	0	0	0	0	0	0	0	0	0	0	0	0	0	0	0	0	0	0	0	0	2	1	0	0	0	0	0	0
11	VCP	Non-driver	0	0	0	0	0	0	0	0	0	0	0	0	0	0	2	0	0	0	0	0	0	0	0	1	2	0	0	0	2	0	0
11	ZNF644	Non-driver	0	0	0	0	0	1	0	0	0	0	0	0	0	0	0	0	0	0	0	0	0	0	0	0	0	0	0	0	4	0	0
10	ABCA12	Non-driver	0	0	0	0	0	0	0	0	0	0	0	0	0	0	0	0	0	0	0	0	0	0	0	1	0	0	0	0	3	0	0
10	ABCB11	Non-driver	0	0	0	0	0	0	0	0	0	1	0	0	0	0	0	0	0	0	0	0	0	0	0	3	0	0	1	0	2	0	0
10	ABCB6	Non-driver	0	0	0	0	0	0	0	0	0	0	0	1	0	0	0	0	0	0	0	0	0	0	0	0	0	0	0	0	4	0	0
10	ABCD1	Non-driver	0	0	0	0	0	1	0	0	0	0	0	0	0	0	0	0	1	0	0	0	0	0	0	0	1	0	0	0	0	0	0
10	ABCD4	Non-driver	0	0	0	0	0	0	0	0	0	1	0	0	0	0	0	0	0	0	0	0	0	0	0	4	0	0	0	0	3	0	0
10	ACTG1	Non-driver	0	0	0	2	0	0	0	0	0	1	0	0	0	0	1	1	1	0	0	0	0	0	0	2	0	0	0	0	0	0	0
10	ADAMTS9	Non-driver	0	0	0	0	0	0	0	0	0	0	0	0	0	0	0	0	0	0	0	0	0	0	0	1	0	0	0	0	0	0	0
10	ADSL	Non-driver	0	0	1	0	0	0	0	0	0	2	0	0	0	0	0	0	2	0	0	0	0	0	0	1	0	0	0	0	0	0	0
10	ANTXR1	Non-driver	0	0	0	0	0	2	0	0	0	0	0	0	0	0	0	0	0	0	0	0	0	0	0	2	2	0	0	0	0	0	0
10	ARFGEF2	Non-driver	0	0	1	0	0	0	0	0	0	0	0	0	0	0	0	0	0	0	0	0	0	0	0	0	2	0	0	0	6	0	0
10	ATAD2B	Non-driver	0	0	0	0	0	0	0	0	0	0	1	0	0	0	0	0	0	0	0	0	0	0	0	2	0	0	0	0	6	0	0
10	ATP6V1B2	Non-driver	0	0	0	0	0	0	0	0	0	0	0	0	0	0	0	0	0	0	0	0	0	2	0	0	1	0	0	0	2	0	0
10	ATP7A	Non-driver	0	0	1	0	0	0	0	0	0	1	0	0	0	0	0	0	0	0	0	0	0	0	0	2	0	0	0	0	5	0	0
10	ATP8B1	Non-driver	0	0	0	0	0	1	0	0	0	0	0	0	0	0	0	1	0	0	0	0	0	0	0	1	0	0	0	0	3	0	0
10	CACNA1G	Non-driver	0	0	0	0	0	0	0	0	0	1	0	0	0	0	0	0	1	0	0	0	0	0	0	0	0	0	0	0	0	0	0
10	COPA	Non-driver	0	0	1	0	0	0	0	0	0	0	0	0	0	0	0	0	0	0	0	0	0	0	0	0	0	0	0	0	4	0	0
10	COPS2	Non-driver	0	1	0	0	0	0	0	0	0	0	0	0	0	0	0	1	0	0	0	0	0	0	0	0	0	0	0	0	5	0	0
10	DKC1	Non-driver	0	0	0	0	0	0	0	0	0	0	0	0	0	0	0	0	1	0	0	0	0	0	0	0	1	0	0	0	2	0	0
10	DRP2	Non-driver	0	0	0	0	0	0	0	0	0	0	0	0	0	0	0	0	0	0	0	0	0	0	0	0	0	0	0	0	2	0	0
10	EXTL3	Non-driver	0	0	0	0	0	2	0	0	0	0	0	0	0	0	0	0	0	0	0	0	0	0	0	0	0	0	0	0	2	0	0
10	FAM50A	Non-driver	0	0	0	0	0	0	0	0	0	0	0	1	0	0	0	0	1	0	0	0	0	0	0	0	0	0	0	0	2	0	0
10	FBLN5	Non-driver	0	0	0	0	0	1	0	0	0	0	0	0	0	0	0	0	0	0	0	0	0	0	0	2	0	0	0	0	5	0	0
10	FRMD4B	Non-driver	0	0	0	0	0	0	0	0	0	0	0	0	0	0	2	0	0	0	0	0	0	0	0	0	0	0	0	0	0	0	0
10	FRMD7	Non-driver	0	0	0	0	0	0	0	0	2	0	0	0	0	0	0	0	0	0	0	0	0	0	0	0	0	0	0	0	3	0	0
10	FYN	Non-driver	0	0	0	0	0	3	0	0	0	0	0	0	0	0	0	0	0	0	0	0	0	0	0	1	0	0	0	0	2	0	0
10	G3BP1	Non-driver	0	0	1	0	0	0	0	0	0	0	0	0	0	0	0	3	0	0	0	0	0	0	0	0	1	0	0	0	0	0	0
10	GLRA3	Non-driver	0	0	0	0	0	0	0	0	2	0	0	0	0	0	0	1	0	0	0	0	0	0	0	5	0	0	0	0	0	0	0
10	GRIP1	Non-driver	0	0	0	0	0	0	0	0	0	0	0	0	0	0	0	0	0	0	0	0	0	0	0	0	0	0	0	0	3	0	0
10	HTR1A	Non-driver	0	0	0	0	0	2	0	0	0	0	0	0	0	0	0	0	0	0	0	0	0	0	0	1	0	0	0	0	2	0	0
10	IVNS1ABP	Non-driver	0	0	0	0	0	0	0	0	0	0	0	0	0	0	0	0	0	0	0	0	0	0	0	0	2	0	0	0	4	0	0
10	KCNB1	Non-driver	0	0	0	0	0	1	0	0	0	0	0	0	0	0	0	0	0	0	0	0	0	0	0	3	1	0	0	0	0	0	0
10	KCNH5	Non-driver	0	0	0	0	0	0	0	0	0	0	0	0	0	0	0	0	0	0	0	0	0	0	0	4	0	0	0	0	2	0	0
10	KCNK10	Non-driver	0	0	0	0	0	0	0	0	0	0	0	0	0	0	0	0	2	0	0	0	0	0	0	0	1	0	0	0	0	0	0
10	KCNQ1	Non-driver	0	0	0	0	0	1	0	0	0	0	0	0	0	0	0	0	1	0	0	0	0	0	0	1	0	0	0	0	1	0	0
10	KIAA1429	Non-driver	0	0	0	0	0	2	0	0	0	2	0	0	0	0	0	0	1	0	0	0	0	0	0	0	1	0	0	0	0	0	0
10	LAMB1	Non-driver	0	0	0	0	0	1	0	0	0	0	0	0	0	0	0	3	0	0	0	0	0	0	0	2	0	0	0	0	0	0	0
10	LINGO1	Non-driver	0	0	0	0	0	0	0	0	0	0	0	0	0	0	0	0	0	0	0	0	0	0	0	0	0	0	0	0	0	0	0
10	MATN4	Non-driver	0	0	0	0	0	0	0	0	0	0	0	0	0	0	0	0	0	0	0	0	0	0	0	3	2	0	0	0	0	0	0
10	MECP2	Non-driver	0	0	0	0	0	0	0	0	0	0	1	0	0	0	0	0	0	0	0	0	0	0	0	0	1	0	0	0	0	0	0
10	METAP1	Non-driver	0	0	0	0	0	0	0	0	0	0	0	0	0	0	0	1	0	0	0	0	0	0	0	0	1	0	0	0	6	0	0
10	MTR	Non-driver	0	0	0	0	0	0	0	0	0	1	0	1	0	0	0	1	1	0	0	0	0	0	0	0	2	0	0	0	0	0	0
10	MYO3A	Non-driver	0	0	0	0	0	0	0	0	0	0	0	0	0	0	0	1	0	0	0	0	0	0	0	3	0	0	0	0	0	0	0
10	NDUFA10	Non-driver	0	0	0	0	0	0	0	0	0	0	0	0	0	0	0	0	1	0	0	0	0	0	0	0	0	0	0	0	6	0	0
10	NHS	Non-driver	0	0	0	0	0	0	0	0	0	0	0	0	0	0	0	0	1	0	0	0	1	0	0	2	0	0	0	0	0	0	0
10	NKX6-1	Non-driver	0	0	0	0	0	1	0	0	0	0	0	0	0	0	0	1	0	0	0	0	0	0	0	0	0	0	0	0	2	0	0
10	NLGN4X	Non-driver	0	0	0	0	0	0	0	1	0	1	0	0	0	0	1	2	0	0	0	0	0	0	0	0	1	0	0	0	0	0	0
10	OLFM3	Non-driver	0	0	0	0	0	0	0	0	0	1	0	0	0	0	0	0	0	0	0	0	0	0	0	0	1	0	0	0	4	0	0
10	PCDH15	Non-driver	0	0	0	0	0	0	0	0	0	0	0	0	0	0	0	4	0	0	0	0	0	0	0	2	0	0	0	0	0	0	0
10	PCSK1	Non-driver	0	0	0	0	0	0	0	0	0	0	0	0	0	0	0	0	0	0	0	0	0	0	0	6	1	0	0	0	0	0	0
10	PCSK2	Non-driver	0	0	0	0	0	0	0	0	0	0	0	0	0	0	0	0	0	0	0	0	1	0	0	1	0	0	0	0	0	0	0
10	PCSK5	Non-driver	0	0	0	0	0	1	0	0	0	1	0	0	0	0	0	1	1	0	0	0	0	0	0	3	0	0	0	0	1	0	0
10	PCYT1B	Non-driver	0	0	0	0	0	2	0	1	0	0	0	0	0	0	0	1	0	0	0	0	0	0	0	2	0	0	0	0	1	0	0
10	PDHA1	Non-driver	0	0	0	0	0	0	0	0	0	0	0	0	0	0	0	0	0	0	0	0	0	0	0	1	0	0	0	0	0	0	0
10	PIK3R5	Non-driver	0	0	0	0	0	0	0	0	0	0	0	0	0	0	0	0	0	0	0	0	0	0	0	4	1	0	0	0	0	0	0
10	PKD1	Non-driver	0	0	0	0	0	0	0	0	0	0	0	0	0	0	0	1	1	0	0	0	0	0	0	0	2	0	0	0	0	0	0
10	PLXNA4	Non-driver	0	0	0	0	0	0	0	0	0	0	0	0	0	0	0	2	0	0	0	0	0	0	0	0	1	0	0	0	2	0	0
10	POU4F2	Non-driver	0	0	0	0	0	0	0	0	0	0	0	0	0	0	0	0	1	0	0	0	0	0	0	1	0	0	0	0	1	0	0
10	PPAPDC1A	Non-driver	0	0	0	0	0	0	0	0	0	1	0	0	0	0	0	2	0	0	0	0	0	0	0	0	0	0	0	0	0	0	0
10	PRDM5	Non-driver	0	0	0	0	0	0	0	0	0	0	0	0	0	0	0	0	1	0	0	0	0	0	0	1	1	0	0	0	4	0	0
10	PRKCA	Non-driver	0	0	0	0	0	0	0	0	0	0	0	0	0	0	0	0	1	0	0	0	0	0	0	0	2	0	0	0	2	0	0
10	PRKD1	Non-driver	0	0	0	0	0	0	0	0	0	0	0	0	0	0	0	5	1	0	0	0	0	0	0	0	1	0	0	0	0	0	0
10	PTPRJ	Non-driver	0	0	0	0	0	0	0	0	0	0	0	0	0	0	0	0	0	0	0	0	0	0	0	0	1	0	0	0	3	0	0
10	RALGAPA2	Non-driver	0	0	0	0	0	0	0	0	0	0	0	0	0	0	0	2	2	0	0	0	0	0	0	1	1	0	0	0	2	0	0
10	RNF145	Non-driver	0	0	0	0	0	0	0	0	0	0	0	0	0	0	0	0	0	0	0	0	0	0	0	1	1	0	0	0	0	0	0
10	RPS6KA6	Non-driver	0	0	0	0	0	0	0	0	0	0	0	0	0	0	0	0	1	0	0	0	0	0	0	0	0	0	0	0	0	0	0
10	RRM1	Non-driver	0	0	0	0	0	0	0	0	0	0	0	0	0	0	0	0	0	0	0	0	0	0	0	2	0	0	0	0	0	0	0
10	SETD7	Non-driver	0	0	0	0	0	0	0	0	0	0	0	0	0	0	0	0	0	0	0	0	0	0	0	0	0	0	0	0	5	0	0
10	SETX	Non-driver	0	2	0	0	0	0	0	0	0	0	0	0	0	0	0	1	1	0	0	0	0	0	0	0	0	0	0	0	3	0	0
10	SHOX2	Non-driver	0	0	0	0	0	0	0	0	0	1	0	0	0	0	2	2	0	0	0	0	0	0	0	1	0	0	0	0	2	0	0
10	SIAE	Non-driver	0	0	0	0	0	0	0	0	0	0	0	0	0	0	0	0	0	0	0	0	0	0	0	0	0	0	0	0	6	0	0
10	SLC12A4	Non-driver	0	0	0	0	0	0	0	0	0	0	0	0	0	0	0	0	1	0	0	0	0	0	0	0	0	0	0	0	0	0	0
10	STIM2	Non-driver	0	0	0	0	0	0	0	0	0	0	0	0	0	0	0	0	1	0	0	0	0	0	0	1	0	0	0	0	5	0	0
10	TBX18	Non-driver	0	0	0	0	0	0	0	0	0	0	0	0	0	0	0	0	0	0	0	0	0	0	0	1	0	0	0	0	4	0	0
10	TLK1	Non-driver	0	0	0	0	0	1	0	0	0	1	0	0	0	0	0	0	0	0	0	0	0	0	0	0	0	0	0	0	3	0	0
10	TLR7	Non-driver	0	1	0	0	0	0	0	0	0	0	0	0	0	0	0	0	0	0	0	0	2	0	0	2	0	0	0	0	2	0	0
10	TNIK	Non-driver	0	1	0	0	0	2	0	0	0	0	0	0	0	0	0	0	0	0	0	0	0	0	0	1	1	0	0	0	0	0	0
10	TUBB2B	Non-driver	0	0	0	0	0	0	0	0	0	0	0	0	0	0	0	0	0	0	0	0	0	0	0	1	1	0	0	0	2	0	0
10	USH2A	Non-driver	0	0	0	0	0	1	0	0	0	0	0	1	0	0	0	0	0	0	0	0	0	0	0	0	1	0	0	0	0	0	0
10	VAC14	Non-driver	0	0	0	0	0	1	0	0	0	0	0	0	0	0	0	0	0	0	0	0	0	0	0	0	0	0	0	0	5	0	0
9	ABCC10	Non-driver	0	0	0	0	0	0	0	0	0	0	0	0	0	0	0	0	0	0	0	0	0	0	0	1	1	0	0	0	2	0	0
9	ABCE1	Non-driver	0	0	0	0	0	1	0	0	0	0	0	0	0	0	0	0	0	0	0	0	1	0	0	2	1	0	0	0	0	0	0
9	ACLY	Non-driver	0	0	0	0	0	3	0	0	0	0	0	0	0	0	1	0	1	0	0	0	0	0	0	0	0	0	0	0	0	0	0
9	ACSS3	Non-driver	0	0	0	0	0	0	0	0	0	0	0	0	0	0	0	0	0	0	0	0	0	0	0	2	0	0	0	0	0	0	0
9	ACTL6B	Non-driver	0	0	0	0	0	0	0	0	0	0	0	0	0	0	0	0	0	0	0	0	1	0	0	5	0	0	0	0	0	0	0
9	ADAMTS18	Non-driver	0	0	0	0	0	0	0	0	0	0	0	0	0	0	0	0	0	0	0	0	0	0	0	3	4	0	0	0	0	0	0
9	ADAMTS2	Non-driver	0	0	0	0	0	0	0	0	0	0	0	0	0	0	0	2	0	0	0	0	0	0	0	3	0	0	0	0	0	0	0
9	ADCY6	Non-driver	0	2	0	0	0	0	0	0	0	0	0	1	0	0	0	1	0	0	0	0	0	0	0	0	0	0	0	0	2	0	0
9	ADCY9	Non-driver	0	0	0	0	0	0	0	2	0	0	0	0	0	0	0	0	1	0	0	0	0	0	0	0	0	0	0	0	2	0	0
9	ADCYAP1R1	Non-driver	0	0	0	0	0	0	0	0	0	1	0	0	0	0	0	0	0	0	0	0	0	0	0	3	0	0	0	0	2	0	0
9	ANKH	Non-driver	0	0	0	0	0	0	0	0	0	0	0	0	0	0	0	1	0	0	0	0	0	0	0	2	0	0	0	0	1	0	0
9	APRT	Non-driver	0	0	0	0	0	0	0	0	0	1	0	0	0	0	0	2	0	0	0	0	0	0	0	2	0	0	0	0	0	0	0
9	ARG2	Non-driver	0	0	0	0	0	0	0	0	0	0	0	0	0	0	0	0	0	0	0	0	0	0	0	0	0	0	0	0	4	0	0
9	ASL	Non-driver	0	0	1	0	0	0	0	0	0	0	0	0	0	0	0	0	0	0	0	0	0	0	0	1	1	0	0	0	2	0	0
9	ATP5B	Non-driver	0	0	0	0	0	0	0	0	0	0	0	0	0	0	0	0	0	0	0	0	0	0	0	0	3	0	0	0	1	0	0
9	BDNF	Non-driver	0	0	0	0	0	0	0	0	0	0	0	0	0	0	0	0	0	0	0	0	0	0	0	0	0	0	0	0	3	0	0
9	BRS3	Non-driver	0	0	0	0	0	0	0	0	2	0	0	0	0	0	0	0	0	0	0	0	0	0	0	0	0	0	0	0	4	0	0
9	CACNA1H	Non-driver	0	0	0	0	0	0	0	0	0	1	0	0	0	0	1	0	0	0	0	0	0	0	0	0	1	0	0	0	0	0	0
9	CACNB2	Non-driver	0	0	0	0	0	0	0	0	0	0	0	0	0	0	0	1	0	0	0	0	0	0	0	0	0	0	0	0	2	0	0
9	CAMK1D	Non-driver	0	0	0	0	0	2	0	0	0	0	0	0	0	0	0	0	0	0	0	0	0	0	0	3	0	0	0	0	0	0	0
9	CAPN15	Non-driver	0	0	0	0	0	0	0	0	0	0	0	0	0	0	2	0	0	0	0	0	0	0	0	2	0	0	0	0	0	0	0
9	CCT2	Non-driver	0	0	0	0	0	0	0	0	0	1	0	0	0	0	0	1	0	0	0	0	0	0	0	0	1	0	0	0	0	0	0
9	CDH12	Non-driver	0	0	0	0	0	0	0	0	0	0	0	0	0	0	0	0	0	0	0	0	0	0	0	2	1	0	0	0	2	0	0
9	CDH6	Non-driver	0	0	0	0	0	0	0	0	0	0	0	0	0	0	0	1	0	0	0	0	0	0	0	2	0	0	0	0	0	0	0
9	CNOT1	Non-driver	0	0	0	0	0	0	0	0	0	0	0	0	0	0	0	0	0	0	0	0	0	0	0	0	0	0	1	0	1	0	0
9	DDR1	Non-driver	0	0	0	0	0	0	0	0	0	0	0	0	0	0	0	0	0	0	0	0	0	0	0	2	1	0	0	0	2	0	0
9	DIEXF	Non-driver	0	0	0	0	0	0	0	0	0	0	0	0	0	0	0	1	0	0	0	0	0	0	0	0	0	0	0	0	2	0	0
9	DNMT3B	Non-driver	0	0	0	0	0	0	0	0	0	0	0	0	0	0	0	0	0	0	0	0	0	0	0	0	0	0	0	0	2	0	0
9	DSP	Non-driver	0	0	2	0	0	0	0	0	0	0	0	0	0	0	0	0	0	0	0	0	0	0	0	1	1	0	0	0	2	0	0
9	ECEL1	Non-driver	0	0	0	0	0	0	0	0	2	0	0	0	0	0	0	0	1	0	0	0	0	0	0	1	0	0	0	0	0	0	0
9	EHMT1	Non-driver	0	0	0	0	0	0	0	0	0	0	0	0	0	0	0	1	0	0	0	0	0	0	0	0	0	0	0	0	4	0	0
9	EPHA6	Non-driver	0	0	0	0	0	0	0	0	0	2	0	0	0	0	2	0	0	0	0	0	0	0	0	2	1	0	0	0	0	0	0
9	ERCC6L	Non-driver	0	0	0	0	0	1	0	0	0	0	0	0	0	0	0	0	0	0	0	0	0	0	0	0	0	0	0	0	3	0	0
9	FKRP	Non-driver	0	0	0	0	0	1	0	0	0	1	0	0	0	0	0	0	0	0	0	0	0	0	0	2	0	0	1	0	0	0	0
9	FZD6	Non-driver	0	0	0	0	0	2	0	0	0	0	0	0	0	0	0	0	0	0	0	0	0	0	0	1	0	0	0	0	4	0	0
9	GABRB2	Non-driver	0	0	0	0	0	0	0	0	0	0	0	0	0	0	0	0	0	0	0	0	0	0	0	3	0	0	0	0	5	0	0
9	GALNT7	Non-driver	0	0	0	0	0	0	0	0	0	0	0	0	0	0	0	0	0	0	0	0	0	0	0	0	0	0	0	0	7	0	0
9	GANAB	Non-driver	0	0	0	0	0	0	0	0	0	0	0	0	0	0	0	0	0	0	0	0	0	0	0	1	0	0	0	0	0	0	0
9	GANC	Non-driver	0	0	0	0	0	0	0	0	0	0	0	0	0	0	0	0	0	0	0	0	0	0	0	0	1	0	0	0	2	0	0
9	GATA6	Non-driver	0	0	0	0	0	0	0	0	0	0	0	0	0	0	0	2	0	0	0	0	0	0	0	0	0	0	0	0	2	0	0
9	GLRA1	Non-driver	0	0	0	0	0	0	0	0	0	0	0	0	0	0	0	1	1	0	0	0	0	0	0	0	0	0	0	0	0	0	0
9	GPR34	Non-driver	0	0	0	0	0	0	0	0	0	0	0	1	0	0	0	0	0	0	0	0	0	0	0	0	0	0	0	0	6	0	0
9	HCCS	Non-driver	0	0	0	0	0	0	0	0	0	0	0	0	0	0	0	0	0	0	0	0	0	0	0	2	1	0	0	0	0	0	0
9	HMCN1	Non-driver	0	2	0	0	0	1	0	0	0	0	0	0	0	0	0	0	0	0	0	0	0	0	0	0	1	0	0	0	3	0	0
9	HPRT1	Non-driver	0	0	0	0	0	0	0	0	0	0	0	0	0	0	0	0	0	0	0	0	0	0	0	2	0	0	0	0	2	0	0
9	KARS	Non-driver	0	0	0	0	0	0	0	0	0	0	0	0	0	0	0	1	0	0	0	0	0	0	0	0	0	0	0	0	4	0	0
9	KCNC4	Non-driver	0	3	0	0	0	0	0	0	0	0	0	0	0	0	0	0	0	0	0	0	0	0	0	1	1	0	0	0	0	0	0
9	KCND3	Non-driver	0	0	0	0	0	0	0	0	0	0	0	0	0	0	0	0	0	0	0	0	0	0	0	0	0	0	0	0	2	0	0
9	KIAA1468	Non-driver	0	0	0	0	0	0	0	0	0	0	0	1	0	0	0	0	0	0	0	0	0	0	0	0	0	0	0	0	3	0	0
9	KIF18A	Non-driver	0	0	0	0	0	2	0	0	0	0	0	0	0	0	0	0	1	0	0	0	0	0	0	0	0	0	0	0	5	0	0
9	KIF3A	Non-driver	0	0	0	0	0	0	0	0	0	1	0	0	0	0	0	0	0	0	0	0	0	0	0	0	0	0	0	0	4	0	0
9	KLC2	Non-driver	0	0	0	0	0	0	0	0	0	0	0	0	0	0	0	0	0	0	0	0	0	0	0	0	1	0	0	0	4	0	0
9	LHFPL1	Non-driver	0	0	0	0	0	0	0	0	2	0	0	0	0	2	0	0	0	0	0	0	0	0	0	0	2	0	0	0	0	0	0
9	LINGO2	Non-driver	0	0	0	0	0	0	0	0	0	2	0	0	0	0	1	0	0	0	0	0	0	0	0	1	0	0	0	0	0	0	0
9	LPCAT4	Non-driver	0	0	0	0	0	0	0	0	0	0	0	0	0	0	0	0	0	0	0	0	0	0	0	1	0	0	0	0	5	0	0
9	LPHN1	Non-driver	0	0	0	0	0	0	0	0	0	0	0	0	0	0	0	0	0	0	0	0	0	0	0	0	1	0	0	0	0	0	0
9	LPIN1	Non-driver	0	2	0	0	0	0	0	0	0	0	0	1	0	0	0	0	0	0	0	0	0	0	0	2	0	0	0	0	0	0	0
9	LPIN2	Non-driver	0	0	0	0	0	0	0	0	0	0	0	0	0	0	2	0	0	0	0	0	0	0	0	0	0	0	1	0	1	0	0
9	LPL	Non-driver	0	0	1	0	0	0	0	0	0	0	0	1	0	0	0	0	0	0	0	0	0	0	0	0	1	0	0	0	2	0	0
9	LRFN5	Non-driver	0	0	0	0	0	0	0	0	0	0	0	0	0	0	0	0	0	0	0	0	0	0	0	3	0	0	0	0	0	0	0
9	LTBP1	Non-driver	0	0	0	0	0	1	0	0	0	1	0	1	0	0	0	0	0	0	0	0	0	0	0	2	1	0	0	0	0	0	0
9	MAN1A1	Non-driver	0	0	0	0	0	0	0	0	0	0	0	0	0	0	0	0	1	0	0	0	1	0	0	1	0	0	0	0	2	0	0
9	MAPK10	Non-driver	0	0	0	0	0	1	0	0	0	0	0	0	0	0	0	0	0	0	0	0	0	0	0	0	1	0	0	0	2	0	0
9	MAPK8IP3	Non-driver	0	0	0	0	0	1	0	0	0	0	0	0	0	0	0	0	0	0	0	0	0	0	0	0	0	0	0	0	2	0	0
9	MFN1	Non-driver	0	0	0	0	0	0	0	0	0	1	0	0	0	0	0	0	1	0	0	0	0	0	0	2	1	0	0	0	0	0	0
9	MID1	Non-driver	0	0	0	0	0	1	0	0	0	0	0	0	0	0	0	0	0	0	0	0	0	0	0	0	0	0	0	0	3	0	0
9	MTMR4	Non-driver	0	0	1	0	0	0	0	0	0	0	0	0	0	0	1	1	1	0	0	0	0	0	0	0	1	0	0	0	0	0	0
9	MYO5C	Non-driver	0	0	0	0	0	0	0	0	0	0	0	0	0	0	0	0	0	0	0	0	0	0	0	0	2	0	0	0	1	0	0
9	MYO7A	Non-driver	0	0	0	0	0	1	0	0	0	0	0	0	0	0	2	0	0	0	0	0	0	0	0	1	0	0	0	0	1	0	0
9	NAV2	Non-driver	0	0	0	0	0	1	0	0	0	0	0	0	0	0	0	1	0	0	0	0	0	0	0	0	1	0	0	0	0	0	0
9	NDST4	Non-driver	0	0	0	0	0	0	0	0	0	0	0	0	0	0	0	1	0	0	0	0	1	0	0	5	0	0	0	0	2	0	0
9	NDUFS1	Non-driver	0	0	0	0	0	0	0	0	0	1	0	0	0	0	0	1	1	0	0	0	0	0	0	0	1	0	0	0	4	0	0
9	NDUFV1	Non-driver	0	0	0	0	0	0	0	0	0	0	0	0	0	0	0	0	2	0	0	0	0	0	0	0	0	0	0	0	0	0	0
9	NEDD4L	Non-driver	0	0	0	0	0	2	0	0	0	0	0	0	0	0	0	0	0	0	0	0	0	0	0	0	0	0	0	0	0	0	0
9	NEFM	Non-driver	0	0	0	0	0	0	0	0	0	0	0	0	0	0	0	2	0	0	0	0	0	0	0	1	0	0	0	0	0	0	0
9	NFASC	Non-driver	0	0	0	0	0	0	0	0	0	0	0	0	0	0	0	0	0	0	0	0	0	0	0	5	0	0	0	0	0	0	0
9	OPN1LW	Non-driver	0	0	0	0	0	0	0	0	0	0	0	0	0	0	0	0	1	0	0	0	0	0	0	0	0	0	0	0	0	0	0
9	PC	Non-driver	0	1	0	0	0	1	0	0	0	0	0	0	0	0	0	0	0	0	0	0	0	0	0	0	2	0	0	0	0	0	0
9	PFKM	Non-driver	0	1	0	0	0	0	0	0	0	1	0	0	0	0	0	0	0	0	0	0	1	0	0	0	0	0	0	0	0	0	0
9	PI4K2A	Non-driver	0	0	0	0	0	0	0	0	0	0	0	0	0	0	0	0	0	0	0	0	0	0	0	0	0	0	0	0	5	0	0
9	PKP4	Non-driver	0	0	0	0	0	0	0	1	0	1	0	0	0	0	0	0	0	0	0	0	0	0	0	2	0	0	0	0	0	0	0
9	PLEKHM1	Non-driver	0	0	0	0	0	0	0	0	0	0	0	0	0	0	0	0	0	0	0	0	0	0	0	2	1	0	0	0	0	0	0
9	PLXDC2	Non-driver	0	0	0	0	0	0	0	0	0	0	0	0	0	0	0	0	0	0	0	0	0	0	0	4	0	0	0	0	3	0	0
9	PMM2	Non-driver	0	0	0	0	0	0	0	0	0	0	0	0	0	0	0	0	0	0	0	0	0	0	0	0	2	0	0	0	3	0	0
9	POMGNT1	Non-driver	0	2	0	0	0	1	0	0	0	0	0	0	0	0	0	0	0	0	0	0	0	0	0	1	1	0	0	0	2	0	0
9	POSTN	Non-driver	0	0	0	0	0	0	0	0	0	0	0	0	0	0	0	0	1	0	0	0	0	0	0	0	0	0	0	0	3	0	0
9	PREX1	Non-driver	0	0	0	0	0	0	0	0	0	0	1	0	0	0	1	0	0	0	0	0	0	0	0	0	0	0	0	0	0	0	0
9	PRKAA2	Non-driver	0	0	0	0	0	0	0	0	0	0	0	0	0	0	0	0	0	0	0	0	0	0	0	5	0	0	0	0	2	0	0
9	PRPF31	Non-driver	0	0	0	0	0	1	0	0	0	0	0	0	0	0	0	0	0	0	0	0	0	0	0	0	0	0	0	0	0	0	0
9	PSMC4	Non-driver	0	0	0	0	0	0	0	0	0	0	0	0	0	0	0	0	0	0	0	0	0	0	0	0	0	0	0	0	3	0	0
9	RAB6B	Non-driver	0	0	0	0	0	1	0	0	0	0	0	0	0	0	0	0	0	0	0	0	0	0	0	0	0	0	0	0	6	0	0
9	RLIM	Non-driver	0	0	0	0	0	0	0	0	0	0	0	0	0	0	0	1	0	0	0	0	0	0	0	0	0	0	0	0	2	0	0
9	RORB	Non-driver	0	0	0	0	0	0	0	0	0	0	0	0	0	0	0	0	0	0	0	0	0	0	0	3	1	0	0	0	2	0	0
9	RS1	Non-driver	0	0	0	0	0	2	0	0	0	1	0	0	0	0	0	0	0	0	0	0	0	0	0	0	0	0	0	0	3	0	0
9	SDK2	Non-driver	0	0	0	0	0	0	0	0	0	0	0	0	0	0	0	0	0	0	0	0	0	0	0	4	0	0	0	0	1	0	0
9	SEC23B	Non-driver	0	0	0	0	0	0	0	0	0	0	0	0	0	0	1	0	0	0	0	0	0	0	0	0	0	0	0	0	2	0	0
9	SETMAR	Non-driver	0	0	0	0	0	0	0	0	0	0	0	0	0	0	0	0	0	0	0	0	0	0	0	0	0	0	0	0	3	0	0
9	SGSH	Non-driver	0	0	0	0	0	0	0	0	0	0	0	0	0	0	0	0	0	0	0	0	0	0	0	0	0	0	0	0	0	0	0
9	SLC12A6	Non-driver	0	0	2	0	0	0	0	0	0	0	0	0	0	0	0	0	0	0	2	0	0	0	0	0	0	0	0	0	0	0	0
9	SLC25A13	Non-driver	0	0	0	0	0	0	0	0	0	1	0	0	0	0	0	1	0	0	0	0	0	0	0	0	0	0	0	0	2	0	0
9	SLC4A11	Non-driver	0	0	0	0	0	0	0	0	0	0	0	0	0	0	0	0	0	0	0	0	0	0	0	0	0	0	0	0	0	0	0
9	SLC4A7	Non-driver	0	0	0	0	0	1	0	0	0	0	0	0	0	0	0	1	0	0	0	0	0	0	0	2	0	0	0	0	1	0	0
9	SLC5A7	Non-driver	0	0	0	0	0	0	0	0	0	0	0	0	0	0	0	2	0	0	0	0	0	0	0	5	0	0	0	0	0	0	0
9	SLC7A2	Non-driver	0	0	0	0	0	2	0	0	0	0	0	0	0	0	0	0	0	0	0	0	0	0	0	3	0	0	0	0	0	0	0
9	SOX3	Non-driver	0	0	0	0	0	0	0	0	0	0	0	0	0	0	0	0	0	0	0	0	0	0	0	0	2	0	0	0	4	0	0
9	STRADA	Non-driver	0	0	0	0	0	1	0	0	0	0	0	0	0	0	2	0	0	0	0	0	0	0	0	0	1	0	0	0	2	0	0
9	STT3A	Non-driver	0	0	0	0	0	0	0	1	0	0	0	0	0	0	0	0	0	0	0	0	0	0	0	2	2	0	0	0	2	0	0
9	SYNJ2	Non-driver	0	0	0	0	0	0	0	0	0	0	0	0	0	0	0	1	1	0	0	0	0	0	0	4	1	0	0	0	0	0	0
9	TBC1D8B	Non-driver	0	0	0	0	0	0	0	0	0	0	0	0	0	0	0	0	0	0	0	0	0	0	0	0	0	0	0	0	6	0	0
9	THOC2	Non-driver	0	0	0	0	0	0	0	0	0	0	0	0	0	0	0	0	0	0	0	0	0	0	0	1	0	0	0	0	1	0	0
9	TIE1	Non-driver	0	0	0	0	0	0	0	0	0	0	0	0	0	0	0	0	0	0	0	0	0	0	0	2	0	0	0	0	3	0	0
9	TLN2	Non-driver	0	1	0	0	0	1	0	0	0	0	0	0	0	0	0	0	1	0	0	0	0	0	0	2	0	0	0	0	0	0	0
9	TNKS2	Non-driver	0	0	0	0	0	0	0	0	0	0	0	1	0	0	0	0	1	0	0	0	0	0	0	2	1	0	0	0	2	0	0
9	TNS1	Non-driver	0	0	0	0	0	0	0	0	0	1	0	0	0	0	0	0	1	0	0	0	0	0	0	0	1	0	0	0	0	0	0
9	TRIO	Non-driver	0	0	0	0	0	2	0	0	0	1	0	0	0	0	0	0	1	0	0	0	0	0	0	0	0	0	0	0	0	0	0
9	TUBB6	Non-driver	0	0	0	0	0	1	0	0	0	0	0	0	0	0	0	0	0	0	0	0	0	0	0	0	1	0	0	0	1	0	0
9	VAV3	Non-driver	0	0	0	0	0	2	0	0	0	0	0	0	0	0	0	0	0	0	0	0	0	0	0	3	0	0	0	0	3	0	0
9	VPS13B	Non-driver	0	0	0	0	0	2	0	0	0	0	0	0	0	0	0	0	1	0	0	0	0	0	0	0	0	0	0	0	4	0	0
9	WASL	Non-driver	0	0	0	0	0	2	0	0	0	0	0	0	0	0	0	0	0	0	0	0	0	0	0	0	0	0	0	0	0	0	0
9	WDR59	Non-driver	0	0	0	0	0	1	0	0	0	0	0	1	0	0	0	0	0	0	0	0	0	0	0	2	0	0	0	0	0	0	0
9	WNT5A	Non-driver	0	0	0	0	0	0	0	0	0	0	0	0	0	0	0	0	0	0	0	0	1	0	0	2	0	0	0	0	2	0	0
9	ZAP70	Non-driver	0	0	0	0	0	2	0	0	0	0	0	0	0	0	0	0	0	0	0	0	0	0	0	0	0	0	0	0	0	0	0
9	ZHX1	Non-driver	0	0	0	0	0	0	0	0	0	0	0	0	0	0	0	0	1	0	0	0	0	0	0	0	0	0	0	0	2	0	0
9	ZHX2	Non-driver	0	0	0	0	0	2	0	0	0	0	0	0	0	0	0	0	0	0	0	0	0	0	0	0	0	0	0	0	4	0	0
9	ZMPSTE24	Non-driver	0	0	0	0	0	0	0	0	0	0	0	0	0	0	0	2	0	0	0	0	0	0	0	0	2	0	0	0	0	0	0
8	ACACA	Non-driver	0	0	0	0	0	1	0	0	0	0	0	0	0	0	0	0	1	0	0	0	0	0	0	1	0	0	0	0	1	0	0
8	ACTR3B	Non-driver	0	0	0	0	0	0	0	0	0	0	0	0	0	0	0	0	0	0	0	0	0	0	0	2	0	0	0	0	2	0	0
8	ADCY7	Non-driver	0	0	0	0	0	0	0	0	0	0	0	0	0	0	0	0	1	0	0	0	0	0	0	1	0	0	0	0	2	0	0
8	ALAD	Non-driver	0	0	0	0	0	0	0	0	0	0	0	0	0	0	2	0	0	0	0	0	0	0	0	1	1	0	0	0	0	0	0
8	AMOT	Non-driver	0	0	0	0	0	0	0	0	0	1	0	0	0	0	0	0	0	0	0	0	0	0	0	0	2	0	0	0	4	0	0
8	ARF1	Non-driver	0	0	0	0	0	0	0	0	0	0	0	0	0	0	0	0	0	0	0	0	0	0	0	0	0	0	0	0	4	0	0
8	ARHGAP6	Non-driver	0	0	0	0	0	0	0	0	0	0	0	1	0	0	0	1	0	0	0	0	0	0	2	2	1	0	0	0	1	0	0
8	ARHGEF6	Non-driver	0	0	0	0	0	0	0	0	0	0	0	0	0	0	0	1	0	0	0	0	0	0	0	0	0	0	0	0	1	0	0
8	ATAD2	Non-driver	0	0	0	0	0	0	0	2	0	1	0	0	0	0	0	1	0	0	0	0	0	0	0	0	0	0	0	0	4	0	0
8	ATP13A2	Non-driver	0	0	0	2	0	0	0	0	0	0	0	0	0	0	0	0	1	0	0	0	0	0	0	0	0	0	0	0	2	0	0
8	ATP13A3	Non-driver	0	0	0	0	0	0	0	0	0	1	0	1	0	0	0	0	0	0	0	0	0	0	0	2	1	0	0	0	0	0	0
8	BATF	Non-driver	0	0	0	0	0	2	0	0	0	0	0	0	0	0	0	0	0	0	0	0	0	0	0	1	0	0	0	0	0	0	0
8	BAZ1A	Non-driver	0	0	0	0	0	0	0	0	0	0	0	0	0	0	0	1	1	0	0	0	0	0	0	4	0	0	0	0	0	0	0
8	BBS2	Non-driver	0	0	0	0	0	0	0	0	0	0	0	0	0	0	0	0	0	0	0	0	0	0	0	2	0	0	0	0	4	0	0
8	BCKDHA	Non-driver	0	0	0	0	0	1	0	0	0	0	0	1	0	0	0	0	0	0	0	0	0	0	0	0	0	0	0	0	2	0	0
8	BMP2	Non-driver	0	0	0	0	0	2	0	0	0	0	0	0	0	0	0	0	0	0	0	0	0	0	0	2	0	0	0	0	2	0	0
8	BMPER	Non-driver	0	0	0	0	0	0	0	0	0	0	0	0	0	0	0	0	0	0	0	0	0	0	0	7	0	0	0	0	0	0	0
8	CAPN3	Non-driver	0	0	0	0	0	0	0	0	0	0	0	0	0	2	0	0	0	0	0	0	0	0	0	0	0	0	0	0	2	0	0
8	CBLN1	Non-driver	0	0	0	0	0	0	0	0	0	0	0	0	0	0	0	0	0	0	0	0	0	0	0	0	0	0	0	0	2	0	0
8	CDAN1	Non-driver	0	0	0	0	0	1	0	0	0	0	0	0	0	0	0	1	0	0	0	0	0	0	0	0	2	0	0	0	4	0	0
8	CECR1	Non-driver	0	0	0	0	0	0	0	0	0	0	0	0	0	0	0	0	2	0	0	0	0	0	0	0	1	0	0	0	2	0	0
8	CLCN2	Non-driver	0	0	0	0	0	0	0	0	0	0	0	0	0	0	0	0	1	0	0	0	0	0	0	0	1	0	0	0	0	0	0
8	CLCN6	Non-driver	0	0	0	0	0	0	0	0	0	0	0	0	0	0	0	0	0	0	0	0	0	0	0	0	0	0	0	0	0	0	0
8	CNNM2	Non-driver	0	0	0	0	0	0	0	0	0	0	0	0	0	0	0	0	0	0	0	0	0	0	0	2	0	0	0	0	0	0	0
8	COCH	Non-driver	0	0	0	0	0	0	0	0	0	1	0	0	0	0	0	0	0	0	0	0	0	0	0	2	0	0	0	0	2	0	0
8	COL13A1	Non-driver	0	0	0	0	0	0	0	0	0	1	0	0	0	0	0	0	2	0	0	0	0	0	0	5	0	0	0	0	0	0	0
8	COL27A1	Non-driver	0	0	0	0	0	0	0	0	0	1	0	0	0	0	0	0	1	0	0	0	0	0	0	0	0	0	0	0	0	0	0
8	CRB2	Non-driver	0	0	0	0	0	0	0	0	0	0	0	1	0	0	0	0	0	0	0	0	0	0	0	1	1	0	0	0	0	0	0
8	CTNNA3	Non-driver	0	0	0	0	0	0	0	0	0	0	0	0	0	0	0	0	1	0	0	0	0	0	0	4	0	0	0	0	0	0	0
8	DDB1	Non-driver	0	0	0	0	0	0	0	0	0	0	0	0	0	0	0	0	0	0	0	0	0	0	0	2	0	0	0	0	1	0	0
8	DSCAM	Non-driver	0	0	0	0	0	1	0	0	0	0	0	0	0	0	0	0	0	0	0	0	0	0	0	4	1	0	0	0	0	0	0
8	DSTYK	Non-driver	0	0	0	0	0	1	0	0	0	1	0	0	0	0	0	0	0	0	0	0	0	0	0	4	1	0	0	0	0	0	0
8	DTNA	Non-driver	0	0	0	0	0	0	0	0	0	0	0	0	0	0	0	1	1	0	0	0	0	0	0	2	0	0	0	0	2	0	0
8	DYM	Non-driver	0	0	0	0	0	0	0	0	0	0	0	0	0	0	0	1	0	0	0	0	0	0	0	0	1	0	0	0	2	0	0
8	DYNC2H1	Non-driver	0	0	0	0	0	0	0	0	0	1	0	0	0	0	0	0	0	0	0	0	0	0	0	0	0	0	0	0	3	0	0
8	EEF1A2	Non-driver	0	0	0	0	0	2	0	0	0	1	0	0	0	0	0	0	0	0	0	0	0	0	0	0	0	0	0	0	0	0	0
8	EN2	Non-driver	0	0	0	0	0	0	0	0	0	0	0	0	0	0	0	0	0	0	0	0	0	0	0	0	0	0	0	0	2	0	0
8	EXOC5	Non-driver	0	0	0	0	0	2	0	0	0	0	0	0	0	0	0	0	0	0	0	0	0	0	0	0	0	0	0	0	3	0	0
8	EZH1	Non-driver	0	0	0	0	0	0	0	0	0	1	0	0	0	0	0	1	0	0	0	0	0	0	0	0	0	0	0	0	0	0	0
8	FARS2	Non-driver	0	0	0	0	0	0	0	0	0	0	0	0	0	0	0	0	0	0	0	0	0	0	0	0	0	0	0	0	2	0	0
8	FER1L6	Non-driver	0	0	0	0	0	1	0	0	0	0	0	0	0	0	0	0	0	0	0	0	0	0	0	3	0	0	0	0	0	0	0
8	FIGNL1	Non-driver	0	0	0	0	0	0	0	0	0	0	0	0	0	0	0	0	0	0	0	0	0	0	0	0	1	0	0	0	6	0	0
8	FOXK1	Non-driver	0	0	0	0	0	0	0	0	0	0	0	0	0	0	0	0	1	0	0	0	0	0	0	3	0	0	0	0	0	0	0
8	FZD2	Non-driver	0	0	0	0	0	0	0	0	0	0	0	0	0	0	1	0	0	0	0	0	0	0	0	0	2	0	0	0	0	0	0
8	FZD7	Non-driver	0	0	0	0	0	0	0	0	0	0	0	0	0	0	0	1	0	0	0	0	0	0	0	0	1	0	0	0	2	0	0
8	GABBR2	Non-driver	0	0	0	0	0	0	0	1	2	0	0	0	0	0	0	0	0	0	0	0	0	0	0	0	1	0	0	0	0	0	0
8	GABRA5	Non-driver	0	0	0	0	0	1	0	0	0	0	0	0	0	0	0	1	0	0	0	0	0	0	0	0	0	0	0	0	0	0	0
8	GPM6B	Non-driver	0	0	0	0	0	0	0	0	0	0	0	0	0	0	0	0	0	0	0	0	0	0	0	0	0	0	0	0	0	0	0
8	GPSM2	Non-driver	0	1	0	0	0	0	0	0	0	0	0	0	0	0	0	0	0	0	0	0	0	0	0	0	0	0	0	0	4	0	0
8	GUCY2C	Non-driver	0	2	2	0	0	0	0	0	0	0	0	0	0	0	0	0	0	0	0	0	0	0	0	0	0	0	0	0	2	0	0
8	HCK	Non-driver	0	1	0	0	0	0	0	0	0	0	0	0	0	0	0	2	0	0	0	0	0	0	0	0	0	0	0	0	0	0	0
8	HDX	Non-driver	0	0	0	0	0	0	0	0	0	0	0	0	0	0	0	0	0	0	0	0	0	0	0	0	0	0	0	0	4	0	0
8	HMBOX1	Non-driver	0	0	0	0	0	0	0	0	0	0	0	0	0	0	0	0	0	0	0	0	0	0	0	0	0	0	0	0	2	0	0
8	HNF1B	Non-driver	0	0	0	0	0	0	0	0	3	0	0	0	0	0	0	0	0	0	0	0	0	0	1	2	0	0	0	0	0	0	0
8	HOXA1	Non-driver	0	0	0	0	0	0	0	0	0	0	0	0	0	0	0	0	0	0	0	0	0	0	0	0	2	0	0	0	6	0	0
8	IFT122	Non-driver	0	0	0	0	0	0	0	0	0	0	0	0	0	0	0	2	1	0	0	0	0	0	0	0	1	0	0	0	0	0	0
8	IGF1R	Non-driver	0	0	0	0	0	3	0	0	0	0	0	0	0	0	1	0	0	0	0	0	0	0	0	0	0	0	0	0	4	0	0
8	ITGB1	Non-driver	0	0	0	0	0	0	0	0	0	2	0	0	0	0	0	0	0	0	0	0	0	0	0	2	0	0	0	0	0	0	0
8	ITGB2	Non-driver	0	0	0	0	0	1	0	0	0	0	0	0	0	0	0	1	0	0	0	0	1	0	0	0	0	0	0	0	2	0	0
8	ITGB8	Non-driver	0	0	0	0	0	0	0	0	0	0	0	0	0	0	0	0	0	0	0	0	0	0	0	0	0	0	0	0	2	0	0
8	ITPR2	Non-driver	0	0	0	0	0	0	0	0	0	1	0	1	0	0	0	2	1	0	0	0	0	0	0	0	1	0	0	0	0	0	0
8	KCNA4	Non-driver	0	0	0	0	0	0	0	0	0	1	0	0	0	0	0	2	0	0	0	0	0	0	0	1	0	0	0	0	0	0	0
8	KCNC3	Non-driver	0	0	0	0	0	1	0	0	0	0	0	0	0	0	0	0	0	0	0	0	0	0	0	0	0	0	0	0	0	0	0
8	KCNJ15	Non-driver	0	0	0	0	0	0	0	0	0	0	0	0	0	0	0	0	0	0	0	0	0	0	0	3	0	0	0	0	0	0	0
8	KIAA1109	Non-driver	0	0	0	0	0	0	0	0	0	0	0	1	0	0	0	1	0	0	0	0	0	0	0	2	0	0	0	0	2	0	0
8	KLHL17	Non-driver	0	0	0	0	0	0	0	0	0	0	0	0	0	0	0	0	0	0	0	0	0	0	0	0	1	0	0	0	2	0	0
8	KLHL2	Non-driver	0	0	0	0	0	0	0	0	0	0	0	0	0	0	2	1	1	0	0	0	0	0	0	0	0	0	0	0	0	0	0
8	LIMCH1	Non-driver	0	0	0	0	0	2	0	0	0	0	0	0	0	0	0	0	0	0	0	0	0	0	0	0	0	0	0	0	3	0	0
8	LIMK1	Non-driver	0	2	0	0	0	2	0	0	0	1	0	0	0	0	0	0	0	0	0	0	0	0	0	0	1	0	0	0	0	0	0
8	MAGI2	Non-driver	0	0	0	0	0	0	0	0	0	0	0	0	0	0	0	0	0	0	0	0	0	0	0	2	0	0	0	0	0	0	0
8	MAP3K15	Non-driver	0	0	0	0	0	0	0	0	0	0	0	1	0	0	0	1	1	0	0	0	0	0	0	0	0	0	0	0	1	0	0
8	MAP3K3	Non-driver	0	0	0	0	0	0	0	0	0	0	0	0	0	0	0	0	0	0	0	0	0	0	0	0	0	0	1	0	0	0	0
8	MARK2	Non-driver	0	0	0	0	0	0	0	0	0	0	0	0	0	0	0	0	0	0	0	0	0	0	0	0	0	0	0	0	4	0	0
8	MED12L	Non-driver	0	0	1	0	0	0	0	0	0	0	0	0	0	0	0	0	0	0	0	0	0	0	0	0	2	0	0	0	2	0	0
8	MIB1	Non-driver	0	0	0	0	0	0	0	0	0	1	0	0	0	0	0	0	1	0	0	0	0	0	0	0	0	0	0	0	2	0	0
8	MID2	Non-driver	0	0	0	0	0	0	0	0	0	0	0	0	0	0	0	0	1	0	0	0	0	0	0	2	0	0	0	0	3	0	0
8	MRE11A	Non-driver	0	0	0	0	0	0	0	0	0	0	0	0	0	0	0	0	0	0	0	0	0	2	0	0	0	0	0	0	3	0	0
8	MSRB3	Non-driver	0	0	0	0	0	2	0	0	0	0	0	0	0	0	0	0	0	0	0	0	0	0	0	2	2	0	0	0	0	0	0
8	MYCBP2	Non-driver	0	0	0	0	0	0	0	0	0	0	0	0	0	0	0	0	0	0	0	0	0	0	0	0	1	0	0	0	3	0	0
8	MYF6	Non-driver	0	0	0	0	0	0	0	0	0	0	0	0	0	0	0	0	0	0	0	0	0	0	0	0	0	0	0	0	2	0	0
8	MYO18A	Non-driver	0	0	0	0	0	0	0	0	0	0	0	0	0	0	1	0	0	0	0	0	0	0	0	2	0	0	0	0	0	0	0
8	NDUFS2	Non-driver	0	0	0	0	0	0	0	0	0	0	0	0	0	0	0	0	0	0	0	0	0	0	0	0	0	0	0	0	5	0	0
8	NKAP	Non-driver	0	0	0	0	0	0	0	0	0	0	0	0	0	0	0	0	0	0	0	0	0	0	0	0	0	0	0	0	4	0	0
8	NMNAT2	Non-driver	0	0	0	0	0	0	0	0	0	0	0	0	0	0	0	4	0	0	0	0	0	0	0	0	0	0	0	0	0	0	0
8	NOX4	Non-driver	0	0	0	0	0	0	0	1	0	0	0	0	0	0	1	0	0	0	0	0	0	0	0	0	0	0	0	0	3	0	0
8	NTRK2	Non-driver	0	0	0	0	0	0	0	0	0	0	0	0	0	0	2	1	0	0	0	0	0	0	0	0	1	0	0	0	2	0	0
8	PAH	Non-driver	0	0	0	0	0	0	0	0	0	0	0	0	0	0	0	3	0	0	0	0	0	0	0	3	0	0	0	0	0	0	0
8	PANK1	Non-driver	0	0	0	0	0	1	0	0	0	0	0	0	0	0	0	0	0	0	0	0	0	0	0	0	1	0	0	0	2	0	0
8	PASD1	Non-driver	0	0	0	0	0	0	0	0	0	0	0	0	0	0	0	0	0	0	0	0	0	0	0	2	0	0	0	0	3	0	0
8	PCCB	Non-driver	0	2	0	0	0	0	0	0	0	0	0	0	0	0	0	0	0	0	0	0	0	0	0	4	0	0	0	0	0	0	0
8	PCDHAC2	Non-driver	0	0	0	0	0	0	0	0	0	0	0	0	0	0	0	0	0	0	0	0	0	0	0	3	1	0	0	0	1	0	0
8	PCSK7	Non-driver	0	0	0	0	0	0	0	0	0	0	0	0	0	0	0	0	0	0	0	0	0	0	0	0	1	0	0	0	5	0	0
8	PDE12	Non-driver	0	1	0	0	0	0	0	0	0	0	0	0	0	0	0	0	0	0	0	0	0	0	0	2	0	0	0	0	0	0	0
8	PDE2A	Non-driver	0	0	0	0	0	0	0	0	0	0	0	0	0	0	0	2	0	0	0	0	0	0	0	0	1	0	0	0	0	0	0
8	PDE4B	Non-driver	0	0	0	2	0	2	0	0	0	0	0	0	0	0	0	0	0	0	0	0	0	0	0	0	1	0	0	0	0	0	0
8	PDK3	Non-driver	0	0	0	0	0	0	0	0	0	0	0	0	0	0	0	1	0	0	0	0	0	0	0	0	0	0	0	0	4	0	0
8	PDS5A	Non-driver	0	0	0	0	0	0	0	0	0	0	0	1	0	0	0	0	0	0	0	0	0	0	0	2	0	0	0	0	0	0	0
8	PDYN	Non-driver	0	0	0	0	0	1	0	0	0	0	0	0	0	0	0	0	0	0	0	0	2	0	0	0	0	0	0	0	0	0	0
8	PFKP	Non-driver	0	0	0	0	0	0	0	0	0	0	0	0	0	0	0	0	1	0	0	0	0	0	0	0	0	0	0	0	0	0	0
8	PIK3C2B	Non-driver	0	0	0	0	0	1	0	0	0	2	0	0	0	0	0	0	0	0	0	0	0	0	0	0	1	0	0	0	0	0	0
8	POU2F1	Non-driver	0	0	0	0	0	0	0	0	0	0	0	0	0	0	0	0	1	0	0	0	2	0	0	0	0	0	0	0	2	0	0
8	POU4F1	Non-driver	0	0	0	0	0	0	0	0	0	0	0	0	0	0	0	0	0	0	0	0	0	0	0	0	0	0	0	0	0	0	0
8	PPARA	Non-driver	0	0	0	0	0	1	0	0	0	0	0	0	0	0	0	0	1	0	0	0	0	0	0	2	0	0	0	0	0	0	0
8	PPOX	Non-driver	0	0	0	0	0	0	0	0	0	0	0	0	0	0	0	0	0	0	0	0	0	0	0	0	0	0	0	0	2	0	0
8	PRPS2	Non-driver	0	0	0	0	0	0	0	0	0	0	0	0	0	0	0	0	0	0	0	0	0	0	0	0	0	0	0	0	4	0	0
8	PRPSAP2	Non-driver	0	0	0	0	0	0	0	0	0	0	0	0	0	0	0	0	0	0	0	0	0	0	0	0	0	0	0	0	6	0	0
8	PTK2	Non-driver	0	0	0	0	0	1	0	0	0	0	0	0	0	0	0	0	0	0	0	0	0	0	0	2	0	0	0	0	0	0	0
8	PTPN3	Non-driver	0	0	0	0	0	0	0	0	0	0	0	0	0	0	0	0	0	0	0	0	0	0	0	0	0	0	0	0	3	0	0
8	RAB3C	Non-driver	0	0	0	0	0	0	0	0	0	0	0	0	0	0	0	0	0	0	0	0	0	0	0	0	0	0	0	0	0	0	0
8	RAP1B	Non-driver	0	0	0	0	0	3	0	0	0	2	0	0	0	0	0	0	0	0	0	0	0	0	0	0	0	0	0	0	0	0	0
8	RASA3	Non-driver	0	0	0	0	0	0	0	0	0	1	0	0	0	0	0	2	0	0	0	0	0	0	0	2	1	0	0	0	0	0	0
8	RCBTB2	Non-driver	0	0	0	0	0	0	0	0	0	0	0	0	0	0	0	0	0	0	0	0	0	0	0	0	0	0	0	0	4	0	0
8	RCC2	Non-driver	0	0	0	0	0	1	0	0	0	0	0	0	0	0	0	0	0	0	0	0	0	0	0	0	0	0	0	0	0	0	0
8	RDX	Non-driver	0	0	0	0	0	0	0	0	0	0	1	0	0	0	0	0	0	0	0	0	0	0	0	0	0	0	0	0	1	0	0
8	REPS2	Non-driver	0	0	0	0	0	0	0	0	2	0	0	0	0	0	0	0	0	0	0	0	0	0	0	0	1	0	0	0	2	0	0
8	RGMA	Non-driver	0	0	0	0	0	1	0	0	0	0	0	0	0	0	0	0	0	0	0	0	0	0	0	0	0	0	0	0	0	0	0
8	RHEB	Non-driver	0	1	0	0	0	0	0	0	0	0	0	0	0	0	0	0	0	0	0	0	0	0	0	0	0	0	0	0	2	0	0
8	RNGTT	Non-driver	0	0	0	0	0	0	0	0	0	0	0	0	0	0	0	1	0	0	0	0	0	0	0	0	0	0	0	0	2	0	0
8	RPH3A	Non-driver	0	0	0	0	0	0	0	0	0	0	0	0	0	0	0	0	0	0	0	0	0	0	0	2	0	0	0	0	2	0	0
8	RRM2B	Non-driver	0	0	0	0	0	0	0	0	0	0	0	0	0	0	0	0	0	0	0	0	0	0	0	0	0	0	0	0	4	0	0
8	S1PR1	Non-driver	0	0	0	0	0	0	0	0	0	0	0	0	0	0	0	0	0	0	0	0	0	0	0	0	0	0	0	0	0	0	0
8	SARDH	Non-driver	0	0	0	0	0	1	0	0	0	1	0	0	0	0	0	0	0	0	0	0	0	0	0	0	0	0	0	0	3	0	0
8	SEC23A	Non-driver	0	0	0	0	0	0	0	0	0	0	0	0	0	0	0	0	0	0	0	0	1	0	0	0	0	0	0	0	0	0	0
8	SEMA5B	Non-driver	0	0	0	0	0	1	0	0	0	0	0	0	0	0	0	1	0	0	0	0	0	0	0	1	1	0	0	0	0	0	0
8	SKIV2L2	Non-driver	0	1	0	0	0	0	0	0	0	0	0	0	0	0	0	0	0	0	0	0	0	0	0	0	0	0	0	0	2	0	0
8	SLC12A9	Non-driver	0	0	0	0	0	0	0	0	0	0	0	0	0	0	0	0	2	0	0	0	0	0	0	3	2	0	0	0	0	0	0
8	SLC1A5	Non-driver	0	0	0	0	0	3	0	0	0	0	0	0	0	0	0	0	0	0	0	0	0	0	0	0	0	0	0	0	0	0	0
8	SLC25A14	Non-driver	0	0	0	0	0	0	0	0	0	0	0	0	0	0	0	1	1	0	0	0	1	0	0	0	2	0	0	0	3	0	0
8	SLC25A3	Non-driver	0	0	0	0	0	0	0	0	0	1	0	0	0	0	0	0	0	0	0	0	0	0	0	0	0	0	0	0	4	0	0
8	SLC25A44	Non-driver	0	0	0	0	0	0	0	0	0	0	0	0	0	0	0	0	0	0	0	0	0	0	0	0	0	0	0	0	0	0	0
8	SLC7A3	Non-driver	0	0	0	0	0	0	0	0	0	0	0	0	0	0	0	0	0	0	0	0	1	0	0	0	1	0	0	0	3	0	0
8	SMAD7	Non-driver	0	0	0	0	0	0	0	0	0	0	0	1	0	0	1	0	0	0	0	0	0	0	0	2	0	0	0	0	0	0	0
8	SMURF1	Non-driver	0	0	1	0	0	0	0	0	0	0	0	0	0	0	0	0	0	0	0	0	0	0	0	0	0	0	0	0	4	0	0
8	SOX7	Non-driver	0	0	0	0	0	0	0	0	0	0	0	0	0	0	0	0	0	0	0	0	0	0	0	2	2	0	0	0	0	0	0
8	SUPT5H	Non-driver	0	0	0	0	0	0	0	0	0	0	0	0	0	0	0	2	0	0	0	0	0	0	0	0	0	0	0	0	2	0	0
8	TANC1	Non-driver	0	0	0	0	0	0	0	0	0	1	0	0	0	0	0	0	0	0	0	0	0	0	0	0	1	0	0	0	3	0	0
8	TAOK1	Non-driver	0	0	0	0	0	0	0	0	0	0	0	0	0	0	0	0	1	0	0	0	0	0	0	1	1	0	0	0	0	0	0
8	TCF4	Non-driver	0	0	0	0	0	0	0	0	0	0	0	0	0	0	0	1	0	0	0	0	0	0	0	0	0	0	0	0	4	0	0
8	TCP1	Non-driver	0	0	0	0	0	0	0	0	0	0	0	0	0	0	0	0	1	0	0	0	0	0	0	0	0	0	0	0	3	0	0
8	TGM2	Non-driver	0	0	0	0	0	0	0	0	0	0	0	0	0	0	0	0	1	0	0	0	0	0	0	1	0	0	0	0	0	0	0
8	TNKS	Non-driver	0	0	0	0	0	0	0	0	0	0	0	0	0	0	0	0	0	0	0	0	0	0	0	1	0	0	0	0	2	0	0
8	TRIB2	Non-driver	0	0	0	0	0	0	0	0	0	0	0	0	0	0	0	1	0	0	0	0	0	0	0	0	0	0	0	0	0	0	0
8	TRIM71	Non-driver	0	0	0	0	0	0	0	0	0	0	0	0	0	0	0	0	0	0	0	0	0	0	0	1	0	0	0	0	0	0	0
8	TRPV3	Non-driver	0	0	0	0	0	0	0	0	0	1	0	0	0	0	0	2	0	0	0	0	0	0	0	0	0	0	0	0	2	0	0
8	TTPAL	Non-driver	0	0	0	0	0	1	0	0	0	0	0	0	0	0	0	0	0	0	0	0	0	0	0	0	1	0	0	0	1	0	0
8	TYR	Non-driver	0	0	0	0	0	0	0	0	0	0	0	0	0	0	0	0	0	0	0	0	0	0	0	0	0	0	0	0	2	0	0
8	VIM	Non-driver	0	0	0	0	0	0	0	0	0	0	0	0	0	0	0	0	0	0	0	0	0	0	0	0	0	0	0	0	0	0	0
8	VPS13C	Non-driver	0	0	0	0	0	1	0	0	0	1	0	0	0	0	0	0	2	0	0	0	0	0	0	2	0	0	0	0	2	0	0
8	WDR11	Non-driver	0	0	0	0	0	0	0	1	0	1	0	0	0	0	0	0	0	0	0	0	0	0	0	1	0	0	0	0	2	0	0
8	WHSC1L1	Non-driver	0	0	0	0	0	0	0	0	0	0	0	0	0	0	0	0	0	0	0	0	0	0	0	0	0	0	0	0	3	0	0
8	ZFYVE1	Non-driver	0	0	0	0	0	0	0	0	0	0	0	0	0	0	0	0	0	0	0	0	0	0	0	0	1	0	0	0	4	0	0
7	ABCA3	Non-driver	0	0	0	0	0	0	0	0	0	0	0	0	0	0	0	0	1	0	0	0	0	0	0	0	0	0	0	0	0	0	0
7	ABCB8	Non-driver	0	0	0	0	0	0	0	0	0	0	0	0	0	0	0	1	1	0	0	0	0	0	0	2	0	0	0	0	0	0	0
7	ABCB9	Non-driver	0	0	0	0	0	0	0	0	0	0	0	0	0	2	0	0	0	0	0	0	0	0	0	0	0	0	0	0	3	0	0
7	AC006486.9	Non-driver	0	0	0	0	0	0	0	0	0	0	0	0	0	0	0	0	0	0	0	0	0	0	0	0	0	0	0	0	5	0	0
7	ACVR2B	Non-driver	0	0	0	0	0	0	0	0	0	0	0	0	0	0	1	0	0	0	0	0	0	0	0	0	1	0	0	0	0	0	0
7	ADARB2	Non-driver	0	0	0	0	0	0	0	0	0	0	0	0	0	0	0	0	0	0	0	0	0	0	0	3	0	0	0	0	0	0	0
7	AGA	Non-driver	0	0	0	0	0	0	0	0	0	0	0	0	0	0	0	0	0	0	0	0	0	0	0	0	0	0	0	0	0	0	0
7	AGRN	Non-driver	0	1	0	0	0	1	0	0	0	0	0	0	0	0	0	1	0	0	0	0	0	0	0	0	0	0	0	0	0	0	0
7	AK5	Non-driver	0	0	0	0	0	0	0	0	0	1	0	0	0	0	0	0	0	0	0	0	0	0	0	0	0	0	0	0	0	0	0
7	ALDH6A1	Non-driver	0	0	0	0	0	2	0	0	0	0	0	0	0	0	0	0	0	0	0	0	0	0	0	2	1	0	0	0	0	0	0
7	ALG2	Non-driver	0	0	0	0	0	2	0	0	0	1	0	0	0	0	0	0	0	0	0	0	0	0	0	0	0	0	0	0	3	0	0
7	AMPD3	Non-driver	0	2	0	0	0	1	0	0	0	0	0	0	0	0	0	0	0	0	0	0	0	0	0	1	1	0	0	0	2	0	0
7	ANKHD1	Non-driver	0	1	0	0	0	0	0	0	0	2	0	0	0	0	0	0	0	0	0	0	0	0	0	2	1	0	0	0	1	0	0
7	ANKRD12	Non-driver	0	0	0	0	0	0	0	0	0	0	0	0	0	0	0	1	0	0	0	0	0	0	0	0	1	0	0	0	3	0	0
7	ANO5	Non-driver	0	0	0	0	0	0	0	0	0	0	0	0	0	0	0	0	0	0	0	0	0	0	0	0	0	0	0	0	3	0	0
7	ARFGEF1	Non-driver	0	0	0	0	0	0	0	0	0	1	0	0	0	0	0	2	0	0	0	0	0	0	0	0	0	0	0	0	0	0	0
7	ARIH2	Non-driver	0	1	0	0	0	1	0	0	0	0	0	0	0	0	0	0	0	0	0	0	0	0	0	1	0	0	0	0	0	0	0
7	ASS1	Non-driver	0	0	0	0	0	0	0	0	0	0	0	0	0	0	0	1	0	0	0	0	0	0	0	1	1	0	0	0	0	0	0
7	ATF2	Non-driver	0	0	0	0	0	0	0	0	0	0	0	0	0	0	0	0	0	0	0	0	0	0	0	0	0	0	0	0	2	0	0
7	ATP6V0A1	Non-driver	0	1	0	0	0	0	0	0	0	0	0	0	0	0	0	1	0	0	0	0	0	0	0	0	0	0	0	0	3	0	0
7	ATP6V1A	Non-driver	0	0	0	0	0	0	0	0	0	0	0	1	0	0	0	0	1	0	0	0	0	0	0	0	0	0	0	0	0	0	0
7	ATXN1	Non-driver	0	0	0	0	0	1	0	0	0	0	0	0	0	0	0	0	1	0	0	0	0	0	0	3	0	0	0	0	0	0	0
7	BNC1	Non-driver	0	0	0	0	0	0	0	0	0	0	0	0	0	0	0	0	0	0	0	0	0	0	0	0	0	0	0	0	0	0	0
7	CACHD1	Non-driver	0	0	0	0	0	0	0	0	0	0	0	1	0	0	0	2	0	0	0	0	0	0	0	2	0	0	0	0	0	0	0
7	CADM2	Non-driver	0	0	0	0	0	0	0	0	0	0	0	0	0	0	2	0	1	0	0	0	0	0	0	2	0	0	0	0	0	0	0
7	CALM3	Non-driver	0	0	0	0	0	0	0	0	0	1	0	0	0	0	0	0	0	0	0	0	0	0	0	0	0	0	0	0	0	0	0
7	CCT6A	Non-driver	0	0	0	0	0	0	0	0	0	2	0	1	0	0	0	0	1	0	0	0	0	0	0	0	1	0	0	0	2	0	0
7	CD40LG	Non-driver	0	0	0	0	0	0	0	0	0	0	0	0	0	0	0	0	0	0	0	0	0	0	0	1	0	0	0	0	0	0	0
7	CDH18	Non-driver	0	0	0	0	0	0	0	0	0	0	0	0	0	0	0	0	0	0	0	0	0	0	0	3	0	0	0	0	2	0	0
7	CDH4	Non-driver	0	1	0	0	0	0	0	0	0	0	0	0	0	0	0	0	0	0	0	0	0	0	0	0	2	0	1	0	0	0	0
7	CETN2	Non-driver	0	0	0	0	0	0	0	0	0	0	0	0	0	0	0	0	1	0	0	0	0	0	0	0	0	0	0	0	4	0	0
7	CHRNA1	Non-driver	0	0	0	0	0	0	0	0	0	0	0	0	0	0	2	1	0	0	0	0	0	0	0	0	0	0	0	0	0	0	0
7	CHRNA9	Non-driver	0	0	0	0	0	0	0	0	0	0	0	0	0	0	0	0	0	0	0	0	0	0	0	0	0	0	0	0	0	0	0
7	CHST11	Non-driver	0	0	0	0	0	1	0	0	0	0	0	0	0	0	0	0	1	0	0	0	0	0	0	0	1	0	0	0	2	0	0
7	CNTNAP2	Non-driver	0	1	0	0	0	0	0	0	0	0	0	0	0	0	0	1	0	0	0	0	0	0	0	1	1	0	0	0	0	0	0
7	COL14A1	Non-driver	0	0	0	0	0	0	0	0	0	0	0	0	0	0	0	0	0	0	0	0	0	0	0	5	0	0	0	0	0	0	0
7	COMP	Non-driver	0	1	0	0	0	0	0	0	0	0	0	0	0	0	0	0	0	0	0	0	0	0	0	2	0	0	0	0	1	0	0
7	CYP26A1	Non-driver	0	0	0	0	0	0	0	0	0	1	0	0	0	0	0	0	0	0	0	0	0	0	0	0	2	0	0	0	2	0	0
7	DGKH	Non-driver	0	0	0	0	0	0	0	0	0	1	0	0	0	0	0	0	0	0	0	0	0	0	0	0	0	0	0	0	3	0	0
7	DLX5	Non-driver	0	0	2	0	0	0	0	0	0	0	0	0	0	0	0	0	0	0	0	0	0	0	0	0	1	0	0	0	0	0	0
7	DOCK11	Non-driver	0	0	2	0	0	0	0	0	0	0	0	0	0	0	0	0	1	0	0	0	0	0	0	0	0	0	0	0	0	0	0
7	DPF2	Non-driver	0	0	0	0	0	0	0	0	0	0	0	0	0	0	0	0	0	0	0	0	0	0	0	0	0	0	0	0	0	0	0
7	DSG2	Non-driver	0	0	0	0	0	0	0	0	0	0	0	0	0	0	0	1	0	0	0	0	0	0	0	2	0	0	0	0	2	0	0
7	E2F7	Non-driver	0	0	0	0	0	0	0	0	0	0	0	0	0	0	0	0	0	0	0	0	0	0	0	0	3	0	0	0	4	0	0
7	EEF2	Non-driver	0	0	0	0	0	0	0	0	0	0	0	1	0	0	0	0	0	0	0	0	0	0	0	0	2	0	0	0	2	0	0
7	EIF2S3	Non-driver	0	0	0	0	0	0	0	0	0	0	0	0	0	0	0	0	0	0	0	0	0	0	0	2	0	0	0	0	3	0	0
7	ELAVL1	Non-driver	0	0	0	0	0	0	0	0	0	0	0	0	0	0	0	0	0	0	0	0	0	0	0	0	0	0	0	0	3	0	0
7	FBXL4	Non-driver	0	0	0	0	0	0	0	0	0	0	0	0	0	0	0	0	0	0	0	0	0	0	0	0	0	0	0	0	6	0	0
7	FOXRED1	Non-driver	0	0	0	0	0	1	0	0	0	0	0	0	0	0	0	0	0	0	0	0	0	0	0	0	1	0	0	0	0	0	0
7	FRYL	Non-driver	0	0	0	0	0	2	0	0	0	0	0	0	0	0	0	0	0	0	0	0	0	0	0	0	0	0	0	0	0	0	0
7	FZD4	Non-driver	0	0	0	0	0	0	0	0	0	0	0	0	0	0	0	0	0	0	0	0	0	0	0	0	0	0	0	0	2	0	0
7	G3BP2	Non-driver	0	0	0	0	0	2	0	0	0	0	0	0	0	0	0	0	0	0	0	0	0	0	0	0	1	0	0	0	0	0	0
7	GAA	Non-driver	0	0	0	0	0	0	0	0	0	0	0	0	0	0	0	0	0	0	0	0	0	0	0	1	0	0	0	0	1	0	0
7	GALC	Non-driver	0	0	0	0	0	0	0	0	0	1	0	0	0	0	0	1	1	0	0	0	0	0	0	0	0	0	0	0	0	0	0
7	GALNS	Non-driver	0	0	0	0	0	0	0	0	0	0	1	0	0	0	0	0	0	0	0	0	0	0	0	2	0	0	0	0	2	0	0
7	GALNT10	Non-driver	0	0	0	0	0	0	0	0	0	0	0	0	0	0	0	0	0	0	0	0	0	0	0	0	0	0	0	0	0	0	0
7	GALNT15	Non-driver	0	0	0	0	0	0	0	0	0	0	0	0	0	0	0	0	0	0	0	0	0	0	0	0	0	0	0	0	6	0	0
7	GARS	Non-driver	0	0	0	0	0	2	0	0	0	0	0	0	0	0	0	0	0	0	0	0	0	0	0	2	0	0	0	0	0	0	0
7	GMPR	Non-driver	0	0	0	0	1	0	0	0	0	0	0	0	0	0	0	2	0	0	0	0	0	0	0	0	0	0	0	0	0	0	0
7	GNPAT	Non-driver	0	0	0	0	0	0	0	0	0	0	0	0	0	0	0	0	0	0	0	0	0	0	0	0	0	0	0	0	3	0	0
7	GPD2	Non-driver	0	0	0	0	0	0	0	0	0	0	0	0	0	0	0	0	1	0	0	0	0	0	0	0	0	0	0	0	3	0	0
7	GRIK2	Non-driver	0	0	0	0	0	0	0	0	0	0	0	0	0	0	0	0	0	0	0	0	0	0	0	1	0	0	0	0	0	0	0
7	GSPT2	Non-driver	0	0	0	0	0	0	0	0	0	0	0	0	0	0	0	0	0	0	0	0	0	0	0	0	0	0	0	0	7	0	0
7	GUCY1A2	Non-driver	0	0	0	0	0	0	0	0	0	0	0	0	0	0	0	2	0	0	0	0	1	0	0	0	0	0	0	0	2	0	0
7	GUCY2F	Non-driver	0	0	0	0	0	0	0	0	0	0	0	0	0	0	0	2	0	0	0	0	0	0	0	2	0	0	0	0	1	0	0
7	HDAC6	Non-driver	0	0	0	0	0	0	0	0	0	0	0	0	0	0	0	0	0	0	0	0	0	0	0	0	0	0	0	0	0	0	0
7	HMBS	Non-driver	0	0	0	0	0	0	0	0	0	0	1	0	0	0	0	1	0	0	0	0	0	1	0	0	0	0	0	0	0	0	0
7	HNF4A	Non-driver	0	0	0	0	0	0	0	0	0	0	0	0	0	0	0	1	1	0	0	0	0	0	0	0	0	0	0	0	0	0	0
7	HTRA1	Non-driver	0	0	0	0	0	0	0	0	0	0	0	0	0	0	0	0	0	0	0	0	0	0	0	1	0	0	0	0	0	0	0
7	INPP5B	Non-driver	0	0	1	0	0	0	0	0	0	0	0	1	0	0	0	0	0	0	0	0	0	0	0	2	1	0	0	0	2	0	0
7	INPP5J	Non-driver	0	0	0	0	0	0	0	0	0	0	0	0	0	0	0	0	0	0	0	0	0	0	0	2	0	0	0	0	0	0	0
7	IPO9	Non-driver	0	0	0	0	0	0	0	0	0	0	0	0	0	0	0	0	0	0	0	0	0	0	0	2	1	0	0	0	2	0	0
7	IRF6	Non-driver	0	0	0	0	0	0	0	0	0	0	0	1	0	0	0	0	2	0	0	0	0	0	0	0	0	0	0	0	3	0	0
7	KCTD20	Non-driver	0	0	0	0	0	0	0	0	0	0	0	1	0	0	2	0	0	0	0	0	0	0	0	0	1	0	0	0	2	0	0
7	KDM3B	Non-driver	0	0	0	0	0	0	0	0	0	0	0	0	0	0	0	0	1	0	0	0	0	0	0	0	0	0	0	0	0	0	0
7	KIAA0368	Non-driver	0	0	0	0	0	1	0	0	0	0	0	0	0	0	0	1	1	0	0	0	0	0	0	0	2	0	0	0	0	0	0
7	KIF13B	Non-driver	0	0	0	0	0	0	0	0	0	0	0	0	0	0	0	0	1	0	0	0	0	0	0	0	1	0	0	0	2	0	0
7	KIF15	Non-driver	0	0	0	0	0	0	0	0	0	0	0	0	0	0	0	0	0	0	0	0	0	0	0	0	0	0	0	0	2	0	0
7	KIF2A	Non-driver	0	0	0	0	0	1	0	0	0	0	0	0	0	0	0	0	0	0	0	0	0	0	0	2	0	0	0	0	0	0	0
7	KIF4A	Non-driver	0	1	0	0	0	0	0	0	0	0	0	0	0	0	0	0	0	0	0	0	0	0	0	0	0	0	0	0	0	0	0
7	KLHL36	Non-driver	0	0	0	0	0	0	0	0	0	0	0	0	0	0	0	1	0	0	0	0	0	0	0	0	1	0	0	0	0	0	0
7	KMT2E	Non-driver	0	0	0	0	0	0	0	0	0	1	0	0	0	0	0	0	0	0	0	0	0	0	0	0	1	0	0	0	1	0	0
7	LGI2	Non-driver	0	0	0	0	0	0	0	0	0	0	0	0	0	0	0	0	0	0	0	0	0	0	0	3	0	0	0	0	0	0	0
7	LHX1	Non-driver	0	1	0	0	0	1	0	0	0	1	0	0	0	0	0	0	0	0	0	0	0	0	0	0	2	0	0	0	0	0	0
7	LIAS	Non-driver	0	0	0	0	1	2	0	0	0	0	0	0	0	0	0	0	0	0	0	0	0	0	0	0	0	0	0	0	0	0	0
7	LRFN1	Non-driver	0	0	0	0	0	0	0	0	0	0	0	0	0	0	0	0	0	0	0	0	0	0	0	5	0	0	0	0	0	0	0
7	LRRTM1	Non-driver	0	0	0	0	0	0	0	0	0	1	0	0	0	0	0	2	0	0	0	0	0	0	0	0	0	0	0	0	0	0	0
7	LRRTM4	Non-driver	0	0	1	0	0	0	0	1	0	0	0	0	0	0	0	0	0	0	0	0	0	0	0	0	0	0	0	0	0	0	0
7	MAPK14	Non-driver	0	0	0	0	0	0	0	0	0	0	0	0	0	0	0	1	0	0	0	0	0	0	0	0	0	0	0	0	0	0	0
7	MAPK8	Non-driver	0	0	0	0	0	1	0	0	0	0	0	0	0	0	0	0	0	0	0	0	0	2	0	0	0	0	0	0	3	0	0
7	MED14	Non-driver	0	0	0	0	0	0	0	0	0	0	0	0	0	0	0	0	0	0	0	0	0	0	0	0	0	0	0	0	7	0	0
7	MKLN1	Non-driver	0	0	0	0	0	0	0	0	0	0	0	0	0	0	0	0	0	0	0	0	0	0	0	2	0	0	0	0	3	0	0
7	MTMR12	Non-driver	0	0	0	0	0	0	0	0	0	0	0	0	0	0	0	0	0	0	0	0	0	0	0	3	0	0	0	0	0	0	0
7	NR4A2	Non-driver	0	0	0	0	0	0	0	0	0	0	0	0	0	0	0	0	0	0	0	0	0	0	0	0	0	0	0	0	2	0	0
7	NRXN2	Non-driver	0	0	0	0	0	2	0	0	0	0	0	0	0	0	0	0	0	0	0	0	0	0	0	0	0	0	0	0	0	0	0
7	NSDHL	Non-driver	0	0	0	0	0	0	0	0	0	0	0	0	0	0	0	0	0	0	0	0	0	0	0	0	1	0	0	0	2	0	0
7	NTN4	Non-driver	0	0	0	0	0	0	0	0	0	0	0	0	0	0	0	0	0	0	0	0	0	2	0	2	0	0	0	0	2	0	0
7	NTNG2	Non-driver	0	0	0	0	0	0	0	0	2	0	0	0	0	0	0	1	0	0	0	0	0	0	0	1	1	0	0	0	0	0	0
7	NXN	Non-driver	0	0	0	0	0	0	0	0	0	0	0	0	0	0	0	0	0	0	0	0	0	0	0	2	0	0	0	0	0	0	0
7	OGDH	Non-driver	0	1	0	0	0	0	0	0	0	0	0	0	0	0	0	0	0	0	0	0	0	0	0	0	0	0	0	0	0	0	0
7	PBX3	Non-driver	0	0	0	0	0	1	0	0	0	0	0	0	0	0	0	0	0	0	0	0	0	0	0	2	0	0	0	0	0	0	0
7	PCDH11X	Non-driver	0	0	0	0	0	1	0	0	0	0	0	0	0	0	0	3	1	0	0	0	0	0	0	0	0	0	0	0	0	0	0
7	PDE4D	Non-driver	0	0	0	0	0	0	0	0	0	0	0	0	0	0	0	1	0	0	0	0	0	0	0	0	0	0	0	0	0	0	0
7	PDE5A	Non-driver	0	0	0	0	0	0	0	0	0	1	0	0	0	0	0	0	0	0	0	0	0	0	0	0	0	0	0	0	2	0	0
7	PDZD4	Non-driver	0	0	1	0	0	0	0	0	0	0	0	0	0	0	0	0	0	0	0	0	0	0	0	3	1	0	0	0	0	0	0
7	PFKFB2	Non-driver	0	0	0	0	0	0	0	0	0	1	0	0	0	0	1	0	0	0	0	0	0	0	0	0	0	0	0	0	2	0	0
7	PGK1	Non-driver	0	0	0	0	0	0	0	0	0	0	0	0	0	0	0	0	0	0	0	0	0	0	0	2	0	0	0	0	4	0	0
7	PIGA	Non-driver	0	0	0	0	0	0	0	0	0	0	0	0	0	0	0	0	0	0	0	0	0	0	0	0	1	0	0	0	2	0	0
7	PLP1	Non-driver	0	0	0	0	0	0	0	0	0	0	0	0	0	0	1	0	1	0	0	0	0	0	0	0	2	0	0	0	0	0	0
7	PLS1	Non-driver	0	0	0	0	0	0	0	0	0	0	0	0	0	0	0	1	0	0	0	0	0	0	0	2	0	0	0	0	2	0	0
7	PLS3	Non-driver	0	0	0	0	0	1	0	0	0	0	0	0	0	0	0	0	0	0	0	0	0	0	0	2	0	0	0	0	0	0	0
7	PLXNC1	Non-driver	0	0	0	0	0	0	0	0	0	0	0	0	0	0	0	0	0	0	0	0	0	0	0	1	0	0	0	0	4	0	0
7	PPARD	Non-driver	0	0	0	0	0	0	0	0	0	0	0	0	0	0	0	1	0	0	0	0	0	0	0	2	0	0	0	0	0	0	0
7	PPP1R13B	Non-driver	0	0	0	0	0	0	0	0	0	0	0	0	0	0	1	0	0	0	0	0	0	0	0	0	0	0	0	0	0	0	0
7	PRKCH	Non-driver	0	0	0	0	0	0	0	0	0	0	0	0	0	0	0	1	0	0	0	0	0	0	0	0	0	0	0	0	2	0	0
7	PRKCI	Non-driver	0	0	0	0	0	0	0	0	0	0	0	0	0	0	0	0	0	0	0	0	0	0	0	2	0	0	0	0	0	0	0
7	PRKCQ	Non-driver	0	0	0	0	0	0	0	0	0	0	0	0	0	0	0	0	0	0	0	0	0	0	0	0	0	0	0	0	0	0	0
7	PSMC5	Non-driver	0	0	0	0	0	0	0	0	0	0	0	0	0	0	2	0	0	0	0	0	0	0	0	0	0	0	0	0	3	0	0
7	PTPRG	Non-driver	0	0	0	0	0	0	0	0	0	1	0	0	0	0	0	1	0	0	0	0	0	0	0	0	1	0	0	0	1	0	0
7	RAB11A	Non-driver	0	0	0	0	0	0	0	0	0	0	0	0	0	0	0	0	0	0	0	0	0	0	0	0	1	0	0	0	2	0	0
7	RAB38	Non-driver	0	0	0	0	0	0	0	0	0	0	0	0	0	0	0	1	0	0	0	0	0	0	0	0	0	0	0	0	0	0	0
7	RAB39B	Non-driver	0	0	0	0	0	0	0	0	0	0	0	0	0	0	0	1	0	0	0	0	0	0	0	0	0	0	0	0	2	0	0
7	RAB4B	Non-driver	0	0	0	0	0	0	0	0	0	0	0	0	0	0	0	0	0	0	0	0	0	0	0	2	1	0	0	0	0	0	0
7	RAB9A	Non-driver	0	0	0	0	0	0	0	0	0	0	0	0	0	0	0	0	0	0	0	0	0	0	0	0	0	0	0	0	7	0	0
7	RAD54L2	Non-driver	0	0	0	0	0	0	0	0	0	0	0	0	0	0	0	0	0	0	0	0	0	0	0	1	0	0	0	0	2	0	0
7	RAE1	Non-driver	0	1	0	0	0	0	0	0	0	0	0	0	0	0	0	0	0	0	0	0	0	0	0	0	0	0	0	0	4	0	0
7	RALGAPA1	Non-driver	0	0	0	0	0	0	0	0	0	0	0	0	0	0	0	0	0	0	0	0	0	0	0	0	1	0	0	0	6	0	0
7	RAP1GAP	Non-driver	0	0	0	0	0	0	0	0	0	0	0	0	0	0	0	0	0	0	0	0	0	0	0	0	3	0	0	0	2	0	0
7	RCC1	Non-driver	0	0	0	0	0	0	0	0	0	0	0	0	0	0	0	1	0	0	0	0	0	0	0	3	0	0	0	0	0	0	0
7	RIMS1	Non-driver	0	0	0	0	0	1	0	0	0	0	0	0	0	0	0	1	0	0	0	0	0	0	0	0	0	0	0	0	3	0	0
7	RIT1	Non-driver	0	0	0	0	0	0	0	0	0	0	0	0	0	0	0	4	0	0	0	0	0	0	0	0	0	0	0	0	0	0	0
7	RNF103	Non-driver	0	0	0	0	0	2	0	0	0	1	0	0	0	0	0	0	0	0	0	0	0	0	0	0	0	0	0	0	2	0	0
7	RP2	Non-driver	0	0	0	0	0	0	0	0	0	0	0	0	0	0	0	0	0	0	0	0	0	2	0	0	1	0	0	0	2	0	0
7	SAMHD1	Non-driver	0	0	0	0	0	0	0	0	0	0	0	0	0	0	0	0	1	0	0	0	0	0	0	0	0	0	0	0	3	0	0
7	SCN4A	Non-driver	0	0	0	0	0	1	0	0	0	0	0	0	0	0	0	0	0	0	0	0	0	0	0	1	2	0	0	0	0	0	0
7	SIPA1L2	Non-driver	0	0	0	0	0	0	0	0	0	0	0	0	0	0	0	1	0	0	0	0	0	0	0	2	0	0	0	0	1	0	0
7	SLC12A7	Non-driver	0	0	0	0	0	0	0	0	0	0	1	0	0	0	0	2	0	0	0	0	0	0	0	1	1	0	0	0	0	0	0
7	SLC25A4	Non-driver	0	0	0	0	0	0	0	0	0	0	0	0	0	0	0	0	0	0	0	0	0	0	0	0	1	0	0	0	0	0	0
7	SLC2A13	Non-driver	0	0	0	0	0	1	0	0	0	0	0	0	0	0	0	0	1	0	0	0	0	0	0	1	0	0	0	0	3	0	0
7	SLC4A4	Non-driver	0	0	0	0	0	2	0	0	0	0	0	1	0	0	0	1	0	0	0	0	0	0	0	0	0	0	0	0	0	0	0
7	SLC6A15	Non-driver	0	0	0	0	0	0	0	1	0	0	0	0	0	0	0	0	1	0	0	0	0	0	0	0	0	0	0	0	1	0	0
7	SLC6A5	Non-driver	0	0	0	0	0	0	0	0	0	0	0	0	0	0	0	1	0	0	0	0	0	0	0	1	0	0	0	0	3	0	0
7	SLITRK6	Non-driver	0	0	0	0	0	0	0	0	0	0	0	0	0	0	0	0	0	0	0	0	0	0	0	3	0	0	0	0	3	0	0
7	SMARCAL1	Non-driver	0	0	0	0	1	0	0	0	0	0	0	0	0	0	0	0	0	0	0	0	0	0	0	0	0	0	0	0	2	0	0
7	SOCS5	Non-driver	0	0	0	0	0	0	0	0	0	0	0	0	0	0	1	0	0	0	0	1	0	0	0	0	0	0	0	0	2	0	0
7	SOX14	Non-driver	0	1	0	0	0	0	0	0	0	0	0	0	0	0	0	0	0	0	0	0	0	0	0	2	0	0	0	0	0	0	0
7	SPAST	Non-driver	0	1	0	0	0	0	0	0	0	0	0	0	0	0	0	0	0	0	0	0	0	0	0	0	0	0	0	0	0	0	0
7	SPATA5	Non-driver	0	0	0	0	0	0	0	0	0	0	0	0	0	0	0	2	0	0	0	0	0	0	0	0	0	0	0	0	2	0	0
7	STXBP3	Non-driver	0	0	0	0	0	0	0	0	0	0	0	0	0	0	0	0	0	0	0	0	0	0	0	3	0	0	0	0	2	0	0
7	TAZ	Non-driver	0	0	0	0	0	0	0	0	0	0	0	0	0	0	0	1	0	0	0	0	0	0	0	0	0	0	0	0	2	0	0
7	TFAP2C	Non-driver	0	0	0	0	0	0	0	0	0	0	0	0	0	0	0	1	0	0	0	0	0	0	0	1	1	0	0	0	2	0	0
7	TFAP4	Non-driver	0	0	0	0	0	0	0	0	0	0	0	0	0	0	0	0	0	0	0	0	0	0	0	0	2	0	0	0	2	0	0
7	THBS1	Non-driver	0	0	0	0	0	0	0	0	0	1	0	1	0	0	1	0	0	0	0	0	0	0	0	0	1	0	0	0	0	0	0
7	THBS3	Non-driver	0	0	0	0	0	0	0	0	0	0	0	0	0	0	0	0	0	0	0	0	0	0	0	0	1	0	0	0	0	0	0
7	TMEM47	Non-driver	0	0	0	0	0	0	0	0	0	0	0	0	0	0	0	0	0	0	0	0	0	0	0	3	0	0	0	0	2	0	0
7	TNFRSF21	Non-driver	0	0	0	0	0	0	0	0	0	0	0	0	0	0	0	0	0	0	0	0	0	0	0	0	0	0	0	0	0	0	0
7	TP73	Non-driver	0	0	0	0	0	0	0	0	0	1	0	0	0	0	0	0	0	0	0	0	0	0	0	0	0	0	0	0	0	0	0
7	TPCN1	Non-driver	0	0	0	0	0	1	0	0	0	0	0	0	0	0	0	0	0	0	0	0	0	0	0	1	1	0	0	0	0	0	0
7	TPH2	Non-driver	0	1	0	0	0	0	0	0	0	2	0	0	0	0	0	1	0	0	0	0	0	0	0	0	0	0	0	0	0	0	0
7	TRIM23	Non-driver	0	0	0	0	0	0	0	0	0	0	0	0	0	0	0	0	0	0	0	0	0	0	0	0	2	0	0	0	0	0	0
7	TRPM7	Non-driver	0	0	0	0	0	0	0	0	0	0	0	0	0	0	0	2	0	0	0	0	0	0	0	0	1	0	0	0	0	0	0
7	TSPAN2	Non-driver	0	0	0	0	0	2	0	0	0	0	0	0	0	0	0	0	0	0	0	0	0	0	0	4	0	0	0	0	0	0	0
7	TYK2	Non-driver	0	0	0	0	0	0	0	0	0	0	0	0	0	0	0	0	0	0	0	0	0	0	0	2	1	0	0	0	0	0	0
7	UBQLN2	Non-driver	0	0	0	0	0	0	0	0	0	0	0	0	0	0	0	0	0	0	0	0	0	0	0	0	0	0	0	0	3	0	0
7	VAV2	Non-driver	0	0	0	0	0	0	0	0	0	0	0	0	0	0	0	0	1	0	0	0	0	0	0	1	1	0	0	0	0	0	0
7	VCAN	Non-driver	0	0	0	2	0	0	0	0	0	0	0	0	0	0	0	0	0	0	0	0	0	0	0	0	0	0	0	0	1	0	0
7	WDR26	Non-driver	0	0	0	0	0	0	0	0	0	0	0	0	0	0	0	0	1	0	0	0	0	0	0	0	0	0	0	0	0	0	0
7	WNK1	Non-driver	0	2	0	0	0	0	0	0	0	0	0	0	0	0	0	0	1	0	0	0	0	0	0	0	0	0	0	0	0	0	0
7	XRN2	Non-driver	0	0	0	0	0	0	0	0	0	0	0	0	0	0	0	0	1	0	0	0	0	0	0	0	0	0	0	0	2	0	0
7	YARS	Non-driver	0	0	0	0	0	0	0	0	0	0	0	0	0	0	0	0	1	0	0	0	0	0	0	2	0	0	0	0	0	0	0
7	ZEB2	Non-driver	0	0	0	0	0	0	0	0	0	0	0	0	0	0	1	1	1	0	0	0	0	0	0	0	2	0	0	0	2	0	0
7	ZFYVE20	Non-driver	0	0	0	0	0	0	0	0	0	0	0	0	0	0	1	0	0	0	0	0	0	0	0	0	1	0	0	0	0	0	0
6	ABCC4	Non-driver	0	0	0	0	0	0	0	0	0	0	0	1	0	0	0	0	0	0	0	0	0	0	0	2	0	0	0	0	3	0	0
6	ABCF3	Non-driver	0	0	0	0	0	0	0	0	0	0	0	0	0	0	0	0	0	0	0	0	0	0	0	0	0	0	0	0	1	0	0
6	ACTA2	Non-driver	0	0	0	0	0	0	0	0	0	0	0	0	0	0	0	0	0	0	0	0	0	0	0	0	1	0	1	0	0	0	0
6	ACTN1	Non-driver	0	0	0	0	0	0	0	0	0	0	0	0	0	0	0	0	0	0	0	0	0	0	0	0	0	0	0	0	2	0	0
6	ACTN2	Non-driver	0	0	0	0	0	0	0	0	0	0	0	0	0	0	0	1	0	0	0	0	0	0	0	2	1	0	0	0	0	0	0
6	ACTN4	Non-driver	0	0	0	0	0	0	0	0	0	0	0	0	0	0	0	0	0	0	0	0	0	0	0	0	0	0	0	0	2	0	0
6	AGL	Non-driver	0	0	0	0	0	2	0	0	0	1	0	0	0	0	0	1	0	0	0	0	0	0	0	1	0	0	0	0	0	0	0
6	AGPS	Non-driver	0	0	0	0	0	1	0	0	0	0	0	0	0	0	0	0	0	0	0	0	0	0	0	0	0	0	0	0	3	0	0
6	AKAP13	Non-driver	0	0	0	0	0	0	0	0	0	0	0	0	0	0	0	0	1	0	0	0	0	0	0	0	2	0	0	0	0	0	0
6	ALDH1L2	Non-driver	0	0	0	0	0	0	0	0	0	1	0	0	0	0	0	0	0	0	0	0	0	0	0	0	0	0	0	0	0	0	0
6	ALX1	Non-driver	0	0	0	0	0	0	0	0	0	1	0	0	0	0	0	1	0	0	0	0	0	0	0	0	0	0	0	0	0	0	0
6	ANKS1B	Non-driver	0	0	0	0	0	0	0	0	0	0	0	0	0	0	0	0	0	0	0	0	0	0	0	0	0	0	0	0	2	0	0
6	APLP2	Non-driver	0	0	0	0	0	0	0	0	0	1	0	0	0	0	0	0	0	0	0	0	1	0	0	0	1	0	0	0	0	0	0
6	ARHGAP12	Non-driver	0	0	0	0	0	0	0	0	0	0	0	0	0	0	0	0	0	0	0	0	0	0	0	0	0	0	0	0	4	0	0
6	ARHGEF1	Non-driver	0	0	0	0	0	0	0	0	0	0	0	0	0	0	0	0	0	0	0	0	0	0	0	2	0	0	0	0	2	0	0
6	ARL5B	Non-driver	0	0	0	0	0	1	0	0	0	0	0	0	0	0	0	0	1	0	0	0	0	0	0	1	0	0	0	0	0	0	0
6	ARNT2	Non-driver	0	0	0	0	0	1	0	0	0	1	0	0	0	0	0	0	0	0	0	0	0	0	0	0	0	0	0	0	2	0	0
6	ASCC3	Non-driver	0	0	0	0	0	0	0	0	0	0	0	0	0	0	0	0	0	0	0	0	0	0	0	2	0	0	0	0	2	0	0
6	ASH1L	Non-driver	0	0	0	0	0	0	0	0	0	0	0	0	0	0	0	0	0	0	0	0	0	0	0	1	0	0	0	0	0	0	0
6	ASH2L	Non-driver	0	0	0	0	0	0	0	0	0	0	0	0	0	0	0	0	0	0	0	0	0	0	0	2	0	0	0	0	3	0	0
6	ASTN1	Non-driver	0	0	1	0	0	0	0	0	0	0	0	0	0	0	0	0	1	0	0	0	0	0	0	3	0	0	0	0	0	0	0
6	ATP4A	Non-driver	0	0	0	0	0	0	0	0	0	0	0	0	0	0	0	0	0	0	0	0	0	0	0	0	0	0	0	0	0	0	0
6	ATP6V0A4	Non-driver	0	0	0	0	0	0	0	0	0	0	0	0	0	0	0	0	0	0	0	0	0	0	0	1	0	0	0	0	0	0	0
6	ATP8B2	Non-driver	0	0	0	0	0	0	0	0	0	0	0	0	0	0	0	0	0	0	0	0	0	0	0	0	0	0	0	0	1	0	0
6	B3GALT1	Non-driver	0	0	0	0	0	1	0	0	0	0	0	0	0	0	0	0	0	0	0	0	0	0	0	2	0	0	0	0	0	0	0
6	BAZ2A	Non-driver	0	0	0	0	0	0	0	0	0	0	0	0	0	0	0	0	0	0	0	0	0	0	0	1	1	0	0	0	4	0	0
6	BBS7	Non-driver	0	0	0	0	0	0	0	0	0	0	0	0	0	0	0	0	0	0	0	0	0	0	0	1	0	0	0	0	1	0	0
6	BMP15	Non-driver	0	0	0	0	0	0	0	0	0	0	0	0	0	0	0	1	0	0	0	0	0	0	0	0	0	0	0	0	2	0	0
6	BMP5	Non-driver	0	0	0	0	0	0	0	0	0	0	0	0	0	0	0	0	0	0	0	0	0	0	0	3	0	0	0	0	0	0	0
6	C1QTNF7	Non-driver	0	0	0	0	0	0	0	0	0	0	0	0	0	0	0	0	0	0	0	0	0	0	0	3	0	0	0	0	2	0	0
6	C2CD3	Non-driver	0	0	0	0	0	0	0	0	0	0	0	0	0	0	0	0	0	0	0	0	0	0	0	2	2	0	0	0	1	0	0
6	CABP1	Non-driver	0	0	0	0	0	0	0	0	2	0	0	0	0	0	0	0	0	0	0	0	0	0	0	0	0	0	0	0	2	0	0
6	CACNB4	Non-driver	0	0	0	0	0	0	0	0	0	0	0	0	0	0	0	1	0	0	0	0	0	0	0	5	0	0	0	0	0	0	0
6	CADPS2	Non-driver	0	0	0	0	0	0	0	0	0	1	0	0	0	0	0	1	0	0	0	0	0	0	0	0	0	0	0	0	0	0	0
6	CALCRL	Non-driver	0	0	0	0	0	0	0	0	0	0	0	0	0	0	0	0	0	0	0	0	0	0	0	2	0	0	0	0	0	0	0
6	CALM1	Non-driver	0	0	0	0	0	0	0	0	0	0	0	0	0	0	0	0	0	0	0	0	0	0	0	0	2	0	0	0	2	0	0
6	CAPN5	Non-driver	0	0	0	0	0	0	0	0	0	0	0	1	0	0	0	0	0	0	0	0	1	0	0	0	0	0	0	0	0	0	0
6	CBFA2T2	Non-driver	0	2	0	0	0	0	0	0	0	0	0	1	0	0	0	0	0	0	0	0	0	0	0	0	0	0	0	0	0	0	0
6	CBX1	Non-driver	0	0	0	0	0	1	0	0	0	0	0	0	0	0	0	0	0	0	0	0	0	0	0	0	1	0	0	0	2	0	0
6	CDC42BPB	Non-driver	0	0	0	0	0	1	0	0	0	0	0	1	0	0	0	0	0	0	0	0	0	0	0	2	0	0	0	0	1	0	0
6	CDK11B	Non-driver	0	0	0	0	0	1	0	0	0	2	0	0	0	0	0	0	0	0	0	0	0	0	0	0	0	0	0	0	0	0	0
6	CDK13	Non-driver	0	1	0	0	0	0	0	0	0	0	0	0	0	0	0	0	0	0	0	0	0	0	0	0	0	0	0	0	1	0	0
6	CDK8	Non-driver	0	0	0	0	0	0	0	0	0	1	0	0	0	0	0	0	1	0	0	0	0	0	0	0	0	0	0	0	0	0	0
6	CDK9	Non-driver	0	0	0	0	0	0	0	0	0	0	0	0	0	0	2	0	0	0	0	0	0	2	0	0	0	0	0	0	0	0	0
6	CELSR3	Non-driver	0	0	0	0	0	0	0	0	0	0	0	1	0	0	0	0	1	0	0	0	0	0	0	2	0	0	0	0	0	0	0
6	CEP76	Non-driver	0	0	0	0	0	0	0	0	0	0	0	0	0	0	2	0	0	0	0	0	0	0	0	2	1	0	0	0	0	0	0
6	CHD1L	Non-driver	0	0	0	0	0	0	0	0	0	1	0	0	0	0	0	0	0	0	0	0	0	0	0	0	1	0	0	0	0	0	0
6	CHP1	Non-driver	0	0	0	0	0	0	0	0	0	0	0	0	0	0	0	0	0	0	0	0	0	0	0	0	0	0	0	0	2	0	0
6	CHRNA4	Non-driver	0	0	0	0	0	0	0	0	0	0	0	0	0	0	0	0	0	0	0	0	0	0	0	1	0	0	0	0	0	0	0
6	CHRNB2	Non-driver	0	0	0	0	0	0	0	0	0	0	0	1	0	0	1	0	0	0	0	0	0	0	0	2	0	0	0	0	2	0	0
6	CIT	Non-driver	0	0	2	0	0	1	0	0	0	0	0	0	0	0	0	0	0	0	0	0	0	0	0	0	0	0	0	0	0	0	0
6	CLEC16A	Non-driver	0	0	0	0	0	1	0	0	0	0	0	0	0	0	0	0	0	0	0	0	0	0	0	0	0	0	0	0	0	0	0
6	CLIC2	Non-driver	0	0	0	0	0	0	0	0	0	0	0	0	0	0	0	0	0	0	0	0	0	0	0	0	1	0	0	0	2	0	0
6	CLIP3	Non-driver	0	0	0	0	0	0	0	0	0	1	0	0	0	0	0	0	0	0	0	0	0	0	0	0	1	0	0	0	0	0	0
6	CNTNAP4	Non-driver	0	0	0	0	0	0	0	0	0	0	0	0	0	0	0	0	0	0	0	0	0	0	0	0	0	0	0	0	3	0	0
6	COL9A2	Non-driver	0	0	0	0	0	0	0	0	0	1	0	0	0	0	0	0	1	0	0	0	0	0	0	2	0	0	0	0	0	0	0
6	CORIN	Non-driver	0	0	0	0	0	0	0	0	0	0	0	0	0	0	0	0	0	0	0	0	0	0	0	1	1	0	0	0	0	0	0
6	CPT1B	Non-driver	0	0	0	0	0	0	0	0	0	1	0	0	0	0	1	0	0	0	0	0	0	0	0	0	0	0	0	0	0	0	0
6	CRB1	Non-driver	0	0	0	0	0	0	0	0	0	0	0	0	0	0	0	3	0	0	0	0	0	0	0	0	0	0	0	0	2	0	0
6	CROT	Non-driver	0	0	0	0	0	0	0	0	0	0	0	0	0	0	0	0	0	0	0	0	0	0	0	0	0	0	0	0	0	0	0
6	CSNK1E	Non-driver	0	0	0	0	0	0	0	0	0	0	0	0	0	0	2	0	0	0	0	0	0	0	0	1	0	0	0	0	0	0	0
6	CTGF	Non-driver	0	0	0	0	0	0	0	0	0	0	0	0	0	0	0	0	0	0	0	0	0	0	0	2	0	0	0	0	0	0	0
6	CTSS	Non-driver	0	0	0	0	0	0	0	0	0	0	0	2	0	0	0	0	0	0	0	0	0	0	0	0	0	0	0	0	3	0	0
6	CYP19A1	Non-driver	0	0	0	0	0	0	0	0	0	0	0	0	0	0	0	0	0	0	0	0	1	0	0	2	0	0	0	0	0	0	0
6	DACH2	Non-driver	0	0	0	0	0	0	0	0	0	0	0	0	0	0	0	0	0	0	0	0	0	0	0	0	2	0	0	0	3	0	0
6	DCBLD1	Non-driver	0	0	0	0	0	0	0	0	0	0	0	0	0	0	0	2	0	0	0	0	0	0	0	0	0	0	0	0	3	0	0
6	DDX1	Non-driver	0	0	0	0	0	0	0	0	0	0	0	0	0	0	0	0	0	0	0	0	0	0	0	2	0	0	0	0	2	0	0
6	DEAF1	Non-driver	0	0	0	0	0	0	0	0	0	0	0	0	0	0	0	0	0	0	0	0	0	0	0	0	0	0	0	0	0	0	0
6	DHRS7	Non-driver	0	0	0	0	0	0	0	0	0	0	0	0	0	0	0	0	0	0	0	0	0	0	0	0	0	0	0	0	2	0	0
6	DIAPH3	Non-driver	0	0	0	0	0	0	0	0	0	0	0	0	0	0	0	2	0	0	0	0	0	0	0	0	0	0	0	0	3	0	0
6	DLL3	Non-driver	0	2	0	0	0	0	0	0	0	0	0	0	0	0	0	1	0	0	0	0	0	0	0	0	1	0	0	0	2	0	0
6	DNAH14	Non-driver	0	0	0	0	0	0	0	0	0	0	0	0	0	0	0	0	0	0	0	0	0	0	0	0	0	0	0	0	4	0	0
6	DNAJC5B	Non-driver	0	0	0	0	0	0	0	0	0	0	0	0	0	0	0	0	0	0	0	0	0	0	0	3	0	0	0	0	0	0	0
6	DOK5	Non-driver	0	0	0	0	0	0	0	0	0	0	0	0	0	0	0	0	0	0	0	0	0	0	0	1	2	0	0	0	0	0	0
6	DOPEY1	Non-driver	0	0	0	0	0	3	0	0	0	1	0	0	0	0	1	0	0	0	0	0	0	0	0	0	0	0	0	0	0	0	0
6	ECE2	Non-driver	0	0	0	0	0	0	0	0	0	0	0	0	0	0	1	1	0	0	0	0	0	0	0	0	1	0	0	0	0	0	0
6	ENPP4	Non-driver	0	0	0	0	0	0	0	0	0	1	0	0	0	0	0	0	0	0	0	0	0	0	0	3	0	0	0	0	0	0	0
6	EOMES	Non-driver	0	0	0	0	0	0	0	0	0	0	0	0	0	0	0	1	0	0	0	0	0	0	0	0	0	0	0	0	1	0	0
6	EPB41	Non-driver	0	0	0	0	0	0	0	0	0	0	0	0	0	0	0	0	0	0	0	0	0	0	0	0	0	0	0	0	0	0	0
6	EPB41L4B	Non-driver	0	0	0	0	0	0	0	0	0	0	0	0	0	0	0	0	0	0	0	0	0	0	0	1	0	0	0	0	0	0	0
6	ERAS	Non-driver	0	0	0	0	0	0	0	0	0	0	0	0	0	0	0	0	0	0	0	0	0	0	0	0	0	0	0	0	2	0	0
6	ESCO1	Non-driver	0	0	0	0	0	0	0	0	0	0	0	0	0	0	0	0	0	0	0	0	0	0	0	0	1	0	0	0	5	0	0
6	ETFDH	Non-driver	0	0	0	0	0	0	0	0	0	0	0	0	0	0	0	0	0	0	0	0	0	0	0	0	0	0	0	0	1	0	0
6	EVX2	Non-driver	0	0	0	0	0	0	0	0	0	0	0	0	0	0	0	0	1	0	0	0	0	0	0	1	0	0	0	0	2	0	0
6	F13A1	Non-driver	0	0	0	0	1	0	0	0	0	0	0	0	0	0	0	0	0	0	0	0	0	0	0	2	0	0	0	0	2	0	0
6	FANCM	Non-driver	0	0	0	0	0	0	0	0	0	0	0	0	0	0	0	0	0	0	0	0	0	0	0	2	0	0	0	0	0	0	0
6	FBXO18	Non-driver	0	0	0	0	0	0	0	0	0	1	0	0	0	0	0	0	0	0	0	0	0	0	0	0	0	0	0	0	2	0	0
6	FBXO9	Non-driver	0	0	0	0	0	0	0	0	0	0	0	0	0	0	0	0	0	0	0	0	0	0	0	1	0	0	0	0	3	0	0
6	FECH	Non-driver	0	0	0	0	0	2	0	0	2	0	0	0	0	0	0	0	0	0	0	0	0	0	0	0	0	0	0	0	2	0	0
6	FGA	Non-driver	0	0	0	0	0	0	0	0	0	0	0	0	0	2	0	0	0	0	0	0	0	0	0	0	0	0	0	0	2	0	0
6	FMNL3	Non-driver	0	0	0	0	0	0	0	0	0	0	0	0	0	0	0	0	0	0	0	0	0	0	0	0	0	0	0	0	2	0	0
6	FN1	Non-driver	0	0	0	0	0	0	0	0	0	0	0	0	0	0	0	0	1	0	0	0	0	0	0	1	0	0	0	0	0	0	0
6	FRMD5	Non-driver	0	0	0	0	0	0	0	0	0	0	0	0	0	0	0	0	0	0	0	0	0	0	0	0	0	0	0	0	2	0	0
6	FYCO1	Non-driver	0	0	0	0	0	0	0	0	0	0	0	0	0	0	0	1	0	0	0	0	0	0	0	0	0	0	0	0	3	0	0
6	FZD9	Non-driver	0	0	0	0	0	2	0	0	2	0	0	0	0	0	0	0	0	0	0	0	0	0	0	0	0	0	0	0	0	0	0
6	GABRA4	Non-driver	0	0	0	0	0	0	0	0	0	0	0	0	0	0	0	0	0	0	0	0	0	0	0	2	0	0	0	0	0	0	0
6	GALE	Non-driver	0	0	0	0	0	0	0	0	0	0	0	0	0	0	0	0	0	0	0	0	0	0	0	0	1	0	0	0	2	0	0
6	GALNT2	Non-driver	0	0	0	0	0	0	0	0	0	0	0	1	0	0	0	0	0	0	0	0	0	0	0	0	0	0	0	0	0	0	0
6	GBA	Non-driver	0	0	0	0	0	0	0	0	0	0	0	0	0	0	0	0	0	0	0	0	0	0	0	1	1	0	0	0	0	0	0
6	GDF6	Non-driver	0	0	0	0	0	0	0	0	0	0	0	0	0	0	0	0	0	0	0	0	0	0	0	0	1	0	0	0	0	0	0
6	GIT2	Non-driver	0	0	0	0	0	2	0	0	0	0	0	0	0	0	0	0	0	0	0	0	0	0	0	0	0	0	0	0	0	0	0
6	GM2A	Non-driver	0	0	0	0	0	0	0	0	0	0	0	0	0	0	0	0	2	0	0	0	0	0	0	2	0	0	0	0	0	0	0
6	GNAI2	Non-driver	0	0	1	0	0	0	0	0	0	0	0	0	0	0	1	0	0	0	0	0	0	0	0	2	0	0	0	0	1	0	0
6	GPM6A	Non-driver	0	0	0	0	0	0	0	0	0	0	0	1	0	0	0	1	0	0	0	0	0	0	0	2	0	0	0	0	2	0	0
6	GRPR	Non-driver	0	0	0	0	0	0	0	0	0	0	0	0	0	0	0	0	0	0	0	0	0	0	0	1	1	0	0	0	3	0	0
6	H2AFX	Non-driver	0	2	0	0	0	0	0	0	0	0	0	0	0	0	0	0	0	0	0	0	0	0	0	0	0	0	0	0	0	0	0
6	H2AFY	Non-driver	0	0	0	0	0	0	0	0	0	0	0	0	0	0	0	1	1	0	0	0	0	0	0	0	0	0	0	0	2	0	0
6	HRH2	Non-driver	0	0	0	0	0	0	0	0	0	0	0	0	0	0	0	0	0	0	0	0	0	0	0	0	0	0	0	0	0	0	0
6	HTR3A	Non-driver	0	0	0	0	0	0	0	0	0	0	0	0	0	2	0	2	0	0	0	0	0	0	0	0	1	0	0	0	0	0	0
6	IBTK	Non-driver	0	0	0	0	0	0	0	0	0	0	0	0	0	0	0	0	0	0	0	0	0	0	0	2	1	0	0	0	0	0	0
6	IFRD2	Non-driver	0	0	0	0	0	0	0	0	0	0	0	0	0	0	0	0	0	0	0	0	0	0	0	3	0	0	0	0	0	0	0
6	IGSF11	Non-driver	0	0	0	0	0	0	0	0	0	0	0	0	0	0	0	0	0	0	0	0	0	0	0	0	0	0	0	0	2	0	0
6	INPP5E	Non-driver	0	0	0	0	0	0	0	0	0	0	0	0	0	0	0	0	0	0	0	0	0	0	0	2	1	0	0	0	0	0	0
6	ITGA2	Non-driver	0	0	0	0	0	0	0	0	0	1	0	0	0	0	0	0	0	0	0	0	0	0	0	0	1	0	0	0	2	0	0
6	ITGB6	Non-driver	0	0	0	0	0	0	0	0	0	0	0	0	0	0	0	0	0	0	0	0	0	0	0	0	0	0	0	0	1	0	0
6	ITGBL1	Non-driver	0	0	0	0	0	0	0	0	0	0	0	0	0	0	0	1	1	0	0	0	0	0	0	3	1	0	0	0	0	0	0
6	ITIH5	Non-driver	0	0	0	0	0	0	0	0	0	0	0	0	0	0	0	0	0	0	0	0	0	0	0	0	0	0	0	0	0	0	0
6	ITSN1	Non-driver	0	0	0	0	0	0	0	0	0	0	0	0	0	0	0	0	0	0	0	0	0	0	0	0	0	0	0	0	2	0	0
6	JADE3	Non-driver	0	0	0	0	0	0	0	0	0	1	0	0	0	0	0	0	0	0	0	0	0	0	0	0	0	0	0	0	2	0	0
6	JPH3	Non-driver	0	0	0	0	0	0	0	0	0	1	0	0	0	0	0	0	0	0	0	0	0	0	0	0	0	0	0	0	0	0	0
6	KANK1	Non-driver	0	0	0	0	0	0	0	0	0	0	0	0	0	0	2	0	0	0	0	0	0	0	0	0	0	0	0	0	0	0	0
6	KATNAL2	Non-driver	0	0	0	0	0	0	0	0	0	0	0	0	0	0	0	0	0	0	0	0	0	0	0	0	0	0	0	0	3	0	0
6	KCNA2	Non-driver	0	0	0	0	0	1	0	0	0	0	0	0	0	0	0	0	0	0	0	0	0	0	0	1	0	0	0	0	0	0	0
6	KCNN3	Non-driver	0	0	0	0	0	0	0	0	0	0	0	0	0	0	0	0	1	0	0	0	0	1	0	3	0	0	0	0	0	0	0
6	KCNV2	Non-driver	0	0	0	0	0	0	0	0	0	0	0	0	0	0	0	0	0	0	0	0	0	0	0	0	0	0	0	0	0	0	0
6	KDELR1	Non-driver	0	0	0	0	0	0	0	0	0	0	0	0	0	0	0	0	0	0	0	0	0	0	0	0	0	0	0	0	2	0	0
6	KDM5D	Non-driver	0	0	0	0	0	0	0	0	0	1	0	0	0	0	0	0	0	0	0	0	0	0	0	3	0	0	0	0	0	0	0
6	KIF6	Non-driver	0	0	0	0	0	0	0	0	0	0	0	0	0	0	0	0	0	0	0	0	0	0	0	3	0	0	0	0	0	0	0
6	KLHL1	Non-driver	0	0	0	0	0	0	0	0	0	0	0	0	0	0	0	2	0	0	0	0	0	0	0	2	0	0	0	0	0	0	0
6	KLHL18	Non-driver	0	0	0	0	0	0	0	0	0	0	0	0	0	0	0	0	0	0	0	0	0	0	0	2	0	0	0	0	0	0	0
6	LDB3	Non-driver	0	0	0	0	0	3	0	0	0	0	0	0	0	0	0	0	0	0	0	0	0	0	0	0	0	0	0	0	0	0	0
6	LHX2	Non-driver	0	0	0	0	0	0	0	0	0	0	0	0	0	0	0	0	0	0	0	0	0	0	0	1	2	0	0	0	0	0	0
6	LIG3	Non-driver	0	0	0	0	0	0	0	0	0	0	0	0	0	0	0	0	0	0	0	0	0	0	0	0	0	0	0	0	2	0	0
6	LMAN2L	Non-driver	0	0	0	0	0	0	0	0	0	0	0	0	0	0	0	0	1	0	0	0	0	0	0	2	1	0	0	0	0	0	0
6	LMNB1	Non-driver	0	0	0	0	0	0	0	0	0	0	0	0	0	0	0	0	0	0	0	0	0	0	0	3	0	0	0	0	1	0	0
6	LONP2	Non-driver	0	0	0	0	0	0	0	0	0	0	0	0	0	0	0	0	0	0	0	0	0	0	0	2	2	0	0	0	2	0	0
6	LYN	Non-driver	0	0	0	0	0	0	2	0	0	0	0	0	0	0	0	0	0	0	0	0	0	0	0	0	0	0	0	0	0	0	0
6	MAN2A2	Non-driver	0	0	0	0	0	0	0	0	0	2	0	0	0	0	0	0	0	0	0	0	0	0	0	0	0	0	0	0	2	0	0
6	MAP2K6	Non-driver	0	0	0	0	0	0	0	0	0	0	0	0	0	0	0	0	0	0	0	0	0	0	0	0	0	0	0	0	4	0	0
6	MAP3K10	Non-driver	0	0	0	0	0	0	0	0	0	0	0	0	0	0	0	0	0	0	0	0	0	0	0	2	1	0	0	0	0	0	0
6	MAP3K4	Non-driver	0	1	0	0	0	0	0	0	0	0	0	0	0	0	0	0	0	0	0	0	0	0	0	0	0	0	0	0	3	0	0
6	MAP4K4	Non-driver	0	0	0	0	0	3	0	0	0	0	0	0	0	0	0	0	0	0	0	0	0	0	0	0	0	0	0	0	2	0	0
6	MARK4	Non-driver	0	0	0	0	0	0	0	0	2	0	0	1	0	0	0	1	0	0	0	0	0	0	0	0	0	0	0	0	0	0	0
6	MAST2	Non-driver	0	0	0	0	0	0	0	0	0	0	0	0	0	0	0	0	0	0	0	0	0	0	0	2	0	0	0	0	0	0	0
6	MAT2A	Non-driver	0	0	1	0	0	1	0	0	0	0	0	0	0	0	0	0	0	0	0	0	0	0	0	0	0	0	0	0	0	0	0
6	MBD3	Non-driver	0	0	0	0	0	0	0	0	0	0	0	0	0	0	0	0	0	0	0	0	0	0	0	0	1	0	0	0	0	0	0
6	MBTPS1	Non-driver	0	0	0	0	0	0	0	0	0	0	0	0	0	0	0	0	0	0	0	0	0	0	0	4	0	0	0	0	0	0	0
6	MCCC1	Non-driver	0	0	0	0	0	2	0	0	0	0	1	0	0	0	0	0	0	0	0	0	0	0	0	0	0	0	0	0	1	0	0
6	MED25	Non-driver	0	0	0	0	0	0	0	0	0	0	0	0	0	0	0	0	1	0	0	0	0	0	0	0	0	0	0	0	2	0	0
6	MEGF10	Non-driver	0	0	0	0	0	0	0	0	0	0	0	0	0	0	0	0	0	0	0	0	0	0	0	2	0	0	0	0	0	0	0
6	MERTK	Non-driver	0	0	0	0	0	0	0	0	0	0	0	0	0	0	0	0	0	0	0	0	0	0	0	3	0	0	0	0	1	0	0
6	MFSD11	Non-driver	0	0	0	0	0	0	0	0	0	1	0	0	0	0	0	0	0	0	0	0	0	0	0	0	0	0	0	0	0	0	0
6	MKX	Non-driver	0	0	0	0	0	0	0	0	0	0	0	0	0	0	0	0	0	0	0	0	0	0	0	2	0	0	0	0	0	0	0
6	MLH3	Non-driver	0	0	0	0	0	0	0	0	0	0	0	0	0	0	0	2	0	0	0	0	0	0	0	2	0	0	0	0	0	0	0
6	MLK4	Non-driver	0	0	0	0	0	2	0	0	0	0	0	0	0	0	0	0	0	0	0	0	0	0	0	2	0	0	0	0	0	0	0
6	MLX	Non-driver	0	0	0	0	0	0	0	0	0	0	0	0	0	0	0	0	0	0	0	0	0	0	0	0	1	0	0	0	2	0	0
6	MON2	Non-driver	0	0	0	0	0	0	0	0	0	0	0	1	0	0	0	0	0	0	0	0	0	0	0	0	0	0	0	0	3	0	0
6	MORC2	Non-driver	0	0	0	0	0	0	0	0	0	0	0	0	0	0	0	0	0	0	0	0	0	0	0	4	0	0	0	0	0	0	0
6	MYH3	Non-driver	0	0	0	0	0	1	0	0	0	0	0	0	0	0	0	1	0	0	0	0	0	0	0	0	1	0	0	0	0	0	0
6	MYLK	Non-driver	0	0	0	0	0	0	0	0	0	1	0	0	0	0	0	1	0	0	0	0	0	0	0	0	1	0	0	0	0	0	0
6	MYLK4	Non-driver	0	0	0	0	0	0	0	0	0	0	0	0	0	0	0	0	0	0	0	0	0	0	0	0	1	0	0	0	0	0	0
6	NEO1	Non-driver	0	0	0	0	0	0	0	0	0	0	0	0	0	0	0	0	0	0	0	0	0	0	0	0	0	0	0	0	0	0	0
6	NFS1	Non-driver	0	0	0	0	0	0	0	0	0	0	0	0	0	0	0	0	0	0	0	0	0	0	0	0	0	0	0	0	0	0	0
6	NKX3-1	Non-driver	0	0	0	0	0	0	0	0	0	0	0	0	0	0	0	0	0	0	0	0	0	0	0	0	0	0	0	0	1	0	0
6	NPHP3	Non-driver	0	0	0	0	0	0	0	0	0	0	0	0	0	0	0	0	0	0	0	0	0	0	0	3	0	0	0	0	1	0	0
6	NR1H2	Non-driver	0	0	0	0	0	0	0	0	0	0	0	0	0	0	0	0	0	0	0	0	0	0	0	0	0	0	0	0	0	0	0
6	NR2F1	Non-driver	0	0	0	0	0	0	0	0	0	0	0	0	0	0	0	0	0	0	0	0	0	0	0	1	1	0	0	0	0	0	0
6	NR3C2	Non-driver	0	0	1	0	0	0	0	0	0	1	0	0	0	0	0	0	0	0	0	0	0	0	0	0	1	0	0	0	0	0	0
6	OSBPL10	Non-driver	0	0	0	0	0	1	0	0	0	0	0	0	0	0	0	0	0	0	0	0	0	0	0	1	0	0	0	0	0	0	0
6	PAFAH1B1	Non-driver	0	0	0	0	0	0	0	0	0	0	0	0	0	0	0	0	0	0	0	0	0	0	0	0	0	0	0	0	3	0	0
6	PANK4	Non-driver	0	0	0	0	0	0	0	0	0	0	0	0	0	0	0	0	0	0	0	0	0	0	0	0	0	0	0	0	0	0	0
6	PAPSS1	Non-driver	0	0	0	0	0	0	0	0	0	0	0	0	0	0	0	0	0	0	0	0	0	0	0	0	0	0	0	0	2	0	0
6	PCDHA3	Non-driver	0	0	1	0	0	0	0	0	0	0	0	0	0	0	0	0	0	0	0	0	0	0	0	2	0	0	0	0	2	0	0
6	PCDHGC3	Non-driver	0	0	0	0	0	1	0	0	0	0	0	0	0	0	1	2	0	0	0	0	0	0	0	0	1	0	0	0	0	0	0
6	PDSS1	Non-driver	0	0	0	0	0	0	0	0	0	0	0	0	0	0	0	0	0	0	0	0	0	0	0	0	0	0	0	0	0	0	0
6	PEX1	Non-driver	0	1	0	0	0	0	0	0	0	1	0	0	0	0	0	0	0	0	0	0	0	0	0	0	0	0	0	0	2	0	0
6	PGR	Non-driver	0	0	0	0	0	0	0	0	0	0	0	0	0	0	0	0	0	0	0	0	0	0	0	0	0	0	0	0	0	0	0
6	PIGV	Non-driver	0	0	0	0	0	0	0	0	0	0	0	0	0	0	0	0	0	0	0	0	0	0	0	0	0	0	0	0	0	0	0
6	PLA1A	Non-driver	0	0	0	0	0	0	0	0	0	0	0	0	0	0	0	0	0	0	0	0	0	0	0	0	0	0	0	0	0	0	0
6	PLAT	Non-driver	0	0	0	0	0	0	0	0	0	0	0	0	0	0	0	1	0	0	0	0	0	0	0	0	1	0	0	0	2	0	0
6	PLCH2	Non-driver	0	0	0	0	0	0	0	0	0	0	0	0	0	0	0	1	0	0	0	0	0	0	0	0	0	0	0	0	2	0	0
6	PLEKHG1	Non-driver	0	0	0	0	0	0	0	0	0	0	0	0	0	0	0	0	0	0	0	0	0	0	0	0	0	0	0	0	3	0	0
6	PLOD2	Non-driver	0	0	0	0	0	1	0	0	0	0	0	0	0	0	0	0	0	0	0	0	0	0	0	0	1	0	0	0	0	0	0
6	PNP	Non-driver	0	0	0	0	0	0	0	0	0	0	0	0	0	0	0	0	0	0	0	0	0	0	0	1	0	0	0	0	3	0	0
6	POMT1	Non-driver	0	0	0	0	0	0	0	0	0	1	0	0	0	0	0	0	1	0	0	0	0	0	0	0	0	0	0	0	3	0	0
6	PPAP2B	Non-driver	0	0	0	0	0	0	0	0	0	0	0	0	0	0	0	0	0	0	0	0	0	0	0	3	0	0	0	0	0	0	0
6	PPM1A	Non-driver	0	0	0	0	0	0	0	0	0	0	0	0	0	0	0	0	1	0	0	0	0	0	0	0	0	0	0	0	0	0	0
6	PPP2CA	Non-driver	0	0	0	0	0	0	0	0	0	0	0	0	0	0	0	0	0	0	0	0	0	0	0	2	0	0	0	0	0	0	0
6	PRDM6	Non-driver	0	0	0	0	0	0	0	0	0	0	0	0	0	0	0	0	0	0	0	0	0	0	0	0	0	0	0	0	4	0	0
6	PRMT3	Non-driver	0	0	0	0	0	1	0	0	0	0	0	0	0	0	0	0	0	0	0	0	0	0	0	0	0	0	0	0	5	0	0
6	PROC	Non-driver	0	0	0	0	0	1	0	0	0	0	0	0	0	0	0	0	0	0	0	0	0	0	0	3	0	0	0	0	0	0	0
6	PROSER1	Non-driver	0	0	0	0	0	0	0	0	0	0	0	0	0	0	0	0	0	0	0	0	0	0	0	4	0	0	0	0	2	0	0
6	PRPS1	Non-driver	0	0	0	0	0	0	0	0	0	1	0	0	0	0	0	1	0	0	0	0	0	0	0	0	0	0	0	0	0	0	0
6	PSMC2	Non-driver	0	0	0	0	0	0	0	0	0	0	0	0	0	0	0	0	0	0	0	0	0	0	0	0	2	0	0	0	0	0	0
6	PTK7	Non-driver	0	0	0	0	0	0	0	0	0	0	0	0	0	0	0	0	0	0	0	0	0	0	0	4	0	0	0	0	0	0	0
6	RAB23	Non-driver	0	0	0	0	0	0	0	0	0	0	0	0	0	0	0	0	0	0	0	0	0	0	0	0	0	0	0	0	2	0	0
6	RAB37	Non-driver	0	0	0	0	0	0	0	0	0	0	0	0	0	0	0	2	0	0	0	0	1	0	0	1	0	0	0	0	0	0	0
6	RAB3B	Non-driver	0	0	0	0	0	0	0	0	0	0	0	0	0	0	0	0	0	0	0	0	0	0	0	0	0	0	0	0	2	0	0
6	RAB6A	Non-driver	0	0	0	0	0	0	0	0	0	0	0	1	0	0	1	0	0	0	0	0	0	0	0	0	0	0	0	0	0	0	0
6	RAB9B	Non-driver	0	1	0	0	0	0	0	0	0	0	0	0	0	0	0	0	1	0	0	0	0	0	0	0	1	0	0	0	2	0	0
6	RAP1GAP2	Non-driver	0	0	0	0	0	0	0	0	0	0	0	0	0	0	0	0	0	0	0	0	0	0	0	1	1	0	0	0	2	0	0
6	RAPGEF2	Non-driver	0	0	1	0	0	0	0	0	0	0	0	0	0	0	0	0	1	0	0	0	0	0	0	0	0	0	0	0	0	0	0
6	RASA2	Non-driver	0	1	0	0	0	0	0	0	0	1	0	0	0	0	0	0	0	0	0	0	0	0	0	0	0	0	0	0	2	0	0
6	RASL10B	Non-driver	0	0	0	0	0	0	0	0	0	0	0	0	0	0	0	0	0	0	0	0	0	0	0	1	0	0	0	0	2	0	0
6	RBBP8	Non-driver	0	0	0	0	0	0	0	2	0	0	0	0	0	0	0	0	0	0	0	0	0	0	0	0	0	0	0	0	1	0	0
6	RECQL5	Non-driver	0	0	0	0	0	0	0	0	0	1	0	1	0	0	0	0	0	0	0	0	0	0	0	0	0	0	0	0	2	0	0
6	REPIN1	Non-driver	0	0	0	0	0	0	0	0	2	0	0	0	0	0	0	0	0	0	0	0	0	0	0	0	0	0	0	0	0	0	0
6	RIMS2	Non-driver	0	0	0	0	0	0	0	0	0	0	0	0	0	0	0	0	0	0	0	0	0	0	0	0	0	0	0	0	0	0	0
6	RNF19A	Non-driver	0	0	0	0	0	1	0	0	0	0	0	0	0	0	1	0	0	0	0	0	0	0	0	0	0	0	0	0	0	0	0
6	RNF217	Non-driver	0	0	0	0	0	0	0	0	0	0	0	0	0	0	0	0	0	0	0	0	0	0	0	6	0	0	0	0	0	0	0
6	RPS6KA5	Non-driver	0	0	0	0	0	2	0	0	0	0	0	0	0	0	0	0	0	0	0	0	0	0	0	0	0	0	0	0	0	0	0
6	RRP12	Non-driver	0	0	0	0	0	1	0	0	0	1	0	0	0	0	0	0	1	0	0	0	0	0	0	0	1	0	0	0	0	0	0
6	RTEL1	Non-driver	0	0	0	2	0	0	0	0	0	0	0	0	0	0	0	0	0	0	0	0	0	0	0	0	0	0	0	0	0	0	0
6	SCFD1	Non-driver	0	0	1	0	0	0	0	0	0	0	0	0	0	0	0	0	1	0	0	0	0	0	0	0	0	0	0	0	4	0	0
6	SCN11A	Non-driver	0	0	0	0	0	2	0	0	0	0	0	0	0	0	0	0	0	0	0	0	0	0	0	0	1	0	0	0	0	0	0
6	SDK1	Non-driver	0	0	0	0	0	0	0	0	0	1	0	0	0	0	0	0	0	0	0	0	0	0	0	1	0	0	0	0	0	0	0
6	SEC63	Non-driver	0	0	0	0	0	0	0	0	0	0	0	0	0	0	0	0	0	0	0	0	0	0	0	0	0	0	0	0	0	0	0
6	2020-09-06	Non-driver	0	0	0	0	0	0	0	0	0	0	0	0	0	0	0	0	0	0	0	0	0	0	0	2	0	0	0	0	0	0	0
6	SERPINA7	Non-driver	0	0	0	0	0	0	0	0	0	0	0	0	0	0	0	0	0	0	0	0	0	0	0	0	2	0	0	0	0	0	0
6	SLC12A5	Non-driver	0	0	0	0	0	0	0	0	0	0	0	0	0	0	0	0	0	0	0	0	0	0	0	1	1	0	0	0	0	0	0
6	SLC26A3	Non-driver	0	1	1	0	0	0	0	0	0	0	0	0	0	0	0	0	0	0	0	0	0	0	0	1	0	0	0	0	0	0	0
6	SLC6A14	Non-driver	0	0	0	0	0	0	0	0	0	0	0	0	0	0	0	1	0	0	0	0	0	0	0	2	0	0	0	0	0	0	0
6	SLK	Non-driver	0	0	0	0	0	0	0	0	0	0	1	0	0	0	1	0	0	0	0	0	0	0	0	2	0	0	0	0	0	0	0
6	SNTB1	Non-driver	0	0	0	0	0	0	0	0	0	2	0	0	0	0	0	0	0	0	0	0	0	0	0	3	1	0	0	0	0	0	0
6	SPTAN1	Non-driver	0	1	0	0	0	0	0	0	0	0	0	0	0	0	1	1	0	0	0	0	0	0	0	0	1	0	0	0	0	0	0
6	SPTLC2	Non-driver	0	0	1	0	0	1	0	0	0	0	0	0	0	0	0	0	0	0	0	0	0	0	0	2	0	0	0	0	0	0	0
6	SPTLC3	Non-driver	0	0	1	0	0	0	0	0	0	0	0	0	0	0	0	0	0	0	0	0	0	0	0	0	4	0	0	0	0	0	0
6	STEAP4	Non-driver	0	0	0	0	0	0	0	0	0	0	0	0	0	0	0	0	0	0	0	0	0	0	0	0	0	0	0	0	2	0	0
6	SYTL5	Non-driver	0	0	0	0	0	0	0	0	0	2	0	0	0	0	0	2	0	0	0	0	0	0	0	0	0	0	0	0	0	0	0
6	TBX5	Non-driver	0	2	0	0	0	0	0	0	0	0	0	0	0	0	0	0	0	0	0	0	0	0	0	2	0	0	0	0	0	0	0
6	TCF7L1	Non-driver	0	0	0	0	0	0	0	0	0	0	0	0	0	0	0	1	0	0	0	0	0	0	0	5	0	0	0	0	0	0	0
6	THRA	Non-driver	0	0	0	0	0	0	0	0	0	1	0	0	0	0	0	0	0	0	0	0	1	0	0	0	0	0	0	0	0	0	0
6	THSD7A	Non-driver	0	0	0	0	0	0	0	0	0	4	0	0	0	0	1	0	1	0	0	0	0	0	0	0	0	0	0	0	0	0	0
6	TLK2	Non-driver	0	0	0	0	0	0	0	0	0	0	0	0	0	0	0	0	0	0	0	0	0	0	0	2	0	0	0	0	2	0	0
6	TMTC1	Non-driver	0	0	0	0	0	0	0	0	0	0	0	0	0	0	0	2	0	0	0	0	0	0	0	0	0	0	0	0	2	0	0
6	TMTC3	Non-driver	0	0	0	0	0	0	0	0	0	0	0	0	0	0	0	0	0	0	0	0	0	0	0	0	0	0	0	0	2	0	0
6	TNNT2	Non-driver	0	0	0	0	0	0	0	0	0	0	0	0	0	0	0	0	0	0	0	0	0	0	0	0	2	0	0	0	2	0	0
6	TNRC18	Non-driver	0	0	0	0	0	0	0	0	0	0	0	0	0	0	0	0	0	0	0	0	0	0	0	2	2	0	0	0	0	0	0
6	TOX	Non-driver	0	0	0	0	0	0	0	0	0	0	0	0	0	0	0	0	0	0	0	0	0	0	0	0	0	0	0	0	5	0	0
6	TPO	Non-driver	0	0	0	0	0	0	0	0	0	0	0	0	0	0	0	0	2	0	0	0	0	0	0	0	0	0	0	0	0	0	0
6	TRHR	Non-driver	0	0	0	0	0	0	0	0	0	0	0	0	0	0	0	0	0	0	0	0	0	0	0	2	0	0	0	0	0	0	0
6	TRIM2	Non-driver	0	0	0	0	0	0	0	0	0	0	0	0	0	0	0	0	0	0	0	0	0	0	0	2	0	0	0	0	0	0	0
6	TSPAN5	Non-driver	0	0	0	0	0	0	0	0	0	0	0	0	0	0	0	0	0	0	0	0	0	0	0	0	1	0	0	0	3	0	0
6	TSSC1	Non-driver	0	0	0	0	0	0	0	0	0	0	0	0	0	0	0	0	0	0	0	0	0	0	0	0	1	0	0	0	0	0	0
6	TUBA1B	Non-driver	0	1	0	0	0	2	0	0	0	0	0	0	0	0	0	0	0	0	0	0	0	0	0	0	2	0	0	0	0	0	0
6	UBQLN4	Non-driver	0	0	0	0	0	0	0	0	0	0	0	0	0	0	0	0	0	0	0	0	0	0	0	0	0	0	0	0	5	0	0
6	ULK1	Non-driver	0	0	0	0	0	2	0	0	0	0	0	0	0	0	0	0	1	0	0	0	0	0	0	0	2	0	0	0	0	0	0
6	UNC13D	Non-driver	0	3	0	0	0	0	0	0	0	0	0	0	0	0	0	0	0	0	0	0	0	0	0	0	0	0	0	0	0	0	0
6	UNC5A	Non-driver	0	0	0	0	0	2	0	0	0	0	0	0	0	0	0	1	0	0	0	0	0	0	0	0	0	0	0	0	0	0	0
6	UNC5D	Non-driver	0	0	0	0	0	0	0	0	0	0	0	0	0	0	0	1	1	0	0	0	0	0	0	0	0	0	0	0	0	0	0
6	UPF1	Non-driver	0	0	0	0	0	1	0	0	0	0	0	0	0	0	0	0	0	0	0	0	0	0	0	0	3	0	0	0	0	0	0
6	USP32	Non-driver	0	0	0	0	0	0	0	0	0	0	0	1	0	0	0	1	1	0	0	0	0	0	0	0	0	0	0	0	2	0	0
6	USP34	Non-driver	0	0	0	0	0	0	0	0	0	0	0	0	0	0	0	0	0	0	0	0	0	0	0	2	0	0	0	0	1	0	0
6	UTRN	Non-driver	0	0	0	0	0	0	0	0	0	0	0	1	0	0	0	0	0	0	0	0	0	0	0	0	0	0	0	0	2	0	0
6	VGLL4	Non-driver	0	0	0	0	0	0	0	0	0	0	0	0	0	0	0	0	0	0	0	0	0	0	0	0	0	0	0	0	0	0	0
6	WNT3	Non-driver	0	0	0	0	0	0	0	0	0	0	0	0	0	0	0	0	0	0	0	0	0	0	0	2	0	0	0	0	0	0	0
6	XKR6	Non-driver	0	0	0	0	0	0	0	0	0	0	0	0	0	0	0	0	0	0	0	0	0	0	0	0	0	0	0	0	0	0	0
6	XPO6	Non-driver	0	0	0	0	0	0	0	0	0	0	0	0	0	0	0	0	0	0	0	0	0	0	0	0	0	0	0	0	0	0	0
6	ZCRB1	Non-driver	0	0	0	0	0	0	0	0	0	0	0	0	4	0	0	0	0	0	0	0	0	0	0	0	0	0	0	0	0	0	0
6	ZFYVE16	Non-driver	0	0	0	0	0	0	0	0	0	0	0	0	0	0	0	0	0	0	0	0	0	0	0	0	0	0	0	0	4	0	0
5	ABCD3	Non-driver	0	0	1	0	0	0	0	0	0	0	0	0	0	0	0	0	0	0	0	0	0	0	0	0	0	0	0	0	2	0	0
5	ABCG1	Non-driver	0	1	0	0	0	0	0	0	0	0	0	0	0	0	0	0	0	0	0	0	0	0	0	0	1	0	0	0	0	0	0
5	ACAA1	Non-driver	0	0	0	0	0	0	0	0	0	0	0	0	0	0	0	0	0	0	0	0	0	0	0	0	0	0	0	0	0	0	0
5	ACACB	Non-driver	0	0	0	0	0	1	0	0	0	0	0	0	0	0	0	0	0	0	0	0	0	0	0	0	0	0	0	0	2	0	0
5	ACAD9	Non-driver	0	0	0	0	0	0	0	0	0	0	0	1	0	0	0	0	0	0	0	0	0	0	0	0	0	0	0	0	2	0	0
5	ACADSB	Non-driver	0	0	0	0	0	0	0	0	0	0	0	0	0	0	0	0	0	0	0	0	0	0	0	1	0	0	0	0	2	0	0
5	ACAT1	Non-driver	0	0	0	0	0	0	0	0	0	0	0	0	0	0	0	0	0	0	0	0	0	0	0	0	1	0	0	0	3	0	0
5	ACO2	Non-driver	0	0	0	0	1	0	0	0	0	0	0	1	0	0	0	0	0	0	0	0	0	0	0	2	0	0	0	0	0	0	0
5	ACTL6A	Non-driver	0	0	0	0	0	0	0	0	0	0	0	0	0	0	0	1	0	0	0	0	0	0	0	0	0	0	0	0	0	0	0
5	ACVR1C	Non-driver	0	0	0	0	0	0	0	0	0	0	0	0	0	0	0	0	0	0	0	0	0	0	0	0	1	0	0	0	0	0	0
5	ADAM10	Non-driver	0	0	0	0	0	0	0	0	0	0	0	0	0	0	0	0	2	0	0	0	0	0	0	0	0	0	0	0	3	0	0
5	ADAM17	Non-driver	0	0	0	0	0	0	0	0	0	0	1	0	0	0	0	0	1	0	0	0	0	0	0	0	0	0	0	0	3	0	0
5	ADAMTS1	Non-driver	0	0	0	0	0	0	0	0	0	0	0	0	0	0	0	0	0	0	0	0	0	0	0	0	0	0	0	0	3	0	0
5	ADAMTS3	Non-driver	0	0	0	0	0	0	0	0	0	0	0	0	0	0	0	0	0	0	0	0	0	0	0	0	1	0	0	0	2	0	0
5	ADCK3	Non-driver	0	0	0	0	0	0	0	0	0	0	0	0	0	0	0	0	0	0	0	0	0	0	0	0	2	0	0	0	0	0	0
5	AGAP1	Non-driver	0	0	0	0	0	0	0	0	0	0	0	0	0	0	0	0	0	0	0	0	0	0	0	1	1	0	0	0	2	0	0
5	AGPAT4	Non-driver	0	0	0	0	0	0	0	0	0	0	0	0	0	0	0	0	0	0	0	0	0	0	0	2	0	0	0	0	1	0	0
5	AHCYL1	Non-driver	0	1	0	0	0	0	0	0	0	0	0	0	0	0	0	0	0	0	0	0	0	0	0	0	2	0	0	0	0	0	0
5	AIFM1	Non-driver	0	0	0	2	0	0	0	0	0	0	0	0	0	0	0	0	0	0	0	0	0	0	0	0	0	0	0	0	1	0	0
5	ANAPC7	Non-driver	0	1	0	0	0	0	0	0	0	0	0	0	0	0	0	0	0	0	0	0	0	0	0	0	0	0	0	0	0	0	0
5	ANKRD1	Non-driver	0	0	0	0	0	3	0	0	0	0	0	0	0	0	0	0	0	0	0	0	0	0	0	2	0	0	0	0	0	0	0
5	APAF1	Non-driver	0	0	0	0	0	1	0	0	0	0	0	0	0	0	2	0	0	0	0	0	0	0	0	0	0	0	0	0	0	0	0
5	APOB	Non-driver	0	0	0	0	0	0	0	0	0	0	0	0	0	0	0	0	0	0	0	0	0	0	0	4	0	0	0	0	1	0	0
5	ARF4	Non-driver	0	0	0	0	0	0	0	0	0	0	0	0	0	0	0	0	0	0	0	0	0	0	0	0	0	0	0	0	2	0	0
5	ARFIP2	Non-driver	0	0	0	0	0	0	0	0	0	0	0	0	0	0	0	0	0	0	0	0	0	0	0	0	1	0	0	0	0	0	0
5	ARL8A	Non-driver	0	0	0	0	0	0	0	0	0	0	0	0	0	0	1	0	0	0	0	0	0	0	0	0	0	0	0	0	0	0	0
5	ASPM	Non-driver	0	0	0	0	0	0	0	0	0	1	0	0	0	0	0	1	0	0	0	0	0	0	0	0	1	0	0	0	0	0	0
5	ATP13A1	Non-driver	0	0	0	0	0	1	0	0	0	0	0	0	0	0	0	0	0	0	0	0	0	0	0	1	1	0	0	0	0	0	0
5	ATP6AP1	Non-driver	0	0	0	0	0	0	0	0	0	0	0	0	0	0	0	0	0	0	0	0	0	0	0	2	0	0	0	0	3	0	0
5	ATP8B4	Non-driver	0	0	0	0	0	0	0	0	0	1	0	0	0	0	0	0	0	0	0	0	0	0	0	2	0	0	0	0	0	0	0
5	BICD2	Non-driver	0	0	0	0	0	1	0	0	0	0	0	0	0	0	0	0	0	0	0	0	1	0	0	0	1	0	0	0	0	0	0
5	BLK	Non-driver	0	0	0	0	0	0	0	0	0	0	0	0	0	0	1	1	0	0	0	0	0	0	0	0	1	0	0	0	0	0	0
5	BMP4	Non-driver	0	0	0	0	0	0	0	0	0	0	0	0	0	0	0	0	0	0	0	0	0	0	0	0	0	0	0	0	0	0	0
5	BPGM	Non-driver	0	0	0	0	0	0	0	0	0	0	0	0	0	0	0	0	0	0	0	0	0	0	0	0	1	0	0	0	0	0	0
5	BPTF	Non-driver	0	0	0	0	0	0	0	0	0	0	0	0	0	0	0	0	0	0	0	0	0	0	0	1	0	0	0	0	0	0	0
5	BRCC3	Non-driver	0	0	0	0	0	0	0	0	0	0	0	0	0	0	0	0	0	0	0	0	0	0	0	0	1	0	0	0	2	0	0
5	BRD1	Non-driver	0	0	0	0	0	0	0	0	0	0	0	0	0	0	0	0	0	0	0	0	0	0	0	0	1	0	0	0	2	0	0
5	BRWD3	Non-driver	0	0	0	0	0	0	0	0	0	0	0	0	0	0	0	0	0	0	0	0	0	0	0	0	0	0	0	0	2	0	0
5	BZW2	Non-driver	0	0	0	0	0	0	0	0	0	0	0	0	0	0	0	0	0	0	0	0	0	0	0	0	0	0	0	0	0	0	0
5	CACUL1	Non-driver	0	0	0	0	0	0	0	0	0	0	0	0	0	0	0	0	0	0	0	0	0	0	0	0	1	0	0	0	3	0	0
5	CAMLG	Non-driver	0	0	0	0	0	0	0	0	0	0	0	0	0	0	0	0	0	0	0	0	0	0	0	0	0	0	0	0	3	0	0
5	CCDC80	Non-driver	0	0	0	0	0	0	0	0	0	0	0	0	0	0	0	0	0	0	0	0	0	0	0	0	1	0	0	0	0	0	0
5	CCS	Non-driver	0	0	0	0	0	0	0	0	0	0	1	0	0	0	0	0	0	0	0	0	0	0	0	0	0	0	0	0	0	0	0
5	CDK10	Non-driver	0	0	0	0	0	0	0	0	0	0	0	0	0	0	0	0	0	0	0	0	0	0	0	2	0	0	0	0	3	0	0
5	CEP104	Non-driver	0	0	0	0	0	0	0	0	0	0	0	0	0	0	0	0	0	0	0	0	0	0	0	0	2	0	0	0	0	0	0
5	CHDC2	Non-driver	0	0	0	0	0	0	0	0	0	0	0	0	0	0	0	0	0	0	0	0	0	0	0	2	0	0	0	0	3	0	0
5	CHFR	Non-driver	0	0	0	0	0	0	0	0	0	0	1	0	0	0	0	0	0	0	0	0	0	0	0	0	0	0	0	0	2	0	0
5	CHRM3	Non-driver	0	0	0	0	0	0	0	0	0	0	0	0	0	0	0	1	0	0	0	0	0	0	0	2	0	0	0	0	0	0	0
5	CHST4	Non-driver	0	0	0	0	0	0	0	0	0	0	0	0	0	0	0	0	1	0	0	0	0	0	0	0	0	0	0	0	2	0	0
5	CLIP4	Non-driver	0	0	0	0	0	0	0	0	0	0	0	0	0	0	0	3	0	0	0	0	0	0	0	2	0	0	0	0	0	0	0
5	CLPX	Non-driver	0	0	1	0	0	0	0	0	0	0	0	0	0	0	0	0	0	0	0	0	0	0	0	0	0	0	0	0	0	0	0
5	CLVS1	Non-driver	0	0	0	0	0	0	0	0	0	0	0	0	0	0	0	0	0	0	0	0	0	0	0	5	0	0	0	0	0	0	0
5	CNOT6L	Non-driver	0	0	0	0	0	0	0	0	0	0	0	0	0	0	0	0	0	0	0	0	0	0	0	0	2	0	0	0	1	0	0
5	CNTNAP1	Non-driver	0	0	0	0	0	0	0	0	0	0	0	0	0	0	0	0	0	0	0	0	0	0	0	0	1	0	0	0	2	0	0
5	COL18A1	Non-driver	0	0	0	0	0	0	0	0	0	0	0	1	0	0	0	0	0	0	0	0	0	0	0	0	0	0	0	0	2	0	0
5	CPPED1	Non-driver	0	0	0	0	0	0	0	0	0	0	0	0	0	0	0	1	1	0	0	0	0	0	0	2	0	0	0	0	0	0	0
5	CPT2	Non-driver	0	0	0	0	0	0	0	0	0	0	0	0	0	0	0	1	0	0	0	0	0	0	0	0	0	0	0	0	1	0	0
5	CPXM1	Non-driver	0	0	0	0	0	3	0	0	0	0	0	0	0	0	0	0	0	0	0	0	0	0	0	0	0	0	0	0	0	0	0
5	CSE1L	Non-driver	0	0	0	0	1	0	0	0	0	0	0	0	0	0	0	0	0	0	0	0	0	0	0	0	0	0	0	0	0	0	0
5	CTH	Non-driver	0	0	0	0	0	0	0	0	0	1	0	0	0	0	0	0	1	0	0	0	0	0	0	0	0	0	0	0	1	0	0
5	CTTNBP2	Non-driver	0	0	0	0	0	0	0	0	0	0	0	0	0	0	0	0	0	0	0	0	1	0	0	0	0	0	0	0	0	0	0
5	CUL5	Non-driver	0	0	0	0	0	0	0	0	0	0	0	0	0	0	0	0	1	0	0	0	0	0	0	0	0	0	0	0	2	0	0
5	DAG1	Non-driver	0	0	0	0	0	1	0	0	0	0	0	0	0	0	0	0	0	0	0	0	0	0	0	0	0	0	0	0	0	0	0
5	DARS	Non-driver	0	0	0	0	0	0	0	0	0	0	0	0	0	0	0	0	0	0	0	0	0	0	0	0	0	0	0	0	2	0	0
5	DDX17	Non-driver	0	0	0	0	0	0	0	0	0	0	0	0	0	0	0	0	0	0	0	0	0	0	0	5	0	0	0	0	0	0	0
5	DDX26B	Non-driver	0	0	0	0	0	0	0	0	0	0	0	0	0	0	0	0	0	0	0	0	0	0	0	0	0	0	0	0	2	0	0
5	DDX42	Non-driver	0	0	0	0	0	0	0	0	0	0	0	0	0	0	0	0	0	0	0	0	0	0	0	2	0	0	0	0	0	0	0
5	DHCR7	Non-driver	0	0	0	0	0	0	0	0	0	0	0	0	0	0	0	0	0	0	0	0	0	0	0	0	1	0	0	0	0	0	0
5	DHX9	Non-driver	0	0	0	0	0	0	0	0	0	0	0	0	0	0	2	0	0	0	0	0	0	0	0	0	1	0	0	0	0	0	0
5	DIDO1	Non-driver	0	0	0	0	0	0	0	0	0	0	0	0	0	0	0	0	0	0	0	0	0	0	0	0	1	0	0	0	2	0	0
5	DLG2	Non-driver	0	0	0	0	0	0	0	0	0	0	0	0	0	0	0	0	0	0	0	0	0	0	0	0	0	0	0	0	3	0	0
5	DLG3	Non-driver	0	0	0	0	0	0	0	0	0	0	0	0	0	0	0	0	0	0	0	0	0	0	0	1	0	0	0	0	2	0	0
5	DMBX1	Non-driver	0	0	0	0	0	0	0	0	0	0	0	0	0	0	0	2	0	0	0	0	0	0	0	1	0	0	0	0	0	0	0
5	DNAJB9	Non-driver	0	0	0	0	0	0	0	0	0	0	0	0	0	0	0	0	0	0	0	0	0	0	0	0	0	0	0	0	2	0	0
5	DNAJC13	Non-driver	0	0	0	0	0	0	0	0	0	0	0	0	0	0	1	0	0	0	0	0	0	0	0	0	2	0	0	0	0	0	0
5	DNM3	Non-driver	0	0	0	0	0	0	0	0	0	0	0	0	0	0	1	0	0	0	0	0	0	0	0	4	0	0	0	0	0	0	0
5	DOCK9	Non-driver	0	0	0	0	0	0	0	0	0	0	0	0	0	0	0	0	0	0	0	0	0	0	0	0	0	0	0	0	4	0	0
5	DOK6	Non-driver	0	0	0	0	0	0	0	0	0	1	0	0	0	0	0	0	0	0	0	0	0	0	0	0	0	0	0	0	2	0	0
5	DPP4	Non-driver	0	0	0	0	0	0	0	0	0	0	0	0	0	0	0	0	1	0	0	0	0	0	0	0	0	0	0	0	3	0	0
5	DPYSL4	Non-driver	0	0	0	0	1	0	0	0	0	1	0	0	0	0	0	1	1	0	0	0	0	0	0	0	1	0	0	0	0	0	0
5	DPYSL5	Non-driver	0	0	0	0	0	0	0	0	0	0	0	0	0	0	0	0	1	0	0	0	0	0	0	3	1	0	0	0	0	0	0
5	DRGX	Non-driver	0	0	0	0	0	0	0	0	0	0	0	0	0	0	0	0	0	0	0	0	0	0	0	0	0	0	0	0	2	0	0
5	DYNC1I2	Non-driver	0	0	0	0	0	0	0	0	0	0	0	0	0	0	0	1	0	0	0	0	0	0	0	2	0	0	0	0	0	0	0
5	DYRK3	Non-driver	0	0	0	0	0	0	0	0	0	0	0	0	0	0	0	0	0	0	0	0	0	0	0	0	0	0	0	0	0	0	0
5	EBF2	Non-driver	0	0	1	0	0	0	0	0	0	0	0	0	0	0	0	0	0	0	0	0	0	0	0	0	0	0	0	0	0	0	0
5	EFEMP2	Non-driver	0	0	0	0	0	1	0	0	0	0	0	0	0	0	0	0	0	0	0	0	0	0	0	0	2	0	0	0	0	0	0
5	EHBP1	Non-driver	0	0	0	0	0	0	0	0	0	0	0	0	0	0	0	0	0	0	0	0	0	0	0	0	0	0	0	0	4	0	0
5	EHD2	Non-driver	0	0	0	0	0	2	0	0	0	0	0	0	0	0	1	0	0	0	0	0	0	0	0	0	0	0	0	0	0	0	0
5	EIF2AK4	Non-driver	0	0	0	0	0	0	0	0	0	0	0	0	0	0	0	0	1	0	0	0	0	0	0	0	0	0	0	0	0	0	0
5	EIF2S2	Non-driver	0	0	1	0	0	0	0	0	0	0	0	0	0	0	0	0	0	0	0	0	0	0	0	0	0	0	0	0	0	0	0
5	EIF3I	Non-driver	0	0	0	0	0	0	0	0	0	0	0	0	0	0	0	0	0	0	0	0	0	0	0	0	0	0	0	0	5	0	0
5	EIF4G1	Non-driver	0	0	0	0	0	0	0	0	0	0	0	0	0	0	0	0	0	0	0	0	0	0	0	0	3	0	0	0	0	0	0
5	ELAC2	Non-driver	0	0	0	0	0	0	0	0	0	2	0	0	0	0	0	0	1	0	0	0	0	0	0	0	0	0	0	0	0	0	0
5	EMX2	Non-driver	0	0	0	0	0	0	0	0	0	0	0	0	0	0	0	0	0	0	0	0	0	0	0	0	0	0	0	0	0	0	0
5	EPB41L2	Non-driver	0	0	1	0	0	0	0	0	0	0	0	0	0	0	0	0	0	0	0	0	0	0	0	2	0	0	0	0	0	0	0
5	F10	Non-driver	0	0	0	0	0	0	0	0	0	0	0	0	0	0	0	0	1	0	0	0	0	0	0	2	0	0	0	0	0	0	0
5	F5	Non-driver	0	0	0	0	0	0	0	0	0	0	0	0	0	0	2	3	0	0	0	0	0	0	0	0	0	0	0	0	0	0	0
5	FAM126B	Non-driver	0	0	0	0	0	0	0	0	0	0	0	0	0	0	0	0	0	0	0	0	0	0	0	0	1	0	0	0	2	0	0
5	FAM169A	Non-driver	0	0	0	0	0	0	0	0	0	0	0	0	0	0	0	0	0	0	0	0	0	0	0	2	0	0	0	0	2	0	0
5	FBLN2	Non-driver	0	0	0	0	0	0	0	0	0	0	0	0	0	0	0	0	0	0	0	0	0	0	0	1	0	0	0	0	0	0	0
5	FERMT2	Non-driver	0	0	0	0	0	2	0	0	0	0	0	0	0	0	0	0	0	0	0	0	0	0	0	1	0	0	0	0	0	0	0
5	FGD6	Non-driver	0	0	0	0	0	0	0	0	0	0	0	0	0	0	0	0	0	0	0	0	0	2	0	0	0	0	0	0	0	0	0
5	FLNB	Non-driver	0	1	0	0	0	1	0	0	0	0	0	0	0	0	0	0	0	0	0	0	0	0	0	1	0	0	0	0	0	0	0
5	FREM2	Non-driver	0	0	0	0	0	0	0	0	0	0	0	0	0	0	2	0	0	0	0	0	0	0	0	1	0	0	0	0	0	0	0
5	FRMD6	Non-driver	0	0	0	0	0	1	0	0	0	0	0	0	0	0	0	0	0	0	0	0	0	0	0	0	0	0	0	0	0	0	0
5	FRMPD4	Non-driver	0	1	1	0	0	0	0	0	0	0	0	0	0	0	0	1	0	0	0	0	0	0	0	0	0	0	0	0	0	0	0
5	FZD1	Non-driver	0	0	0	0	0	0	0	0	0	0	0	0	0	0	0	0	0	0	0	0	0	0	0	0	1	0	0	0	2	0	0
5	FZD8	Non-driver	0	0	0	0	1	0	0	0	0	0	0	0	0	0	0	0	0	0	0	0	0	0	0	0	2	0	0	0	1	0	0
5	G6PD	Non-driver	0	0	0	0	0	0	0	0	0	1	0	0	0	0	0	0	0	0	0	0	0	0	0	0	0	0	0	0	0	0	0
5	GABRP	Non-driver	0	0	0	0	0	0	0	0	0	0	0	0	0	0	0	0	0	0	0	0	0	0	0	0	0	0	0	0	0	0	0
5	GALNT11	Non-driver	0	0	0	0	0	0	0	0	0	0	0	0	0	0	0	0	0	0	0	0	0	0	0	0	0	0	0	0	2	0	0
5	GALNT13	Non-driver	0	0	0	0	0	0	0	0	0	0	0	0	0	0	0	0	0	0	0	0	0	0	0	3	0	0	0	0	0	0	0
5	GALT	Non-driver	0	0	0	0	0	2	0	0	0	0	0	0	0	0	0	0	1	0	0	0	0	0	0	0	0	0	0	0	0	0	0
5	GAN	Non-driver	0	0	0	0	0	2	0	0	0	0	0	0	0	0	0	0	0	0	0	0	0	0	0	0	0	0	0	0	3	0	0
5	GIGYF2	Non-driver	0	0	0	0	0	0	0	0	0	0	0	0	0	0	0	0	0	0	0	0	0	0	0	2	0	0	0	0	2	0	0
5	GLUL	Non-driver	0	0	0	0	0	0	0	0	0	0	0	0	0	0	0	0	0	0	0	0	0	0	0	0	1	0	0	0	0	0	0
5	GMDS	Non-driver	0	0	0	0	0	0	0	0	0	0	0	0	0	0	0	0	0	0	0	0	0	0	0	3	0	0	0	0	0	0	0
5	GNA12	Non-driver	0	0	0	0	0	0	0	0	0	0	0	0	0	0	0	0	0	0	0	0	0	0	0	0	0	0	0	0	2	0	0
5	GNAI3	Non-driver	0	0	0	0	0	0	0	1	0	0	0	0	0	0	0	0	0	0	0	0	0	0	0	0	0	0	0	0	1	0	0
5	GNAZ	Non-driver	0	0	0	0	0	0	0	0	0	0	0	0	0	0	0	0	0	0	0	0	0	0	0	0	0	0	0	0	2	0	0
5	GOT1	Non-driver	0	0	0	0	0	0	0	0	0	0	0	0	0	0	0	0	0	0	0	0	0	0	0	0	0	0	0	0	4	0	0
5	GPI	Non-driver	0	0	0	0	0	0	0	0	0	0	0	0	0	0	0	0	0	0	0	0	0	0	0	0	0	0	0	0	3	0	0
5	GPR143	Non-driver	0	0	0	0	0	0	0	0	0	0	0	0	0	0	0	1	0	0	0	0	0	0	0	0	0	0	0	0	2	0	0
5	GRB2	Non-driver	0	0	0	0	0	0	0	0	0	0	0	0	0	0	0	0	0	0	0	0	0	0	0	0	0	0	0	0	2	0	0
5	GRIA2	Non-driver	0	0	0	0	0	0	0	0	0	0	0	0	0	0	0	0	0	0	0	0	0	0	0	1	0	0	0	0	2	0	0
5	GRIK3	Non-driver	0	0	0	0	0	0	0	0	0	1	0	0	0	0	0	0	0	0	0	0	0	0	0	0	0	0	0	0	0	0	0
5	GRM2	Non-driver	0	0	2	0	0	0	0	0	0	0	0	0	0	0	0	0	0	0	0	0	0	0	0	1	0	0	0	0	0	0	0
5	H2AFV	Non-driver	0	0	0	0	0	0	0	0	0	0	0	0	0	0	0	0	0	0	0	0	0	0	0	0	1	0	0	0	0	0	0
5	HACE1	Non-driver	0	0	0	0	0	0	0	0	0	0	0	0	0	0	0	0	0	0	0	0	0	0	0	1	0	0	0	0	0	0	0
5	HADHB	Non-driver	0	0	0	0	0	0	0	0	0	0	0	0	0	0	0	0	2	0	0	0	0	0	0	1	0	0	0	0	0	0	0
5	HBP1	Non-driver	0	0	0	0	0	0	0	0	0	0	0	0	0	0	0	0	1	0	0	0	0	0	0	0	0	0	0	0	2	0	0
5	HDAC2	Non-driver	0	0	0	0	0	0	0	0	0	0	0	0	0	0	0	0	0	0	0	0	0	0	0	0	1	0	0	0	0	0	0
5	HDAC3	Non-driver	0	0	0	0	0	1	0	0	0	0	0	0	0	0	0	0	0	0	0	0	0	0	0	2	0	0	0	0	2	0	0
5	HDAC8	Non-driver	0	0	0	0	0	0	0	0	0	0	0	0	0	0	0	0	0	0	0	0	0	0	0	0	0	0	0	0	1	0	0
5	HDC	Non-driver	0	0	0	0	0	0	0	0	0	0	0	0	0	0	0	0	0	0	0	0	0	0	0	3	0	0	0	0	0	0	0
5	HELLS	Non-driver	0	0	0	0	0	0	0	0	0	0	0	0	0	0	0	0	0	0	0	0	0	0	0	2	0	0	0	0	3	0	0
5	HEPHL1	Non-driver	0	0	0	0	0	0	0	0	0	0	0	0	0	0	0	1	0	0	0	0	0	0	0	0	0	0	0	0	2	0	0
5	HERC1	Non-driver	0	0	0	0	0	0	0	0	0	1	0	0	0	0	0	1	0	0	0	0	0	0	0	0	0	0	0	0	0	0	0
5	HERC4	Non-driver	0	1	0	0	0	0	0	0	0	0	0	0	0	0	0	0	0	0	0	0	0	0	0	0	0	0	0	0	4	0	0
5	HOMER2	Non-driver	0	0	0	0	0	0	0	0	0	0	0	0	0	0	0	0	0	0	0	0	0	0	0	0	0	0	0	0	2	0	0
5	HOXA4	Non-driver	0	0	0	0	0	0	0	0	0	0	0	0	0	0	0	0	0	0	0	0	0	0	0	0	0	0	0	0	2	0	0
5	HOXD3	Non-driver	0	0	0	0	0	0	0	0	0	0	0	0	0	0	0	0	0	0	0	0	0	0	0	0	0	0	0	0	0	0	0
5	HPCA	Non-driver	0	0	0	0	0	0	0	0	0	0	0	0	0	0	0	0	0	0	0	0	0	0	0	0	0	0	0	0	0	0	0
5	HS6ST3	Non-driver	0	0	0	0	0	0	0	0	0	0	1	0	0	0	0	0	1	0	0	0	0	0	0	3	0	0	0	0	0	0	0
5	HSD3B7	Non-driver	0	0	0	0	0	0	0	0	0	0	0	0	0	0	0	1	0	0	0	0	0	0	0	2	0	0	0	0	0	0	0
5	HSPA2	Non-driver	0	0	0	0	0	0	0	0	0	0	0	0	0	0	0	1	0	0	0	0	0	0	0	2	0	0	0	0	0	0	0
5	HTR2C	Non-driver	0	0	0	0	0	0	0	0	0	0	0	0	0	0	0	0	0	0	0	0	0	0	0	3	0	0	0	0	2	0	0
5	ICA1	Non-driver	0	0	0	0	0	0	0	0	0	0	0	0	0	0	0	0	0	0	0	0	0	0	0	0	0	0	0	0	4	0	0
5	IDH3G	Non-driver	0	0	0	0	0	0	0	0	0	0	0	0	0	0	0	0	1	0	0	0	0	0	0	0	0	0	0	0	2	0	0
5	IDS	Non-driver	0	0	0	0	0	0	0	0	0	0	0	0	0	0	0	1	1	0	0	0	0	0	0	0	0	0	0	0	1	0	0
5	IGSF9B	Non-driver	0	0	0	0	0	0	0	0	0	0	0	0	0	0	0	0	0	0	0	0	0	0	0	2	0	0	0	0	0	0	0
5	INPP5K	Non-driver	0	0	0	0	0	2	0	0	0	0	0	0	0	0	0	0	0	0	0	0	0	0	0	0	1	0	0	0	0	0	0
5	IPO5	Non-driver	0	0	0	0	0	0	0	0	0	0	0	0	0	0	0	0	0	0	0	0	0	0	0	0	1	0	0	0	0	0	0
5	IPO7	Non-driver	0	0	0	0	0	0	0	0	0	0	0	0	0	0	1	1	1	0	0	0	0	0	0	2	0	0	0	0	0	0	0
5	IQSEC2	Non-driver	0	0	0	0	0	0	0	0	0	0	0	0	0	0	0	0	0	0	0	0	0	0	0	0	1	0	0	0	0	0	0
5	IRF1	Non-driver	0	0	0	2	0	0	0	0	0	2	0	1	0	0	0	0	0	0	0	0	0	0	0	0	0	0	0	0	0	0	0
5	IRX1	Non-driver	0	0	0	0	0	0	0	0	0	0	0	0	0	0	2	1	1	0	0	0	0	0	0	0	1	0	0	0	0	0	0
5	ITGAL	Non-driver	0	0	0	0	0	0	0	0	0	0	0	0	0	0	0	0	0	0	0	0	0	0	0	1	1	0	0	0	2	0	0
5	ITM2C	Non-driver	0	0	0	0	0	0	0	0	0	0	0	0	0	0	0	0	0	0	0	0	0	0	0	0	0	0	0	0	4	0	0
5	IVD	Non-driver	0	0	0	0	0	0	0	0	0	2	0	0	0	0	0	0	0	0	0	0	0	0	0	0	1	0	0	0	0	0	0
5	KATNA1	Non-driver	0	0	0	0	0	1	0	0	0	0	0	0	0	0	0	0	1	0	0	0	0	0	0	0	1	0	0	0	2	0	0
5	KCNIP4	Non-driver	0	0	0	0	0	0	0	0	0	0	0	0	0	0	0	0	0	0	0	0	0	0	0	4	0	0	0	0	0	0	0
5	KCNK1	Non-driver	0	0	0	0	0	1	0	0	0	0	0	0	0	0	0	0	0	0	0	0	0	0	0	3	0	0	0	0	0	0	0
5	KIF1C	Non-driver	0	0	1	0	0	0	0	0	0	0	0	0	0	0	0	2	0	0	0	0	0	0	0	0	1	0	0	0	0	0	0
5	KIF3B	Non-driver	0	0	0	0	0	0	0	0	0	0	0	0	0	0	0	0	0	0	0	0	0	0	0	1	0	0	0	0	0	0	0
5	KLHL15	Non-driver	0	0	0	0	0	1	0	0	0	0	0	0	0	0	0	1	0	0	0	0	0	0	0	0	2	0	0	0	1	0	0
5	KLHL22	Non-driver	0	0	0	0	0	2	0	0	0	0	0	0	0	0	0	0	0	0	0	0	0	0	0	0	0	0	0	0	0	0	0
5	LCP2	Non-driver	0	0	0	0	0	0	0	0	0	0	0	0	0	0	0	0	0	0	0	0	0	0	0	0	1	0	0	0	0	0	0
5	LCT	Non-driver	0	0	0	0	0	0	0	0	0	0	0	0	0	0	0	0	0	0	0	0	0	0	0	3	0	0	0	0	0	0	0
5	LDHB	Non-driver	0	0	0	0	0	0	0	0	0	0	0	0	0	0	0	1	0	0	0	0	0	0	0	2	0	0	0	0	0	0	0
5	LDHD	Non-driver	0	0	0	0	0	0	0	0	0	1	0	0	0	0	0	0	0	0	0	0	0	0	0	0	0	0	0	0	4	0	0
5	LDLRAD3	Non-driver	0	0	0	0	0	0	0	0	0	0	0	0	0	0	0	1	0	0	0	0	0	0	0	0	0	0	0	0	4	0	0
5	LHX3	Non-driver	0	0	0	0	0	0	0	0	0	0	0	0	0	0	0	2	0	0	0	0	1	0	0	0	2	0	0	0	0	0	0
5	LIMA1	Non-driver	0	0	0	0	0	0	0	0	0	1	0	0	0	0	0	1	0	0	0	0	0	0	0	0	0	0	0	0	0	0	0
5	LMTK2	Non-driver	0	0	1	0	0	0	0	0	0	0	0	0	0	0	0	0	0	0	0	0	0	0	0	0	1	0	0	0	1	0	0
5	LMX1B	Non-driver	0	0	0	0	0	0	0	0	0	0	0	0	0	0	0	1	0	0	0	0	0	0	0	2	0	0	0	0	0	0	0
5	LPAR4	Non-driver	0	0	0	0	0	0	0	0	0	0	0	0	0	0	0	0	0	0	0	0	0	0	0	5	0	0	0	0	0	0	0
5	LPCAT1	Non-driver	0	0	0	0	0	0	0	0	0	0	0	0	0	0	0	0	0	0	0	0	0	0	0	0	0	0	0	0	1	0	0
5	LRRC4C	Non-driver	0	0	0	0	0	0	0	0	0	1	0	0	0	0	0	0	0	0	0	0	0	0	0	0	0	0	0	0	0	0	0
5	LRRN2	Non-driver	0	0	2	0	0	0	0	0	0	0	0	0	0	0	0	0	0	0	0	0	0	0	0	0	0	0	0	0	0	0	0
5	LY75-CD302	Non-driver	0	0	0	0	0	0	0	0	0	0	0	0	0	0	0	2	1	0	0	0	0	0	0	0	0	0	0	0	2	0	0
5	LYST	Non-driver	0	0	0	0	0	0	0	0	0	0	0	0	0	0	0	0	0	0	0	0	0	0	0	0	0	0	0	0	4	0	0
5	MAGT1	Non-driver	0	0	0	0	0	0	0	0	0	0	0	0	0	0	0	0	0	0	0	0	0	0	0	0	1	0	0	0	0	0	0
5	MAN2C1	Non-driver	0	0	0	0	0	0	0	0	0	0	0	0	0	0	0	0	2	0	0	0	0	0	0	0	1	0	0	0	0	0	0
5	MAPKAPK3	Non-driver	0	0	0	0	0	0	0	0	0	0	0	0	0	0	0	0	0	0	0	0	0	0	0	0	0	0	0	0	3	0	0
5	MAST4	Non-driver	0	0	0	0	1	0	0	0	0	0	0	1	0	0	0	0	0	0	0	0	0	0	0	0	0	0	0	0	0	0	0
5	MAT1A	Non-driver	0	0	1	0	0	0	0	0	0	0	0	0	0	0	0	1	1	0	0	0	0	0	0	0	0	0	0	0	2	0	0
5	MATN1	Non-driver	0	0	0	0	0	0	0	0	0	0	0	0	0	0	0	0	0	0	0	0	0	0	0	0	0	0	0	0	5	0	0
5	MCM2	Non-driver	0	0	0	0	0	0	0	0	0	0	0	0	0	0	0	0	0	0	0	0	0	0	0	0	1	0	0	0	4	0	0
5	MEOX2	Non-driver	0	1	0	0	0	0	0	0	0	0	0	0	0	0	0	0	0	0	0	0	0	0	0	2	0	0	0	0	0	0	0
5	MMAA	Non-driver	0	2	0	0	0	0	0	0	0	0	0	0	0	0	0	0	1	0	0	0	0	0	0	0	0	0	0	0	2	0	0
5	MMP16	Non-driver	0	0	0	0	0	0	0	0	0	0	0	0	0	0	0	2	0	0	0	0	0	0	0	0	0	0	0	0	1	0	0
5	MPP1	Non-driver	0	0	0	0	0	0	0	0	0	0	0	0	0	0	0	0	1	0	0	0	0	0	0	0	0	0	0	0	0	0	0
5	MPP6	Non-driver	0	0	0	0	0	0	0	0	0	0	0	0	0	0	2	1	0	0	0	0	0	0	0	0	0	0	0	0	0	0	0
5	MPPED2	Non-driver	0	0	0	0	0	0	0	0	0	0	0	1	0	0	0	0	0	0	0	0	0	0	0	0	0	0	0	0	0	0	0
5	MST4	Non-driver	0	0	0	0	0	0	0	0	0	0	0	0	0	0	0	0	0	0	0	0	0	0	0	1	0	0	0	0	0	0	0
5	MTHFD1L	Non-driver	0	0	0	0	0	0	0	0	0	0	0	0	0	0	0	0	0	0	0	0	0	0	0	0	0	0	0	0	3	0	0
5	MTHFR	Non-driver	0	0	0	0	0	0	0	0	0	0	0	0	0	0	0	0	0	0	0	0	0	0	0	2	0	0	0	0	2	0	0
5	MTMR3	Non-driver	0	0	0	0	0	1	0	0	0	0	0	1	0	0	0	0	1	0	0	0	0	0	0	0	0	0	0	0	0	0	0
5	MTMR6	Non-driver	0	0	0	0	0	0	0	0	0	0	0	0	0	0	0	1	0	0	0	0	0	0	0	0	1	0	0	0	0	0	0
5	MYO5B	Non-driver	0	0	0	0	0	0	0	0	0	0	0	0	0	0	0	1	0	0	0	0	0	0	0	2	0	0	0	0	0	0	0
5	NCAM1	Non-driver	0	0	0	0	0	0	0	0	0	0	0	0	0	0	0	0	0	0	0	0	0	0	0	1	0	0	0	0	0	0	0
5	NCK2	Non-driver	0	0	0	0	0	0	0	0	0	0	0	1	0	0	0	0	0	0	0	0	0	0	0	2	0	0	0	0	0	0	0
5	NCSTN	Non-driver	0	0	0	0	0	0	0	0	0	0	0	1	0	0	0	0	1	0	0	0	0	0	0	0	0	0	0	0	0	0	0
5	NDE1	Non-driver	0	0	0	0	0	0	0	0	0	0	0	0	0	0	0	0	0	0	0	0	0	0	0	0	0	0	0	0	4	0	0
5	NDOR1	Non-driver	0	0	0	0	0	0	0	0	0	2	0	0	0	0	0	0	1	0	0	0	0	0	0	2	0	0	0	0	0	0	0
5	NEXN	Non-driver	0	0	0	0	0	0	0	0	0	0	0	0	0	0	0	0	0	0	0	0	0	0	0	0	0	0	0	0	0	0	0
5	NFATC3	Non-driver	0	0	0	0	0	0	0	0	0	1	0	0	0	0	0	0	0	0	0	0	0	0	0	0	0	0	0	0	0	0	0
5	NFYA	Non-driver	0	0	0	0	0	0	0	0	0	0	0	1	0	0	0	0	0	0	0	0	0	0	0	0	0	0	0	0	4	0	0
5	NHLRC2	Non-driver	0	0	0	0	0	0	0	0	0	0	0	0	0	0	0	0	0	0	0	0	0	0	0	0	0	0	0	0	3	0	0
5	NID1	Non-driver	0	0	0	0	0	0	0	0	0	0	0	0	0	0	0	3	0	0	0	0	0	0	0	0	0	0	0	0	2	0	0
5	NIPAL3	Non-driver	0	0	0	0	0	0	0	0	0	0	0	0	0	0	0	1	0	0	0	0	0	0	0	0	0	0	0	0	0	0	0
5	NLK	Non-driver	0	0	0	0	0	0	0	0	0	0	0	0	0	0	0	0	0	0	0	0	0	0	0	0	3	0	0	0	2	0	0
5	NOP56	Non-driver	0	0	0	0	0	0	0	0	0	0	0	0	0	0	0	0	0	0	0	0	0	0	0	0	0	0	0	0	1	0	0
5	NPL	Non-driver	0	0	0	0	0	0	0	0	0	0	0	0	0	0	0	0	0	0	0	0	0	0	0	2	0	0	0	0	0	0	0
5	NR1H4	Non-driver	0	0	0	0	0	0	0	0	0	0	0	0	0	0	0	0	0	0	0	0	0	0	0	1	0	0	0	0	0	0	0
5	NR6A1	Non-driver	0	0	0	0	0	0	0	0	0	0	0	0	0	0	0	0	0	0	0	0	0	0	0	2	1	0	0	0	1	0	0
5	NRBP1	Non-driver	0	0	1	0	0	0	0	0	0	0	0	0	0	0	0	0	0	0	0	0	0	0	0	0	0	0	0	0	0	0	0
5	NUAK1	Non-driver	0	0	0	0	0	0	0	0	0	0	0	0	0	0	0	0	0	0	0	0	0	0	0	0	0	0	0	0	3	0	0
5	NUP155	Non-driver	0	0	0	0	0	0	0	0	0	1	0	0	0	0	0	0	1	0	0	0	0	0	0	2	1	0	0	0	0	0	0
5	NUP188	Non-driver	0	0	0	0	0	1	0	0	0	0	0	0	0	0	0	0	0	0	0	0	0	0	0	1	1	0	0	0	1	0	0
5	OAT	Non-driver	0	0	0	0	0	0	0	0	0	0	0	0	0	0	0	0	0	0	0	0	0	0	0	3	0	0	0	0	0	0	0
5	OPA1	Non-driver	0	1	0	0	0	0	0	0	0	0	0	0	0	0	0	0	0	0	0	0	1	0	0	0	0	0	0	0	2	0	0
5	OXCT1	Non-driver	0	0	0	0	0	0	0	0	0	0	0	0	0	0	0	0	0	0	0	0	0	0	0	0	1	0	0	0	0	0	0
5	PAMR1	Non-driver	0	0	0	0	0	0	0	0	0	1	0	0	0	0	0	1	0	0	0	0	0	0	0	0	0	0	0	0	2	0	0
5	PANK3	Non-driver	0	0	0	0	0	0	0	0	0	0	0	0	0	0	0	0	0	0	0	0	0	0	0	0	0	0	0	0	0	0	0
5	PAOX	Non-driver	0	0	0	0	0	0	0	0	0	0	0	0	0	0	0	1	0	0	0	0	0	0	0	0	0	0	0	0	4	0	0
5	PAPSS2	Non-driver	0	0	0	0	0	0	0	0	0	0	0	0	0	0	0	0	1	0	0	0	0	0	0	2	1	0	0	0	0	0	0
5	PCDH17	Non-driver	0	0	0	0	0	0	0	0	0	0	0	0	0	0	1	0	0	0	0	0	0	0	0	1	1	0	0	0	0	0	0
5	PCYT1A	Non-driver	0	0	0	2	0	0	0	0	0	0	0	0	0	0	0	0	0	0	0	0	0	0	0	0	1	0	0	0	0	0	0
5	PDE7A	Non-driver	0	0	0	0	0	0	0	0	0	0	0	0	0	0	0	0	0	0	0	0	0	0	0	0	1	0	0	0	2	0	0
5	PDE7B	Non-driver	0	0	0	0	0	0	0	0	0	0	0	0	0	0	0	0	0	0	0	0	0	0	0	4	1	0	0	0	0	0	0
5	PDPR	Non-driver	0	0	0	0	0	0	0	0	0	0	0	0	0	0	0	1	0	0	0	0	0	0	0	0	0	0	0	0	4	0	0
5	PDZRN3	Non-driver	0	0	0	0	0	0	0	0	0	0	0	0	0	0	1	0	0	0	0	0	0	0	0	0	0	0	0	0	0	0	0
5	PET112	Non-driver	0	0	0	0	0	0	0	0	0	0	0	0	0	0	0	0	0	0	0	0	0	0	0	0	0	0	0	0	0	0	0
5	PEX12	Non-driver	0	0	0	0	0	0	0	0	0	0	0	1	0	0	0	0	0	0	0	0	0	0	0	0	0	0	0	0	0	0	0
5	PHF8	Non-driver	0	0	0	0	0	0	0	0	0	0	0	0	0	0	0	1	0	0	0	0	0	0	0	0	0	0	0	0	0	0	0
5	PHGDH	Non-driver	0	0	0	0	0	0	0	0	0	0	0	0	0	0	0	0	0	0	0	0	0	0	0	1	0	0	0	0	0	0	0
5	PI4KA	Non-driver	0	0	0	0	0	0	0	0	0	1	0	1	0	0	0	1	0	0	0	0	0	0	0	0	0	0	0	0	0	0	0
5	PKHD1	Non-driver	0	0	0	0	0	0	0	0	0	0	0	0	0	0	0	0	0	0	0	0	0	0	0	1	0	0	0	0	2	0	0
5	PLA2G6	Non-driver	0	0	0	0	0	0	0	0	0	0	0	0	0	0	0	0	0	0	0	0	0	0	0	0	0	0	0	0	0	0	0
5	PLEKHF2	Non-driver	0	0	0	0	0	0	0	0	0	0	0	0	0	0	0	0	0	0	0	0	0	0	0	0	0	0	0	0	3	0	0
5	PLK1	Non-driver	0	0	0	0	0	1	0	0	0	0	0	0	0	0	0	1	0	0	0	0	0	0	0	0	1	0	0	0	0	0	0
5	PLOD1	Non-driver	0	0	0	0	1	0	0	0	0	0	0	0	0	0	0	0	0	0	0	0	0	0	0	2	0	0	0	0	2	0	0
5	PLXNB3	Non-driver	0	0	0	0	0	2	0	0	0	1	0	0	0	0	0	1	0	0	0	0	0	0	0	0	0	0	0	0	0	0	0
5	PNPLA8	Non-driver	0	0	0	0	0	2	0	0	0	0	0	0	0	0	0	0	0	0	0	0	0	0	0	1	0	0	0	0	0	0	0
5	POMT2	Non-driver	0	0	0	0	0	1	0	0	0	0	0	0	0	0	0	0	0	0	0	0	0	0	0	0	1	0	0	0	0	0	0
5	PORCN	Non-driver	0	0	0	0	0	0	0	0	0	0	0	0	0	0	0	0	0	0	0	0	0	0	0	0	0	0	0	0	0	0	0
5	POU1F1	Non-driver	0	0	0	0	0	0	0	0	0	0	0	0	0	0	0	0	0	0	0	0	0	0	0	0	0	0	0	0	0	0	0
5	POU3F1	Non-driver	0	2	0	0	0	0	0	0	0	0	0	0	0	0	0	1	0	0	0	0	0	0	0	0	0	0	0	0	0	0	0
5	PPAPDC1B	Non-driver	0	0	0	0	0	0	0	0	0	0	0	0	0	0	0	0	0	0	0	0	0	0	0	4	0	0	0	0	0	0	0
5	PPME1	Non-driver	0	0	0	0	0	0	0	0	0	0	0	0	0	0	0	0	0	0	0	0	0	2	0	0	0	0	0	0	2	0	0
5	PPP5C	Non-driver	0	0	0	0	0	2	0	0	0	0	0	0	0	0	0	0	0	0	0	0	0	0	0	0	1	0	0	0	0	0	0
5	PPT2	Non-driver	0	0	0	0	0	0	0	0	0	0	0	0	0	0	2	0	0	0	0	0	0	0	0	0	1	0	0	0	0	0	0
5	PRICKLE3	Non-driver	0	0	0	0	0	0	0	0	0	0	0	0	0	0	0	0	0	0	0	0	0	0	0	2	0	0	0	0	0	0	0
5	PRKG1	Non-driver	0	2	0	0	0	0	0	0	0	0	0	0	0	0	0	0	0	0	0	0	0	0	0	0	0	0	0	0	1	0	0
5	PRPH2	Non-driver	0	0	0	0	0	0	0	0	0	0	0	0	0	0	0	0	0	0	0	0	0	0	0	0	0	0	0	0	3	0	0
[truncated: 3,588 more rows]

## Sheet: TCGA.driver.mutations.patients
Percentage_of_patients	Gene_symbol	Driver/Non-driver	ACC	BLCA	BRCA	CESC	CHOL	COAD	DLBC	ESCA	GBM	HNSC	KIRC	KIRP	LAML	LGG	LIHC	LUAD	LUSC	OV	PAAD	PCPG	PRAD	READ	SARC	SKCM	STAD	TGCT	THCA	THYM	UCEC	UCS	UVM
0.231498	TP53	Driver	0	0.238771	0.139122	0.0171233	0.0204082	0.251142	0	0.298429	0.168734	0.292254	0	0.00320513	0	0.319392	0.0739796	0.200326	0.348571	0.371359	0.180328	0	0.0457875	0.326923	0.0867769	0.0404255	0.177083	0	0	0	0.187037	0.315789	0
0.114124	PIK3CA	Driver	0	0.156028	0.295051	0.229452	0.0204082	0.242009	0	0.0575916	0.0397022	0.119718	0	0.00961538	0	0.0361217	0.0153061	0.02443	0.0742857	0.00485437	0	0	0.00915751	0.0705128	0.00826446	0.00638298	0.122917	0.013245	0	0	0.424074	0.192982	0
0.0706658	KRAS	Driver	0	0.0283688	0.00280112	0.0479452	0	0.383562	0	0.0104712	0.00496278	0	0	0.0160256	0.0141844	0	0.00510204	0.267101	0	0.00970874	0.639344	0	0	0.339744	0	0.0148936	0.0791667	0.0463576	0.00377358	0	0.17037	0.0877193	0
0.0592441	BRAF	Driver	0	0	0	0	0.0204082	0.114155	0	0	0.0124069	0.00176056	0	0.00641026	0	0	0	0.0407166	0	0	0	0	0.003663	0	0	0.482979	0.00208333	0	0.556604	0	0.00185185	0	0
0.0453153	IDH1	Driver	0	0.00236407	0	0	0.0816327	0.00228311	0	0	0.0620347	0	0	0	0.0283688	0.775665	0.00765306	0.00162866	0	0	0	0	0.00549451	0	0	0.0425532	0	0	0	0	0	0	0
0.0256291	PTEN	Driver	0	0.00236407	0.00466853	0.00684932	0	0.00684932	0	0	0.0645161	0	0	0	0	0.00380228	0	0.00162866	0.00952381	0	0	0	0	0.0128205	0	0.00638298	0.0104167	0	0	0	0.244444	0	0
0.024422	CTNNB1	Driver	0.0543478	0.0118203	0	0.00684932	0	0.0205479	0	0	0	0	0	0	0	0	0.193878	0.0114007	0	0	0	0	0	0	0	0.00851064	0.0166667	0	0	0	0.17037	0	0
0.0230291	NRAS	Driver	0	0.00472813	0	0	0.0204082	0.0251142	0	0	0.00496278	0	0	0	0	0.00380228	0	0.00325733	0.00380952	0.00728155	0	0	0	0.0833333	0	0.257447	0	0.0198675	0.0735849	0	0.0148148	0	0
0.0156932	FBXW7	Driver	0	0.0260047	0.00186741	0.0342466	0	0.0525114	0	0.0104712	0	0.0158451	0	0	0	0	0	0	0.00380952	0	0	0	0	0.0384615	0	0	0.0333333	0	0	0	0.0759259	0.192982	0
0.0145789	EGFR	Driver	0	0	0.00186741	0	0	0	0	0	0.171216	0.00528169	0	0	0	0.0456274	0	0.0488599	0.00380952	0	0	0	0	0	0	0.00212766	0.00208333	0	0	0	0.00185185	0	0
0.0120717	NFE2L2	Driver	0	0.0070922	0	0.00684932	0	0	0	0.0104712	0	0.0193662	0.00257732	0.00320513	0	0	0.00510204	0	0.0761905	0	0	0	0	0	0	0	0	0	0	0	0.0166667	0	0
0.0116074	ERBB2	Driver	0	0.0732861	0.0112045	0.0171233	0	0.00684932	0	0.0209424	0	0.00176056	0	0.00641026	0	0	0	0.00162866	0	0.00485437	0.010929	0	0	0.0192308	0	0.00425532	0.0229167	0	0	0	0.0222222	0	0
0.00993593	HRAS	Driver	0	0.0236407	0	0	0	0	0	0	0	0.0475352	0	0	0	0	0	0	0.00761905	0	0	0.0909091	0.00549451	0	0	0.00851064	0	0	0.0320755	0.016	0.0037037	0	0
0.00956449	SMARCA4	Driver	0	0	0	0	0	0.0159817	0	0.0209424	0	0.00528169	0	0	0	0	0.00510204	0.00325733	0.00190476	0	0	0	0	0.00641026	0.00413223	0.012766	0.0125	0	0	0	0.0222222	0	0
0.0091002	FGFR2	Driver	0	0	0.00373483	0	0.0204082	0	0	0	0	0	0	0	0	0	0	0	0.00761905	0	0	0	0	0	0	0.0234043	0.00833333	0	0	0	0.0851852	0	0
0.00780017	SMAD4	Driver	0	0	0	0.00684932	0	0.0296804	0	0	0	0.00176056	0	0	0	0	0	0.00488599	0	0	0.0218579	0	0.0018315	0.0192308	0	0.00425532	0.0145833	0	0	0	0	0	0
0.00724301	CHD4	Driver	0	0	0.00186741	0	0	0.00913242	0	0	0	0	0	0	0	0	0	0.00162866	0.00380952	0	0	0	0	0	0	0	0.00625	0	0	0	0.0574074	0	0
0.00715015	FGFR3	Driver	0	0.125296	0	0	0	0	0	0	0	0.00704225	0	0.0128205	0	0	0	0	0.00761905	0	0	0	0	0	0	0.00212766	0	0	0	0	0	0	0
0.00705729	PPP2R1A	Driver	0	0	0	0	0	0.0114155	0	0	0	0	0	0	0	0	0	0	0	0	0	0	0	0	0	0	0	0	0	0	0.0907407	0.105263	0
0.00687158	CREBBP	Driver	0	0.0070922	0	0	0	0.00684932	0	0	0	0.00704225	0	0	0	0	0	0.00162866	0.00190476	0	0	0	0	0	0	0.00425532	0.00416667	0	0	0	0.0203704	0	0
0.00668586	ATM	Driver	0	0.0118203	0	0	0	0.0114155	0	0	0	0	0	0.00320513	0	0	0.00255102	0	0.00190476	0	0	0	0	0.0128205	0	0.00425532	0.0104167	0	0	0	0.0222222	0	0
0.00650014	SF3B1	Driver	0	0.00236407	0.00933707	0	0	0.00456621	0	0	0	0	0	0	0	0	0.00510204	0	0	0	0	0	0	0	0	0.0148936	0.00208333	0	0	0.016	0.0185185	0	0.2
0.00640728	MTOR	Driver	0	0	0.000933707	0	0	0.00913242	0	0	0	0.00176056	0.0180412	0	0	0	0	0.00162866	0.00190476	0	0	0	0	0	0	0.0106383	0.00208333	0	0	0	0.0240741	0	0
0.00622156	TP63	Driver	0	0	0	0.00684932	0	0	0	0	0	0	0	0	0	0	0	0	0.00190476	0	0	0	0	0	0	0.0489362	0.00416667	0	0	0	0.00555556	0	0
0.0061287	AKT1	Driver	0	0	0.0242764	0.010274	0	0.00913242	0	0	0	0.00176056	0.00257732	0	0	0	0	0.00488599	0.00190476	0	0	0	0.003663	0	0	0.00425532	0.00416667	0	0.00566038	0	0.0185185	0	0
0.0061287	SPOP	Driver	0	0	0	0	0	0	0	0	0	0	0	0	0	0	0.00255102	0	0	0	0	0	0.0659341	0	0	0	0	0	0	0	0.0351852	0	0
0.00603584	BRCA2	Driver	0	0.00236407	0	0	0.0204082	0.00228311	0	0	0	0.00528169	0.00257732	0.00320513	0	0	0	0.00651466	0.00380952	0	0	0	0	0	0	0.00638298	0.00625	0	0	0	0.0277778	0	0
0.00557155	ERBB3	Driver	0	0.0165485	0.00560224	0.0136986	0	0.00913242	0	0	0	0	0	0	0	0	0	0	0	0	0	0	0.0018315	0.0128205	0	0	0.025	0	0	0	0.00925926	0	0
0.00557155	KIT	Driver	0	0	0	0	0	0	0	0	0	0	0	0	0.0141844	0	0	0.00162866	0.00190476	0	0	0	0	0.0128205	0	0.0234043	0.00208333	0.112583	0	0	0.0185185	0	0
0.00547869	POLE	Driver	0	0	0	0	0	0.00684932	0	0	0	0	0	0	0	0	0	0	0.00190476	0	0	0	0	0.0128205	0	0	0	0	0	0	0.0740741	0	0
0.00529297	CDKN2A	Driver	0	0.00472813	0	0	0	0	0	0	0	0.00352113	0	0	0	0	0	0.00977199	0.0247619	0	0	0	0	0	0	0.0319149	0	0	0	0	0	0	0
0.00520011	MYH9	Driver	0	0.00472813	0.00373483	0	0	0.00684932	0	0	0	0.0140845	0	0	0	0	0	0.00325733	0.00190476	0	0	0	0.0018315	0	0	0.00212766	0.00416667	0	0	0	0.0037037	0	0
0.00510725	GNAS	Driver	0	0	0.000933707	0	0	0.0159817	0	0	0	0	0	0	0	0	0.0102041	0.00488599	0.00190476	0	0.0327869	0	0	0	0	0	0.0145833	0	0	0	0.0166667	0	0
0.00510725	KMT2D	Driver	0	0.00236407	0	0	0	0.0114155	0	0	0	0.00352113	0.00257732	0	0	0	0	0	0	0	0	0	0.0018315	0	0	0.00425532	0.00833333	0	0	0	0.012963	0	0
0.00473582	BIRC6	Driver	0	0.0070922	0.000933707	0	0	0	0	0	0	0.00176056	0	0	0	0	0	0.00325733	0.00380952	0	0	0	0	0	0	0.00638298	0.00416667	0	0	0	0.012963	0	0
0.00473582	EP300	Driver	0	0.0070922	0	0.0136986	0	0	0	0	0	0.0176056	0	0	0	0	0.00510204	0	0.00571429	0	0	0	0	0	0	0	0.00625	0	0	0	0.00740741	0	0
0.00464296	KEAP1	Driver	0	0	0	0	0	0	0	0	0	0.00176056	0	0	0	0	0.00255102	0.0179153	0.0114286	0	0	0	0	0	0	0	0	0	0	0	0	0	0
0.00464296	NF1	Driver	0	0	0	0	0	0.00228311	0	0	0	0	0.00257732	0.00320513	0	0	0.00255102	0.00651466	0.00190476	0	0	0	0	0.0128205	0	0.0148936	0	0	0	0	0.0166667	0	0
0.0045501	KMT2C	Driver	0	0	0	0	0	0.00228311	0	0	0	0	0	0	0	0	0	0.00814332	0.00571429	0	0	0	0.003663	0	0	0.00638298	0.00416667	0	0	0	0.0037037	0	0
0.00436438	GNAQ	Driver	0	0	0	0	0	0.00228311	0	0	0	0	0	0	0	0	0	0.00162866	0	0	0	0	0	0	0	0.00851064	0	0	0	0	0.0037037	0	0.4875
0.00427152	FAT4	Driver	0	0	0	0	0	0.00228311	0	0	0	0.00176056	0	0	0	0	0	0.00325733	0.00190476	0	0	0	0	0	0	0.0276596	0.00208333	0	0	0	0.00555556	0	0
0.00417866	CIC	Driver	0	0	0	0	0	0	0	0	0	0	0	0	0	0.0646388	0	0	0	0	0	0	0	0	0	0	0	0	0	0	0.0037037	0	0
0.00417866	NOTCH1	Driver	0	0	0.00186741	0	0	0.00228311	0	0	0	0.0211268	0	0.00320513	0	0.00380228	0	0.00162866	0	0	0	0	0.0018315	0	0	0.012766	0	0	0	0	0	0	0
0.00417866	RHOA	Driver	0	0.0141844	0.00186741	0	0	0.00456621	0	0	0	0.00704225	0	0	0	0	0	0	0.00380952	0	0	0	0.003663	0	0	0.00425532	0.0270833	0	0	0	0.00185185	0	0
0.0040858	DICER1	Driver	0	0.00236407	0	0	0	0.0114155	0	0	0	0.00176056	0	0	0	0	0	0.00325733	0	0	0	0	0	0	0	0.00851064	0	0	0	0	0.0203704	0	0
0.00399294	MAP2K1	Driver	0	0	0	0	0.0204082	0.00684932	0	0	0	0	0	0	0	0	0	0.00162866	0	0	0	0	0	0	0	0.0404255	0.00833333	0	0	0	0	0	0
0.00390008	PTPN11	Driver	0	0	0	0	0	0.00684932	0	0	0	0	0	0	0	0.00760456	0	0	0	0	0	0	0	0	0	0.00425532	0.00833333	0	0	0	0.0111111	0	0
0.00380722	GNA11	Driver	0	0	0	0	0	0	0	0	0	0	0	0	0	0	0	0	0	0	0	0	0	0	0	0.00851064	0	0	0	0	0	0	0.425
0.00371437	VHL	Driver	0	0	0	0	0	0	0	0	0	0	0.0798969	0	0	0	0	0	0	0	0	0	0	0	0	0	0	0	0	0	0.00740741	0	0
0.00362151	ATP2B3	Driver	0	0	0	0	0	0.00456621	0	0	0	0.00352113	0	0	0	0	0	0.00162866	0.00380952	0	0	0	0	0	0	0.00212766	0.00416667	0	0	0	0.0111111	0	0
0.00362151	LRP1B	Driver	0	0	0	0	0	0	0	0	0	0.00352113	0	0	0	0	0	0.00325733	0.0152381	0	0	0	0	0	0	0.0148936	0.00625	0	0	0	0	0	0
0.00352865	PREX2	Driver	0	0	0.00186741	0	0.0204082	0	0	0.0104712	0	0.00176056	0	0	0	0	0.00255102	0	0.00190476	0	0	0	0.0018315	0	0	0.0170213	0.00416667	0	0	0	0.00740741	0	0
0.00352865	RAC1	Driver	0	0.00236407	0	0	0	0	0	0	0	0.00880282	0	0	0	0	0	0	0	0	0	0	0	0	0	0.0468085	0	0	0	0	0	0	0
0.00343579	ERCC2	Driver	0	0.0496454	0	0	0	0	0	0	0	0	0	0	0	0	0	0	0	0	0	0	0	0	0	0	0.00416667	0	0	0	0	0	0
0.00334293	IDH2	Driver	0	0	0	0	0	0	0	0	0	0	0	0	0.0567376	0.0361217	0	0	0	0	0	0	0	0	0	0	0	0	0	0	0	0	0
0.00315721	PTPRD	Driver	0	0	0	0	0	0	0	0	0	0.00176056	0	0.00320513	0	0	0	0.00651466	0.00380952	0	0	0	0	0	0	0.0191489	0.00208333	0	0	0	0	0	0
0.00315721	U2AF1	Driver	0	0	0	0.00684932	0	0	0	0	0	0	0	0	0.0212766	0	0	0.019544	0	0	0.0163934	0	0	0	0	0	0	0	0	0	0.0111111	0.0350877	0
0.00297149	BRCA1	Driver	0	0	0	0.00684932	0	0	0	0	0	0.00704225	0.00257732	0	0	0	0	0.00325733	0.00380952	0	0	0	0	0	0	0.00638298	0.00208333	0	0	0	0.0037037	0	0
0.00287863	MED12	Driver	0	0.00472813	0	0.00684932	0	0.00228311	0	0	0	0	0	0	0	0	0	0	0	0	0	0	0	0	0	0	0.00208333	0	0	0	0.0240741	0	0
0.00269291	LZTR1	Driver	0	0	0.000933707	0	0	0	0	0	0	0	0	0	0	0	0	0.00162866	0	0	0	0	0.0018315	0.00641026	0	0	0	0	0	0	0.00740741	0	0
0.00269291	PIK3R1	Driver	0	0	0	0	0	0	0	0	0.0173697	0	0	0	0	0.00380228	0	0	0	0	0	0	0	0	0	0.00425532	0.00416667	0	0	0	0.0166667	0	0
0.00269291	TGFBR2	Driver	0	0	0	0	0	0.0136986	0	0	0	0.0123239	0	0	0	0	0	0.00162866	0.00190476	0	0	0	0	0	0	0	0.00208333	0	0	0	0.00555556	0	0
0.00260006	ATRX	Driver	0	0	0	0	0	0	0	0	0.00496278	0.00176056	0	0	0	0.0114068	0	0.00162866	0	0	0	0	0	0.0128205	0	0	0.00208333	0	0	0	0.00925926	0	0
0.00260006	IRF2	Driver	0	0	0	0	0	0	0	0	0	0.00176056	0.00257732	0	0	0	0	0	0	0	0	0	0	0	0	0	0.00833333	0	0	0	0.00925926	0	0
0.0025072	CACNA1B	Driver	0	0	0	0	0	0	0	0	0	0	0	0	0	0	0	0	0	0	0	0	0.0018315	0	0	0.00638298	0.00208333	0	0	0	0.0111111	0	0
0.0025072	ROBO2	Driver	0	0	0	0	0	0	0	0	0	0	0	0	0	0	0	0.00488599	0	0	0	0	0	0	0	0.0255319	0.00208333	0	0	0	0	0	0
0.00241434	DNMT3A	Driver	0	0.00236407	0	0	0	0	0	0	0	0	0	0	0.0141844	0	0	0	0	0	0	0	0	0	0	0.00425532	0.00208333	0	0	0	0.00740741	0	0
0.00241434	KDR	Driver	0	0.00236407	0	0	0.0204082	0	0	0	0	0	0	0	0	0	0	0	0	0	0	0	0	0	0	0.0255319	0	0	0	0	0.00555556	0	0
0.00241434	ZFHX3	Driver	0	0	0.000933707	0	0	0	0	0	0	0	0	0	0	0	0.00255102	0	0.00190476	0	0	0	0	0	0	0	0.00208333	0	0	0	0.012963	0	0
0.00232148	GRM3	Driver	0	0	0	0	0	0	0	0	0	0	0	0	0	0	0	0	0.00190476	0	0	0	0	0	0	0.0170213	0	0	0	0	0.0037037	0	0
0.00222862	CTNND2	Driver	0	0	0	0	0	0.00228311	0	0	0	0	0	0	0	0	0	0.00325733	0	0	0	0	0	0	0	0.0148936	0.00416667	0	0	0	0.0037037	0	0
0.00222862	PIK3CB	Driver	0	0	0	0	0	0.00228311	0	0	0	0	0	0	0	0	0	0	0.00190476	0	0	0	0	0	0	0	0.00625	0	0	0	0.00555556	0	0
0.00222862	RXRA	Driver	0	0.0330969	0	0	0	0	0	0	0	0	0	0	0	0	0	0	0.00190476	0	0	0	0	0	0	0	0.00208333	0	0	0	0	0	0
0.00213576	ERBB4	Driver	0	0.00236407	0	0	0	0	0	0	0	0	0	0	0	0	0	0.00325733	0.00190476	0	0	0	0	0	0	0.0170213	0	0	0	0	0.00185185	0	0
0.00213576	KMT2A	Driver	0	0	0	0	0	0.00684932	0	0	0	0.00352113	0	0.00320513	0	0	0	0	0.00190476	0	0	0	0	0	0	0.00212766	0.00208333	0	0	0	0.00740741	0	0
0.00213576	MAX	Driver	0	0	0	0	0	0.00456621	0	0	0	0	0	0	0	0.00570342	0	0.00162866	0	0	0	0	0	0	0	0	0.00208333	0	0	0	0.0240741	0	0
0.00213576	RAF1	Driver	0	0	0	0	0	0.0136986	0	0	0	0	0	0.00320513	0	0	0	0.00325733	0	0	0	0	0	0	0	0.0106383	0.00416667	0	0	0	0.0037037	0	0
0.0020429	NSD1	Driver	0	0	0	0	0	0	0	0	0	0.00528169	0	0	0	0	0	0.00325733	0	0	0	0	0	0	0	0	0.00625	0	0	0	0.00740741	0	0
0.0020429	RET	Driver	0	0	0.00186741	0	0	0	0	0	0	0	0.00257732	0	0	0	0	0.00162866	0	0	0	0.0213904	0	0	0	0	0	0	0	0	0.00740741	0	0
0.0020429	SMAD3	Driver	0	0	0	0	0	0	0	0	0	0	0	0	0	0	0	0	0	0	0	0	0	0	0	0.00425532	0	0	0	0	0.0037037	0	0
0.0020429	SMC1A	Driver	0	0	0	0	0	0	0	0	0.00496278	0	0	0	0	0	0	0	0.00380952	0	0	0	0	0	0	0	0	0	0	0	0.012963	0	0
0.0020429	SOS1	Driver	0	0	0	0	0	0	0	0	0	0.00176056	0	0	0	0	0	0.00488599	0	0	0	0	0	0	0	0.00212766	0	0	0	0	0.0166667	0	0
0.0020429	TRRAP	Driver	0	0.00472813	0	0	0	0	0	0	0	0.00528169	0	0	0	0	0	0	0	0	0	0	0	0	0	0.00638298	0.00208333	0	0	0	0.00740741	0	0
0.00195004	APC	Driver	0	0	0	0	0	0.00228311	0	0	0	0.00176056	0	0	0	0	0	0	0.00190476	0	0	0	0	0	0	0.00212766	0.00208333	0	0	0	0.0111111	0	0
0.00195004	ESR1	Driver	0	0	0.00186741	0	0	0	0	0	0	0	0	0	0	0	0	0	0	0	0	0	0	0.0128205	0	0.00425532	0	0	0	0	0.012963	0	0
0.00195004	EZH2	Driver	0	0	0	0	0	0.00228311	0	0	0	0	0	0	0	0	0	0	0	0	0	0	0	0	0	0.00425532	0	0	0	0	0.0148148	0	0
0.00195004	KLF5	Driver	0	0.00472813	0	0.0171233	0	0	0	0	0	0	0	0	0	0	0	0.00325733	0.0114286	0	0	0	0	0	0	0	0	0	0	0	0	0	0
0.00195004	STAT3	Driver	0	0	0	0	0	0	0	0	0	0	0	0	0	0	0.00510204	0	0.00190476	0	0	0	0	0	0	0	0.00208333	0	0	0	0.0037037	0	0
0.00185718	AR	Driver	0	0.00236407	0	0	0	0.00228311	0	0	0	0	0	0	0	0	0	0	0	0	0	0	0	0	0	0.00425532	0.00416667	0	0	0	0.0111111	0	0
0.00185718	FAT3	Driver	0	0	0	0	0	0.00228311	0	0	0	0	0	0	0	0	0	0.00162866	0	0	0	0	0	0	0	0.00638298	0	0	0	0	0	0	0
0.00185718	FGFR1	Driver	0	0	0	0	0	0	0	0	0	0	0	0	0	0	0	0	0	0	0	0.0106952	0	0	0	0	0.00208333	0	0.00377358	0	0.0037037	0	0
0.00185718	SMAD2	Driver	0	0	0	0	0	0.00456621	0	0.0104712	0	0	0	0	0	0	0	0.00162866	0	0	0	0	0	0	0	0	0.00208333	0	0	0	0.0203704	0	0
0.00185718	SMARCA2	Driver	0	0.00236407	0	0	0	0	0	0	0	0.00176056	0	0	0	0	0	0.00325733	0	0	0	0	0	0.0128205	0	0.00212766	0.00208333	0	0	0	0.00555556	0	0
0.00176432	COL1A1	Driver	0	0	0	0.00684932	0	0.00228311	0	0	0	0.00176056	0	0.00320513	0	0	0	0	0.00190476	0	0	0	0	0	0	0.00851064	0.00416667	0	0	0	0	0	0
0.00176432	MGA	Driver	0	0	0.000933707	0	0	0.00456621	0	0	0	0	0	0	0	0	0	0	0	0	0	0	0	0	0	0	0.00208333	0	0	0	0.0111111	0	0
0.00176432	MSH6	Driver	0	0.00236407	0	0	0	0	0	0	0	0	0	0	0	0	0	0.00162866	0	0	0	0	0	0	0	0.00425532	0	0	0	0	0.0166667	0	0
0.00176432	TAF1	Driver	0	0	0	0	0	0	0	0	0	0	0	0	0	0	0	0	0	0	0	0	0.0018315	0	0	0	0	0	0	0	0.0185185	0	0
0.00167146	COL2A1	Driver	0	0	0	0	0	0.00228311	0	0	0.00496278	0	0	0	0	0	0	0.00651466	0	0	0	0	0	0	0	0.00212766	0	0	0	0	0	0	0
0.00167146	CTCF	Driver	0	0	0.000933707	0	0	0	0	0	0.00496278	0	0	0	0	0	0	0.00162866	0	0	0	0	0	0	0	0	0	0	0	0	0.0185185	0	0
0.00167146	MAP2K2	Driver	0	0	0	0	0	0	0	0	0.00496278	0	0	0	0	0	0	0	0	0	0	0	0	0	0	0.00851064	0	0	0	0	0.0037037	0	0
0.00167146	MAPK1	Driver	0	0	0	0.0308219	0	0	0	0	0	0.0123239	0	0	0	0	0	0	0	0	0	0	0	0	0	0	0	0	0	0	0.0037037	0	0
0.00167146	MYH11	Driver	0	0	0	0	0	0.00228311	0	0	0	0.00176056	0	0	0	0	0	0.00162866	0	0	0	0	0	0	0	0	0	0	0	0	0.00740741	0	0
0.00167146	PTPRT	Driver	0	0	0	0	0	0	0	0	0	0.00176056	0	0	0	0	0	0.00488599	0	0	0	0	0	0	0	0.0106383	0	0	0	0	0	0	0
0.00167146	SMARCA1	Driver	0	0	0	0	0	0	0	0	0	0.00176056	0	0	0	0	0	0.00162866	0.00190476	0	0	0	0	0.00641026	0	0	0	0	0	0	0.00740741	0	0
0.00157861	B2M	Driver	0	0	0	0	0	0	0	0	0	0	0	0	0	0	0	0.00325733	0	0.00485437	0	0	0	0	0	0.00425532	0.00416667	0	0	0	0	0	0
0.00157861	DCTN1	Driver	0	0	0	0	0	0	0	0	0	0	0	0.00320513	0	0	0	0	0	0	0	0	0	0	0	0	0	0	0	0	0.00555556	0	0
0.00157861	FOXO1	Driver	0	0	0	0	0	0	0	0	0	0	0	0	0	0	0	0	0	0	0	0	0	0	0	0	0	0	0	0	0.0111111	0	0
0.00157861	MET	Driver	0	0	0	0	0	0	0	0	0	0	0	0.0480769	0	0	0	0	0	0	0	0	0	0	0	0	0	0	0	0	0	0	0
0.00157861	MSN	Driver	0	0	0	0	0	0	0	0	0	0.00176056	0	0	0	0	0	0	0.00190476	0	0	0	0	0	0	0	0	0	0	0	0.012963	0	0
0.00157861	MYCN	Driver	0	0	0	0	0	0	0	0	0	0	0	0	0	0	0	0	0	0	0	0	0	0	0	0.00212766	0	0	0	0	0.0166667	0	0
0.00157861	PAK3	Driver	0	0	0	0	0	0	0	0	0	0	0	0	0	0	0	0.00488599	0.00190476	0	0	0	0	0	0	0.00212766	0	0	0	0	0.00740741	0	0
0.00157861	PTPRK	Driver	0	0	0	0	0	0	0	0	0	0	0	0	0	0	0	0.00325733	0	0	0	0	0	0	0	0.0106383	0	0	0	0	0	0	0
0.00157861	RRAS2	Driver	0	0	0	0	0	0	0	0	0	0.00176056	0	0	0	0	0	0	0.00190476	0	0	0	0	0	0	0	0.00625	0	0	0	0.00925926	0	0
0.00157861	TCF7L2	Driver	0	0	0	0	0	0.0136986	0	0	0	0	0	0	0	0	0.00255102	0	0	0	0	0	0	0	0	0.00212766	0	0	0	0	0	0	0
0.00148575	ACVR1	Driver	0	0	0	0	0	0	0	0	0	0.00176056	0	0	0	0	0	0	0.00190476	0	0	0	0	0	0	0	0	0	0	0	0.0148148	0	0
0.00148575	ATR	Driver	0	0	0	0	0.0204082	0	0	0	0	0.00176056	0	0	0	0	0	0	0.00190476	0	0	0	0	0	0	0.00638298	0	0	0	0	0.00185185	0	0
0.00148575	CDH1	Driver	0	0	0.000933707	0	0	0	0	0	0.00496278	0	0	0	0	0	0	0	0	0	0	0	0	0	0	0.00212766	0.0104167	0	0	0	0.0037037	0	0
0.00148575	CHD2	Driver	0	0.00236407	0	0	0	0	0	0	0	0	0	0	0	0	0.00255102	0	0	0	0	0	0	0	0	0.00638298	0	0	0	0	0.00555556	0	0
0.00148575	EPHA7	Driver	0	0	0	0	0	0	0	0	0	0.00176056	0	0	0	0	0	0.00162866	0	0	0	0	0	0	0	0.00425532	0	0	0	0	0	0	0
0.00148575	GABRA6	Driver	0	0	0	0	0	0	0	0	0.00496278	0	0	0	0	0	0	0	0	0	0	0	0	0	0	0.012766	0	0	0	0	0.00185185	0	0
0.00148575	KDM5A	Driver	0	0	0	0	0	0	0	0	0	0	0	0.00320513	0	0	0	0	0	0	0	0	0	0	0	0.0106383	0.00208333	0	0	0	0	0	0
0.00148575	MEN1	Driver	0	0	0.00280112	0	0	0	0	0	0	0	0	0	0	0	0	0	0.00190476	0	0	0	0	0	0	0	0.00416667	0	0	0	0.00925926	0	0
0.00148575	PCCA	Driver	0	0	0.000933707	0	0	0	0	0	0	0	0	0	0	0	0	0.00162866	0	0	0	0	0	0	0	0	0.0125	0	0	0	0	0	0
0.00148575	PPP6C	Driver	0	0	0	0	0	0	0	0	0	0	0	0	0	0	0	0	0	0	0	0	0	0	0	0.0319149	0	0	0	0	0	0	0
0.00148575	STK11	Driver	0	0	0	0	0	0	0	0	0	0.00176056	0	0	0	0	0	0.014658	0	0	0	0	0	0	0	0	0	0	0	0	0	0	0
0.00139289	CBL	Driver	0	0	0	0	0	0	0	0.0052356	0	0	0	0	0	0	0	0.00325733	0	0	0	0	0	0	0	0.00425532	0.00208333	0	0	0	0.00555556	0	0
0.00139289	FLT4	Driver	0	0	0	0	0	0.00228311	0	0	0	0	0	0	0	0	0	0	0.00380952	0	0	0	0	0	0	0.00212766	0	0	0	0	0.0037037	0	0
0.00139289	GATA3	Driver	0	0	0.00466853	0	0	0.00228311	0	0	0	0	0	0	0	0	0	0.00325733	0	0	0	0	0	0	0	0	0	0	0	0	0.00185185	0	0
0.00139289	GRIN2A	Driver	0	0	0	0	0	0	0	0	0	0	0	0	0	0	0	0	0	0	0	0	0	0	0	0.012766	0	0	0	0	0.0037037	0	0
0.00139289	JAK2	Driver	0	0	0	0	0	0	0	0	0.00496278	0	0	0.00320513	0	0	0	0	0	0	0	0	0	0	0	0.00212766	0.00208333	0	0	0	0.00740741	0	0
0.00139289	MAP2K7	Driver	0	0	0	0	0	0.00684932	0	0	0	0	0	0	0	0	0	0	0	0	0	0	0	0	0	0	0	0	0	0	0.0037037	0	0
0.00139289	NBEA	Driver	0	0.00236407	0	0	0	0.00456621	0	0	0	0	0	0	0	0	0.00510204	0	0	0	0	0	0	0	0	0.00425532	0	0	0	0	0.00740741	0	0
0.00139289	PAX5	Driver	0	0	0	0	0	0	0	0	0	0	0	0	0	0	0	0	0	0	0	0	0	0	0	0	0	0	0	0	0.0111111	0	0
0.00139289	SETD2	Driver	0	0	0	0	0	0	0	0	0	0	0	0	0	0	0	0	0	0	0	0	0	0	0	0	0.00208333	0	0	0	0	0	0
0.00139289	SMC3	Driver	0	0	0	0	0	0	0	0	0	0	0	0	0	0	0.00510204	0.00325733	0	0	0	0	0	0	0	0	0.00208333	0	0	0	0.00555556	0	0
0.00139289	SOX9	Driver	0	0	0	0	0	0.00684932	0	0	0	0.00352113	0	0	0	0	0	0.00162866	0	0	0	0	0	0	0	0.00212766	0	0	0	0	0.0037037	0	0
0.00139289	XPO1	Driver	0	0	0.00186741	0	0	0	0.0540541	0	0	0	0	0	0	0	0.00255102	0	0	0	0	0	0	0.0128205	0	0	0	0	0	0	0.0111111	0	0
0.00130003	CACNA1D	Driver	0	0	0	0	0	0	0	0	0	0	0.00257732	0	0	0	0	0	0.00190476	0	0	0	0	0	0	0.00212766	0.00625	0	0	0	0.0037037	0	0
0.00130003	CBLB	Driver	0	0	0	0	0	0	0	0	0	0.00176056	0	0	0	0	0	0	0	0	0	0	0	0	0	0	0	0	0	0	0.0111111	0	0
0.00130003	DDX3X	Driver	0	0	0	0	0	0	0	0	0	0	0	0	0	0	0	0	0	0	0	0	0	0	0	0.00638298	0.00208333	0	0	0	0.00740741	0	0
0.00130003	INPPL1	Driver	0	0	0	0	0	0	0	0	0	0	0	0	0	0	0	0	0	0	0	0	0.0018315	0	0	0	0.00625	0	0	0	0	0	0
0.00130003	KNSTRN	Driver	0	0	0	0	0	0	0	0	0	0	0	0	0	0	0	0	0	0	0	0	0	0	0	0.0276596	0	0	0	0	0	0	0
0.00130003	PIK3CG	Driver	0	0	0	0	0	0	0	0	0	0.00176056	0	0	0	0	0	0	0.00380952	0	0	0	0	0	0	0.00212766	0.00208333	0	0	0	0	0	0
0.00130003	RUNX1	Driver	0	0	0	0	0	0	0	0	0	0	0.00257732	0	0	0	0	0	0	0	0	0	0	0	0	0	0	0	0	0	0.00925926	0	0
0.00120717	ACVR1B	Driver	0	0	0	0	0	0.00456621	0	0	0	0.00176056	0	0	0	0	0	0.00162866	0	0	0	0	0	0	0	0	0.00833333	0	0	0	0	0	0
0.00120717	ARHGAP35	Driver	0	0	0	0	0	0	0	0	0	0	0	0	0	0	0	0.00162866	0	0	0	0	0	0	0	0	0	0	0	0	0	0	0
0.00120717	CUL3	Driver	0	0.00236407	0	0	0	0	0	0	0	0.00352113	0	0	0	0	0	0	0	0	0	0	0.003663	0	0	0	0	0	0	0	0.00925926	0	0
0.00120717	DNM2	Driver	0	0	0	0	0	0.00228311	0	0	0	0	0	0	0	0	0	0	0	0	0	0	0	0	0	0.00212766	0	0	0	0	0	0	0
0.00120717	DYRK1A	Driver	0	0	0	0	0	0	0	0	0	0	0	0	0	0.00380228	0	0	0	0	0	0	0	0	0	0	0.00416667	0	0	0	0.0111111	0	0
0.00120717	ERCC3	Driver	0	0	0	0	0	0.00228311	0	0	0	0	0	0	0	0	0	0	0	0	0	0	0	0	0	0	0.00625	0	0	0	0.00555556	0	0
0.00120717	FANCA	Driver	0	0	0	0	0	0	0	0	0	0	0	0	0	0	0	0	0.00190476	0	0	0	0	0	0	0	0	0	0	0	0	0	0
0.00120717	FH	Driver	0	0	0	0	0	0.00228311	0	0	0	0.00176056	0	0	0	0	0	0.00325733	0	0	0	0	0	0	0	0.00425532	0	0	0	0	0.00740741	0	0
0.00120717	MLH1	Driver	0	0.00236407	0	0	0	0	0	0	0	0.00176056	0	0	0	0	0	0.00162866	0	0	0	0	0	0	0	0	0	0	0	0	0.0037037	0	0
0.00120717	PAX7	Driver	0	0	0	0	0	0	0	0	0	0	0	0	0	0	0	0.00162866	0	0	0	0	0	0	0	0	0	0	0	0	0.012963	0	0
0.00120717	PTPRC	Driver	0	0.00236407	0	0	0	0	0	0	0	0.00176056	0	0	0	0	0	0	0.00190476	0	0	0	0	0	0	0.00425532	0.00625	0	0	0	0.00740741	0	0
0.00120717	SMARCB1	Driver	0	0	0.000933707	0	0	0.00456621	0	0	0	0	0	0	0	0	0	0	0	0	0	0	0	0	0	0	0.00416667	0	0	0	0.0037037	0	0
0.00120717	SMO	Driver	0	0.00236407	0	0	0	0	0	0	0	0	0	0	0	0	0	0	0.00190476	0	0	0	0	0	0	0	0.00208333	0	0	0	0.0111111	0	0
0.00111431	ACVR2A	Driver	0	0	0	0	0	0.00456621	0	0	0	0	0	0	0	0	0	0	0.00190476	0	0	0	0	0	0	0	0	0	0	0	0	0	0
0.00111431	BTK	Driver	0	0.00472813	0	0	0	0	0	0	0	0	0	0	0	0	0	0.00162866	0	0	0	0	0	0	0	0	0.00208333	0	0	0	0.0037037	0	0
0.00111431	CCND1	Driver	0	0	0	0.00684932	0	0	0	0	0	0	0	0	0	0	0	0	0	0	0	0	0	0	0	0	0	0	0	0	0.0166667	0	0
0.00111431	CUX1	Driver	0	0	0	0	0	0	0	0	0	0.00176056	0	0	0	0	0.00255102	0	0.00190476	0	0	0	0	0	0	0	0.00208333	0	0	0	0.00740741	0	0
0.00111431	DDR2	Driver	0	0	0	0	0	0	0	0	0	0	0	0	0	0	0	0.00325733	0.00380952	0	0	0	0	0	0	0	0	0	0	0	0.00740741	0	0
0.00111431	FOXA1	Driver	0	0	0.00560224	0	0	0	0	0	0	0	0	0	0	0	0	0.00162866	0	0	0	0	0.003663	0	0	0	0	0	0	0	0	0	0
0.00111431	MAP3K1	Driver	0	0	0.000933707	0	0	0	0	0	0.00496278	0	0	0	0	0.00380228	0	0	0	0	0	0	0	0	0	0	0.00416667	0	0	0	0.0037037	0	0
0.00111431	PBRM1	Driver	0	0	0	0	0	0	0	0	0	0	0	0	0	0	0	0.00162866	0	0	0	0	0	0	0	0	0	0	0	0	0.0037037	0	0
0.00111431	PDS5B	Driver	0	0.00236407	0.000933707	0	0	0	0	0	0	0	0	0	0	0	0	0	0	0	0	0	0	0	0	0	0	0	0	0	0.00740741	0	0
0.00111431	RASA1	Driver	0	0	0	0	0	0	0	0	0	0	0	0	0	0	0	0	0	0	0	0	0	0	0	0	0.00208333	0	0	0	0	0	0
0.00111431	SDHA	Driver	0	0	0.000933707	0	0	0	0	0	0	0	0	0	0	0	0	0	0.00190476	0	0	0	0	0	0	0	0	0	0	0	0	0	0
0.00111431	STAG1	Driver	0	0	0	0	0	0.00456621	0	0	0	0	0	0	0	0	0	0	0.00190476	0	0	0	0	0	0	0	0	0	0	0	0.012963	0	0
0.00111431	TCF12	Driver	0	0	0	0	0	0.00456621	0	0	0	0	0	0	0	0	0	0	0	0	0	0	0	0.0128205	0	0	0.00208333	0	0	0	0.00740741	0	0
0.00111431	UBR5	Driver	0	0	0	0	0	0.00228311	0	0	0	0.00176056	0	0	0	0	0	0	0.00380952	0	0	0	0	0	0	0	0	0	0	0	0	0	0
0.00111431	USP9X	Driver	0	0	0	0	0	0	0	0	0	0.00176056	0	0	0	0	0	0	0	0	0	0	0	0	0	0.00425532	0.00208333	0	0	0	0.0037037	0	0
0.00102145	AFF4	Driver	0	0.00472813	0	0	0	0	0	0	0	0.00176056	0	0	0	0	0	0.00162866	0.00190476	0	0	0	0	0	0	0.00212766	0	0	0	0	0	0	0
0.00102145	ARAF	Driver	0	0	0	0	0.0408163	0	0	0	0	0	0	0	0	0	0.00510204	0.00162866	0	0	0	0	0	0	0	0	0	0	0	0	0.00185185	0	0
0.00102145	KCNJ5	Driver	0	0	0	0	0	0	0	0	0	0	0	0	0	0	0	0.00162866	0	0	0	0	0	0	0	0	0	0	0	0	0.0037037	0	0
0.00102145	KDM5C	Driver	0	0	0	0	0	0	0	0	0	0	0	0.00320513	0	0	0	0	0	0	0	0	0	0	0	0	0.00208333	0	0	0	0.0037037	0	0
0.00102145	LMO2	Driver	0	0	0	0	0	0	0	0	0	0	0	0	0	0	0	0	0	0	0	0	0	0	0	0.00638298	0	0	0	0	0.00925926	0	0
0.00102145	RHOB	Driver	0	0.0212766	0	0	0	0	0	0	0	0	0	0	0	0	0	0	0	0	0	0	0	0	0	0	0	0	0	0	0	0	0
0.00102145	SETBP1	Driver	0	0	0	0	0	0	0	0	0	0	0	0	0	0	0	0.00162866	0	0	0	0	0	0	0	0.00212766	0.00416667	0	0	0	0	0	0
0.00102145	SUFU	Driver	0	0	0	0	0	0	0	0	0	0	0	0	0	0	0	0	0	0	0	0	0	0	0	0	0	0	0	0	0.00740741	0	0
0.00102145	SYK	Driver	0	0	0	0	0	0	0	0	0	0.00352113	0	0	0	0	0	0	0	0	0	0	0	0	0	0.00851064	0	0	0	0	0	0	0
0.00102145	TBL1XR1	Driver	0	0	0	0	0	0	0	0	0	0	0	0	0	0	0	0	0.00190476	0	0	0	0	0	0	0	0	0	0	0	0.00740741	0	0
0.00102145	TCF3	Driver	0	0	0	0	0	0	0	0	0	0	0	0	0	0	0	0	0	0	0	0	0	0	0	0.00425532	0.00416667	0	0	0	0	0	0
0.00102145	TSC2	Driver	0	0.00236407	0	0	0	0	0	0	0	0	0	0.00320513	0	0	0	0	0	0	0	0	0	0	0	0	0.00416667	0	0	0	0.00740741	0	0
0.00102145	VAV1	Driver	0	0	0	0	0	0.00228311	0	0	0	0	0	0	0	0	0	0.00325733	0	0	0	0	0	0	0	0	0	0	0	0	0	0	0
0.000928591	ABL1	Driver	0	0	0	0	0	0	0	0	0	0	0	0	0	0	0	0	0	0	0	0	0	0	0	0.00638298	0.00208333	0	0	0	0	0	0
0.000928591	ALK	Driver	0	0	0	0	0	0	0	0	0	0.00176056	0	0	0	0	0	0	0.00190476	0	0	0	0	0	0	0.00851064	0	0	0	0	0	0	0
0.000928591	CDK12	Driver	0	0	0	0	0	0.00913242	0	0.0052356	0	0	0	0	0	0	0	0	0	0	0	0	0	0	0	0	0.00208333	0	0	0	0	0	0
0.000928591	EPHA5	Driver	0	0	0	0	0	0	0	0	0	0.00176056	0	0	0	0	0	0.00325733	0	0	0	0	0	0	0	0	0	0	0	0	0.00740741	0	0
0.000928591	FAM135B	Driver	0	0	0	0	0	0	0	0	0	0	0	0	0	0	0	0	0	0	0	0	0	0	0	0.0106383	0.00208333	0	0	0	0	0	0
0.000928591	IKZF1	Driver	0	0	0	0	0	0	0	0	0	0	0	0	0	0	0	0.00488599	0	0	0	0	0	0	0	0.00212766	0	0	0	0	0	0	0
0.000928591	JAK1	Driver	0	0	0	0	0	0	0	0	0	0	0	0	0	0	0.0102041	0	0	0	0	0	0.0018315	0	0	0	0	0	0	0	0.00185185	0	0
0.000928591	KDM6A	Driver	0	0	0	0	0	0	0	0	0	0.00176056	0	0	0	0	0	0.00162866	0	0	0	0	0	0	0	0	0	0	0	0	0.0037037	0	0
0.000928591	KLHL6	Driver	0	0	0	0	0	0	0.0540541	0	0	0	0	0	0	0	0	0.00162866	0	0	0	0	0	0	0	0.00212766	0.00208333	0	0	0	0	0	0
0.000928591	MAP3K13	Driver	0	0	0	0	0	0	0	0	0	0	0	0	0	0	0	0	0	0	0	0	0	0	0	0	0	0	0	0	0.0037037	0	0
0.000928591	PMS2	Driver	0	0	0	0	0	0.00228311	0	0	0	0	0	0	0	0	0	0	0.00190476	0	0	0	0	0	0	0.00425532	0	0	0	0	0.0037037	0	0
0.000928591	PPARG	Driver	0	0.00472813	0	0	0	0	0	0	0	0	0	0	0	0	0	0	0	0	0	0	0	0	0	0.00425532	0	0	0	0	0	0	0
0.000928591	PTCH1	Driver	0	0	0	0	0.0204082	0	0	0	0	0	0	0	0	0	0	0	0	0	0	0	0	0	0	0.00425532	0.00208333	0	0	0	0.00740741	0	0
0.000928591	RB1	Driver	0	0.00472813	0	0	0	0	0	0	0	0	0	0	0	0	0	0	0	0	0	0	0	0	0	0	0	0	0	0	0.0037037	0	0
0.000928591	RPS6KA3	Driver	0	0	0	0	0	0	0	0	0	0	0	0	0	0	0	0	0	0	0	0	0	0	0	0	0.00208333	0	0	0	0.00555556	0	0
0.000928591	RUNX2	Driver	0	0	0	0	0	0	0	0	0	0	0	0	0	0	0	0	0	0	0	0	0	0	0	0	0	0	0	0	0	0	0
0.000928591	TTK	Driver	0	0	0	0	0	0.00228311	0	0	0	0	0	0	0	0	0	0	0.00190476	0	0	0	0	0.0128205	0	0	0	0	0	0	0.0037037	0	0
0.000928591	ZFX	Driver	0	0	0	0	0	0	0	0	0	0	0	0	0	0	0.00255102	0	0	0	0	0	0	0	0	0	0	0	0.00188679	0	0.00925926	0	0
0.000835732	AMER1	Driver	0	0	0	0	0	0	0	0	0	0	0	0	0	0	0	0.00325733	0.00380952	0	0	0	0	0	0	0	0.00208333	0	0	0	0.0037037	0	0
0.000835732	BMPR1A	Driver	0	0	0	0	0	0	0	0	0	0	0	0	0	0	0	0.00162866	0	0	0	0	0	0	0	0	0	0	0	0	0	0	0
0.000835732	EBF1	Driver	0	0	0	0	0	0	0	0	0	0.00176056	0	0	0	0	0	0	0	0	0	0	0	0	0	0.00212766	0	0	0	0	0	0	0
0.000835732	GATA2	Driver	0	0.00236407	0	0	0	0	0	0	0	0	0	0	0	0	0	0	0	0	0	0	0	0	0	0.00638298	0	0	0	0	0	0	0
0.000835732	GNA13	Driver	0	0.0165485	0	0	0	0	0	0	0	0	0	0	0	0	0	0	0	0	0	0	0	0	0	0	0	0	0	0	0	0	0
0.000835732	MYO5A	Driver	0	0	0	0	0	0	0	0	0	0.00176056	0	0	0	0	0	0	0	0	0	0	0	0	0	0.00212766	0.00833333	0	0	0	0.00555556	0	0
0.000835732	NTRK1	Driver	0	0	0	0	0	0	0	0	0	0.00176056	0	0	0	0.00380228	0	0	0	0	0	0	0	0	0	0.00638298	0	0	0	0	0	0	0
0.000835732	PRKACA	Driver	0	0	0	0	0	0	0	0	0	0.00176056	0	0	0	0	0	0.00162866	0	0	0	0	0	0	0	0.00425532	0.00208333	0	0	0	0.00555556	0	0
0.000835732	TSC1	Driver	0	0	0	0	0	0	0	0	0	0	0	0	0	0	0	0	0	0	0	0	0	0	0	0.00425532	0	0	0	0	0.00925926	0	0
0.000742873	ATP1A1	Driver	0	0	0.000933707	0	0	0	0	0	0	0	0	0.00641026	0	0	0	0	0	0	0	0	0	0	0	0	0	0	0	0	0.00185185	0	0
0.000742873	CDC27	Driver	0	0	0	0	0	0.00456621	0	0	0	0	0	0	0	0	0	0	0	0	0	0	0	0	0	0	0	0	0	0	0	0	0
0.000742873	CNOT3	Driver	0	0.0070922	0	0	0	0	0	0	0	0	0	0	0	0	0	0	0	0	0	0	0.003663	0	0	0	0	0	0	0	0	0	0
0.000742873	CSMD3	Driver	0	0	0	0	0	0	0	0	0	0	0	0	0	0	0	0	0.00190476	0	0	0	0	0	0	0.00851064	0.00208333	0	0	0	0	0	0
0.000742873	DIS3	Driver	0	0	0	0	0	0	0	0	0	0	0	0	0	0	0	0	0	0	0	0	0	0.0128205	0	0	0	0	0	0	0.0037037	0	0
0.000742873	EPHA2	Driver	0	0	0	0	0	0	0	0	0	0	0.00257732	0	0	0	0	0	0.00380952	0	0	0	0.0018315	0.00641026	0	0.00212766	0.00416667	0	0	0	0	0	0
0.000742873	HS6ST1	Driver	0	0	0	0	0	0.00456621	0	0	0	0	0	0	0	0	0	0	0.00190476	0	0	0	0	0	0	0	0	0	0	0	0.0037037	0	0
0.000742873	JARID2	Driver	0	0	0	0	0	0	0	0	0	0	0	0.00320513	0	0	0.00510204	0	0	0	0	0	0	0	0	0	0.00208333	0	0	0	0.0037037	0	0
0.000742873	PDGFRA	Driver	0	0	0	0	0	0	0	0	0	0	0	0	0	0	0	0.00325733	0	0	0	0	0	0	0	0	0	0	0	0	0	0	0
0.000742873	POLR2A	Driver	0	0	0	0	0	0	0	0	0	0	0	0	0	0	0	0.00162866	0.00190476	0	0	0	0	0	0	0	0.00416667	0	0	0	0	0	0
0.000742873	RAD21	Driver	0	0	0	0	0	0	0	0	0	0	0	0	0	0	0	0	0	0	0	0	0	0	0	0	0.00208333	0	0	0	0.00185185	0	0
0.000742873	RPL10	Driver	0	0	0	0	0	0	0	0	0	0	0	0	0	0	0	0	0.00190476	0	0	0	0	0	0	0	0.00833333	0	0	0	0	0	0
0.000742873	RSPO2	Driver	0	0	0	0	0	0.00228311	0	0	0	0.00176056	0	0	0	0	0	0	0	0	0	0	0	0	0	0.00638298	0	0	0	0	0.0037037	0	0
0.000742873	TFEB	Driver	0	0	0	0	0	0	0	0	0	0	0	0	0	0	0	0	0	0	0	0	0	0	0	0	0	0	0	0	0.0037037	0	0
0.000650014	BRIP1	Driver	0	0	0.000933707	0	0	0	0	0	0	0	0	0	0	0	0	0.00162866	0	0	0	0	0	0	0	0	0	0	0	0	0.00555556	0	0
0.000650014	ERC1	Driver	0	0	0	0	0	0	0	0	0	0	0	0	0	0	0	0	0	0	0	0	0	0	0	0	0	0	0	0	0.00555556	0	0
0.000650014	EXT1	Driver	0	0	0	0	0	0.00228311	0	0	0	0	0	0	0	0	0	0	0.00190476	0	0	0	0	0	0	0	0	0	0	0	0.0037037	0	0
0.000650014	EXT2	Driver	0	0.00236407	0	0	0	0	0	0	0	0	0	0	0	0	0.00255102	0.00162866	0	0	0	0	0	0	0	0	0	0	0	0	0.0037037	0	0
0.000650014	FBXO11	Driver	0	0	0	0	0	0	0	0	0	0.00176056	0	0	0	0	0	0	0	0	0	0	0	0	0	0	0.00416667	0	0	0	0	0	0
0.000650014	FLT3	Driver	0	0	0	0	0	0	0	0	0	0	0	0	0	0	0	0	0.00190476	0	0	0	0	0	0	0	0.00208333	0	0	0	0.00555556	0	0
0.000650014	IRF8	Driver	0	0	0	0	0	0	0	0	0	0	0	0	0	0	0	0	0	0	0	0	0	0	0	0	0	0	0	0	0.0037037	0	0
0.000650014	KDSR	Driver	0	0	0	0	0	0	0	0	0	0	0	0	0	0	0	0	0	0	0	0	0	0	0	0.00638298	0	0	0	0	0	0	0
0.000650014	LATS1	Driver	0	0	0	0	0	0	0	0	0	0	0	0	0	0	0	0	0	0	0	0	0	0	0	0	0	0	0	0	0.00185185	0	0
0.000650014	MAP2K4	Driver	0	0	0.00186741	0	0	0.00456621	0	0	0	0	0	0	0	0	0	0	0	0	0	0	0.0018315	0	0	0	0	0	0	0	0	0	0
0.000650014	NCOR1	Driver	0	0	0	0	0	0	0	0	0	0.00352113	0	0	0	0	0	0	0.00190476	0	0	0	0	0	0	0	0	0	0	0	0	0	0
0.000650014	NONO	Driver	0	0	0	0	0	0	0	0	0	0	0	0	0	0	0	0	0	0	0	0	0	0	0	0.00425532	0	0	0	0	0.00555556	0	0
0.000650014	PLCG1	Driver	0	0	0	0	0	0	0	0	0	0	0	0	0	0.00380228	0	0.00162866	0	0	0	0	0	0	0	0	0	0	0	0	0	0	0
0.000650014	PPP2R2A	Driver	0	0	0	0	0	0	0	0	0	0	0	0	0	0	0	0.00162866	0	0	0	0	0	0	0	0	0	0	0	0	0.0037037	0	0
0.000650014	RARA	Driver	0	0	0	0	0	0	0	0	0	0	0	0	0	0	0	0	0	0	0	0	0	0	0	0.00425532	0.00208333	0	0	0	0	0	0
0.000650014	SETDB1	Driver	0	0	0	0	0	0	0	0	0	0	0	0	0	0	0	0	0	0	0	0	0	0	0	0	0	0	0	0	0	0	0
0.000650014	SPRED1	Driver	0	0.00236407	0	0	0	0	0	0	0	0	0	0	0	0	0	0	0	0	0	0	0	0	0	0	0.00208333	0	0	0	0	0	0
0.000650014	TBX3	Driver	0	0	0.00186741	0	0	0	0	0	0	0	0	0	0	0	0	0	0.00190476	0	0	0	0	0	0	0	0	0	0	0	0.0037037	0	0
0.000650014	WT1	Driver	0	0	0	0	0	0	0	0	0	0	0	0	0	0	0	0	0.00190476	0	0	0	0	0	0	0	0	0	0	0	0	0	0
0.000650014	ZBTB16	Driver	0	0	0	0	0	0	0	0	0	0	0	0	0	0	0	0	0	0	0	0	0	0	0	0	0	0	0	0	0	0	0
0.000557155	AKT2	Driver	0	0	0	0	0	0	0	0	0	0	0	0	0	0	0.00255102	0	0	0	0	0	0	0	0	0	0	0	0	0	0	0	0
0.000557155	ARNT	Driver	0	0	0	0	0	0	0	0	0	0	0	0	0	0	0	0	0	0	0	0.00534759	0	0	0	0	0	0	0	0	0.00925926	0	0
0.000557155	BCOR	Driver	0	0.00236407	0	0	0	0	0	0	0	0	0	0	0	0	0	0	0	0	0	0	0	0	0	0	0.00208333	0	0	0	0.00740741	0	0
0.000557155	DLC1	Driver	0	0	0	0	0	0	0	0	0	0	0	0	0	0	0	0	0	0	0	0	0	0	0	0	0	0	0	0	0	0	0
0.000557155	DROSHA	Driver	0	0	0	0	0	0	0	0	0	0	0	0	0	0	0	0	0.00380952	0	0	0	0	0	0	0	0	0	0	0	0	0	0
0.000557155	EPAS1	Driver	0	0	0	0	0	0	0	0	0	0	0	0	0	0	0	0	0	0	0	0.0320856	0	0	0	0	0	0	0	0	0	0	0
0.000557155	EPHA3	Driver	0	0.00236407	0	0	0	0	0	0	0	0	0	0	0	0	0	0.00162866	0	0	0	0	0	0	0	0	0	0	0	0	0	0	0
0.000557155	EZR	Driver	0	0	0	0	0	0.00684932	0	0	0	0	0	0	0	0	0	0	0	0	0	0	0	0	0	0.00425532	0.00208333	0	0	0	0	0	0
0.000557155	FGFR4	Driver	0	0	0	0	0	0.00228311	0	0	0	0	0	0.00320513	0	0	0	0	0.00190476	0	0	0	0	0	0	0.00638298	0	0	0	0	0	0	0
0.000557155	H3F3A	Driver	0	0	0	0	0	0	0	0	0.00496278	0	0	0	0	0	0	0	0	0	0	0	0	0	0	0	0	0	0	0	0	0	0
0.000557155	KAT6A	Driver	0	0	0	0	0	0	0	0	0	0	0	0	0	0	0	0	0	0	0	0	0	0	0	0.00212766	0	0	0	0	0.00555556	0	0
0.000557155	KLF4	Driver	0	0	0.00280112	0	0	0.00228311	0	0	0	0	0	0	0	0	0	0	0	0	0	0	0	0	0	0	0	0	0	0	0	0	0
0.000557155	LCK	Driver	0	0	0	0	0	0	0	0	0	0	0	0	0	0	0	0	0	0	0	0	0	0	0	0.00425532	0	0	0	0	0	0	0
0.000557155	LCP1	Driver	0	0	0	0	0	0	0	0	0	0.00352113	0	0	0	0	0	0.00162866	0	0	0	0	0	0	0	0	0	0	0	0	0	0	0
0.000557155	LMNA	Driver	0	0	0	0	0	0.00228311	0	0	0	0	0	0	0	0	0	0	0.00190476	0	0	0	0	0	0	0	0.00208333	0	0	0	0	0	0
0.000557155	NOTCH2	Driver	0	0	0	0	0	0	0	0	0	0	0	0	0	0	0	0	0	0	0	0	0	0	0	0.00425532	0.00208333	0	0	0	0.00185185	0	0
0.000557155	NTRK3	Driver	0	0	0	0	0.0204082	0	0	0	0	0	0	0	0	0	0	0	0.00190476	0	0	0	0	0	0	0.00425532	0	0	0	0	0	0	0
0.000557155	PAX3	Driver	0	0	0	0	0	0	0	0	0	0	0	0	0	0	0	0	0	0	0	0	0	0	0	0	0	0	0	0	0.0037037	0	0
0.000557155	PIM1	Driver	0	0	0	0	0	0	0.0540541	0	0	0	0	0	0	0	0	0	0	0	0	0	0	0	0	0	0	0	0	0	0.00555556	0	0
0.000557155	PTPN13	Driver	0	0	0	0	0	0.00456621	0	0	0	0	0	0	0	0	0	0	0	0	0	0	0	0	0	0.00425532	0	0	0	0	0	0	0
0.000557155	STAG2	Driver	0	0	0	0	0	0	0	0	0	0	0	0	0	0	0	0.00162866	0	0	0	0	0	0	0	0	0	0	0	0	0.0037037	0	0
0.000557155	STK19	Driver	0	0	0	0	0	0	0	0	0	0	0	0	0	0	0	0	0	0	0	0	0	0	0	0.012766	0	0	0	0	0	0	0
0.000464296	ATIC	Driver	0	0	0	0	0	0	0	0	0	0.00176056	0	0	0	0	0	0	0.00190476	0	0	0	0	0	0	0	0	0	0	0	0.0037037	0	0
0.000464296	CANT1	Driver	0	0	0	0	0	0	0	0	0	0	0	0	0	0	0	0	0	0	0	0	0	0	0	0.00425532	0	0	0	0	0.00185185	0	0
0.000464296	CTNND1	Driver	0	0	0	0	0	0	0	0	0	0.00176056	0	0	0	0	0	0	0	0	0	0	0	0	0	0	0	0	0	0	0	0	0
0.000464296	FRMD4A	Driver	0	0	0.000933707	0	0	0	0	0	0	0	0	0	0	0	0	0	0	0	0	0	0	0	0	0	0	0	0	0	0.0037037	0	0
0.000464296	GATA1	Driver	0	0	0	0	0	0	0	0	0	0	0	0	0	0	0	0	0	0	0	0	0	0	0	0	0	0	0	0	0	0	0
0.000464296	GPHN	Driver	0	0	0	0	0	0	0	0	0	0	0	0	0	0	0	0	0	0	0	0	0	0	0	0	0.00208333	0	0	0	0	0	0
0.000464296	IRF4	Driver	0	0	0	0	0	0	0	0	0	0	0	0	0	0	0	0	0	0	0	0	0	0	0	0	0	0	0	0	0	0	0
0.000464296	JAK3	Driver	0	0	0	0	0	0	0	0.0052356	0	0.00176056	0	0	0	0	0	0	0	0	0	0	0	0	0	0.00212766	0	0	0	0	0	0	0
0.000464296	KBTBD4	Driver	0	0	0	0	0	0	0	0	0	0	0	0	0	0	0	0	0	0	0	0	0	0	0	0	0.00208333	0	0	0	0	0	0
0.000464296	LRRK2	Driver	0	0	0	0	0	0	0	0	0	0.00176056	0	0	0	0	0	0	0	0	0	0	0	0	0	0	0.00208333	0	0	0	0	0	0
0.000464296	MAP3K7	Driver	0	0	0	0	0	0	0	0	0	0.00352113	0	0	0	0	0	0.00162866	0	0	0	0	0	0	0	0	0	0	0	0	0	0	0
0.000464296	MCF2	Driver	0	0	0	0	0	0	0	0	0	0	0	0	0	0	0	0	0	0	0	0	0	0	0	0.00425532	0	0	0	0	0.0037037	0	0
0.000464296	NACA	Driver	0	0	0	0	0	0	0	0	0	0	0	0	0	0	0	0	0	0	0	0	0	0	0	0	0	0	0	0	0.00555556	0	0
0.000464296	NBN	Driver	0	0	0	0	0	0	0	0	0	0	0	0	0	0	0	0	0	0	0	0	0	0	0	0	0	0	0	0	0.00925926	0	0
0.000464296	NF2	Driver	0	0	0	0	0	0	0	0	0	0	0	0.00320513	0	0	0	0	0	0	0	0	0	0	0	0	0.00208333	0	0	0	0.0037037	0	0
0.000464296	NXF1	Driver	0	0	0	0	0	0	0	0	0	0	0	0	0	0	0	0	0	0	0	0	0	0	0	0	0	0	0	0	0.00185185	0	0
0.000464296	PBX1	Driver	0	0	0	0	0	0	0	0	0	0	0	0	0	0	0	0.00162866	0	0	0	0	0	0	0	0.00212766	0	0	0	0	0.0037037	0	0
0.000464296	PDGFRB	Driver	0	0	0	0	0	0	0	0	0.00496278	0.00176056	0	0	0	0	0	0	0	0	0	0	0	0	0	0.00212766	0	0	0	0	0	0	0
0.000464296	POT1	Driver	0	0	0	0	0	0.00228311	0	0	0	0	0	0	0	0	0	0.00162866	0	0	0	0	0	0	0	0	0	0	0	0	0	0	0
0.000464296	PTPRB	Driver	0	0	0	0	0	0	0	0	0	0	0	0	0	0	0	0	0	0	0	0	0	0	0	0	0.00208333	0	0	0	0	0	0
0.000464296	RANBP2	Driver	0	0	0	0	0	0	0	0	0	0	0	0	0	0	0	0	0.00190476	0	0	0	0	0	0	0	0	0	0	0	0	0	0
0.000464296	RHOH	Driver	0	0	0	0	0	0	0	0	0	0	0	0	0	0	0	0.00162866	0	0	0	0	0	0	0	0	0	0	0	0	0	0	0
0.000464296	ROCK2	Driver	0	0	0	0	0	0.00456621	0	0	0	0.00176056	0	0	0	0	0	0	0	0	0	0	0	0	0	0	0	0	0	0	0.0037037	0	0
0.000464296	STAT5B	Driver	0	0	0	0	0	0	0	0	0	0.00176056	0	0	0	0	0	0	0	0	0	0	0	0	0	0	0	0	0	0	0.00185185	0	0
0.000464296	TUSC3	Driver	0	0	0	0	0	0	0	0	0	0	0	0	0	0	0	0	0	0	0	0	0	0	0	0	0.00208333	0	0	0	0	0	0
0.000464296	USP28	Driver	0	0	0	0	0	0	0	0	0	0	0	0	0	0	0	0	0	0	0	0	0	0	0	0	0	0	0	0	0.00555556	0	0
0.000371437	ABL2	Driver	0	0	0	0	0	0	0	0	0	0	0	0	0	0	0	0	0	0	0	0	0	0	0	0	0	0	0	0	0	0	0
0.000371437	AFF1	Driver	0	0	0	0	0	0	0	0	0	0	0	0	0	0	0	0	0	0	0	0	0	0	0	0	0	0	0	0	0.0037037	0	0
0.000371437	ARID4A	Driver	0	0	0	0	0	0	0	0	0	0	0	0	0	0	0	0	0	0	0	0	0	0	0	0	0	0	0	0	0.0037037	0	0
0.000371437	AXIN1	Driver	0	0	0	0	0	0	0	0	0	0	0	0	0	0	0	0	0	0	0	0	0	0	0	0	0.00416667	0	0	0	0	0	0
0.000371437	BAP1	Driver	0	0	0	0	0	0	0	0	0	0	0	0	0	0	0	0	0	0	0	0	0	0	0	0	0.00416667	0	0	0	0	0	0
0.000371437	CDH11	Driver	0	0	0	0	0	0	0	0	0	0	0	0	0	0	0	0	0	0	0	0	0	0	0	0	0	0	0	0	0.00740741	0	0
0.000371437	CREB1	Driver	0	0	0	0	0	0	0	0	0	0	0	0	0	0	0	0	0	0	0	0	0	0	0	0	0	0	0	0	0.00740741	0	0
0.000371437	CYSLTR2	Driver	0	0	0	0	0	0	0	0	0	0	0	0	0	0	0	0	0.00190476	0	0	0	0	0	0	0	0	0	0	0	0	0	0.0375
0.000371437	ERCC4	Driver	0	0	0	0	0	0	0	0	0	0	0	0	0	0	0	0	0	0	0	0	0	0	0	0	0	0	0	0	0	0	0
0.000371437	ERG	Driver	0	0	0	0	0	0	0	0	0	0	0	0	0	0	0	0	0	0	0	0	0	0	0	0	0.00208333	0	0	0	0	0	0
0.000371437	ETV6	Driver	0	0	0	0	0	0.00913242	0	0	0	0	0	0	0	0	0	0	0	0	0	0	0	0	0	0	0	0	0	0	0	0	0
0.000371437	FGFRL1	Driver	0	0	0	0	0.0204082	0	0	0	0	0	0	0	0	0	0	0	0	0	0	0	0	0	0	0.00212766	0	0	0	0	0	0	0
0.000371437	FOXA2	Driver	0	0	0	0	0	0	0	0	0	0	0	0	0	0	0	0	0	0	0	0	0	0	0	0	0	0	0	0	0.0037037	0	0
0.000371437	FOXO3	Driver	0	0	0	0	0	0	0	0	0	0	0	0	0	0	0	0	0	0	0	0	0	0	0	0	0	0	0	0	0	0	0
0.000371437	FOXP1	Driver	0	0	0	0	0	0	0	0	0	0	0	0	0	0	0	0	0	0	0	0	0	0	0	0	0	0	0	0	0	0	0
0.000371437	GMPS	Driver	0	0	0	0	0	0	0	0	0	0	0	0	0	0	0	0.00162866	0	0	0	0	0	0	0	0	0.00208333	0	0	0	0.0037037	0	0
0.000371437	KAT6B	Driver	0	0	0	0	0	0	0	0	0	0	0.00257732	0	0	0	0	0	0	0	0	0	0	0	0	0	0.00208333	0	0	0	0.00185185	0	0
0.000371437	KCNT2	Driver	0	0	0	0	0	0	0	0	0	0	0	0	0	0	0	0	0.00190476	0	0	0	0	0	0	0.00425532	0	0	0	0	0	0	0
0.000371437	KIF5B	Driver	0	0.00236407	0	0	0	0	0	0	0	0	0	0	0	0	0	0	0	0	0	0	0	0	0	0.00212766	0	0	0	0	0	0	0
0.000371437	MUTYH	Driver	0	0	0	0	0	0	0	0	0	0	0	0.00320513	0	0	0	0	0.00380952	0	0	0	0	0	0	0	0	0	0	0	0.00185185	0	0
0.000371437	MYOD1	Driver	0	0	0	0	0	0	0	0	0	0	0	0	0	0	0	0	0	0	0	0	0	0	0	0	0	0	0	0	0.0037037	0	0
0.000371437	NT5C2	Driver	0	0	0	0	0	0	0	0	0	0	0	0	0	0	0	0	0	0	0	0	0	0	0	0	0	0	0	0	0.0037037	0	0
0.000371437	PMS1	Driver	0	0	0	0	0	0	0	0	0	0	0	0	0	0	0	0	0	0	0	0	0	0	0	0	0.00208333	0	0	0	0.00555556	0	0
0.000371437	RAD54B	Driver	0	0	0	0	0	0	0	0	0	0	0	0	0	0	0	0	0	0	0	0	0	0	0	0	0	0	0	0	0.00555556	0	0
0.000371437	RELN	Driver	0	0	0	0	0	0	0	0	0	0	0	0	0	0	0	0	0	0	0	0	0	0	0	0	0.00416667	0	0	0	0	0	0
0.000371437	REV3L	Driver	0	0	0	0	0	0	0	0	0	0	0	0	0	0	0	0	0	0	0	0	0	0	0	0.00425532	0	0	0	0	0	0	0
0.000371437	SDHB	Driver	0	0	0	0	0	0	0	0	0	0	0	0	0	0	0	0	0	0	0	0	0	0	0	0	0	0	0	0	0.0037037	0	0
0.000371437	SDHD	Driver	0	0	0	0	0	0	0	0	0	0	0	0	0	0	0	0	0	0	0	0	0	0	0	0	0	0	0	0	0.0037037	0	0
0.000371437	SH2B3	Driver	0	0	0	0	0	0	0	0	0	0	0	0	0	0	0	0	0	0	0	0	0	0	0	0	0	0	0	0	0	0	0
0.000371437	SOX2	Driver	0	0	0	0	0	0	0	0	0	0	0	0	0	0	0	0	0	0	0	0	0	0	0	0	0	0	0	0	0	0	0
0.000371437	TFE3	Driver	0	0	0	0	0	0	0	0	0	0	0.00257732	0	0	0	0	0	0	0	0	0	0	0	0	0	0	0	0	0	0.00185185	0	0
0.000371437	TYRO3	Driver	0	0	0	0	0	0	0	0	0	0	0	0	0	0	0	0.00162866	0	0	0	0	0	0	0	0	0.00208333	0	0	0	0	0	0
0.000371437	ZBTB20	Driver	0	0	0	0	0	0	0	0	0	0	0	0	0	0	0	0	0	0	0	0	0	0	0	0	0.00416667	0	0	0	0	0	0
0.000278577	AKT3	Driver	0	0	0	0	0	0	0	0	0	0	0	0	0	0	0	0	0	0	0	0	0	0	0	0	0	0	0	0	0	0	0
0.000278577	ARHGAP5	Driver	0	0	0	0	0	0	0	0	0	0	0	0	0	0	0	0	0	0	0	0	0	0	0	0.00212766	0	0	0	0	0.00185185	0	0
0.000278577	BARD1	Driver	0	0	0	0	0	0	0	0	0	0	0	0	0	0	0	0	0	0	0	0	0	0	0	0	0	0	0	0	0.0037037	0	0
0.000278577	CAMTA1	Driver	0	0	0	0	0	0.00228311	0	0	0	0	0	0	0	0	0	0	0	0	0	0	0	0	0	0	0	0	0	0	0	0	0
0.000278577	CDC73	Driver	0	0	0	0	0	0	0	0	0	0	0	0	0	0	0	0	0	0	0	0	0	0	0	0	0	0	0	0	0	0	0
0.000278577	CDK4	Driver	0	0	0	0	0	0	0	0	0	0	0	0	0	0	0	0.00325733	0	0	0	0	0	0	0	0	0	0	0	0	0	0	0
0.000278577	CYLD	Driver	0	0	0.000933707	0	0	0	0	0	0	0	0	0	0	0	0	0	0.00190476	0	0	0	0	0	0	0	0.00208333	0	0	0	0	0	0
0.000278577	DUSP22	Driver	0	0	0	0	0	0	0	0	0	0	0	0	0	0	0	0.00162866	0	0	0	0	0	0	0	0	0	0	0	0	0	0	0
0.000278577	EEF1A1	Driver	0	0	0	0	0	0	0	0	0	0	0	0	0	0	0	0	0	0	0	0	0	0	0	0	0	0	0	0	0	0	0
0.000278577	EIF1AX	Driver	0	0	0	0	0	0.00228311	0	0	0	0	0	0	0	0	0	0	0	0	0	0	0	0	0	0	0	0	0	0	0.0037037	0	0
0.000278577	EIF5B	Driver	0	0	0	0	0	0	0	0	0	0	0	0	0	0	0	0	0.00190476	0	0	0	0	0	0	0	0	0	0	0	0	0	0
0.000278577	HIF1A	Driver	0	0	0.000933707	0	0	0	0	0	0	0	0	0	0	0	0	0	0	0	0	0	0	0	0	0	0	0	0	0	0	0	0
0.000278577	JMJD1C	Driver	0	0	0	0	0	0	0	0	0	0.00176056	0	0	0	0	0	0	0	0	0	0	0	0	0	0	0	0	0	0	0	0	0
0.000278577	KEL	Driver	0	0	0	0	0	0	0	0	0	0	0	0	0	0	0	0	0	0	0	0	0	0	0	0	0	0	0	0	0.0037037	0	0
0.000278577	LRIG3	Driver	0	0.00236407	0	0	0	0	0	0	0	0	0	0	0	0	0	0	0	0	0	0	0	0	0	0	0	0	0	0	0	0	0
0.000278577	MEF2B	Driver	0	0	0	0	0	0	0	0	0	0.00176056	0	0	0	0	0	0	0	0	0	0	0	0	0	0	0	0	0	0	0	0	0
0.000278577	MGAM	Driver	0	0	0	0	0	0	0	0	0	0	0	0	0	0	0	0	0	0	0	0	0	0	0	0	0	0	0	0	0	0	0
0.000278577	MLLT6	Driver	0	0	0	0	0	0	0	0	0	0	0	0	0	0	0	0	0	0	0	0	0	0	0	0.00425532	0	0	0.00188679	0	0	0	0
0.000278577	MYC	Driver	0	0	0	0	0	0	0	0	0	0	0	0	0	0	0	0	0	0	0	0	0	0	0	0	0	0	0	0	0.0037037	0	0
0.000278577	NEFH	Driver	0	0	0	0	0	0	0	0	0	0	0	0	0	0	0	0.00162866	0	0	0	0	0	0	0	0	0	0	0	0	0	0	0
0.000278577	NFATC2	Driver	0	0	0	0	0	0	0	0	0	0.00176056	0	0	0	0	0	0	0	0	0	0	0	0	0	0.00212766	0.00208333	0	0	0	0	0	0
0.000278577	NFKB2	Driver	0	0	0.000933707	0	0	0	0	0	0	0	0	0	0	0	0	0	0	0	0	0	0	0	0	0	0	0	0	0	0	0	0
0.000278577	NR4A3	Driver	0	0	0	0	0	0	0	0	0	0	0	0	0	0	0	0.00162866	0	0	0	0	0	0	0	0	0	0	0	0	0	0	0
0.000278577	NRG1	Driver	0	0	0	0	0	0	0	0	0	0	0	0	0	0	0	0	0	0	0	0	0	0	0	0.00425532	0.00208333	0	0	0	0	0	0
0.000278577	PABPC1	Driver	0	0	0	0	0	0	0	0	0	0	0	0	0	0	0	0	0	0	0	0	0	0	0	0	0	0	0	0	0.00555556	0	0
0.000278577	PHOX2B	Driver	0	0	0	0	0	0	0	0	0	0	0	0	0	0	0	0	0	0	0	0	0	0	0	0	0	0	0	0	0	0	0
0.000278577	PRDM1	Driver	0	0	0	0	0	0	0	0	0	0	0	0	0	0	0	0	0	0	0	0	0	0	0	0.00638298	0	0	0	0	0	0	0
0.000278577	PRF1	Driver	0	0	0	0	0	0	0	0	0	0	0	0	0	0	0	0	0.00190476	0	0	0	0	0	0	0	0	0	0	0	0	0	0
0.000278577	PRKAR1A	Driver	0	0	0	0	0	0	0	0	0	0	0	0	0	0	0	0	0	0	0	0	0	0	0	0	0	0	0	0	0	0	0
0.000278577	PRRX1	Driver	0	0	0	0	0	0	0	0	0	0	0	0	0	0	0	0	0	0	0	0	0	0	0	0	0	0	0	0	0	0	0
0.000278577	PSIP1	Driver	0	0.00236407	0	0	0	0	0	0	0	0.00352113	0	0	0	0	0	0	0	0	0	0	0	0	0	0	0	0	0	0	0	0	0
0.000278577	RBMX	Driver	0	0	0	0	0	0	0	0	0	0	0	0.00320513	0	0	0	0.00162866	0	0	0	0	0	0	0	0	0	0	0	0	0.00185185	0	0
0.000278577	RNF213	Driver	0	0	0	0	0	0.00228311	0	0	0	0	0	0	0	0	0	0.00162866	0	0	0	0	0	0	0	0	0	0	0	0	0	0	0
0.000278577	RSPO3	Driver	0	0	0	0	0	0	0	0	0.00496278	0	0	0	0	0	0	0	0	0	0	0	0	0	0	0	0	0	0	0	0	0	0
0.000278577	RUNX1T1	Driver	0	0	0	0	0	0	0	0	0	0	0	0	0	0	0	0.00162866	0	0	0	0	0	0	0	0	0	0	0	0	0	0	0
0.000278577	SH3GL1	Driver	0	0	0	0	0	0	0	0	0	0.00176056	0	0	0	0	0.00255102	0	0	0	0	0	0	0	0	0	0	0	0	0	0	0	0
0.000278577	SRSF2	Driver	0	0	0	0	0	0.00228311	0	0	0	0	0	0	0	0	0	0	0	0	0	0	0	0	0	0	0	0	0	0	0	0	0
0.000278577	TEC	Driver	0	0	0	0	0	0	0	0	0	0	0	0	0	0	0	0	0.00190476	0	0	0	0	0	0	0	0	0	0	0	0	0	0
0.000278577	TLE1	Driver	0	0	0	0	0	0	0	0	0	0	0	0	0	0	0	0	0.00190476	0	0	0	0	0	0	0	0	0	0	0	0	0	0
0.000278577	TMEM127	Driver	0	0	0	0	0	0	0	0	0	0	0	0	0	0	0	0	0	0	0	0	0	0	0	0	0.00208333	0	0	0	0	0	0
0.000278577	TP53BP1	Driver	0	0	0	0.00684932	0	0	0	0	0	0	0	0	0	0	0	0	0	0	0	0	0	0	0	0	0	0	0	0	0	0	0
0.000278577	TPM3	Driver	0	0	0	0	0	0	0	0	0	0	0	0	0	0	0	0	0	0	0	0	0	0	0	0	0	0	0.00188679	0	0	0	0
0.000278577	TRAF3	Driver	0	0	0	0	0	0.00228311	0	0	0	0	0	0	0	0	0	0	0	0	0	0	0	0	0	0	0	0	0	0	0.0037037	0	0
0.000278577	TRAF7	Driver	0	0	0	0	0	0	0	0	0	0	0	0	0	0	0	0	0	0	0	0	0	0	0	0.00638298	0	0	0	0	0	0	0
0.000278577	TRIM33	Driver	0	0	0	0	0	0.00228311	0	0	0	0	0	0	0	0	0	0	0	0	0	0	0	0	0	0	0	0	0	0	0	0	0
0.000278577	TSHR	Driver	0	0	0	0	0	0.00228311	0	0	0	0	0	0	0	0	0	0.00162866	0	0	0	0	0	0	0	0	0	0	0	0	0	0	0
0.000278577	WNK2	Driver	0	0	0	0	0	0	0	0	0	0	0	0	0	0	0	0	0.00190476	0	0	0	0	0	0	0	0.00416667	0	0	0	0	0	0
0.000278577	ZNF292	Driver	0	0	0	0	0	0	0	0	0	0	0	0	0	0	0	0	0	0	0	0	0	0	0	0.00425532	0	0	0	0	0	0	0
0.000185718	ABI1	Driver	0	0	0	0	0	0	0	0	0	0	0	0	0	0	0	0	0	0	0	0	0	0	0	0	0	0	0	0	0.0037037	0	0
0.000185718	ARHGAP26	Driver	0	0	0	0	0	0	0	0	0	0	0	0	0	0	0	0	0	0	0	0	0	0	0	0.00425532	0	0	0	0	0	0	0
0.000185718	ARID1B	Driver	0	0	0	0	0	0	0	0	0	0.00176056	0	0	0	0	0	0	0	0	0	0	0	0	0	0	0	0	0	0	0	0	0
0.000185718	ARID4B	Driver	0	0	0	0	0	0	0	0	0	0	0	0	0	0	0	0	0	0	0	0	0	0	0	0	0	0	0	0	0	0	0
0.000185718	ARID5B	Driver	0	0	0	0	0	0	0	0	0	0	0	0	0	0	0	0	0	0	0	0	0	0	0	0	0	0	0	0	0	0	0
0.000185718	ASXL2	Driver	0	0	0	0	0	0	0	0	0	0	0	0	0	0	0	0	0	0	0	0	0	0	0	0	0	0	0	0	0.0037037	0	0
0.000185718	AXIN2	Driver	0	0	0	0	0	0	0	0	0	0	0	0	0	0	0	0	0	0	0	0	0	0	0	0	0	0	0	0	0	0	0
0.000185718	BACH2	Driver	0	0	0	0	0	0	0	0	0	0	0	0	0	0	0	0	0	0	0	0	0	0	0	0	0	0	0	0	0	0	0
0.000185718	BAX	Driver	0	0	0	0	0	0	0	0	0	0	0	0	0	0	0	0	0	0	0	0	0	0	0	0	0	0	0	0	0.0037037	0	0
0.000185718	BCORL1	Driver	0	0	0	0	0	0	0	0	0	0	0	0	0	0	0	0	0	0	0	0	0	0	0	0	0	0	0	0	0	0	0
0.000185718	BRD3	Driver	0	0	0	0	0	0	0	0	0	0	0	0	0	0	0	0	0	0	0	0	0	0	0	0	0	0	0	0	0.00185185	0	0
0.000185718	CASP8	Driver	0	0	0	0	0	0	0	0	0	0.00176056	0	0	0	0	0	0	0	0	0	0	0	0	0	0	0.00208333	0	0	0	0	0	0
0.000185718	CBFA2T3	Driver	0	0	0	0	0	0.00228311	0	0	0	0	0	0	0	0	0	0	0	0	0	0	0	0	0	0	0.00208333	0	0	0	0	0	0
0.000185718	CCND2	Driver	0	0	0	0	0	0	0	0	0	0	0	0	0	0	0	0	0	0	0	0	0	0	0	0	0	0	0	0	0	0	0
0.000185718	CD79B	Driver	0	0	0	0	0	0	0.0540541	0	0	0	0	0	0	0	0	0	0	0	0	0	0	0	0	0	0	0	0	0	0	0	0
0.000185718	CDKN1A	Driver	0	0	0	0	0	0	0	0	0	0	0	0	0	0	0.00510204	0	0	0	0	0	0	0	0	0	0	0	0	0	0	0	0
0.000185718	CDX2	Driver	0	0	0	0	0	0	0	0	0	0	0	0	0	0	0	0	0	0	0	0	0	0	0	0	0	0	0	0	0	0	0
0.000185718	CLIP1	Driver	0	0	0	0	0	0.00456621	0	0	0	0	0	0	0	0	0	0	0	0	0	0	0	0	0	0	0	0	0	0	0	0	0
0.000185718	CSF1R	Driver	0	0	0	0	0	0	0	0	0	0	0	0	0	0	0	0	0	0	0	0	0	0	0	0	0	0	0	0	0	0	0
0.000185718	DDX10	Driver	0	0	0	0	0	0	0	0	0	0	0	0	0	0	0	0	0	0	0	0	0	0	0	0	0	0	0	0	0	0	0
0.000185718	DOT1L	Driver	0	0	0	0	0	0	0	0	0	0	0	0	0	0	0	0	0	0	0	0	0	0	0	0.00425532	0	0	0	0	0	0	0
0.000185718	ELK4	Driver	0	0	0	0	0	0	0	0	0	0	0.00257732	0	0	0	0	0	0	0	0	0	0	0	0	0.00212766	0	0	0	0	0	0	0
0.000185718	ERF	Driver	0	0	0	0	0	0	0	0	0	0	0	0	0	0	0	0	0	0	0	0	0	0	0	0	0	0	0	0	0	0	0
0.000185718	ETNK1	Driver	0	0	0	0	0	0	0	0	0	0	0	0	0	0	0	0	0	0	0	0	0	0	0	0.00425532	0	0	0	0	0	0	0
0.000185718	ETV5	Driver	0	0	0	0	0	0	0	0	0	0	0	0	0	0	0	0	0	0	0	0	0	0	0	0	0	0	0	0	0	0	0
0.000185718	EWSR1	Driver	0	0	0.000933707	0	0	0	0	0	0	0	0	0	0	0	0	0.00162866	0	0	0	0	0	0	0	0	0	0	0	0	0	0	0
0.000185718	FAS	Driver	0	0	0	0	0	0	0	0	0	0	0	0	0	0	0	0	0	0	0	0	0	0	0	0	0	0	0	0	0	0	0
0.000185718	FES	Driver	0	0	0	0	0	0	0	0	0	0	0	0	0	0	0	0	0	0	0	0	0	0	0	0	0	0	0	0	0.0037037	0	0
0.000185718	FLCN	Driver	0	0	0	0	0	0	0	0	0	0	0	0	0	0	0	0	0	0	0	0	0	0	0	0	0	0	0	0	0	0	0
0.000185718	FLI1	Driver	0	0	0	0	0	0	0	0	0	0	0	0	0	0	0	0	0	0	0	0	0	0	0	0	0	0	0	0	0	0	0
0.000185718	GAS7	Driver	0	0	0	0	0	0	0	0	0	0	0	0	0	0	0	0	0	0	0	0	0	0	0	0	0	0	0	0	0	0	0
0.000185718	HLF	Driver	0	0	0	0	0	0	0	0	0	0	0	0	0	0	0	0	0	0	0	0	0	0	0	0	0	0	0	0	0	0	0
0.000185718	HNF1A	Driver	0	0	0	0	0	0	0	0	0	0	0	0.00320513	0	0	0.00255102	0	0	0	0	0	0	0	0	0	0	0	0	0	0	0	0
0.000185718	HNRNPM	Driver	0	0	0	0	0	0	0	0	0	0	0	0	0	0	0	0	0	0	0	0	0	0	0	0	0	0	0	0	0	0	0
0.000185718	HOXA13	Driver	0	0	0	0	0	0	0	0	0	0	0	0	0	0	0	0	0	0	0	0	0	0	0	0	0	0	0	0	0	0	0
0.000185718	HOXD13	Driver	0	0	0	0	0	0	0	0	0	0	0	0	0	0	0	0	0	0	0	0	0	0	0	0	0	0	0	0	0	0	0
0.000185718	HSP90AB1	Driver	0	0	0	0	0	0	0	0	0	0.00176056	0	0	0	0	0	0	0.00190476	0	0	0	0	0	0	0	0	0	0	0	0	0	0
0.000185718	IKBKB	Driver	0	0	0	0	0	0	0	0	0	0	0	0	0	0	0	0	0	0	0	0	0	0	0	0.00425532	0	0	0	0	0	0	0
0.000185718	IL7R	Driver	0	0	0	0	0	0	0	0	0	0	0	0	0	0	0	0	0.00380952	0	0	0	0	0	0	0	0	0	0	0	0	0	0
0.000185718	KTN1	Driver	0	0	0	0	0	0	0	0	0	0	0	0	0	0	0	0	0	0	0	0	0	0	0	0	0	0	0	0	0	0	0
0.000185718	LATS2	Driver	0	0	0	0	0	0	0	0	0	0	0	0	0	0	0	0	0	0	0	0	0	0	0	0	0	0	0	0	0	0	0
0.000185718	MAF	Driver	0	0	0	0	0	0.00228311	0	0	0	0	0	0	0	0	0	0	0	0	0	0	0	0	0	0	0	0	0	0	0	0	0
0.000185718	MLF1	Driver	0	0	0	0	0	0	0	0	0	0	0	0	0	0	0	0	0	0	0	0	0	0	0	0	0	0	0	0	0	0	0
0.000185718	MYCL	Driver	0	0	0	0	0	0	0	0	0	0	0	0	0	0	0	0	0	0	0	0	0	0	0	0	0	0	0	0	0	0	0
0.000185718	NCOA1	Driver	0	0	0	0	0	0	0	0	0	0	0	0	0	0	0	0	0	0	0	0	0	0	0	0	0	0	0	0	0	0	0
0.000185718	NCOR2	Driver	0	0	0	0	0	0	0	0	0	0	0	0	0	0	0	0.00325733	0	0	0	0	0	0	0	0	0	0	0	0	0	0	0
0.000185718	NDRG1	Driver	0	0	0	0	0	0	0	0	0	0	0	0	0	0	0	0	0	0	0	0	0	0	0	0	0	0	0	0	0.0037037	0	0
0.000185718	NKX2-1	Driver	0	0	0	0	0	0	0	0	0	0	0	0	0	0	0	0	0	0	0	0	0	0	0	0	0	0	0	0	0	0	0
0.000185718	NUP93	Driver	0	0	0	0	0	0	0	0	0	0	0	0	0	0	0	0	0	0	0	0	0	0	0	0	0	0	0	0	0	0	0
0.000185718	PAX8	Driver	0	0	0	0	0	0	0	0	0	0	0	0	0	0	0	0	0	0	0	0	0	0	0	0	0	0	0	0	0	0	0
0.000185718	PHF6	Driver	0	0	0	0	0	0	0	0	0	0	0	0	0	0	0	0	0	0	0	0	0	0	0	0	0	0	0	0	0	0	0
0.000185718	POLD1	Driver	0	0	0	0	0	0	0	0	0	0	0	0	0	0	0	0	0	0	0	0	0	0	0	0	0	0	0	0	0	0	0
0.000185718	POU5F1	Driver	0	0	0	0	0	0	0	0	0	0	0	0	0	0	0	0	0	0	0	0	0	0	0	0	0	0	0	0	0	0	0
0.000185718	PPFIBP1	Driver	0	0	0	0	0	0	0	0	0	0	0	0	0	0	0	0	0	0	0	0	0	0	0	0	0	0	0	0	0.0037037	0	0
0.000185718	PRDM2	Driver	0	0	0	0	0	0	0	0	0	0	0	0	0	0	0	0	0	0	0	0	0	0	0	0	0	0	0	0	0	0	0
0.000185718	PTPN6	Driver	0	0	0	0	0	0.00456621	0	0	0	0	0	0	0	0	0	0	0	0	0	0	0	0	0	0	0	0	0	0	0	0	0
0.000185718	QKI	Driver	0	0	0	0	0	0	0	0	0	0	0	0	0	0	0	0	0	0	0	0	0	0	0	0	0	0	0	0	0	0	0
0.000185718	RAP1GDS1	Driver	0	0	0	0	0	0	0	0	0	0	0	0	0	0	0	0	0	0	0	0	0	0	0	0	0	0	0	0	0.0037037	0	0
0.000185718	RBM10	Driver	0	0	0	0	0	0.00228311	0	0	0	0	0	0	0	0	0	0.00162866	0	0	0	0	0	0	0	0	0	0	0	0	0	0	0
0.000185718	REL	Driver	0	0	0	0	0	0	0	0	0	0	0	0	0	0	0	0	0	0	0	0	0	0	0	0	0	0	0	0	0	0	0
0.000185718	RPL5	Driver	0	0	0	0	0	0.00456621	0	0	0	0	0	0	0	0	0	0	0	0	0	0	0	0	0	0	0	0	0	0	0	0	0
0.000185718	RRAGC	Driver	0	0	0	0	0	0	0	0	0	0	0	0	0	0	0	0.00162866	0.00190476	0	0	0	0	0	0	0	0	0	0	0	0	0	0
0.000185718	SDHC	Driver	0	0	0	0	0	0	0	0	0	0	0	0	0	0	0	0	0	0	0	0	0	0	0	0.00425532	0	0	0	0	0	0	0
0.000185718	SOX17	Driver	0	0	0	0	0	0	0	0	0	0	0	0	0	0	0	0	0	0	0	0	0	0	0	0	0	0	0	0	0.0037037	0	0
0.000185718	SRC	Driver	0	0.00236407	0	0	0	0	0	0	0	0	0	0	0	0	0	0	0	0	0	0	0	0	0	0	0.00208333	0	0	0	0	0	0
0.000185718	SRGAP3	Driver	0	0	0	0	0	0	0	0	0	0	0	0	0	0	0	0.00325733	0	0	0	0	0	0	0	0	0	0	0	0	0	0	0
0.000185718	STRN	Driver	0	0	0	0	0	0	0	0	0	0	0	0	0	0	0	0	0	0	0	0	0	0	0	0	0	0	0	0	0	0	0
0.000185718	TAL1	Driver	0	0	0	0	0	0	0	0	0	0	0	0	0	0	0	0	0.00190476	0	0	0	0	0	0	0.00212766	0	0	0	0	0	0	0
0.000185718	TERT	Driver	0	0	0	0	0	0	0	0	0	0	0	0	0	0	0	0	0	0	0	0	0	0	0	0	0	0	0	0	0	0	0
0.000185718	TNFRSF11A	Driver	0	0	0	0	0	0	0	0	0	0	0	0	0	0	0	0	0	0	0	0	0	0	0	0	0	0	0	0	0.0037037	0	0
0.000185718	TRIM24	Driver	0	0	0	0	0	0	0	0	0	0	0	0	0	0	0	0	0	0	0	0	0	0	0	0	0	0	0	0	0	0	0
0.000185718	WWTR1	Driver	0	0	0	0	0	0	0	0	0	0	0	0	0	0	0	0	0	0	0	0	0	0	0	0	0	0	0	0	0	0	0
0.000185718	ZNRF3	Driver	0	0	0	0	0	0	0	0	0	0.00176056	0	0	0	0	0	0	0	0	0	0	0	0	0	0	0.00208333	0	0	0	0	0	0
9.28591e-05	ARID2	Driver	0	0	0	0	0	0	0	0	0	0	0	0	0	0	0	0.00162866	0	0	0	0	0	0	0	0	0	0	0	0	0	0	0
9.28591e-05	BLM	Driver	0	0.00236407	0	0	0	0	0	0	0	0	0	0	0	0	0	0	0	0	0	0	0	0	0	0	0	0	0	0	0	0	0
9.28591e-05	BRD4	Driver	0	0	0	0	0	0	0	0	0	0	0	0	0	0	0	0	0	0	0	0	0	0	0	0	0.00208333	0	0	0	0	0	0
9.28591e-05	CBLC	Driver	0	0	0	0	0	0	0	0	0	0	0	0	0	0	0	0	0.00190476	0	0	0	0	0	0	0	0	0	0	0	0	0	0
9.28591e-05	CDK6	Driver	0	0	0	0	0	0	0	0	0	0	0	0	0	0	0	0	0	0	0	0	0	0	0	0	0.00208333	0	0	0	0	0	0
9.28591e-05	CHEK2	Driver	0	0.00236407	0	0	0	0	0	0	0	0	0	0	0	0	0	0	0	0	0	0	0	0	0	0	0	0	0	0	0	0	0
9.28591e-05	DDX5	Driver	0	0	0	0	0	0	0	0	0	0	0	0.00320513	0	0	0	0	0	0	0	0	0	0	0	0	0	0	0	0	0	0	0
9.28591e-05	EED	Driver	0	0	0	0	0	0	0	0	0	0	0	0	0	0	0	0	0	0	0	0	0	0	0	0.00212766	0	0	0	0	0	0	0
9.28591e-05	EIF4A2	Driver	0	0.00236407	0	0	0	0	0	0	0	0	0	0	0	0	0	0	0	0	0	0	0	0	0	0	0	0	0	0	0	0	0
9.28591e-05	ELF3	Driver	0	0	0	0	0	0	0	0	0	0	0	0	0	0	0	0	0	0	0	0	0	0	0	0	0.00208333	0	0	0	0	0	0
9.28591e-05	FAT1	Driver	0	0	0	0	0	0	0	0	0	0	0	0	0	0	0	0	0	0	0	0	0	0	0	0	0.00208333	0	0	0	0	0	0
9.28591e-05	FOXO4	Driver	0	0	0	0	0	0	0	0	0	0	0	0	0	0	0	0.00162866	0	0	0	0	0	0	0	0	0	0	0	0	0	0	0
9.28591e-05	FUBP1	Driver	0	0	0	0	0	0	0	0	0	0	0	0	0	0	0	0.00162866	0	0	0	0	0	0	0	0	0	0	0	0	0	0	0
9.28591e-05	GPC3	Driver	0	0	0	0	0	0	0	0	0	0	0	0	0	0	0	0	0	0	0	0	0	0	0	0.00212766	0	0	0	0	0	0	0
9.28591e-05	HEY1	Driver	0	0	0	0	0	0	0	0	0	0	0	0	0	0	0.00255102	0	0	0	0	0	0	0	0	0	0	0	0	0	0	0	0
9.28591e-05	IFNGR1	Driver	0	0	0	0	0	0	0	0	0	0	0	0	0	0	0	0	0	0	0	0	0	0	0	0	0.00208333	0	0	0	0	0	0
9.28591e-05	ITK	Driver	0	0	0	0	0	0	0	0	0	0.00176056	0	0	0	0	0	0	0	0	0	0	0	0	0	0	0	0	0	0	0	0	0
9.28591e-05	KLF3	Driver	0	0	0	0	0	0	0	0	0	0	0	0	0	0	0	0	0	0	0	0	0	0	0	0	0.00208333	0	0	0	0	0	0
9.28591e-05	KLF6	Driver	0	0	0	0	0	0	0	0	0	0	0	0	0	0	0	0	0	0	0	0	0	0	0	0	0.00208333	0	0	0	0	0	0
9.28591e-05	LEF1	Driver	0	0	0	0	0	0	0	0	0	0	0	0	0	0	0	0.00162866	0	0	0	0	0	0	0	0	0	0	0	0	0	0	0
9.28591e-05	MAEA	Driver	0	0	0	0	0	0	0	0	0	0	0	0	0	0	0	0	0	0	0	0	0	0	0	0	0.00208333	0	0	0	0	0	0
9.28591e-05	MLLT10	Driver	0	0	0	0	0	0	0	0	0	0	0	0	0	0	0	0.00162866	0	0	0	0	0	0	0	0	0	0	0	0	0	0	0
9.28591e-05	NCOA2	Driver	0	0	0	0	0	0	0	0	0	0.00176056	0	0	0	0	0	0	0	0	0	0	0	0	0	0	0	0	0	0	0	0	0
9.28591e-05	NUP214	Driver	0	0	0	0	0	0	0	0	0	0	0	0	0	0	0	0	0.00190476	0	0	0	0	0	0	0	0	0	0	0	0	0	0
9.28591e-05	POU2F2	Driver	0	0	0.000933707	0	0	0	0	0	0	0	0	0	0	0	0	0	0	0	0	0	0	0	0	0	0	0	0	0	0	0	0
9.28591e-05	ROS1	Driver	0	0	0	0	0	0	0	0	0	0	0	0	0	0	0	0	0	0	0	0	0	0	0	0	0.00208333	0	0	0	0	0	0
9.28591e-05	SBDS	Driver	0	0	0	0	0	0	0	0	0	0	0	0	0	0	0	0	0	0	0	0	0	0	0	0	0.00208333	0	0	0	0	0	0
9.28591e-05	SETD1B	Driver	0	0	0	0	0	0.00228311	0	0	0	0	0	0	0	0	0	0	0	0	0	0	0	0	0	0	0	0	0	0	0	0	0
9.28591e-05	SLC45A3	Driver	0	0	0	0	0	0	0	0	0	0	0	0	0	0	0	0	0	0	0	0	0	0	0	0.00212766	0	0	0	0	0	0	0
9.28591e-05	TNFAIP3	Driver	0	0	0	0	0	0.00228311	0	0	0	0	0	0	0	0	0	0	0	0	0	0	0	0	0	0	0	0	0	0	0	0	0
9.28591e-05	TOP1	Driver	0	0	0	0	0	0	0	0	0	0	0	0	0	0	0	0	0	0	0	0	0	0	0	0	0	0	0	0	0.00185185	0	0
9.28591e-05	WAS	Driver	0	0	0	0	0	0	0	0	0	0.00176056	0	0	0	0	0	0	0	0	0	0	0	0	0	0	0	0	0	0	0	0	0
9.28591e-05	WRN	Driver	0	0	0	0	0	0	0	0	0	0	0	0	0	0	0	0.00162866	0	0	0	0	0	0	0	0	0	0	0	0	0	0	0
9.28591e-05	ZBTB7A	Driver	0	0	0	0	0	0	0	0	0	0	0	0	0	0	0	0	0	0	0	0	0	0	0	0	0	0	0	0	0.00185185	0	0
0.0101216	CACNA1E	Non-driver	0	0	0.000933707	0	0.0204082	0	0	0	0	0	0	0	0	0	0.0102041	0.00488599	0.00190476	0	0	0	0	0	0	0.0468085	0.0104167	0	0	0	0.0222222	0	0
0.00696443	RYR2	Non-driver	0	0	0.000933707	0	0	0.00456621	0	0.0052356	0.00496278	0.00528169	0	0	0	0	0	0.0162866	0.0114286	0	0	0	0	0	0	0.0148936	0.00625	0	0	0	0.00925926	0	0
0.00650014	SCN5A	Non-driver	0	0	0	0	0	0.00456621	0	0	0	0	0	0	0	0	0.00255102	0.00162866	0	0	0	0	0	0	0	0.0510638	0.00833333	0	0	0	0.00555556	0	0
0.00650014	TTN	Non-driver	0	0	0	0	0	0	0	0	0	0.00528169	0.00257732	0	0	0	0	0.00488599	0.00952381	0	0	0	0	0	0	0.0531915	0.00625	0	0	0	0.00740741	0	0
0.00566441	COL11A1	Non-driver	0	0	0	0	0	0.00228311	0	0	0	0.00528169	0	0	0	0	0.00510204	0.00814332	0.00571429	0	0.010929	0	0.0018315	0	0	0.0212766	0.00416667	0	0	0	0.00925926	0	0
0.00510725	TENM1	Non-driver	0	0	0	0	0	0.00684932	0	0	0	0.00176056	0	0	0	0	0.00510204	0.00325733	0.00571429	0	0	0	0	0	0	0.0170213	0.00416667	0	0	0	0.0148148	0	0
0.00492153	FBN1	Non-driver	0	0	0	0	0	0.00228311	0	0	0	0.00176056	0	0.00320513	0	0	0	0.00162866	0.00761905	0	0	0	0	0	0	0.00851064	0.00625	0	0	0	0.00740741	0	0
0.00492153	FLNA	Non-driver	0	0.00472813	0.000933707	0	0	0.00913242	0	0	0.00496278	0	0	0	0	0.00380228	0	0.00325733	0	0	0.00546448	0	0	0	0	0.0106383	0.00625	0	0	0	0.0203704	0	0
0.00492153	RYR1	Non-driver	0	0.00236407	0	0	0	0.00456621	0	0	0	0.00176056	0	0	0	0	0	0.00162866	0.00380952	0	0	0	0.0018315	0	0	0.00638298	0.00208333	0	0	0	0.0111111	0	0
0.00473582	TENM3	Non-driver	0	0.00236407	0	0	0	0.00913242	0	0	0	0	0	0	0	0	0.00255102	0.00162866	0	0	0	0	0	0	0	0.00851064	0.0104167	0	0	0	0.0166667	0	0
0.00473582	TRPC5	Non-driver	0	0	0	0	0.0204082	0.00456621	0	0	0	0	0	0	0	0	0	0.00162866	0	0	0	0	0	0	0	0.0297872	0.00416667	0	0	0	0.0148148	0	0
0.0045501	MYH2	Non-driver	0	0	0	0	0	0	0	0	0	0.00176056	0	0	0	0	0	0.00651466	0.00380952	0	0	0	0	0	0	0.0297872	0.00833333	0	0	0	0.00185185	0	0
0.00436438	HCFC1	Non-driver	0	0	0	0	0	0.00456621	0	0	0	0.00352113	0	0	0	0	0	0.00162866	0.00380952	0	0	0	0	0	0	0.0170213	0	0	0	0	0.0037037	0	0
0.00436438	NIPBL	Non-driver	0	0	0.000933707	0	0	0.00684932	0	0	0	0.00352113	0	0	0	0	0	0	0	0	0	0	0.0018315	0	0	0	0.0104167	0	0	0	0.0166667	0	0
0.00417866	COL5A1	Non-driver	0	0	0	0	0	0.00684932	0	0	0	0.00176056	0	0	0	0	0.00510204	0.00325733	0	0	0	0	0	0	0	0.0212766	0	0	0	0	0.00925926	0	0
0.00417866	SACS	Non-driver	0	0.0070922	0.000933707	0	0	0.00228311	0	0	0	0	0	0	0	0	0	0.00162866	0	0	0	0	0	0	0	0.0148936	0.00625	0	0	0	0.0203704	0	0
0.00399294	HUWE1	Non-driver	0	0	0	0	0	0.00684932	0	0	0	0.00352113	0	0	0	0	0.00255102	0	0	0	0	0	0	0	0	0.0106383	0	0	0	0	0.0203704	0	0
0.00399294	NRXN3	Non-driver	0	0	0	0	0.0204082	0	0	0	0	0	0	0	0	0	0	0	0.00571429	0	0	0	0	0	0	0.0148936	0.00208333	0	0	0	0.0148148	0	0
0.00380722	TRPC4	Non-driver	0	0	0	0	0	0.00456621	0	0	0	0	0	0	0	0	0	0.00651466	0	0	0	0	0	0	0	0.0297872	0	0	0	0	0.00740741	0	0
0.00371437	CHD7	Non-driver	0	0.00236407	0	0	0	0.00456621	0	0	0	0.00352113	0	0	0	0	0	0.00162866	0.00380952	0	0	0	0	0	0	0.00638298	0.00833333	0	0	0	0.012963	0	0
0.00371437	NALCN	Non-driver	0	0	0	0	0	0.00228311	0	0.0052356	0	0	0	0	0	0	0	0.00488599	0	0	0	0	0	0	0	0	0.00833333	0	0	0	0.0166667	0	0
0.00371437	SCN1A	Non-driver	0	0.00236407	0	0	0	0.00228311	0	0	0	0.00176056	0.00257732	0.00320513	0	0	0	0.00162866	0	0	0	0	0.0018315	0	0	0.0191489	0.00208333	0	0	0	0.00555556	0	0
0.00362151	COL4A5	Non-driver	0	0	0.000933707	0	0	0	0	0	0	0	0	0	0	0	0.00255102	0	0	0	0	0	0	0	0	0.0234043	0.00625	0	0	0	0.00925926	0	0
0.00362151	KIAA2022	Non-driver	0	0	0	0	0	0.00228311	0	0	0	0	0	0	0	0	0	0.00162866	0.00571429	0	0	0	0	0	0	0.0148936	0.00833333	0	0	0	0.0037037	0	0
0.00362151	KMT2B	Non-driver	0	0	0	0	0	0.0114155	0	0	0	0	0	0	0	0	0	0	0.00380952	0	0	0	0	0	0	0.012766	0.00625	0	0	0	0.0111111	0	0
0.00362151	PRPF8	Non-driver	0	0	0	0	0	0.00684932	0	0	0	0.00176056	0	0	0	0	0	0	0	0	0	0	0	0	0	0.00425532	0	0	0	0	0.0166667	0	0
0.00362151	SLIT2	Non-driver	0	0	0	0	0	0.00456621	0	0	0	0	0	0	0	0	0	0.00651466	0.00190476	0	0	0	0	0	0	0.00851064	0.00833333	0	0	0	0.00925926	0	0
0.00352865	GRM7	Non-driver	0	0	0	0	0	0.00456621	0	0	0	0	0	0	0	0	0	0.00162866	0	0	0	0	0	0	0	0.0234043	0.00208333	0	0	0	0.0111111	0	0
0.00343579	SCN2A	Non-driver	0	0	0.000933707	0	0	0	0	0	0	0	0	0	0	0	0	0.00162866	0.00571429	0	0	0	0	0	0	0.0106383	0.00833333	0	0	0	0.00925926	0	0
0.00343579	SLITRK4	Non-driver	0	0	0	0	0	0	0	0.0104712	0	0	0	0	0	0	0	0	0	0	0	0	0	0	0	0.0148936	0	0	0	0	0.00925926	0	0
0.00334293	GABRB3	Non-driver	0	0	0	0	0.0204082	0.00456621	0	0.0052356	0	0.00352113	0	0	0	0	0	0	0.00190476	0	0	0	0	0	0	0.00638298	0.00625	0	0	0	0.00925926	0	0
0.00334293	PHEX	Non-driver	0	0	0	0	0	0	0	0	0	0.00176056	0	0	0	0	0	0	0.00380952	0	0	0	0	0	0	0.00212766	0.00208333	0	0	0	0.0203704	0	0
0.00325007	GRIA3	Non-driver	0	0	0	0	0	0	0	0	0	0.00176056	0	0	0	0	0	0	0	0	0	0	0.0018315	0	0	0.0191489	0.00208333	0	0	0	0.0148148	0	0
0.00325007	KCNQ5	Non-driver	0	0	0.000933707	0	0	0.00456621	0	0	0	0	0	0	0	0	0	0	0.00190476	0	0	0	0	0	0	0.0106383	0.00416667	0	0	0	0.00185185	0	0
0.00325007	RYR3	Non-driver	0	0	0	0	0	0.00228311	0	0	0	0	0	0	0	0	0	0.00325733	0.00380952	0	0	0	0	0	0	0.00638298	0	0	0	0	0.0111111	0	0
0.00325007	SULF1	Non-driver	0	0.00236407	0	0	0	0.00913242	0	0.0052356	0	0.00176056	0	0	0	0	0	0	0.00190476	0	0	0	0	0	0	0.00851064	0.00416667	0	0	0	0.0259259	0	0
0.00315721	GABRA3	Non-driver	0	0	0	0	0	0.00228311	0	0	0	0	0	0	0	0	0	0.00488599	0	0	0	0	0	0	0	0.0234043	0	0	0	0	0.0111111	0	0
0.00315721	KCNH2	Non-driver	0	0	0	0	0	0	0	0	0	0	0	0	0	0	0	0.00162866	0	0	0	0	0	0	0	0.00851064	0.00416667	0	0	0	0.0111111	0	0
0.00306435	UNC13C	Non-driver	0	0	0	0	0	0.00684932	0	0	0	0	0	0	0	0	0	0	0	0	0	0	0	0	0	0.0255319	0.00208333	0	0	0	0.0111111	0	0
0.00297149	ATP1A2	Non-driver	0	0.00236407	0	0	0	0	0	0	0	0	0.00257732	0	0	0	0	0.00162866	0.00190476	0	0	0	0	0	0	0.00638298	0.00416667	0	0	0	0.00555556	0	0
0.00297149	CACNA1C	Non-driver	0	0	0	0	0	0.00228311	0	0	0	0	0	0	0	0	0	0	0	0	0	0	0	0	0	0.00212766	0.00416667	0	0	0	0.0203704	0	0
0.00297149	DMD	Non-driver	0	0	0.000933707	0.00342466	0	0	0	0	0	0.00176056	0	0	0	0	0	0.00325733	0	0	0	0	0	0	0	0	0.00416667	0	0	0	0.0111111	0	0
0.00297149	DYNC1H1	Non-driver	0	0	0.000933707	0	0	0.00228311	0	0	0	0.00352113	0	0	0	0	0	0	0	0	0	0	0	0	0	0.00212766	0.00625	0	0	0	0.00555556	0	0
0.00297149	FBN2	Non-driver	0	0	0	0	0.0204082	0	0	0	0	0.00176056	0	0	0	0	0	0.00488599	0.00761905	0	0	0	0	0	0	0.012766	0	0	0	0	0.0037037	0	0
0.00287863	CACNA1A	Non-driver	0	0	0	0	0	0	0	0	0	0.00176056	0	0	0	0	0	0.00162866	0.00190476	0	0	0	0	0	0	0.012766	0.00833333	0	0	0	0.00185185	0	0
0.00287863	CHD8	Non-driver	0	0	0	0	0	0.00228311	0	0	0	0	0	0.00320513	0	0	0	0.00325733	0	0	0	0	0	0	0	0.00212766	0.00416667	0	0	0	0.0185185	0	0
0.00287863	PLXNA3	Non-driver	0	0	0	0	0	0.00228311	0	0	0	0	0	0	0	0	0	0	0.00380952	0	0	0	0	0	0	0	0.00416667	0	0	0	0.0037037	0	0
0.00278577	CHD6	Non-driver	0	0	0	0	0	0.00228311	0	0	0	0.00176056	0	0	0	0	0	0.00325733	0.00190476	0	0	0	0	0	0	0.0191489	0.00416667	0	0	0	0	0	0
0.00278577	COL5A2	Non-driver	0	0	0	0	0	0	0	0	0	0.00352113	0	0	0	0	0.00255102	0.00977199	0.00761905	0	0	0	0	0	0	0.0148936	0	0	0	0	0	0	0
0.00278577	CSMD2	Non-driver	0	0	0	0	0	0	0	0.0052356	0	0.00176056	0	0	0	0	0	0.00325733	0	0	0	0	0	0	0	0.0212766	0.00208333	0	0.00188679	0	0.00740741	0	0
0.00278577	MYH7	Non-driver	0	0	0	0	0	0.00913242	0	0.0052356	0	0.00352113	0	0	0	0	0	0.00162866	0	0	0	0	0	0	0	0.0106383	0.00208333	0	0	0	0.00555556	0	0
0.00269291	ATP8A2	Non-driver	0	0	0	0	0	0.00456621	0	0	0	0	0	0	0	0	0	0	0.00380952	0	0	0	0	0.0128205	0	0.00212766	0	0	0	0	0.012963	0	0
0.00269291	POLR2B	Non-driver	0	0.00236407	0	0	0	0	0	0	0	0	0.00257732	0	0	0	0	0.00162866	0	0	0	0	0	0	0	0.00212766	0.00208333	0	0	0	0.00740741	0	0
0.00260006	ANK2	Non-driver	0	0	0	0	0	0.00913242	0	0	0	0	0	0	0	0	0.00255102	0.00977199	0.00190476	0	0	0	0	0	0	0.00638298	0	0	0	0	0.0037037	0	0
0.00260006	GRID2	Non-driver	0	0	0	0	0	0	0	0	0	0.00528169	0	0	0	0	0	0.00162866	0.00380952	0	0	0	0	0	0	0.0106383	0	0	0	0	0.00740741	0	0
0.00260006	HCN4	Non-driver	0	0	0	0	0	0.00684932	0	0	0	0.00176056	0	0	0	0	0	0.00162866	0.00190476	0	0	0	0	0	0	0.00851064	0.00208333	0	0	0	0.00555556	0	0
0.00260006	KCNH1	Non-driver	0	0	0	0	0	0	0	0	0	0	0	0	0	0	0	0	0	0	0	0	0	0	0	0.00212766	0	0	0	0	0.00925926	0	0
0.00260006	LRP2	Non-driver	0	0	0	0	0	0	0	0.0052356	0.00496278	0.00176056	0	0	0	0	0	0.00325733	0.00952381	0	0	0	0	0	0	0.00638298	0.00416667	0	0	0	0.00555556	0	0
0.00260006	PCDH19	Non-driver	0	0	0	0	0	0.00228311	0	0	0	0.00176056	0	0	0	0	0	0	0.00190476	0	0	0	0	0.00641026	0	0.00638298	0.00416667	0	0	0	0.00555556	0	0
0.00260006	PXDN	Non-driver	0	0	0	0	0	0.00456621	0	0	0	0	0.00257732	0	0	0	0	0.00162866	0	0	0	0	0	0	0	0	0	0	0	0	0	0	0
0.00260006	SCN9A	Non-driver	0	0	0	0	0	0.00228311	0	0	0	0	0	0	0	0	0	0	0	0	0	0	0	0	0	0.00638298	0.00416667	0	0	0	0.0037037	0	0
0.0025072	COL1A2	Non-driver	0	0.0070922	0	0.00342466	0	0	0	0	0.00496278	0	0	0	0	0	0	0.00325733	0	0	0	0	0	0	0	0.00638298	0.00416667	0	0	0	0	0	0
0.0025072	COL6A3	Non-driver	0	0	0	0	0	0.00913242	0	0	0	0.00176056	0	0.00320513	0	0	0	0	0.00190476	0	0	0	0.0018315	0	0	0.00425532	0.00208333	0	0.00188679	0	0	0	0
0.0025072	EDIL3	Non-driver	0	0.00236407	0	0	0	0	0	0	0	0.00352113	0.00515464	0	0	0	0	0.00325733	0.00190476	0	0	0	0	0	0	0.00851064	0	0	0	0	0.00555556	0	0
0.0025072	FLNC	Non-driver	0	0	0	0	0	0	0	0	0	0.00176056	0	0	0	0	0	0.00162866	0.00571429	0	0	0	0	0	0	0.00425532	0.00208333	0	0	0	0	0	0
0.0025072	ITPR1	Non-driver	0	0	0	0	0	0	0	0	0	0	0	0	0	0	0.00765306	0	0.00380952	0	0	0	0.0018315	0	0	0.00212766	0.00625	0	0	0	0.012963	0	0
0.0025072	TRIP12	Non-driver	0	0.00236407	0	0	0	0.00456621	0	0	0	0	0	0	0	0	0	0	0.00380952	0	0	0	0	0	0	0	0.00625	0	0	0	0.00925926	0	0
0.00241434	ATP1A3	Non-driver	0	0	0	0	0	0.00228311	0	0	0	0.00176056	0	0	0	0	0.00255102	0.00162866	0.00190476	0	0	0	0	0	0	0.00212766	0.00625	0	0	0	0.0037037	0	0
0.00241434	ATP2C1	Non-driver	0	0	0	0	0	0	0	0	0	0.00176056	0	0	0	0	0	0	0.00380952	0	0	0	0	0	0	0.00851064	0.00625	0	0	0	0.0148148	0	0
0.00241434	COL4A1	Non-driver	0	0.00236407	0.000933707	0	0	0	0	0	0	0.00352113	0	0.00320513	0	0	0.00255102	0.00651466	0.00380952	0	0	0	0	0	0	0.00212766	0.00625	0	0	0	0.0037037	0	0
0.00241434	HEPH	Non-driver	0	0	0	0	0	0	0	0	0	0.00176056	0	0	0	0	0	0.00488599	0.00380952	0	0	0	0	0	0	0.00638298	0	0	0	0	0.012963	0	0
0.00241434	SCN8A	Non-driver	0	0	0.000933707	0	0	0.00228311	0	0	0	0	0	0	0	0	0	0.00162866	0.00190476	0	0	0	0.0018315	0	0	0.012766	0	0	0	0	0.00185185	0	0
0.00232148	ABCA4	Non-driver	0	0	0	0	0	0	0	0	0	0	0	0	0	0	0	0	0	0	0	0	0	0	0	0.0106383	0.00208333	0	0	0	0.012963	0	0
0.00232148	ABCC1	Non-driver	0	0.00236407	0	0	0	0.00228311	0	0	0	0.00176056	0	0	0	0	0	0	0.00190476	0	0	0	0	0.00641026	0	0.00851064	0	0	0	0	0.0111111	0	0
0.00232148	GABRA1	Non-driver	0	0.00236407	0	0	0	0.00228311	0	0	0	0.00176056	0	0	0	0	0.00510204	0.00162866	0.00190476	0	0	0	0	0	0	0.00638298	0	0	0	0	0.00925926	0	0
0.00232148	GPR98	Non-driver	0	0	0	0	0	0	0	0	0	0.00176056	0	0	0	0	0.00255102	0	0	0	0	0	0	0	0	0.0191489	0.00833333	0	0	0	0	0	0
0.00232148	LRP5	Non-driver	0	0	0.000933707	0	0	0	0	0	0	0.00528169	0	0.00961538	0	0	0	0	0.00761905	0	0	0	0	0	0	0.0106383	0.00625	0	0	0	0	0	0
0.00232148	MTM1	Non-driver	0	0	0	0	0.0204082	0	0	0	0	0	0	0	0	0	0.00255102	0	0	0	0	0	0	0	0	0	0.00208333	0	0	0	0.0166667	0	0
0.00232148	TRPS1	Non-driver	0	0.00236407	0.000933707	0	0	0.00684932	0	0	0	0	0	0	0	0	0	0.00162866	0.00190476	0	0	0	0	0	0	0	0.00208333	0	0	0	0.0037037	0	0
0.00222862	ACTC1	Non-driver	0	0	0	0	0.0204082	0	0	0	0	0.00352113	0	0	0	0	0	0	0.00380952	0	0	0	0	0	0	0.0148936	0	0	0	0	0.0037037	0	0
0.00222862	COL3A1	Non-driver	0	0	0	0	0	0.00456621	0	0	0	0	0	0	0	0	0.00255102	0.00162866	0	0	0	0	0	0	0	0.0212766	0.00208333	0	0	0	0	0	0
0.00222862	COL4A3	Non-driver	0	0.00236407	0	0	0	0	0	0	0	0	0	0	0	0	0	0	0.00190476	0	0	0	0	0	0	0.0276596	0	0	0	0	0	0	0
0.00222862	COL6A2	Non-driver	0	0	0	0	0	0.00913242	0	0	0	0	0	0	0	0	0	0	0	0	0	0	0	0	0	0.0106383	0.00208333	0	0	0	0.0037037	0	0
0.00222862	CUL1	Non-driver	0	0.0070922	0	0.00684932	0	0	0	0	0	0	0.00257732	0	0	0	0	0	0.00380952	0	0	0	0	0	0	0	0.00625	0	0	0	0	0	0
0.00222862	DCLK1	Non-driver	0	0	0	0	0	0.00456621	0	0	0	0.00176056	0	0	0	0	0	0	0	0	0	0	0	0	0	0.00425532	0.00208333	0	0	0	0.00555556	0	0
0.00222862	DST	Non-driver	0	0	0	0	0	0	0	0	0	0	0.00257732	0	0	0	0	0.00651466	0	0	0	0	0	0	0	0	0.00208333	0	0	0	0.00925926	0	0
0.00222862	ENC1	Non-driver	0	0	0.000933707	0	0	0	0	0	0	0.00176056	0	0	0	0	0	0	0	0	0	0	0	0	0	0.00425532	0	0	0	0	0.00555556	0	0
0.00222862	KCNA3	Non-driver	0	0	0	0	0	0.00456621	0	0	0	0	0	0	0	0	0	0	0.00190476	0	0	0	0	0	0	0	0.00416667	0	0	0	0.012963	0	0
0.00222862	KCNB2	Non-driver	0	0	0	0	0	0	0	0	0	0	0	0	0	0	0	0	0	0	0	0	0.0018315	0	0	0.0340426	0	0	0	0	0.0037037	0	0
0.00222862	LRP4	Non-driver	0	0.00236407	0	0	0	0	0	0	0	0.00176056	0	0	0	0	0	0.00162866	0.00190476	0	0	0	0	0	0	0.00212766	0	0	0	0	0.0037037	0	0
0.00222862	MED13	Non-driver	0	0.00236407	0.000933707	0	0	0.00456621	0	0	0	0	0.00257732	0	0	0	0	0	0	0	0	0	0	0	0	0	0	0	0	0	0	0	0
0.00213576	COL4A4	Non-driver	0	0	0	0	0	0	0	0	0.00496278	0.00176056	0	0.00320513	0	0	0	0	0	0	0	0	0	0	0	0.0276596	0.00208333	0	0	0	0	0	0
0.00213576	DNER	Non-driver	0	0	0	0	0	0.00684932	0	0	0	0	0	0	0	0	0	0.00488599	0.00380952	0	0	0	0	0	0	0.00425532	0	0	0	0	0.0111111	0	0
0.00213576	EPHB1	Non-driver	0	0	0	0	0	0	0	0.0052356	0	0	0	0	0	0	0	0	0.00380952	0	0	0	0	0	0	0.00638298	0	0	0	0	0.0148148	0	0
0.00213576	GLRA2	Non-driver	0	0	0.000933707	0	0	0.00228311	0	0	0	0	0	0	0	0	0	0.00162866	0.00380952	0	0	0	0.0018315	0	0	0	0	0	0	0	0.012963	0	0
0.00213576	HCN1	Non-driver	0	0	0	0	0	0	0	0	0	0	0	0	0	0	0	0.00651466	0.00571429	0	0	0	0	0	0	0.00638298	0.00416667	0	0	0	0.0111111	0	0
0.00213576	HELZ	Non-driver	0	0.00236407	0	0	0	0	0	0	0	0	0	0.00320513	0	0	0	0	0.00190476	0	0	0	0	0	0	0	0.00416667	0	0	0	0.00740741	0	0
0.00213576	KCNJ3	Non-driver	0	0	0	0	0	0	0	0	0	0.00176056	0	0	0	0	0.00510204	0.00162866	0.00380952	0	0	0	0	0	0	0.00638298	0.00416667	0	0	0	0.0037037	0	0
0.00213576	KIF1A	Non-driver	0	0	0	0	0	0	0	0	0	0	0	0	0	0	0	0	0	0	0	0	0.0018315	0	0	0.00212766	0	0	0	0	0.0037037	0	0
0.00213576	MTMR1	Non-driver	0	0	0	0	0	0.00456621	0	0	0	0	0	0	0	0	0	0	0.00380952	0	0	0	0	0	0	0	0	0	0	0	0.0166667	0	0
0.00213576	PIK3C3	Non-driver	0	0	0	0	0	0	0	0	0	0	0	0	0	0	0	0.00162866	0	0	0	0	0	0	0	0.00425532	0.00416667	0	0	0	0.00555556	0	0
0.00213576	POLR3B	Non-driver	0	0	0	0	0	0	0	0.0052356	0	0	0	0	0	0	0	0	0	0	0	0	0	0	0	0.0106383	0.00208333	0	0	0	0.0148148	0	0
0.0020429	ACTB	Non-driver	0	0.0118203	0	0	0	0.00228311	0	0	0	0	0	0.00641026	0	0	0	0	0.00380952	0	0	0	0	0	0	0	0	0	0	0	0	0	0
0.0020429	ADCY1	Non-driver	0	0	0	0	0	0	0	0	0	0.00528169	0	0	0	0	0	0.00325733	0	0	0	0	0	0	0	0.00851064	0	0	0	0	0	0	0
0.0020429	CLCN5	Non-driver	0	0	0	0	0	0	0	0	0	0	0	0	0	0	0.00255102	0	0	0	0.00546448	0	0	0	0	0.0106383	0	0	0	0	0.00555556	0	0
0.0020429	KLHL13	Non-driver	0	0	0	0	0	0.00228311	0	0	0	0	0	0	0	0	0	0	0	0	0	0	0	0	0	0.0106383	0	0	0	0	0.012963	0	0
0.0020429	SIPA1L1	Non-driver	0	0	0	0	0	0	0	0	0	0	0	0	0	0	0	0	0	0	0	0	0	0.0128205	0	0.00638298	0.00208333	0	0	0	0.0148148	0	0
0.00195004	ABCB1	Non-driver	0	0	0	0	0	0	0	0	0	0	0	0	0	0	0	0.00162866	0	0	0	0	0	0	0	0.0106383	0	0	0	0	0	0	0
0.00195004	ANK3	Non-driver	0	0	0	0	0	0.00228311	0	0	0	0	0	0	0	0	0	0.00325733	0	0	0	0	0	0	0	0.00638298	0	0	0	0	0.00740741	0	0
0.00195004	ATP11C	Non-driver	0	0	0	0	0	0	0	0	0	0.00176056	0	0	0	0	0.00255102	0.00162866	0	0	0	0	0	0	0	0.00425532	0.00208333	0	0	0	0.00555556	0	0
0.00195004	CNGA2	Non-driver	0	0	0	0	0	0	0	0	0	0	0	0	0	0	0	0	0.00190476	0	0	0	0	0	0	0.00425532	0.00208333	0	0	0	0.00740741	0	0
0.00195004	CPS1	Non-driver	0	0	0	0	0	0.00228311	0	0	0	0	0	0	0	0	0	0.00162866	0.00190476	0	0	0	0	0	0	0.012766	0.00208333	0	0	0	0.00185185	0	0
0.00195004	EPB41L3	Non-driver	0	0	0	0	0	0	0	0	0	0	0	0.00320513	0	0	0	0	0.00380952	0	0	0	0	0	0	0	0	0	0	0	0.00925926	0	0
0.00195004	FLRT2	Non-driver	0	0	0	0	0	0	0	0	0	0	0	0	0	0	0	0	0	0	0	0	0	0	0	0.00851064	0.0125	0	0	0	0.0037037	0	0
0.00195004	KIF26B	Non-driver	0	0	0	0	0	0.00228311	0	0	0	0.00176056	0	0	0	0	0	0	0	0	0	0	0	0	0	0	0.00625	0	0	0	0.00555556	0	0
0.00195004	KIF5C	Non-driver	0	0	0	0	0	0	0	0	0	0.00176056	0	0	0	0	0	0	0	0	0	0	0	0	0	0.0148936	0.00208333	0	0	0	0.00925926	0	0
0.00185718	ABCC5	Non-driver	0	0	0	0	0	0.00456621	0	0	0	0.00176056	0	0	0	0	0	0.00325733	0	0	0	0	0.0018315	0	0	0.00851064	0	0	0.00188679	0	0.0037037	0	0
0.00185718	CASR	Non-driver	0	0	0	0	0	0	0	0	0	0	0	0	0	0	0	0	0	0	0	0	0	0	0	0.0148936	0	0	0	0	0.00740741	0	0
0.00185718	COL4A2	Non-driver	0	0.00236407	0	0	0	0.00228311	0	0	0	0	0	0.00320513	0	0	0	0.00488599	0	0	0	0	0	0	0	0.00425532	0.00208333	0	0	0	0	0	0
0.00185718	COL4A6	Non-driver	0	0	0	0	0	0.00228311	0	0	0	0	0	0	0	0	0	0.00488599	0.00190476	0	0	0	0	0	0	0.00425532	0.00208333	0	0	0	0.00740741	0	0
0.00185718	CYBB	Non-driver	0	0	0	0	0	0	0	0	0	0	0	0	0	0	0	0.00488599	0.00190476	0	0	0	0	0	0	0.00425532	0.00208333	0	0	0	0.0111111	0	0
0.00185718	DIAPH2	Non-driver	0	0.00472813	0	0	0	0	0	0	0	0	0	0	0	0	0	0	0	0	0	0	0	0	0	0	0	0	0	0	0.0148148	0	0
0.00185718	DISP1	Non-driver	0	0	0	0	0	0.00456621	0	0	0	0	0	0	0	0	0	0.00325733	0.00190476	0	0	0	0	0	0	0	0	0	0	0	0.00740741	0	0
0.00185718	DPYD	Non-driver	0	0	0	0	0	0	0	0	0	0.00176056	0	0	0	0	0.00255102	0	0	0	0	0	0	0	0	0.0276596	0	0	0	0	0	0	0
0.00185718	EFTUD2	Non-driver	0	0	0	0	0	0.00228311	0	0	0	0.00176056	0	0	0	0	0	0.00325733	0	0	0	0	0	0	0	0.00212766	0.00625	0	0.00188679	0	0.00185185	0	0
0.00185718	GRID1	Non-driver	0	0	0.000933707	0	0	0	0	0	0	0.00176056	0	0	0	0	0	0.00162866	0	0	0	0	0	0	0	0.00425532	0	0	0	0	0	0	0
0.00185718	IL1RAPL2	Non-driver	0	0	0	0	0	0	0	0	0	0	0	0	0	0	0	0.00162866	0.00190476	0	0	0	0	0	0	0.00638298	0	0	0	0	0.0111111	0	0
0.00185718	ITPR3	Non-driver	0	0	0	0	0	0	0	0	0	0	0	0	0	0.00380228	0	0	0	0	0	0	0	0	0	0.00425532	0.00208333	0	0	0	0.0037037	0	0
0.00185718	KCNJ12	Non-driver	0	0	0	0	0	0	0	0	0	0	0	0	0	0	0	0.00162866	0	0	0	0	0	0	0	0.00212766	0	0	0	0	0.00555556	0	0
0.00185718	KCNN2	Non-driver	0	0	0	0	0	0	0	0	0	0	0	0	0	0	0	0.00162866	0	0	0	0	0	0	0	0	0.00416667	0	0	0	0.00925926	0	0
0.00185718	MED23	Non-driver	0	0	0.00186741	0	0	0.00228311	0	0	0	0	0	0	0	0	0.00255102	0	0	0	0	0	0.0018315	0	0	0	0.00208333	0	0	0	0.0111111	0	0
0.00185718	OGT	Non-driver	0	0	0	0	0	0.00456621	0	0	0	0	0	0	0	0	0	0	0	0	0	0	0	0	0	0.00212766	0	0	0	0	0.0148148	0	0
0.00185718	PLCL2	Non-driver	0	0.00236407	0	0	0	0	0	0	0	0.00176056	0	0	0	0	0	0.00162866	0	0	0	0	0	0	0	0.0234043	0	0	0	0	0.0037037	0	0
0.00185718	PLEC	Non-driver	0	0	0	0	0	0.00228311	0	0	0	0	0	0.00641026	0	0	0	0	0	0	0	0	0	0	0	0	0.00208333	0	0	0	0.0037037	0	0
0.00185718	TGFBR1	Non-driver	0	0	0.000933707	0	0	0.0114155	0	0	0	0	0	0	0	0	0.00255102	0	0	0	0	0	0	0	0	0	0	0	0	0	0.00740741	0	0
0.00185718	VANGL2	Non-driver	0	0	0.000933707	0	0	0	0	0	0	0	0	0	0	0	0	0	0	0	0	0	0	0	0	0.00425532	0.00208333	0	0	0	0.00555556	0	0
0.00185718	ZFHX4	Non-driver	0	0	0	0	0	0	0	0	0	0	0	0	0	0	0	0.00488599	0.00571429	0	0	0	0	0	0	0.012766	0	0	0	0	0.00740741	0	0
0.00176432	ABCB4	Non-driver	0	0	0	0	0	0	0	0	0	0.00176056	0	0	0	0	0	0	0	0	0	0	0	0	0	0.00212766	0.00208333	0	0	0	0.0037037	0	0
0.00176432	ADCY5	Non-driver	0	0	0	0	0	0.00228311	0	0	0	0	0	0	0	0	0	0.00162866	0	0	0	0	0	0	0	0.00212766	0	0	0	0	0	0	0
0.00176432	ALAS2	Non-driver	0	0	0	0	0	0	0	0	0	0	0	0	0	0	0	0	0	0	0	0	0	0	0	0.00425532	0.00416667	0	0	0	0.0111111	0	0
0.00176432	BMPR2	Non-driver	0	0.00236407	0	0	0	0.00684932	0	0	0	0.00176056	0	0	0	0	0	0.00162866	0	0	0	0	0	0	0	0.00425532	0	0	0	0	0.00185185	0	0
0.00176432	COL12A1	Non-driver	0	0	0	0	0	0.00228311	0	0	0	0	0	0	0	0	0	0	0.00571429	0	0	0	0	0	0	0.00425532	0.00208333	0	0	0	0.00185185	0	0
0.00176432	DCX	Non-driver	0	0	0	0	0	0	0	0	0	0	0	0	0	0	0	0.00162866	0.00190476	0	0	0	0	0	0	0.00425532	0.00208333	0	0	0	0.0037037	0	0
0.00176432	DNAH5	Non-driver	0	0	0	0	0	0	0	0	0	0	0	0	0	0	0	0	0	0	0	0	0	0	0	0.0234043	0	0	0	0	0.00185185	0	0
0.00176432	F9	Non-driver	0	0	0	0	0	0.00228311	0	0.0052356	0	0	0	0	0	0	0	0.00325733	0	0	0	0	0	0	0	0.00425532	0	0	0	0	0.0037037	0	0
0.00176432	FMR1	Non-driver	0	0	0	0	0	0	0	0	0	0	0	0	0	0	0	0	0	0	0	0	0	0	0	0.00212766	0	0	0	0	0.0111111	0	0
0.00176432	GRM5	Non-driver	0	0	0	0	0	0	0	0	0	0	0	0	0	0	0	0	0	0	0	0	0	0	0	0	0.00208333	0	0	0	0.00925926	0	0
0.00176432	LPHN2	Non-driver	0	0	0	0	0	0	0	0	0	0	0	0	0	0	0	0.00325733	0	0	0	0	0	0	0	0.0106383	0.00416667	0	0	0	0	0	0
0.00176432	MACF1	Non-driver	0	0	0	0	0	0.00456621	0	0	0	0	0	0.00320513	0	0	0	0.00162866	0	0	0	0	0.0018315	0	0	0.0106383	0.00208333	0	0	0	0.00555556	0	0
0.00176432	MUSK	Non-driver	0	0	0	0	0	0	0	0	0	0	0	0	0	0	0	0.00162866	0	0	0	0	0	0	0	0.0148936	0.00208333	0	0	0	0.0037037	0	0
0.00176432	PAX1	Non-driver	0	0	0	0	0	0	0	0	0	0.00176056	0	0	0	0	0	0.00162866	0	0	0	0	0	0	0	0.00851064	0	0	0	0	0.00925926	0	0
0.00176432	PHKA1	Non-driver	0	0	0	0	0.0204082	0	0	0	0	0	0	0	0	0	0	0	0.00190476	0	0	0	0	0	0	0.00851064	0	0	0	0	0.00740741	0	0
0.00176432	RAG1	Non-driver	0	0	0	0	0	0.00228311	0	0	0	0.00176056	0	0	0	0	0	0.00488599	0	0	0	0	0	0	0	0.00425532	0	0	0	0	0	0	0
0.00176432	STXBP1	Non-driver	0	0.00472813	0	0	0	0	0	0	0	0	0	0	0	0	0	0.00162866	0	0	0	0	0	0	0	0	0	0	0	0	0.0037037	0	0
0.00176432	YME1L1	Non-driver	0	0	0	0	0	0	0	0	0	0	0	0	0	0	0	0	0	0	0	0	0	0	0	0.00212766	0	0	0	0	0.012963	0	0
0.00167146	ABCA1	Non-driver	0	0	0	0	0	0	0	0	0	0	0	0.00320513	0	0	0	0.00162866	0	0	0	0	0	0	0	0.00212766	0	0	0	0	0.00185185	0	0
0.00167146	ACVRL1	Non-driver	0	0	0	0	0	0.00456621	0	0	0.00496278	0	0	0	0	0	0	0.00162866	0.00380952	0	0	0	0	0	0	0.00212766	0	0	0	0	0.0037037	0	0
0.00167146	ADCY8	Non-driver	0	0	0	0	0	0	0	0	0	0	0	0	0	0	0	0	0	0	0	0	0	0	0	0.0170213	0.00208333	0	0	0	0	0	0
0.00167146	AFF2	Non-driver	0	0	0	0	0	0	0	0	0	0.00176056	0	0	0	0	0	0	0	0	0	0	0	0	0	0.00212766	0.00208333	0	0	0	0.00185185	0	0
0.00167146	CLCN4	Non-driver	0	0	0	0	0	0	0	0	0	0	0	0	0	0	0	0.00162866	0	0	0	0	0.0018315	0	0	0.00638298	0.00416667	0	0	0	0	0	0
0.00167146	GABRG2	Non-driver	0	0	0	0	0	0	0	0	0	0	0	0	0	0	0	0.00325733	0.00190476	0	0	0	0	0	0	0	0.00208333	0	0	0	0	0	0
0.00167146	GLDC	Non-driver	0	0.00236407	0	0	0	0	0	0	0	0	0	0	0	0	0	0	0.00190476	0	0	0	0.0018315	0	0	0	0.00208333	0	0	0	0.0037037	0	0
0.00167146	HERC2	Non-driver	0	0	0	0	0	0.00456621	0	0	0.00496278	0.00352113	0	0	0	0	0	0.00162866	0	0	0	0	0	0	0	0.00425532	0.00208333	0	0	0	0	0	0
0.00167146	IL1RAPL1	Non-driver	0	0	0	0	0	0.00228311	0	0	0	0	0	0	0	0	0	0.00325733	0	0	0	0	0	0	0	0	0.00208333	0	0	0	0.0148148	0	0
0.00167146	INHBA	Non-driver	0	0	0	0	0	0	0	0	0.00496278	0	0	0	0	0	0	0.00325733	0	0	0	0	0	0	0	0.00851064	0	0	0	0	0	0	0
0.00167146	ITGB3	Non-driver	0	0	0	0	0	0	0	0	0	0.00176056	0	0	0	0	0	0.00162866	0	0	0	0	0	0	0	0.00212766	0	0	0	0	0.00555556	0	0
0.00167146	L1CAM	Non-driver	0	0	0	0	0	0	0	0	0	0	0.00257732	0	0	0	0.00255102	0.00325733	0.00190476	0	0	0	0	0	0	0	0.00208333	0	0	0	0.00185185	0	0
0.00167146	NLGN1	Non-driver	0	0	0	0	0	0	0	0	0	0	0	0	0	0	0.00510204	0.00162866	0	0	0	0	0	0	0	0	0.00208333	0	0	0	0.0037037	0	0
0.00167146	NPR2	Non-driver	0	0	0	0	0.0204082	0.00456621	0	0	0	0	0	0	0	0	0	0	0	0	0	0	0	0	0	0.00425532	0	0	0	0	0.00740741	0	0
0.00167146	POU3F4	Non-driver	0	0	0	0	0	0	0	0	0	0.00176056	0	0.00320513	0	0	0	0.00325733	0	0	0	0	0	0	0	0	0	0	0	0	0.00740741	0	0
0.00167146	ROBO1	Non-driver	0	0	0	0	0	0	0	0	0	0.00176056	0	0.00641026	0	0	0	0.00325733	0	0	0	0	0	0	0	0	0.00208333	0	0	0	0.0111111	0	0
0.00167146	SLC12A2	Non-driver	0	0	0	0	0	0	0	0	0	0	0	0	0	0	0	0.00325733	0.00190476	0	0	0	0	0	0	0.00212766	0	0	0	0	0.0037037	0	0
0.00167146	SLC4A2	Non-driver	0	0	0	0	0	0.00456621	0	0	0	0.00352113	0	0	0	0	0	0	0.00380952	0	0	0	0	0	0	0.00425532	0.00208333	0	0	0	0	0	0
0.00167146	SLC4A3	Non-driver	0	0	0	0	0	0	0	0	0	0	0	0	0	0	0	0.00651466	0	0	0	0	0	0	0	0	0.00208333	0	0	0	0.012963	0	0
0.00167146	SLITRK2	Non-driver	0	0	0	0	0	0	0	0	0	0	0	0	0	0	0	0.00162866	0	0	0	0	0	0	0	0	0	0	0	0	0.012963	0	0
0.00167146	SORL1	Non-driver	0	0	0	0	0	0	0	0	0	0	0	0	0	0	0	0	0	0	0	0	0	0	0	0.0191489	0.00416667	0	0	0	0	0	0
0.00157861	ANK1	Non-driver	0	0	0.000933707	0	0	0	0	0	0	0	0	0	0	0	0	0.00325733	0	0	0	0	0	0	0	0.00212766	0.00416667	0	0	0	0	0	0
0.00157861	ATP10A	Non-driver	0	0	0	0	0	0.00228311	0	0	0	0	0	0	0	0	0	0	0.00190476	0	0	0	0	0	0	0.00425532	0.00416667	0	0	0	0.0037037	0	0
0.00157861	CAD	Non-driver	0	0	0	0	0	0	0	0	0	0	0	0	0	0	0	0.00162866	0	0	0	0	0	0	0	0.00212766	0	0	0	0	0.00740741	0	0
0.00157861	CFTR	Non-driver	0	0	0	0	0	0	0	0	0	0	0	0	0	0	0	0.00162866	0.00190476	0	0	0	0	0	0	0.0234043	0	0	0	0	0.0037037	0	0
0.00157861	DYSF	Non-driver	0	0.00236407	0	0	0	0.00684932	0	0	0	0	0	0	0	0	0	0	0	0	0	0	0	0	0	0.00638298	0.00208333	0	0	0	0	0	0
0.00157861	EP400	Non-driver	0	0.00236407	0	0	0	0	0	0	0	0.00352113	0	0	0	0	0	0.00162866	0	0	0	0	0	0	0	0.00212766	0	0	0	0	0.00740741	0	0
0.00157861	GRIA1	Non-driver	0	0	0	0	0	0.00456621	0	0	0	0	0	0	0	0	0	0.00162866	0	0	0	0	0	0	0	0.00425532	0	0	0	0	0.0111111	0	0
0.00157861	GRM8	Non-driver	0	0	0	0	0	0.00228311	0	0	0	0	0	0	0	0	0	0.00162866	0.00190476	0	0	0	0	0	0	0.00851064	0	0	0	0	0.00185185	0	0
0.00157861	INSR	Non-driver	0	0	0	0	0	0	0	0	0	0	0	0	0	0	0	0.00162866	0.00190476	0	0	0	0	0	0	0.00425532	0	0	0	0	0.0111111	0	0
0.00157861	KIF16B	Non-driver	0	0	0	0	0	0	0	0	0	0	0	0	0	0	0	0	0	0	0	0	0	0	0	0.00425532	0.00416667	0	0	0	0.0037037	0	0
0.00157861	KIF1B	Non-driver	0	0.00236407	0	0	0	0.00456621	0	0	0	0.00176056	0	0	0	0	0	0	0	0	0	0	0	0	0	0.00851064	0	0	0	0	0.0037037	0	0
0.00157861	KIF5A	Non-driver	0	0.00236407	0	0	0	0	0	0	0	0	0	0	0	0	0.00255102	0	0	0	0	0	0	0	0	0.00638298	0	0	0	0	0.00740741	0	0
0.00157861	KLHL24	Non-driver	0	0	0	0	0	0.00228311	0	0	0	0	0	0	0	0	0	0	0	0	0	0	0	0	0	0	0.00208333	0	0	0	0.00740741	0	0
0.00157861	LRP12	Non-driver	0	0	0.000933707	0	0	0.00228311	0	0	0	0	0	0	0	0	0.00255102	0.00162866	0	0	0	0	0	0	0	0	0.00416667	0	0	0	0.0148148	0	0
0.00157861	OLFM1	Non-driver	0	0	0	0	0	0.00456621	0	0	0	0.00176056	0	0	0	0	0	0.00162866	0	0	0	0	0	0	0	0	0	0	0	0	0.0037037	0	0
0.00157861	OTC	Non-driver	0	0	0	0	0	0.00684932	0	0	0	0	0	0	0	0	0	0.00162866	0.00190476	0	0	0	0	0	0	0.00212766	0.00208333	0	0	0	0.00555556	0	0
0.00157861	PTPN14	Non-driver	0	0	0	0	0	0	0	0	0	0	0	0	0	0	0	0	0.00190476	0	0	0	0	0	0	0	0.00208333	0	0	0	0.0185185	0	0
0.00157861	SNRNP200	Non-driver	0	0	0	0	0	0	0	0	0	0.00352113	0	0	0	0	0	0	0	0	0	0	0	0	0	0	0	0	0	0	0.0111111	0	0
0.00157861	TENM2	Non-driver	0	0	0	0	0	0	0	0	0	0	0	0	0	0	0	0.00325733	0.00190476	0	0	0	0	0	0	0.00212766	0.00416667	0	0.00377358	0	0.00740741	0	0
0.00157861	TUBA1A	Non-driver	0	0	0.000933707	0	0	0.00456621	0	0	0	0	0	0	0	0	0	0.00162866	0	0	0	0	0	0	0	0.00425532	0.00625	0	0	0	0.0037037	0	0
0.00148575	ABCA5	Non-driver	0	0	0	0	0	0	0	0	0	0.00176056	0	0	0	0	0.00255102	0	0.00190476	0	0	0	0	0.0128205	0	0	0	0	0	0	0.0111111	0	0
0.00148575	ABCC9	Non-driver	0	0.00236407	0	0	0	0	0	0	0	0	0	0	0	0	0	0	0.00190476	0	0	0	0	0	0	0.00212766	0.00208333	0	0	0	0.00925926	0	0
0.00148575	APP	Non-driver	0	0	0.000933707	0	0.0204082	0	0	0	0	0	0	0	0	0	0	0.00162866	0.00190476	0	0	0	0	0	0	0	0.00208333	0	0	0	0.00925926	0	0
0.00148575	ATP2A2	Non-driver	0	0	0	0	0	0.00684932	0	0	0	0.00176056	0	0	0	0	0	0.00162866	0	0	0	0	0	0	0	0.00638298	0	0	0	0	0.0037037	0	0
0.00148575	CDKL5	Non-driver	0	0	0	0	0	0	0	0	0	0	0	0	0	0	0	0	0.00380952	0	0	0	0	0	0	0.00851064	0	0	0	0	0.00925926	0	0
0.00148575	EPHA4	Non-driver	0	0	0	0	0	0	0	0	0	0	0	0	0	0	0	0.00162866	0	0	0	0	0	0	0	0.00638298	0	0	0	0	0.00925926	0	0
0.00148575	GABRE	Non-driver	0	0	0	0	0	0.00228311	0	0	0	0	0	0	0	0	0	0.00162866	0.00190476	0	0	0	0	0	0	0.0191489	0	0	0	0	0.00185185	0	0
0.00148575	GNE	Non-driver	0	0	0	0	0	0.00228311	0	0	0	0	0	0	0	0	0	0	0	0	0	0	0	0	0	0	0.00208333	0	0	0	0.00925926	0	0
0.00148575	KCND2	Non-driver	0	0	0	0	0	0	0	0	0	0.00176056	0	0	0	0	0.00510204	0	0	0	0	0	0	0	0	0.00638298	0	0	0	0	0.0037037	0	0
0.00148575	KCNH6	Non-driver	0	0	0	0	0	0.00228311	0	0	0	0	0.00257732	0	0	0	0	0	0	0	0	0	0	0	0	0	0	0	0	0	0	0	0
0.00148575	KCNQ2	Non-driver	0	0	0	0	0	0	0	0	0	0.00176056	0	0	0	0	0	0.00325733	0	0	0	0	0	0	0	0	0	0	0	0	0.00555556	0	0
0.00148575	MED13L	Non-driver	0	0	0	0	0	0	0	0	0	0	0	0	0	0	0	0.00325733	0	0	0	0	0	0	0	0.00851064	0	0	0	0	0.0111111	0	0
0.00148575	MYO15A	Non-driver	0	0	0	0	0	0	0	0	0	0.00352113	0	0	0	0	0	0	0	0	0	0	0	0	0	0.00425532	0.00208333	0	0	0	0.0037037	0	0
0.00148575	PRKCB	Non-driver	0	0.00472813	0	0	0	0	0	0	0	0.00176056	0	0	0	0	0	0	0.00190476	0	0	0	0	0	0	0	0	0	0	0	0.00185185	0	0
0.00148575	RBBP7	Non-driver	0	0.00236407	0	0	0	0.00913242	0	0	0	0	0	0	0	0	0	0	0	0	0	0	0	0	0	0	0.00208333	0	0	0	0.00740741	0	0
0.00148575	SLC4A8	Non-driver	0	0	0	0	0	0	0	0	0	0	0	0	0	0	0	0	0	0	0	0	0	0	0	0.0170213	0	0	0	0	0	0	0
0.00148575	TBX22	Non-driver	0	0	0	0	0	0	0	0	0	0	0	0	0	0	0	0	0	0	0	0	0	0	0	0.00851064	0.00208333	0	0	0	0.0166667	0	0
0.00148575	TRPC1	Non-driver	0	0	0	0	0	0	0	0	0	0	0	0	0	0	0	0	0.00380952	0	0	0	0	0	0	0	0.00416667	0	0	0	0.00925926	0	0
0.00148575	WDFY3	Non-driver	0	0	0.000933707	0	0	0	0	0	0	0.00352113	0	0	0	0	0	0.00325733	0	0	0	0	0	0	0	0.00638298	0.00208333	0	0	0	0.00555556	0	0
0.00148575	WFS1	Non-driver	0	0	0	0	0	0	0	0	0	0	0	0.00320513	0	0	0	0	0	0	0	0	0	0	0	0.00425532	0.00625	0	0	0	0.00740741	0	0
0.00148575	WHSC1	Non-driver	0	0	0	0	0	0	0	0	0	0	0	0	0	0	0	0	0	0	0	0	0	0	0	0.00425532	0.00416667	0	0	0	0.00740741	0	0
0.00139289	ABCC8	Non-driver	0	0.00472813	0	0	0	0	0	0	0	0	0	0	0	0	0	0	0	0	0	0	0	0	0	0	0	0	0	0	0.00740741	0	0
0.00139289	ADARB1	Non-driver	0	0	0	0	0	0.00228311	0	0	0	0.00176056	0	0	0	0	0	0.00325733	0.00190476	0	0	0	0	0	0	0	0.00208333	0	0	0	0	0	0
0.00139289	ATP2A1	Non-driver	0	0	0	0	0	0	0	0	0	0	0	0	0	0	0	0.00162866	0	0	0	0	0	0	0	0.00638298	0	0	0	0	0.00185185	0	0
0.00139289	CACNA1F	Non-driver	0	0	0	0	0	0	0	0	0	0	0	0.00320513	0	0	0	0	0	0	0	0	0	0	0	0.00212766	0	0	0	0	0.00185185	0	0
0.00139289	CAPN6	Non-driver	0	0	0	0	0	0	0	0	0	0	0	0	0	0	0	0	0.00190476	0	0	0	0	0	0	0.0106383	0.00208333	0	0	0	0.00555556	0	0
0.00139289	CDH8	Non-driver	0	0	0	0	0	0.00228311	0	0	0	0.00176056	0	0	0	0	0	0.00162866	0	0	0	0	0	0	0	0.00212766	0	0	0	0	0	0	0
0.00139289	CHD1	Non-driver	0	0	0.000933707	0	0	0	0	0	0	0	0	0	0	0	0.00255102	0	0	0	0	0	0	0	0	0	0	0	0	0	0.0111111	0	0
0.00139289	CHD9	Non-driver	0	0	0	0	0	0.00228311	0	0	0	0.00176056	0	0	0	0	0	0	0.00190476	0	0	0	0	0	0	0	0.00208333	0	0	0	0.00185185	0	0
0.00139289	COL9A3	Non-driver	0	0	0	0	0	0	0	0	0	0.00352113	0	0	0	0	0	0.00325733	0	0	0	0	0	0	0	0.00212766	0.00208333	0	0	0	0.00185185	0	0
0.00139289	CUL4B	Non-driver	0	0	0	0	0	0	0	0	0	0.00176056	0	0	0	0	0.00510204	0	0	0	0	0	0	0	0	0	0	0	0	0	0.0111111	0	0
0.00139289	DPYSL3	Non-driver	0	0	0.000933707	0	0	0.00228311	0	0	0	0	0	0.00320513	0	0	0	0.00162866	0.00190476	0	0	0	0	0	0	0.00212766	0.00208333	0	0	0	0	0	0
0.00139289	EYA1	Non-driver	0	0	0	0	0	0	0	0	0	0.00176056	0	0	0	0	0.00255102	0.00162866	0	0	0	0	0	0	0	0.00638298	0.00208333	0	0	0	0	0	0
0.00139289	GNPTAB	Non-driver	0	0	0	0	0	0.00228311	0	0	0	0	0.00257732	0	0	0	0	0	0	0	0	0	0	0	0	0	0.00416667	0	0	0	0.0148148	0	0
0.00139289	KCNA6	Non-driver	0	0	0	0	0	0	0	0	0	0	0	0	0	0	0	0	0	0	0	0	0	0	0	0.00212766	0.00208333	0	0	0	0.00185185	0	0
0.00139289	KCNG1	Non-driver	0	0	0	0	0	0.00228311	0	0	0	0	0	0	0	0	0	0.00162866	0	0	0	0	0	0	0	0.00425532	0	0	0	0	0	0	0
0.00139289	KCNJ2	Non-driver	0	0	0.000933707	0	0	0	0	0	0	0	0	0	0	0	0	0.00162866	0	0	0	0	0	0	0	0.00425532	0	0	0	0	0.00555556	0	0
0.00139289	KIAA0196	Non-driver	0	0	0	0	0	0	0	0	0	0.00176056	0	0	0	0	0	0.00162866	0	0	0	0	0	0	0	0.00638298	0.00208333	0	0	0	0.0037037	0	0
0.00139289	KLHL20	Non-driver	0	0	0	0	0.0204082	0	0	0	0	0	0	0	0	0	0	0.00162866	0	0	0	0	0	0	0	0.00638298	0	0	0	0	0.0037037	0	0
0.00139289	LPHN3	Non-driver	0	0	0	0	0	0	0	0	0	0	0	0	0	0	0	0.00325733	0.00571429	0	0	0	0	0	0	0.00425532	0	0	0	0	0	0	0
0.00139289	MFGE8	Non-driver	0	0.00236407	0	0	0	0.00913242	0	0	0	0	0	0	0	0	0	0.00162866	0	0	0	0	0	0	0	0.00212766	0	0	0	0	0.00925926	0	0
0.00139289	NRP2	Non-driver	0	0	0.000933707	0	0	0	0	0	0	0.00176056	0	0	0	0	0	0	0	0	0	0	0	0	0	0.00638298	0	0	0	0	0	0	0
0.00139289	OGDHL	Non-driver	0	0	0	0	0	0	0	0	0	0	0	0	0	0	0	0	0.00190476	0	0	0	0	0	0	0.00212766	0	0	0	0	0.0037037	0	0
0.00139289	PAK7	Non-driver	0	0	0	0	0	0	0	0	0	0	0	0.00320513	0	0	0.00255102	0.00162866	0.00190476	0	0	0	0	0	0	0.00212766	0	0	0	0	0.0037037	0	0
0.00139289	PDE3B	Non-driver	0	0	0	0	0	0	0	0	0	0.00176056	0	0	0	0	0	0.00162866	0	0	0	0	0	0	0	0	0.00208333	0	0	0	0.0111111	0	0
0.00139289	PIK3R2	Non-driver	0	0	0	0	0	0	0	0	0	0	0	0	0	0	0	0	0.00190476	0	0	0	0	0	0	0	0.00208333	0	0	0	0.0185185	0	0
0.00139289	PTPRZ1	Non-driver	0	0	0	0	0	0	0	0	0	0	0.00257732	0	0	0	0	0.00488599	0	0	0	0	0	0	0	0	0	0	0	0	0.0111111	0	0
0.00139289	SCAP	Non-driver	0	0	0	0	0	0.00228311	0	0	0	0.00176056	0	0	0	0	0	0	0	0	0	0	0	0	0	0.00851064	0	0	0.00188679	0	0.00740741	0	0
0.00139289	SLC4A10	Non-driver	0	0	0	0	0	0	0	0	0	0	0	0	0	0	0	0	0.00190476	0	0	0	0	0	0	0.00212766	0	0	0	0	0.00925926	0	0
0.00139289	SRCAP	Non-driver	0	0	0	0	0	0.00228311	0	0	0	0	0	0	0	0	0	0.00162866	0	0	0	0	0	0	0	0	0	0	0	0	0.0037037	0	0
0.00139289	TUBA4A	Non-driver	0	0	0	0	0	0	0	0	0	0	0	0	0	0	0	0	0	0	0	0	0	0	0	0	0.00208333	0	0	0	0.00925926	0	0
0.00139289	UBR4	Non-driver	0	0	0	0	0	0	0	0	0	0	0	0	0	0	0	0	0	0	0	0	0	0	0	0.00425532	0.00208333	0	0	0	0.00740741	0	0
0.00139289	VWF	Non-driver	0	0	0	0	0.0204082	0.00228311	0	0	0	0	0	0	0	0	0	0	0.00190476	0	0	0	0.0018315	0	0	0.00425532	0	0	0	0	0.00555556	0	0
0.00130003	ACADM	Non-driver	0	0	0	0	0	0	0	0	0	0	0	0	0	0	0	0	0.00190476	0	0	0	0	0	0	0	0	0	0	0	0.00740741	0	0
0.00130003	ACTA1	Non-driver	0	0	0	0	0	0	0	0	0	0	0	0.00320513	0	0	0	0	0.00190476	0	0	0	0.0018315	0	0	0.00212766	0	0	0	0	0	0	0
0.00130003	ARHGEF9	Non-driver	0	0	0	0	0	0	0	0	0	0	0	0	0	0	0	0	0	0	0	0	0	0	0	0	0.00208333	0	0	0	0.0166667	0	0
0.00130003	ATP2B2	Non-driver	0	0	0.00186741	0	0	0	0	0	0	0	0	0	0	0	0	0	0.00190476	0	0	0	0	0	0	0	0.00208333	0	0	0	0	0	0
0.00130003	ATP8A1	Non-driver	0	0	0	0	0	0	0	0	0	0.00176056	0	0	0	0	0	0.00162866	0.00380952	0	0	0	0	0	0	0	0	0	0	0	0.00185185	0	0
0.00130003	BBX	Non-driver	0	0	0	0	0	0	0	0	0	0	0	0	0	0	0	0	0	0	0	0	0	0	0	0	0	0	0.00188679	0	0.00740741	0	0
0.00130003	CLCN3	Non-driver	0	0	0	0	0	0	0	0	0	0	0	0	0	0	0	0	0	0	0	0	0	0	0	0.00212766	0.00833333	0	0	0	0.0111111	0	0
0.00130003	CLUH	Non-driver	0	0	0	0	0	0.00456621	0	0	0	0	0	0.00320513	0	0	0	0	0	0	0	0	0	0	0	0	0.00416667	0	0	0	0.0037037	0	0
0.00130003	DNAH8	Non-driver	0	0	0	0	0	0.00456621	0	0	0	0	0	0	0	0	0	0	0	0	0	0	0	0	0	0.00638298	0	0	0	0	0.00740741	0	0
0.00130003	DNMT1	Non-driver	0	0	0	0	0	0	0	0	0	0	0	0	0	0	0	0	0.00190476	0	0	0	0	0	0	0.00638298	0	0	0	0	0.00740741	0	0
0.00130003	EDAR	Non-driver	0	0	0	0	0	0	0	0	0	0	0	0	0	0	0	0	0	0	0	0	0	0	0	0.00212766	0.00208333	0	0	0	0.0037037	0	0
0.00130003	EGFLAM	Non-driver	0	0	0	0	0	0	0	0	0	0	0	0	0	0	0	0	0.00190476	0	0	0	0	0	0	0.00638298	0	0	0	0	0	0	0
0.00130003	GLI3	Non-driver	0	0	0	0	0	0	0	0	0	0	0	0	0	0	0	0.00162866	0	0	0	0	0	0	0	0	0.00208333	0	0	0	0.00740741	0	0
0.00130003	GRM1	Non-driver	0	0	0	0	0	0	0	0	0	0	0	0	0	0	0	0	0.00190476	0	0	0	0	0	0	0.00212766	0.00416667	0	0	0	0.0037037	0	0
0.00130003	GRM4	Non-driver	0	0	0	0	0	0	0	0	0	0	0	0	0	0	0	0.00325733	0	0	0	0	0	0	0	0.00212766	0.00416667	0	0	0	0.0037037	0	0
0.00130003	HECW2	Non-driver	0	0	0	0	0	0.00228311	0	0	0	0	0	0.00320513	0	0	0	0.00162866	0	0	0	0	0	0	0	0.00851064	0	0	0	0	0.0037037	0	0
0.00130003	IGSF1	Non-driver	0	0	0	0.00684932	0	0	0	0	0	0	0	0	0	0	0	0.00162866	0.00380952	0	0	0	0	0	0	0.00425532	0.00208333	0	0	0	0.00740741	0	0
0.00130003	KCNQ3	Non-driver	0	0	0	0	0.0204082	0	0	0	0	0.00176056	0	0	0	0	0	0	0	0	0	0	0	0	0	0	0.00208333	0	0	0	0	0	0
0.00130003	KCNS3	Non-driver	0	0	0	0	0	0	0	0.0052356	0	0	0	0	0	0	0.00255102	0.00162866	0	0	0	0	0	0	0	0	0.00416667	0	0	0	0.00555556	0	0
0.00130003	KIF13A	Non-driver	0	0	0.00186741	0	0	0	0	0	0	0	0	0	0	0	0	0	0	0	0	0	0	0	0	0.00638298	0	0	0	0	0.0037037	0	0
0.00130003	LDLR	Non-driver	0	0	0	0	0	0.00228311	0	0	0	0	0	0	0	0	0	0	0	0	0	0	0	0	0	0.00851064	0.00208333	0	0	0	0	0	0
0.00130003	MBD1	Non-driver	0	0	0	0	0	0	0	0	0	0	0	0	0	0	0	0	0	0	0	0	0	0	0	0	0	0	0	0	0.0111111	0	0
0.00130003	MUT	Non-driver	0	0	0	0	0	0	0	0	0	0	0	0	0	0	0	0.00162866	0	0	0	0	0	0	0	0	0	0	0	0	0.0148148	0	0
0.00130003	MYO3B	Non-driver	0	0	0	0	0	0	0	0	0	0	0	0	0	0	0	0	0	0	0	0	0	0	0	0.0170213	0	0	0	0	0	0	0
0.00130003	MYO6	Non-driver	0	0	0	0	0	0	0	0	0	0	0	0	0	0	0	0	0	0	0	0	0	0	0	0.00425532	0.00416667	0	0	0	0	0	0
0.00130003	NLGN4Y	Non-driver	0	0	0	0	0	0	0	0	0	0.00176056	0	0	0	0	0	0	0	0	0	0	0.0018315	0	0	0.00425532	0.00416667	0	0	0	0	0	0
0.00130003	OCRL	Non-driver	0	0	0	0	0	0	0	0	0	0	0	0	0	0	0	0	0.00190476	0	0	0	0	0	0	0	0	0	0	0	0.012963	0	0
0.00130003	OLIG3	Non-driver	0	0	0	0	0	0	0	0	0	0	0.00257732	0	0	0	0	0.00162866	0	0	0	0	0	0	0	0.00212766	0	0	0	0	0.00740741	0	0
0.00130003	PDE1C	Non-driver	0	0	0	0	0	0	0	0	0.00496278	0	0	0	0	0	0	0	0	0	0	0	0	0	0	0.00425532	0.00208333	0	0	0	0.0037037	0	0
0.00130003	PDE3A	Non-driver	0	0	0	0	0	0	0	0	0	0.00176056	0	0	0	0	0	0	0.00190476	0	0	0	0	0	0	0.00212766	0	0	0	0	0.00740741	0	0
0.00130003	PHKA2	Non-driver	0	0	0	0	0	0	0	0	0	0	0	0	0	0	0	0	0.00190476	0	0	0	0	0	0	0	0.00416667	0	0	0	0	0	0
0.00130003	PLCH1	Non-driver	0	0	0.000933707	0.00342466	0	0	0	0	0	0	0	0	0	0	0	0	0	0	0	0	0	0	0	0.0106383	0	0	0	0	0.0037037	0	0
0.00130003	RAB3A	Non-driver	0	0	0	0	0	0	0	0	0	0	0	0	0	0	0	0	0.00190476	0	0	0	0	0	0	0.00425532	0	0	0	0	0.012963	0	0
0.00130003	SBF2	Non-driver	0	0.00236407	0	0	0	0.00456621	0	0	0	0	0	0	0	0	0	0	0	0	0	0	0	0	0	0	0	0	0	0	0.00740741	0	0
0.00130003	SCN3A	Non-driver	0	0	0	0	0	0	0	0	0	0	0	0	0	0	0.00255102	0	0	0	0	0	0	0	0	0.0106383	0	0	0	0	0	0	0
0.00130003	SOX5	Non-driver	0	0	0	0	0	0	0	0	0	0	0	0	0	0	0	0	0	0	0	0	0	0	0	0.00212766	0.00625	0	0	0	0.0037037	0	0
0.00130003	STAT1	Non-driver	0	0.00236407	0	0	0	0.00228311	0	0	0	0	0	0	0	0	0	0.00325733	0	0	0	0	0	0	0	0	0	0	0	0	0.00925926	0	0
0.00130003	WBSCR17	Non-driver	0	0	0	0	0	0	0	0	0	0	0	0	0	0	0	0	0.00190476	0	0	0	0	0	0	0.00212766	0	0	0	0	0	0	0
0.00130003	ZMIZ1	Non-driver	0	0	0.000933707	0	0	0	0	0	0	0	0	0	0	0	0	0.00162866	0	0	0	0	0	0	0	0	0	0	0	0	0.00740741	0	0
0.00120717	AASS	Non-driver	0	0	0	0	0	0	0	0	0	0	0	0.00641026	0	0	0	0	0.00380952	0	0	0	0	0.025641	0	0	0.00208333	0	0	0	0.0037037	0	0
0.00120717	ABCB7	Non-driver	0	0	0	0	0	0	0	0	0	0.00176056	0	0	0	0	0	0.00162866	0	0	0	0	0	0	0	0.00638298	0	0	0	0	0.00740741	0	0
0.00120717	ABCD2	Non-driver	0	0	0	0	0	0	0	0	0	0	0	0	0	0	0	0	0	0	0	0	0	0	0	0.0106383	0	0	0	0	0.00740741	0	0
0.00120717	ALDH18A1	Non-driver	0	0	0	0	0	0.00456621	0	0	0	0	0	0	0	0	0	0	0	0	0	0	0	0	0	0.00638298	0	0	0	0	0.0037037	0	0
0.00120717	AMPD1	Non-driver	0	0.00236407	0	0	0	0.00456621	0	0	0	0	0	0	0	0	0	0	0	0	0	0	0	0	0	0.00638298	0	0	0	0	0.0037037	0	0
0.00120717	ATP11A	Non-driver	0	0	0.000933707	0	0	0	0	0	0	0	0	0	0	0	0	0	0.00190476	0	0	0	0	0	0	0	0	0	0	0	0.0037037	0	0
0.00120717	CHD3	Non-driver	0	0	0	0	0	0.00228311	0	0	0	0	0	0	0	0	0	0	0.00380952	0	0	0	0	0	0	0	0.00208333	0	0	0	0.0111111	0	0
0.00120717	CNTNAP5	Non-driver	0	0	0	0	0	0.00684932	0	0.0052356	0	0	0	0	0	0	0	0	0	0	0	0	0	0	0	0.00425532	0.00416667	0	0	0	0.0037037	0	0
0.00120717	COL8A1	Non-driver	0	0	0.000933707	0	0	0	0	0	0	0.00176056	0	0	0	0	0	0	0	0	0	0	0	0	0	0.00425532	0	0	0	0	0.0037037	0	0
0.00120717	COL9A1	Non-driver	0	0	0	0	0	0	0	0	0	0	0	0	0	0	0	0.00162866	0.00190476	0	0	0	0	0	0	0.0148936	0	0	0	0	0.0037037	0	0
0.00120717	CTR9	Non-driver	0	0	0	0	0	0.00684932	0	0	0	0	0	0	0	0	0	0	0	0	0	0	0	0	0	0.00425532	0	0	0	0	0	0	0
0.00120717	DPYSL2	Non-driver	0	0	0	0	0	0	0	0	0	0	0	0	0	0	0	0	0.00190476	0	0	0	0	0	0	0	0	0	0	0	0.0111111	0	0
0.00120717	EPB41L1	Non-driver	0	0	0	0	0	0.00228311	0	0	0	0	0	0	0	0	0	0	0	0	0	0	0	0	0	0.0106383	0	0	0	0	0.00555556	0	0
0.00120717	FGF13	Non-driver	0	0	0	0	0	0.00228311	0	0	0	0	0	0	0	0	0	0	0	0	0	0	0	0.0128205	0	0	0.00208333	0	0	0	0	0	0
0.00120717	GABBR1	Non-driver	0	0	0	0	0	0	0	0	0	0	0	0	0	0	0	0	0	0	0	0	0	0	0	0	0.00416667	0	0	0	0.0037037	0	0
0.00120717	GABRG1	Non-driver	0	0	0	0	0	0	0	0	0	0	0	0	0	0	0	0.00325733	0.00190476	0	0	0	0	0	0	0.00638298	0	0	0	0	0.00185185	0	0
0.00120717	GABRQ	Non-driver	0	0	0	0	0	0	0	0	0	0	0	0	0	0	0	0.00162866	0	0	0	0	0	0	0	0.00851064	0.00208333	0	0	0	0.00185185	0	0
0.00120717	GCN1L1	Non-driver	0	0	0	0	0	0	0	0	0	0	0	0	0	0	0	0	0	0	0	0	0	0	0	0.00638298	0.00208333	0	0	0	0	0	0
0.00120717	GDI1	Non-driver	0	0	0	0	0	0	0	0	0	0.00176056	0	0	0	0	0	0.00162866	0	0	0	0	0	0	0	0.00425532	0.00416667	0	0	0	0.00555556	0	0
0.00120717	GK	Non-driver	0	0	0	0	0	0	0	0	0	0	0	0	0	0	0	0	0	0	0	0	0	0	0	0.00425532	0.00208333	0	0	0	0.00740741	0	0
0.00120717	GNAL	Non-driver	0	0	0	0	0	0	0	0	0.00496278	0	0	0	0	0	0	0.00162866	0	0	0	0	0.0018315	0	0	0	0	0	0	0	0.00555556	0	0
0.00120717	HK1	Non-driver	0	0.00236407	0	0	0	0.00228311	0	0	0	0.00352113	0	0	0	0	0	0	0	0	0	0	0	0	0	0	0.00208333	0	0	0	0	0	0
0.00120717	HNF4G	Non-driver	0	0	0	0	0	0	0	0	0	0	0	0	0	0	0	0	0	0	0	0	0	0	0	0.012766	0	0	0	0	0.00740741	0	0
0.00120717	KCNMA1	Non-driver	0	0	0	0	0	0.00228311	0	0.0052356	0	0	0	0	0	0	0	0	0	0	0	0	0	0	0	0.00212766	0.00416667	0	0	0	0.0037037	0	0
0.00120717	KLHL12	Non-driver	0	0.00236407	0	0	0	0	0	0	0	0	0	0	0	0	0	0	0	0	0	0	0	0	0	0.00212766	0	0	0	0	0.0037037	0	0
0.00120717	LIPG	Non-driver	0	0	0	0	0	0	0	0	0	0	0	0	0	0	0	0	0	0	0	0	0	0	0	0.00425532	0	0	0	0	0	0	0
0.00120717	LRBA	Non-driver	0	0	0	0	0	0.00228311	0	0	0	0	0	0	0	0	0	0	0	0	0	0	0	0	0	0.00851064	0.00208333	0	0	0	0.00740741	0	0
0.00120717	LRP6	Non-driver	0	0	0	0	0	0	0	0	0	0	0	0	0	0	0	0.00162866	0.00190476	0	0	0	0	0	0	0	0	0	0	0	0	0	0
0.00120717	MOV10L1	Non-driver	0	0	0	0	0	0	0	0	0	0	0	0	0	0	0	0	0	0	0	0	0	0	0	0.00425532	0.00208333	0	0	0	0.0037037	0	0
0.00120717	MYH1	Non-driver	0	0	0	0	0	0	0	0	0	0	0	0	0	0	0	0	0	0	0	0	0	0	0	0.0234043	0	0	0	0	0.0037037	0	0
0.00120717	NPC1	Non-driver	0	0	0	0	0	0	0	0	0	0	0	0	0	0	0	0	0.00190476	0	0	0	0	0	0	0.00425532	0	0	0	0	0	0	0
0.00120717	PNPLA6	Non-driver	0	0	0	0	0	0	0	0	0	0	0	0	0	0	0	0	0.00190476	0	0	0	0.0018315	0	0	0	0	0	0	0	0.0037037	0	0
0.00120717	POLG	Non-driver	0	0	0	0	0	0.00684932	0	0	0	0	0	0	0	0	0.00255102	0	0.00190476	0	0	0	0	0	0	0	0	0	0	0	0.00925926	0	0
0.00120717	PRPSAP1	Non-driver	0	0	0	0	0	0	0	0	0	0	0	0	0	0	0	0	0	0	0	0	0	0	0	0.00638298	0.00208333	0	0	0	0.00185185	0	0
0.00120717	PTCHD1	Non-driver	0	0	0.00186741	0	0	0.00228311	0	0	0	0	0	0	0	0	0	0	0	0	0	0	0	0	0	0.00212766	0	0	0	0	0	0	0
0.00120717	RALB	Non-driver	0	0	0	0	0	0	0	0	0	0	0	0	0	0	0	0	0.00380952	0	0	0	0	0	0	0	0	0	0	0	0.00740741	0	0
0.00120717	SBNO1	Non-driver	0	0	0	0	0	0	0	0	0	0	0	0	0	0	0	0.00162866	0	0	0	0	0	0	0	0	0	0	0	0	0.0037037	0	0
0.00120717	SHPRH	Non-driver	0	0	0	0	0	0.00228311	0	0	0	0.00176056	0	0	0	0	0	0.00162866	0	0	0	0	0	0	0	0	0.00208333	0	0	0	0.00555556	0	0
0.00120717	SLC20A2	Non-driver	0	0	0.00186741	0	0	0	0	0	0	0	0	0	0	0	0	0	0	0	0	0	0	0	0	0.00425532	0	0	0	0	0.00925926	0	0
0.00120717	SLC6A2	Non-driver	0	0	0	0	0	0.00228311	0	0	0	0	0	0	0	0	0	0	0	0	0	0	0	0	0	0	0.00208333	0	0	0	0.00185185	0	0
0.00120717	SMARCA5	Non-driver	0	0	0	0	0	0	0	0	0	0	0	0.00320513	0	0	0	0	0	0	0	0	0	0	0	0	0	0	0	0	0.00740741	0	0
0.00120717	SPG7	Non-driver	0	0	0	0	0	0.00228311	0	0	0	0	0	0	0	0	0	0	0.00571429	0	0	0	0	0	0	0	0	0	0	0	0.00185185	0	0
0.00120717	TNPO1	Non-driver	0	0	0	0	0	0	0	0	0	0	0	0	0	0	0	0	0	0	0	0	0	0	0	0	0.00208333	0	0	0	0.0111111	0	0
0.00120717	TUBB4A	Non-driver	0	0	0	0	0	0	0	0	0	0	0	0	0	0	0	0	0	0	0	0	0	0	0	0.00425532	0	0	0	0	0	0	0
0.00120717	UNC13B	Non-driver	0	0	0	0	0	0	0	0	0	0	0	0	0	0	0	0	0	0	0	0	0	0	0	0.00212766	0.00416667	0	0	0	0.00555556	0	0
0.00111431	ADAMTS12	Non-driver	0	0	0	0	0	0	0	0	0	0	0	0	0	0	0	0.00651466	0	0	0	0	0	0.0192308	0	0	0	0	0	0	0	0	0
0.00111431	AMBRA1	Non-driver	0	0	0	0	0.0204082	0	0	0	0	0	0	0	0	0	0	0	0	0	0	0	0	0	0	0	0.00208333	0	0	0	0.00925926	0	0
0.00111431	ANKFY1	Non-driver	0	0	0	0	0	0	0	0	0	0	0	0	0	0	0	0	0.00380952	0	0	0	0	0	0	0	0	0	0	0	0	0	0
0.00111431	ATP11B	Non-driver	0	0	0	0	0	0	0	0	0	0.00176056	0	0	0	0	0	0	0	0	0	0	0	0	0	0	0.00208333	0	0	0	0.00740741	0	0
0.00111431	ATP7B	Non-driver	0	0	0	0	0	0.00228311	0	0	0	0	0	0.00320513	0	0	0	0.00162866	0	0	0	0	0	0.00641026	0	0.00638298	0.00208333	0	0	0	0	0	0
0.00111431	CASK	Non-driver	0	0	0	0	0	0	0	0	0	0	0	0	0	0	0	0	0	0	0	0	0	0	0	0.00425532	0	0	0	0	0.00740741	0	0
0.00111431	CHRNA5	Non-driver	0	0	0	0	0.0204082	0.00228311	0	0	0	0	0	0	0	0	0	0	0	0	0	0	0	0	0	0	0	0	0	0	0.00925926	0	0
0.00111431	CLCN1	Non-driver	0	0	0	0	0	0	0	0	0	0	0	0	0	0	0	0.00325733	0	0	0	0	0	0	0	0.00425532	0	0	0	0	0.00740741	0	0
0.00111431	CLCN7	Non-driver	0	0	0	0	0	0	0	0	0	0	0.00515464	0.00320513	0	0	0	0	0	0	0	0	0	0	0	0.00212766	0	0	0	0	0.00555556	0	0
0.00111431	COL21A1	Non-driver	0	0	0	0	0	0	0	0	0	0	0	0	0	0	0	0	0	0	0	0	0	0	0	0.0255319	0	0	0	0	0	0	0
0.00111431	COL7A1	Non-driver	0	0	0	0	0	0.00456621	0	0	0	0	0	0	0	0	0	0.00162866	0	0	0	0	0	0	0	0	0.00208333	0	0	0	0	0	0
0.00111431	ECE1	Non-driver	0	0	0	0	0	0	0	0	0	0	0	0	0	0	0	0	0	0	0	0	0	0	0	0.00638298	0.00208333	0	0	0	0	0	0
0.00111431	ESRRG	Non-driver	0	0	0	0	0	0	0	0	0	0.00352113	0	0	0	0.00380228	0	0	0	0	0	0	0	0	0	0.00851064	0	0	0	0	0.0037037	0	0
0.00111431	F8	Non-driver	0	0	0	0	0	0	0	0	0	0	0	0	0	0	0	0.00162866	0	0	0	0	0	0	0	0.00425532	0	0	0	0	0.00555556	0	0
0.00111431	FBLN1	Non-driver	0	0	0	0	0	0	0	0	0	0	0	0	0	0	0.00255102	0	0	0	0	0	0	0	0	0	0.00208333	0	0	0	0.0037037	0	0
0.00111431	FIGN	Non-driver	0	0	0	0	0	0	0	0	0	0.00176056	0	0	0	0	0	0	0	0	0	0	0	0	0	0	0.00208333	0	0	0	0.00740741	0	0
0.00111431	GABRA2	Non-driver	0	0	0	0	0	0	0	0	0	0	0	0	0	0	0	0	0	0	0	0	0	0	0	0.00851064	0	0	0	0	0	0	0
0.00111431	GUSB	Non-driver	0	0	0	0	0	0	0	0	0	0.00176056	0	0	0	0	0	0	0	0	0	0	0	0	0	0.00425532	0	0	0	0	0.00740741	0	0
0.00111431	HK2	Non-driver	0	0	0	0	0	0.00456621	0	0	0	0	0	0	0	0	0	0.00162866	0	0	0	0	0	0	0	0.00638298	0	0	0	0	0.0037037	0	0
0.00111431	HS3ST4	Non-driver	0	0	0	0	0	0	0	0	0	0	0	0	0	0	0	0	0	0	0	0	0	0	0	0.0148936	0	0	0	0	0.0037037	0	0
0.00111431	IQGAP1	Non-driver	0	0	0	0	0	0	0	0	0	0.00176056	0	0	0	0	0	0	0	0	0	0	0.0018315	0	0	0.00425532	0.00208333	0	0	0	0.00925926	0	0
0.00111431	KCNA1	Non-driver	0	0	0	0	0	0.00684932	0	0	0	0	0	0	0	0	0	0	0	0	0.010929	0	0	0	0	0	0	0	0	0	0	0	0
0.00111431	KCNC2	Non-driver	0	0	0	0	0	0	0	0	0	0	0	0	0	0	0	0.00325733	0.00380952	0	0	0	0	0	0	0.00212766	0	0	0	0	0.0037037	0	0
0.00111431	KCNH7	Non-driver	0	0	0	0	0	0	0	0	0	0.00176056	0	0	0	0	0	0.00325733	0	0	0.00546448	0	0	0	0	0.00638298	0	0	0	0	0.00185185	0	0
0.00111431	KCNH8	Non-driver	0	0	0	0	0	0	0	0	0	0.00176056	0	0	0	0	0	0	0	0	0	0	0	0	0	0.00638298	0	0	0	0	0.00740741	0	0
0.00111431	KIF21B	Non-driver	0	0	0.000933707	0	0	0	0	0	0	0	0	0	0	0	0	0.00162866	0.00190476	0	0	0	0	0	0	0	0.00208333	0	0	0	0.0037037	0	0
0.00111431	LAMA1	Non-driver	0	0	0.000933707	0	0	0	0	0	0	0.00176056	0	0	0	0	0	0.00162866	0.00190476	0	0	0	0	0	0	0.00212766	0	0	0	0	0	0	0
0.00111431	LBR	Non-driver	0	0	0	0	0	0	0	0	0	0	0	0	0	0	0	0	0	0	0	0	0	0.0128205	0	0	0	0	0	0	0	0	0
0.00111431	MIOS	Non-driver	0	0	0	0	0	0	0	0	0	0	0	0	0	0	0	0	0.00190476	0	0	0	0	0	0	0	0.00208333	0	0	0	0.00740741	0	0
0.00111431	MYF5	Non-driver	0	0	0	0	0	0	0	0	0	0	0	0	0	0	0	0	0	0	0	0	0	0.0128205	0.00413223	0.0106383	0	0	0	0	0	0	0
0.00111431	MYH10	Non-driver	0	0	0.00186741	0	0	0	0	0.0052356	0	0	0	0	0	0	0	0	0	0	0	0	0	0	0	0	0.00208333	0	0	0	0	0	0
0.00111431	MYO10	Non-driver	0	0	0.00186741	0	0	0	0	0	0	0	0	0	0	0	0	0.00162866	0	0	0	0	0	0	0	0	0	0	0	0	0.00555556	0	0
0.00111431	MYO1B	Non-driver	0	0	0.000933707	0	0	0	0	0	0	0	0	0	0	0	0	0.00162866	0.00190476	0	0	0	0	0	0	0	0.00208333	0	0	0	0	0	0
0.00111431	MYO1D	Non-driver	0	0	0	0	0	0	0	0	0.00496278	0	0	0	0	0	0	0	0	0	0	0	0	0	0	0	0.00416667	0	0	0	0.00740741	0	0
0.00111431	MYO1F	Non-driver	0	0.00236407	0	0	0	0.00228311	0	0	0	0.00176056	0	0	0	0	0	0	0	0	0	0	0	0	0	0.00851064	0.00416667	0	0	0	0	0	0
0.00111431	MYOF	Non-driver	0	0.00236407	0	0	0	0	0	0	0	0	0	0	0	0	0	0.00162866	0.00190476	0	0	0	0	0	0	0	0.00208333	0	0	0	0.0037037	0	0
0.00111431	NNT	Non-driver	0	0	0.000933707	0	0	0	0	0	0	0	0	0	0	0	0	0.00488599	0	0	0	0	0	0	0	0	0	0	0	0	0.0037037	0	0
0.00111431	NOTCH3	Non-driver	0	0	0	0	0	0	0	0	0	0	0	0	0	0	0	0	0	0	0	0	0	0	0	0.00212766	0	0	0	0	0	0	0
0.00111431	NPY1R	Non-driver	0	0	0	0	0	0	0	0	0	0	0	0	0	0	0	0.00162866	0.00190476	0	0	0	0	0	0	0.00212766	0	0	0	0	0.00555556	0	0
0.00111431	OTX2	Non-driver	0	0	0	0	0	0.00456621	0	0	0	0	0	0	0	0.00380228	0	0	0	0	0	0	0	0	0	0.00638298	0	0	0	0	0	0	0
0.00111431	PCDH11Y	Non-driver	0	0.00236407	0	0	0	0	0	0	0	0	0	0	0	0	0	0	0.00761905	0	0	0	0	0	0	0.00638298	0.00208333	0	0	0	0	0	0
0.00111431	PHKB	Non-driver	0	0.00236407	0	0	0	0	0	0	0	0	0	0	0	0	0	0.00162866	0.00190476	0	0	0	0	0	0	0	0	0	0	0	0.00740741	0	0
0.00111431	PKM	Non-driver	0	0	0	0	0	0	0	0	0	0.00352113	0	0	0	0	0	0.00325733	0	0	0	0	0	0	0	0	0.00208333	0	0	0	0.00555556	0	0
0.00111431	PLRG1	Non-driver	0	0	0	0	0	0	0	0.0052356	0	0	0	0	0	0	0	0	0	0	0	0	0	0	0	0	0.00416667	0	0	0	0.0037037	0	0
0.00111431	POF1B	Non-driver	0	0	0	0	0	0	0	0	0	0	0	0	0	0	0	0	0	0	0	0	0	0	0	0.00425532	0	0	0	0	0.00555556	0	0
0.00111431	POLR3A	Non-driver	0	0.00236407	0	0	0	0	0	0	0	0	0	0	0	0	0	0.00651466	0	0	0	0	0	0	0	0.00425532	0.00416667	0	0	0	0.00185185	0	0
0.00111431	PYGB	Non-driver	0	0	0	0	0	0.00228311	0	0	0	0	0	0	0	0	0.00255102	0	0	0	0	0	0	0	0	0.00425532	0	0	0	0	0.0111111	0	0
0.00111431	RSPRY1	Non-driver	0	0	0	0	0	0	0	0	0	0.00352113	0	0	0	0	0	0	0.00190476	0	0	0	0	0	0	0.00425532	0	0	0	0	0.0037037	0	0
0.00111431	STK3	Non-driver	0	0	0	0	0	0.00228311	0	0	0	0	0	0	0	0	0	0	0	0	0	0	0	0	0	0	0	0	0	0	0.0166667	0	0
0.00111431	SYNJ1	Non-driver	0	0	0.000933707	0	0	0.00456621	0	0	0	0	0	0	0	0	0	0	0	0	0	0	0	0	0	0.00425532	0	0	0	0	0.00555556	0	0
0.00111431	TEK	Non-driver	0	0	0	0	0	0	0	0	0	0.00176056	0	0	0	0	0.00255102	0	0	0	0	0	0	0	0	0.0148936	0	0	0	0	0	0	0
0.00111431	TGFBI	Non-driver	0	0	0	0	0	0	0	0	0	0	0	0	0	0	0.00510204	0	0	0	0	0	0	0	0	0.00425532	0	0	0	0	0.00185185	0	0
0.00111431	TUBB3	Non-driver	0	0	0	0	0	0	0	0	0	0	0	0	0	0	0	0	0.00190476	0	0	0	0	0	0	0.00212766	0.00416667	0	0	0	0	0	0
0.00111431	UBE3A	Non-driver	0	0.00236407	0.000933707	0	0	0	0	0	0	0	0	0	0	0	0	0	0.00190476	0	0	0	0	0	0	0	0	0	0	0	0.00740741	0	0
0.00111431	UPRT	Non-driver	0	0.00236407	0	0	0	0	0	0	0	0	0	0	0	0	0	0.00162866	0	0	0	0	0	0	0	0	0.00208333	0	0	0	0.012963	0	0
0.00111431	UXS1	Non-driver	0	0	0	0	0	0	0	0	0	0	0	0	0	0	0	0	0.00190476	0.00485437	0	0	0	0	0	0	0	0	0	0	0.00185185	0	0
0.00111431	WDR44	Non-driver	0	0	0.000933707	0	0	0	0	0	0	0	0	0	0	0	0	0.00162866	0	0	0	0	0	0	0	0.0106383	0.00416667	0	0	0	0.0037037	0	0
0.00111431	XPO7	Non-driver	0	0	0	0	0	0	0	0	0	0.00176056	0	0	0	0	0	0	0	0	0	0	0	0	0	0	0.00208333	0	0	0	0.0111111	0	0
0.00111431	ZMYND8	Non-driver	0	0	0	0	0	0.00228311	0	0	0	0	0	0	0	0	0	0	0	0	0	0	0	0	0	0.00212766	0	0	0	0	0	0	0
0.00111431	ZPLD1	Non-driver	0	0	0	0	0	0	0	0	0	0	0	0	0	0	0	0	0.00190476	0	0	0	0	0	0	0.00638298	0	0	0	0	0.0037037	0	0
0.00102145	ABCA2	Non-driver	0	0	0	0	0	0.00456621	0	0	0	0.00176056	0	0	0	0	0	0	0	0	0	0	0	0	0	0.00425532	0	0	0	0	0	0	0
0.00102145	ACSL4	Non-driver	0	0	0	0	0	0	0	0	0	0	0	0	0	0	0	0	0	0	0	0	0	0	0	0	0	0	0	0	0.00925926	0	0
0.00102145	ACTR1B	Non-driver	0	0	0	0	0	0	0	0	0	0	0	0	0	0	0.00255102	0.00162866	0	0	0	0	0	0	0	0	0.00208333	0	0	0	0	0	0
0.00102145	ACTR2	Non-driver	0	0	0	0	0	0	0	0	0	0	0	0	0	0	0	0	0	0	0	0	0	0	0	0.00425532	0	0	0	0	0.00555556	0	0
0.00102145	ADCY2	Non-driver	0	0	0	0	0	0	0	0	0	0	0	0	0	0	0.00510204	0.00162866	0	0	0	0	0	0	0	0	0	0	0	0	0	0	0
0.00102145	ALPL	Non-driver	0	0	0	0	0	0	0	0	0	0	0	0	0	0	0	0	0	0	0	0	0	0	0	0.00638298	0	0	0	0	0	0	0
0.00102145	ANKRD44	Non-driver	0	0	0	0	0	0	0	0	0	0	0	0	0	0	0	0	0	0	0	0	0	0	0	0.00425532	0.00208333	0	0	0	0	0	0
0.00102145	AQR	Non-driver	0	0	0	0	0	0	0	0	0	0	0	0	0	0	0	0.00325733	0	0	0	0	0	0	0	0.00425532	0	0	0	0	0	0	0
0.00102145	ATP2B4	Non-driver	0	0.00236407	0	0	0	0	0	0	0	0.00176056	0	0	0	0	0	0.00162866	0	0	0	0	0	0.0192308	0	0.00212766	0.00208333	0	0	0	0	0	0
0.00102145	ATP9A	Non-driver	0	0	0	0	0	0	0	0	0	0	0	0	0	0	0.00765306	0	0	0	0	0	0.0018315	0	0	0.00638298	0	0	0	0	0	0	0
0.00102145	BTAF1	Non-driver	0	0	0	0	0	0	0	0	0	0.00176056	0	0	0	0	0	0.00162866	0	0	0	0	0	0	0	0	0	0	0	0	0.0037037	0	0
0.00102145	CACNB1	Non-driver	0	0.00472813	0	0	0	0.00684932	0	0	0	0.00352113	0	0	0	0	0	0	0.00190476	0	0	0	0	0	0	0	0	0	0	0	0	0	0
0.00102145	CDH2	Non-driver	0	0	0	0	0	0.00456621	0	0	0	0	0	0	0	0	0	0	0.00190476	0	0	0	0	0	0	0.00425532	0	0	0	0	0.00185185	0	0
0.00102145	CDH23	Non-driver	0	0	0	0	0	0.00456621	0	0	0	0	0	0	0	0	0	0	0	0	0	0	0	0	0	0.012766	0.00208333	0	0	0	0	0	0
0.00102145	CHRNA3	Non-driver	0	0	0	0	0	0	0	0	0	0	0	0	0	0	0	0	0	0	0	0	0	0	0	0.00212766	0	0	0	0	0	0	0
0.00102145	CHST1	Non-driver	0	0	0	0	0	0	0	0	0	0	0	0	0	0	0	0	0.00190476	0	0	0	0	0	0	0	0	0	0	0	0	0	0
0.00102145	CHST2	Non-driver	0	0	0	0	0	0	0	0	0	0	0	0	0	0	0	0	0.00190476	0	0	0	0	0	0	0	0.00416667	0	0	0	0	0	0
0.00102145	CLVS2	Non-driver	0	0	0	0	0	0	0	0	0	0	0	0	0	0	0	0.00162866	0	0	0	0	0	0	0	0.0106383	0	0	0	0	0	0	0
0.00102145	COL11A2	Non-driver	0	0	0	0	0	0	0	0	0	0	0	0	0	0	0	0	0	0	0	0	0	0	0	0.00638298	0	0	0	0	0	0	0
0.00102145	CRMP1	Non-driver	0	0	0	0	0	0.00228311	0	0	0	0	0	0	0	0	0	0	0	0	0	0	0.0018315	0	0	0.00212766	0	0	0	0	0.0037037	0	0
0.00102145	CUL2	Non-driver	0	0	0	0	0	0	0	0	0	0	0	0	0	0	0	0	0	0	0	0	0	0	0	0.00425532	0	0	0	0	0.0037037	0	0
0.00102145	DAAM1	Non-driver	0	0	0	0	0	0.00228311	0	0	0	0	0	0	0	0	0	0	0	0	0	0	0	0	0	0.00425532	0.00208333	0	0	0	0.0037037	0	0
0.00102145	DGCR2	Non-driver	0	0	0	0	0	0	0	0	0	0	0	0	0	0	0	0.00162866	0	0	0	0	0	0	0	0.00851064	0	0	0	0	0	0	0
0.00102145	DHTKD1	Non-driver	0	0	0	0	0	0	0	0	0	0	0	0	0	0	0	0.00162866	0	0	0	0	0.0018315	0	0	0	0	0	0	0	0	0	0
0.00102145	EFEMP1	Non-driver	0	0	0	0	0	0	0	0	0	0	0	0	0	0.00380228	0	0	0	0	0	0	0	0	0	0	0	0	0	0	0	0	0
0.00102145	EPRS	Non-driver	0	0	0	0	0	0	0	0	0	0	0	0	0	0	0	0	0	0	0	0	0	0	0	0.00425532	0.00208333	0	0	0	0.00555556	0	0
0.00102145	FER	Non-driver	0	0	0	0	0	0	0	0	0	0	0	0	0	0	0	0	0	0	0	0	0	0	0	0.00425532	0	0	0	0	0.00555556	0	0
0.00102145	FGF12	Non-driver	0	0	0	0	0	0	0	0	0	0	0	0	0	0	0	0	0.00190476	0	0	0	0	0	0	0.00425532	0	0	0	0	0	0	0
0.00102145	FLT1	Non-driver	0	0	0	0	0	0	0	0	0	0.00176056	0	0	0	0	0	0.00162866	0.00190476	0	0	0	0	0	0	0	0	0	0	0	0	0	0
0.00102145	GBE1	Non-driver	0	0.00472813	0	0	0	0	0	0.0104712	0	0	0	0	0	0	0	0	0	0	0	0	0	0	0	0	0	0	0	0	0.00555556	0	0
0.00102145	GJA1	Non-driver	0	0.00236407	0	0	0	0	0	0	0	0.00176056	0	0	0	0	0	0	0	0	0	0	0	0	0	0	0.00208333	0	0	0	0	0	0
0.00102145	GLB1	Non-driver	0	0	0	0	0	0	0	0	0	0.00176056	0.00257732	0	0	0	0.00510204	0	0	0	0	0	0	0	0	0.00212766	0.00208333	0	0	0	0	0	0
0.00102145	GLRB	Non-driver	0	0	0	0	0	0	0	0	0	0	0	0	0	0	0	0	0	0	0	0	0	0	0	0.0234043	0	0	0	0	0	0	0
0.00102145	GRIN2B	Non-driver	0	0	0	0	0	0	0	0	0	0	0	0	0	0	0	0	0	0	0	0	0	0	0	0.00212766	0	0	0	0	0.0037037	0	0
0.00102145	HEATR5B	Non-driver	0	0	0	0	0	0	0	0	0	0	0	0	0	0	0	0.00162866	0	0	0	0	0	0	0	0	0	0	0	0	0	0	0
0.00102145	HMGCLL1	Non-driver	0	0	0	0	0	0	0	0	0	0	0	0	0	0	0	0	0	0	0	0	0	0	0	0.00851064	0	0	0	0	0.0037037	0	0
0.00102145	HMGCS1	Non-driver	0	0.00236407	0	0	0	0	0	0	0	0	0	0	0	0	0	0	0	0	0	0	0	0	0	0.00638298	0	0	0	0	0.00185185	0	0
0.00102145	IGF2BP1	Non-driver	0	0	0	0	0	0	0	0	0.00496278	0	0	0	0	0	0	0	0	0	0	0	0	0	0	0.00638298	0	0	0	0	0.00555556	0	0
0.00102145	IPP	Non-driver	0	0	0	0	0	0	0	0	0	0.00176056	0	0	0	0	0.00255102	0	0	0	0	0	0	0	0	0	0	0	0	0	0	0	0
0.00102145	ISL1	Non-driver	0	0	0	0	0	0	0	0.0104712	0	0	0	0	0	0	0	0.00325733	0	0	0	0	0	0	0	0.00425532	0	0	0	0	0.0037037	0	0
0.00102145	JAG1	Non-driver	0	0	0	0	0	0	0	0	0	0	0	0	0	0	0	0	0	0	0	0	0	0	0	0.00425532	0	0	0	0	0.0037037	0	0
0.00102145	KCNC1	Non-driver	0	0.00236407	0	0	0	0	0	0	0	0	0	0	0	0	0	0	0	0	0	0	0	0	0	0.00212766	0	0	0	0	0.0037037	0	0
0.00102145	KCND1	Non-driver	0	0	0.00186741	0	0	0	0	0	0	0	0	0	0	0	0	0	0.00190476	0	0	0	0	0	0	0	0	0	0	0	0.00740741	0	0
0.00102145	KCNJ4	Non-driver	0	0	0	0	0	0	0	0.0052356	0	0	0	0	0	0	0	0	0	0	0	0	0	0	0	0	0.00416667	0	0	0	0.0037037	0	0
0.00102145	KCNQ4	Non-driver	0	0.00236407	0	0	0	0	0	0	0	0	0	0	0	0	0	0	0	0	0	0	0	0	0	0.00212766	0.00208333	0	0	0	0.00555556	0	0
0.00102145	KDM5B	Non-driver	0	0	0	0	0	0	0	0.0052356	0	0	0	0	0	0	0	0	0	0	0	0	0	0	0	0.00638298	0	0	0	0	0	0	0
0.00102145	KLHL4	Non-driver	0	0	0.000933707	0	0	0.00228311	0	0	0	0.00176056	0	0	0	0	0	0	0	0	0	0	0	0	0	0.00851064	0.00208333	0	0	0	0	0	0
0.00102145	LRP1	Non-driver	0	0	0	0	0	0	0	0	0	0.00352113	0.00257732	0	0	0	0	0.00162866	0.00190476	0	0	0	0	0	0	0.00212766	0.00208333	0	0	0	0	0	0
0.00102145	LRRC4	Non-driver	0	0	0	0	0	0	0	0	0	0.00176056	0	0	0	0	0	0	0	0	0	0	0	0	0	0.00425532	0	0	0	0	0.00740741	0	0
0.00102145	MAN1A2	Non-driver	0	0	0	0	0	0.00228311	0	0	0	0	0	0	0	0	0	0	0.00190476	0	0	0	0	0	0	0	0	0	0	0	0.0037037	0	0
0.00102145	MEF2C	Non-driver	0	0	0	0	0	0	0	0	0	0	0	0	0	0	0	0.00162866	0	0	0	0	0	0	0	0	0	0	0	0	0.00555556	0	0
0.00102145	MKL1	Non-driver	0	0	0	0	0	0	0	0	0	0.00176056	0	0	0	0	0	0	0	0	0	0	0	0	0	0.00638298	0.00208333	0	0	0	0	0	0
0.00102145	NELL2	Non-driver	0	0	0	0	0.0204082	0	0	0	0	0.00176056	0	0	0	0	0	0.00162866	0	0	0	0	0	0	0	0.00638298	0.00208333	0	0	0	0.0037037	0	0
0.00102145	NLGN3	Non-driver	0	0	0	0	0	0	0	0	0	0	0	0	0	0	0	0	0.00380952	0	0	0	0	0	0	0	0	0	0	0	0.0037037	0	0
0.00102145	NOL4	Non-driver	0	0	0	0	0.0204082	0	0	0	0	0	0	0	0	0	0	0.00325733	0	0	0	0	0	0	0	0	0.00208333	0	0	0	0.00925926	0	0
0.00102145	NR0B1	Non-driver	0	0	0	0	0	0	0	0	0	0	0	0	0	0	0	0	0	0	0	0	0	0	0	0.00212766	0	0	0	0	0.0111111	0	0
0.00102145	NR1D2	Non-driver	0	0	0	0	0	0.00684932	0	0	0	0	0	0	0	0	0	0	0	0	0	0	0	0	0	0	0	0	0	0	0.00185185	0	0
0.00102145	NR3C1	Non-driver	0	0.00472813	0	0	0	0	0	0	0	0	0	0	0	0	0	0	0.00380952	0	0	0	0	0	0	0	0	0	0	0	0.00740741	0	0
0.00102145	NR5A2	Non-driver	0	0	0	0	0	0	0	0	0	0	0	0	0	0	0	0.00162866	0	0	0	0	0	0	0	0.012766	0	0	0	0	0	0	0
0.00102145	NRXN1	Non-driver	0	0	0	0	0	0	0	0	0	0	0	0	0	0	0	0	0	0	0	0	0	0	0	0.00638298	0.00208333	0	0	0	0	0	0
0.00102145	NVL	Non-driver	0	0	0	0	0	0	0	0	0	0	0	0	0	0	0	0	0	0	0	0	0	0	0	0.00212766	0	0	0	0	0.0037037	0	0
0.00102145	PCDH18	Non-driver	0	0	0	0	0	0	0	0	0	0	0	0	0	0	0	0	0	0	0	0	0	0	0	0.0106383	0	0	0	0	0	0	0
0.00102145	PDE8B	Non-driver	0	0	0	0	0	0	0	0	0	0	0	0	0	0	0	0	0	0	0	0	0	0	0	0.00212766	0	0	0	0	0.00740741	0	0
0.00102145	PFKL	Non-driver	0	0	0	0	0	0	0	0	0	0	0	0.00320513	0	0.00380228	0	0.00162866	0	0	0	0	0	0	0	0	0	0	0	0	0.0037037	0	0
0.00102145	PLCB4	Non-driver	0	0	0	0	0	0	0	0	0	0	0	0	0	0	0	0	0	0	0	0	0	0	0	0.012766	0	0	0	0	0.00185185	0	0
0.00102145	PLCG2	Non-driver	0	0	0	0	0	0	0	0	0	0	0	0	0	0	0.00255102	0.00325733	0.00190476	0	0	0	0	0	0	0.00212766	0	0	0	0	0	0	0
0.00102145	PRICKLE1	Non-driver	0	0	0	0	0	0.00228311	0	0	0	0	0	0	0	0	0	0	0	0	0	0	0	0	0	0.00425532	0	0	0	0	0	0	0
0.00102145	PRKAR2B	Non-driver	0	0	0	0	0	0	0	0	0	0.00176056	0	0	0	0	0	0	0.00190476	0	0	0	0	0	0	0.00425532	0.00416667	0	0	0	0	0	0
0.00102145	PRKCD	Non-driver	0	0	0	0	0	0.00456621	0	0	0	0	0	0	0	0	0	0	0	0	0	0	0	0	0	0.00425532	0	0	0	0	0.0037037	0	0
0.00102145	PSEN2	Non-driver	0	0	0.000933707	0	0.0204082	0	0	0	0	0	0.00257732	0	0	0	0	0	0	0	0	0	0	0	0	0.00425532	0.00208333	0	0	0	0.00555556	0	0
0.00102145	PYGM	Non-driver	0	0	0	0	0	0.00228311	0	0	0	0.00176056	0	0.00320513	0	0	0	0	0	0	0	0	0	0	0	0	0	0	0	0	0.0037037	0	0
0.00102145	RASAL2	Non-driver	0	0	0	0	0	0	0	0	0	0.00176056	0	0	0	0	0	0	0	0	0	0	0	0	0	0.012766	0.00208333	0	0	0	0.00185185	0	0
0.00102145	ROR2	Non-driver	0	0	0	0	0	0.00228311	0	0	0	0	0	0	0	0	0	0	0	0	0	0	0	0	0	0.00212766	0.00208333	0	0	0	0	0	0
0.00102145	SEC24B	Non-driver	0	0.00236407	0	0	0	0	0	0	0	0.00176056	0	0	0	0	0	0	0	0	0	0	0	0	0	0.00212766	0	0	0	0	0	0	0
0.00102145	SPTBN1	Non-driver	0	0	0	0	0	0	0	0	0	0	0	0	0	0	0.00255102	0	0.00190476	0	0	0	0	0	0	0	0	0	0	0	0.0111111	0	0
0.00102145	TFAP2A	Non-driver	0	0	0	0	0	0	0	0	0	0	0	0	0	0	0	0	0	0	0	0	0	0	0	0	0	0	0	0	0.00925926	0	0
0.00102145	TFAP2D	Non-driver	0	0	0	0	0	0.00456621	0	0	0	0	0	0	0	0	0	0	0	0	0	0	0	0	0	0	0	0	0	0	0.0037037	0	0
0.00102145	TNS3	Non-driver	0	0.00472813	0	0	0	0	0	0	0	0	0	0	0	0	0	0	0	0	0	0	0	0	0	0.00425532	0.00208333	0	0	0	0	0	0
0.00102145	VCP	Non-driver	0	0	0	0	0	0	0	0	0	0	0	0	0	0	0.00510204	0	0	0	0	0	0	0	0	0.00212766	0.00416667	0	0	0	0.0037037	0	0
0.00102145	ZNF644	Non-driver	0	0	0	0	0	0.00228311	0	0	0	0	0	0	0	0	0	0	0	0	0	0	0	0	0	0	0	0	0	0	0.00740741	0	0
0.000928591	ABCA12	Non-driver	0	0	0	0	0	0	0	0	0	0	0	0	0	0	0	0	0	0	0	0	0	0	0	0.00212766	0	0	0	0	0.00555556	0	0
0.000928591	ABCB11	Non-driver	0	0	0	0	0	0	0	0	0	0.00176056	0	0	0	0	0	0	0	0	0	0	0	0	0	0.00638298	0	0	0.00188679	0	0.0037037	0	0
0.000928591	ABCB6	Non-driver	0	0	0	0	0	0	0	0	0	0	0	0.00320513	0	0	0	0	0	0	0	0	0	0	0	0	0	0	0	0	0.00740741	0	0
0.000928591	ABCD1	Non-driver	0	0	0	0	0	0.00228311	0	0	0	0	0	0	0	0	0	0	0.00190476	0	0	0	0	0	0	0	0.00208333	0	0	0	0	0	0
0.000928591	ABCD4	Non-driver	0	0	0	0	0	0	0	0	0	0.00176056	0	0	0	0	0	0	0	0	0	0	0	0	0	0.00851064	0	0	0	0	0.00555556	0	0
0.000928591	ACTG1	Non-driver	0	0	0	0.00684932	0	0	0	0	0	0.00176056	0	0	0	0	0.00255102	0.00162866	0.00190476	0	0	0	0	0	0	0.00425532	0	0	0	0	0	0	0
0.000928591	ADAMTS9	Non-driver	0	0	0	0	0	0	0	0	0	0	0	0	0	0	0	0	0	0	0	0	0	0	0	0.00212766	0	0	0	0	0	0	0
0.000928591	ADSL	Non-driver	0	0	0.000933707	0	0	0	0	0	0	0.00352113	0	0	0	0	0	0	0.00380952	0	0	0	0	0	0	0.00212766	0	0	0	0	0	0	0
0.000928591	ANTXR1	Non-driver	0	0	0	0	0	0.00456621	0	0	0	0	0	0	0	0	0	0	0	0	0	0	0	0	0	0.00425532	0.00416667	0	0	0	0	0	0
0.000928591	ARFGEF2	Non-driver	0	0	0.000933707	0	0	0	0	0	0	0	0	0	0	0	0	0	0	0	0	0	0	0	0	0	0.00416667	0	0	0	0.0111111	0	0
0.000928591	ATAD2B	Non-driver	0	0	0	0	0	0	0	0	0	0	0.00257732	0	0	0	0	0	0	0	0	0	0	0	0	0.00425532	0	0	0	0	0.0111111	0	0
0.000928591	ATP6V1B2	Non-driver	0	0	0	0	0	0	0	0	0	0	0	0	0	0	0	0	0	0	0	0	0	0.0128205	0	0	0.00208333	0	0	0	0.0037037	0	0
0.000928591	ATP7A	Non-driver	0	0	0.000933707	0	0	0	0	0	0	0.00176056	0	0	0	0	0	0	0	0	0	0	0	0	0	0.00425532	0	0	0	0	0.00925926	0	0
0.000928591	ATP8B1	Non-driver	0	0	0	0	0	0.00228311	0	0	0	0	0	0	0	0	0	0.00162866	0	0	0	0	0	0	0	0.00212766	0	0	0	0	0.00555556	0	0
0.000928591	CACNA1G	Non-driver	0	0	0	0	0	0	0	0	0	0.00176056	0	0	0	0	0	0	0.00190476	0	0	0	0	0	0	0	0	0	0	0	0	0	0
0.000928591	COPA	Non-driver	0	0	0.000933707	0	0	0	0	0	0	0	0	0	0	0	0	0	0	0	0	0	0	0	0	0	0	0	0	0	0.00740741	0	0
0.000928591	COPS2	Non-driver	0	0.00236407	0	0	0	0	0	0	0	0	0	0	0	0	0	0.00162866	0	0	0	0	0	0	0	0	0	0	0	0	0.00925926	0	0
0.000928591	DKC1	Non-driver	0	0	0	0	0	0	0	0	0	0	0	0	0	0	0	0	0.00190476	0	0	0	0	0	0	0	0.00208333	0	0	0	0.0037037	0	0
0.000928591	DRP2	Non-driver	0	0	0	0	0	0	0	0	0	0	0	0	0	0	0	0	0	0	0	0	0	0	0	0	0	0	0	0	0.0037037	0	0
0.000928591	EXTL3	Non-driver	0	0	0	0	0	0.00456621	0	0	0	0	0	0	0	0	0	0	0	0	0	0	0	0	0	0	0	0	0	0	0.0037037	0	0
0.000928591	FAM50A	Non-driver	0	0	0	0	0	0	0	0	0	0	0	0.00320513	0	0	0	0	0.00190476	0	0	0	0	0	0	0	0	0	0	0	0.0037037	0	0
0.000928591	FBLN5	Non-driver	0	0	0	0	0	0.00228311	0	0	0	0	0	0	0	0	0	0	0	0	0	0	0	0	0	0.00425532	0	0	0	0	0.00925926	0	0
0.000928591	FRMD4B	Non-driver	0	0	0	0	0	0	0	0	0	0	0	0	0	0	0.00510204	0	0	0	0	0	0	0	0	0	0	0	0	0	0	0	0
0.000928591	FRMD7	Non-driver	0	0	0	0	0	0	0	0	0.00496278	0	0	0	0	0	0	0	0	0	0	0	0	0	0	0	0	0	0	0	0.00555556	0	0
0.000928591	FYN	Non-driver	0	0	0	0	0	0.00684932	0	0	0	0	0	0	0	0	0	0	0	0	0	0	0	0	0	0.00212766	0	0	0	0	0.0037037	0	0
0.000928591	G3BP1	Non-driver	0	0	0.000933707	0	0	0	0	0	0	0	0	0	0	0	0	0.00488599	0	0	0	0	0	0	0	0	0.00208333	0	0	0	0	0	0
0.000928591	GLRA3	Non-driver	0	0	0	0	0	0	0	0	0.00496278	0	0	0	0	0	0	0.00162866	0	0	0	0	0	0	0	0.0106383	0	0	0	0	0	0	0
0.000928591	GRIP1	Non-driver	0	0	0	0	0	0	0	0	0	0	0	0	0	0	0	0	0	0	0	0	0	0	0	0	0	0	0	0	0.00555556	0	0
0.000928591	HTR1A	Non-driver	0	0	0	0	0	0.00456621	0	0	0	0	0	0	0	0	0	0	0	0	0	0	0	0	0	0.00212766	0	0	0	0	0.0037037	0	0
0.000928591	IVNS1ABP	Non-driver	0	0	0	0	0	0	0	0	0	0	0	0	0	0	0	0	0	0	0	0	0	0	0	0	0.00416667	0	0	0	0.00740741	0	0
0.000928591	KCNB1	Non-driver	0	0	0	0	0	0.00228311	0	0	0	0	0	0	0	0	0	0	0	0	0	0	0	0	0	0.00638298	0.00208333	0	0	0	0	0	0
0.000928591	KCNH5	Non-driver	0	0	0	0	0	0	0	0	0	0	0	0	0	0	0	0	0	0	0	0	0	0	0	0.00851064	0	0	0	0	0.0037037	0	0
0.000928591	KCNK10	Non-driver	0	0	0	0	0	0	0	0	0	0	0	0	0	0	0	0	0.00380952	0	0	0	0	0	0	0	0.00208333	0	0	0	0	0	0
0.000928591	KCNQ1	Non-driver	0	0	0	0	0	0.00228311	0	0	0	0	0	0	0	0	0	0	0.00190476	0	0	0	0	0	0	0.00212766	0	0	0	0	0.00185185	0	0
0.000928591	KIAA1429	Non-driver	0	0	0	0	0	0.00456621	0	0	0	0.00352113	0	0	0	0	0	0	0.00190476	0	0	0	0	0	0	0	0.00208333	0	0	0	0	0	0
0.000928591	LAMB1	Non-driver	0	0	0	0	0	0.00228311	0	0	0	0	0	0	0	0	0	0.00488599	0	0	0	0	0	0	0	0.00425532	0	0	0	0	0	0	0
0.000928591	LINGO1	Non-driver	0	0	0	0	0	0	0	0	0	0	0	0	0	0	0	0	0	0	0	0	0	0	0	0	0	0	0	0	0	0	0
0.000928591	MATN4	Non-driver	0	0	0	0	0	0	0	0	0	0	0	0	0	0	0	0	0	0	0	0	0	0	0	0.00638298	0.00416667	0	0	0	0	0	0
0.000928591	MECP2	Non-driver	0	0	0	0	0	0	0	0	0	0	0.00257732	0	0	0	0	0	0	0	0	0	0	0	0	0	0.00208333	0	0	0	0	0	0
0.000928591	METAP1	Non-driver	0	0	0	0	0	0	0	0	0	0	0	0	0	0	0	0.00162866	0	0	0	0	0	0	0	0	0.00208333	0	0	0	0.0111111	0	0
0.000928591	MTR	Non-driver	0	0	0	0	0	0	0	0	0	0.00176056	0	0.00320513	0	0	0	0.00162866	0.00190476	0	0	0	0	0	0	0	0.00416667	0	0	0	0	0	0
0.000928591	MYO3A	Non-driver	0	0	0	0	0	0	0	0	0	0	0	0	0	0	0	0.00162866	0	0	0	0	0	0	0	0.00638298	0	0	0	0	0	0	0
0.000928591	NDUFA10	Non-driver	0	0	0	0	0	0	0	0	0	0	0	0	0	0	0	0	0.00190476	0	0	0	0	0	0	0	0	0	0	0	0.0111111	0	0
0.000928591	NHS	Non-driver	0	0	0	0	0	0	0	0	0	0	0	0	0	0	0	0	0.00190476	0	0	0	0.0018315	0	0	0.00425532	0	0	0	0	0	0	0
0.000928591	NKX6-1	Non-driver	0	0	0	0	0	0.00228311	0	0	0	0	0	0	0	0	0	0.00162866	0	0	0	0	0	0	0	0	0	0	0	0	0.0037037	0	0
0.000928591	NLGN4X	Non-driver	0	0	0	0	0	0	0	0.0052356	0	0.00176056	0	0	0	0	0.00255102	0.00325733	0	0	0	0	0	0	0	0	0.00208333	0	0	0	0	0	0
0.000928591	OLFM3	Non-driver	0	0	0	0	0	0	0	0	0	0.00176056	0	0	0	0	0	0	0	0	0	0	0	0	0	0	0.00208333	0	0	0	0.00740741	0	0
0.000928591	PCDH15	Non-driver	0	0	0	0	0	0	0	0	0	0	0	0	0	0	0	0.00651466	0	0	0	0	0	0	0	0.00425532	0	0	0	0	0	0	0
0.000928591	PCSK1	Non-driver	0	0	0	0	0	0	0	0	0	0	0	0	0	0	0	0	0	0	0	0	0	0	0	0.012766	0.00208333	0	0	0	0	0	0
0.000928591	PCSK2	Non-driver	0	0	0	0	0	0	0	0	0	0	0	0	0	0	0	0	0	0	0	0	0.0018315	0	0	0.00212766	0	0	0	0	0	0	0
0.000928591	PCSK5	Non-driver	0	0	0	0	0	0.00228311	0	0	0	0.00176056	0	0	0	0	0	0.00162866	0.00190476	0	0	0	0	0	0	0.00638298	0	0	0	0	0.00185185	0	0
0.000928591	PCYT1B	Non-driver	0	0	0	0	0	0.00456621	0	0.0052356	0	0	0	0	0	0	0	0.00162866	0	0	0	0	0	0	0	0.00425532	0	0	0	0	0.00185185	0	0
0.000928591	PDHA1	Non-driver	0	0	0	0	0	0	0	0	0	0	0	0	0	0	0	0	0	0	0	0	0	0	0	0.00212766	0	0	0	0	0	0	0
0.000928591	PIK3R5	Non-driver	0	0	0	0	0	0	0	0	0	0	0	0	0	0	0	0	0	0	0	0	0	0	0	0.00851064	0.00208333	0	0	0	0	0	0
0.000928591	PKD1	Non-driver	0	0	0	0	0	0	0	0	0	0	0	0	0	0	0	0.00162866	0.00190476	0	0	0	0	0	0	0	0.00416667	0	0	0	0	0	0
0.000928591	PLXNA4	Non-driver	0	0	0	0	0	0	0	0	0	0	0	0	0	0	0	0.00325733	0	0	0	0	0	0	0	0	0.00208333	0	0	0	0.0037037	0	0
0.000928591	POU4F2	Non-driver	0	0	0	0	0	0	0	0	0	0	0	0	0	0	0	0	0.00190476	0	0	0	0	0	0	0.00212766	0	0	0	0	0.00185185	0	0
0.000928591	PPAPDC1A	Non-driver	0	0	0	0	0	0	0	0	0	0.00176056	0	0	0	0	0	0.00325733	0	0	0	0	0	0	0	0	0	0	0	0	0	0	0
0.000928591	PRDM5	Non-driver	0	0	0	0	0	0	0	0	0	0	0	0	0	0	0	0	0.00190476	0	0	0	0	0	0	0.00212766	0.00208333	0	0	0	0.00740741	0	0
0.000928591	PRKCA	Non-driver	0	0	0	0	0	0	0	0	0	0	0	0	0	0	0	0	0.00190476	0	0	0	0	0	0	0	0.00416667	0	0	0	0.0037037	0	0
0.000928591	PRKD1	Non-driver	0	0	0	0	0	0	0	0	0	0	0	0	0	0	0	0.00814332	0.00190476	0	0	0	0	0	0	0	0.00208333	0	0	0	0	0	0
0.000928591	PTPRJ	Non-driver	0	0	0	0	0	0	0	0	0	0	0	0	0	0	0	0	0	0	0	0	0	0	0	0	0.00208333	0	0	0	0.00555556	0	0
0.000928591	RALGAPA2	Non-driver	0	0	0	0	0	0	0	0	0	0	0	0	0	0	0	0.00325733	0.00380952	0	0	0	0	0	0	0.00212766	0.00208333	0	0	0	0.0037037	0	0
0.000928591	RNF145	Non-driver	0	0	0	0	0	0	0	0	0	0	0	0	0	0	0	0	0	0	0	0	0	0	0	0.00212766	0.00208333	0	0	0	0	0	0
0.000928591	RPS6KA6	Non-driver	0	0	0	0	0	0	0	0	0	0	0	0	0	0	0	0	0.00190476	0	0	0	0	0	0	0	0	0	0	0	0	0	0
0.000928591	RRM1	Non-driver	0	0	0	0	0	0	0	0	0	0	0	0	0	0	0	0	0	0	0	0	0	0	0	0.00425532	0	0	0	0	0	0	0
0.000928591	SETD7	Non-driver	0	0	0	0	0	0	0	0	0	0	0	0	0	0	0	0	0	0	0	0	0	0	0	0	0	0	0	0	0.00925926	0	0
0.000928591	SETX	Non-driver	0	0.00472813	0	0	0	0	0	0	0	0	0	0	0	0	0	0.00162866	0.00190476	0	0	0	0	0	0	0	0	0	0	0	0.00555556	0	0
0.000928591	SHOX2	Non-driver	0	0	0	0	0	0	0	0	0	0.00176056	0	0	0	0	0.00510204	0.00325733	0	0	0	0	0	0	0	0.00212766	0	0	0	0	0.0037037	0	0
0.000928591	SIAE	Non-driver	0	0	0	0	0	0	0	0	0	0	0	0	0	0	0	0	0	0	0	0	0	0	0	0	0	0	0	0	0.0111111	0	0
0.000928591	SLC12A4	Non-driver	0	0	0	0	0	0	0	0	0	0	0	0	0	0	0	0	0.00190476	0	0	0	0	0	0	0	0	0	0	0	0	0	0
0.000928591	STIM2	Non-driver	0	0	0	0	0	0	0	0	0	0	0	0	0	0	0	0	0.00190476	0	0	0	0	0	0	0.00212766	0	0	0	0	0.00925926	0	0
0.000928591	TBX18	Non-driver	0	0	0	0	0	0	0	0	0	0	0	0	0	0	0	0	0	0	0	0	0	0	0	0.00212766	0	0	0	0	0.00740741	0	0
0.000928591	TLK1	Non-driver	0	0	0	0	0	0.00228311	0	0	0	0.00176056	0	0	0	0	0	0	0	0	0	0	0	0	0	0	0	0	0	0	0.00555556	0	0
0.000928591	TLR7	Non-driver	0	0.00236407	0	0	0	0	0	0	0	0	0	0	0	0	0	0	0	0	0	0	0.003663	0	0	0.00425532	0	0	0	0	0.0037037	0	0
0.000928591	TNIK	Non-driver	0	0.00236407	0	0	0	0.00456621	0	0	0	0	0	0	0	0	0	0	0	0	0	0	0	0	0	0.00212766	0.00208333	0	0	0	0	0	0
0.000928591	TUBB2B	Non-driver	0	0	0	0	0	0	0	0	0	0	0	0	0	0	0	0	0	0	0	0	0	0	0	0.00212766	0.00208333	0	0	0	0.0037037	0	0
0.000928591	USH2A	Non-driver	0	0	0	0	0	0.00228311	0	0	0	0	0	0.00320513	0	0	0	0	0	0	0	0	0	0	0	0	0.00208333	0	0	0	0	0	0
0.000928591	VAC14	Non-driver	0	0	0	0	0	0.00228311	0	0	0	0	0	0	0	0	0	0	0	0	0	0	0	0	0	0	0	0	0	0	0.00925926	0	0
0.000835732	ABCC10	Non-driver	0	0	0	0	0	0	0	0	0	0	0	0	0	0	0	0	0	0	0	0	0	0	0	0.00212766	0.00208333	0	0	0	0.0037037	0	0
0.000835732	ABCE1	Non-driver	0	0	0	0	0	0.00228311	0	0	0	0	0	0	0	0	0	0	0	0	0	0	0.0018315	0	0	0.00425532	0.00208333	0	0	0	0	0	0
0.000835732	ACLY	Non-driver	0	0	0	0	0	0.00684932	0	0	0	0	0	0	0	0	0.00255102	0	0.00190476	0	0	0	0	0	0	0	0	0	0	0	0	0	0
0.000835732	ACSS3	Non-driver	0	0	0	0	0	0	0	0	0	0	0	0	0	0	0	0	0	0	0	0	0	0	0	0.00425532	0	0	0	0	0	0	0
0.000835732	ACTL6B	Non-driver	0	0	0	0	0	0	0	0	0	0	0	0	0	0	0	0	0	0	0	0	0.0018315	0	0	0.0106383	0	0	0	0	0	0	0
0.000835732	ADAMTS18	Non-driver	0	0	0	0	0	0	0	0	0	0	0	0	0	0	0	0	0	0	0	0	0	0	0	0.00638298	0.00833333	0	0	0	0	0	0
0.000835732	ADAMTS2	Non-driver	0	0	0	0	0	0	0	0	0	0	0	0	0	0	0	0.00325733	0	0	0	0	0	0	0	0.00638298	0	0	0	0	0	0	0
0.000835732	ADCY6	Non-driver	0	0.00472813	0	0	0	0	0	0	0	0	0	0.00320513	0	0	0	0.00162866	0	0	0	0	0	0	0	0	0	0	0	0	0.0037037	0	0
0.000835732	ADCY9	Non-driver	0	0	0	0	0	0	0	0.0104712	0	0	0	0	0	0	0	0	0.00190476	0	0	0	0	0	0	0	0	0	0	0	0.0037037	0	0
0.000835732	ADCYAP1R1	Non-driver	0	0	0	0	0	0	0	0	0	0.00176056	0	0	0	0	0	0	0	0	0	0	0	0	0	0.00638298	0	0	0	0	0.0037037	0	0
0.000835732	ANKH	Non-driver	0	0	0	0	0	0	0	0	0	0	0	0	0	0	0	0.00162866	0	0	0	0	0	0	0	0.00425532	0	0	0	0	0.00185185	0	0
0.000835732	APRT	Non-driver	0	0	0	0	0	0	0	0	0	0.00176056	0	0	0	0	0	0.00325733	0	0	0	0	0	0	0	0.00425532	0	0	0	0	0	0	0
0.000835732	ARG2	Non-driver	0	0	0	0	0	0	0	0	0	0	0	0	0	0	0	0	0	0	0	0	0	0	0	0	0	0	0	0	0.00740741	0	0
0.000835732	ASL	Non-driver	0	0	0.000933707	0	0	0	0	0	0	0	0	0	0	0	0	0	0	0	0	0	0	0	0	0.00212766	0.00208333	0	0	0	0.0037037	0	0
0.000835732	ATP5B	Non-driver	0	0	0	0	0	0	0	0	0	0	0	0	0	0	0	0	0	0	0	0	0	0	0	0	0.00625	0	0	0	0.00185185	0	0
0.000835732	BDNF	Non-driver	0	0	0	0	0	0	0	0	0	0	0	0	0	0	0	0	0	0	0	0	0	0	0	0	0	0	0	0	0.00555556	0	0
0.000835732	BRS3	Non-driver	0	0	0	0	0	0	0	0	0.00496278	0	0	0	0	0	0	0	0	0	0	0	0	0	0	0	0	0	0	0	0.00740741	0	0
0.000835732	CACNA1H	Non-driver	0	0	0	0	0	0	0	0	0	0.00176056	0	0	0	0	0.00255102	0	0	0	0	0	0	0	0	0	0.00208333	0	0	0	0	0	0
0.000835732	CACNB2	Non-driver	0	0	0	0	0	0	0	0	0	0	0	0	0	0	0	0.00162866	0	0	0	0	0	0	0	0	0	0	0	0	0.0037037	0	0
0.000835732	CAMK1D	Non-driver	0	0	0	0	0	0.00456621	0	0	0	0	0	0	0	0	0	0	0	0	0	0	0	0	0	0.00638298	0	0	0	0	0	0	0
0.000835732	CAPN15	Non-driver	0	0	0	0	0	0	0	0	0	0	0	0	0	0	0.00510204	0	0	0	0	0	0	0	0	0.00425532	0	0	0	0	0	0	0
0.000835732	CCT2	Non-driver	0	0	0	0	0	0	0	0	0	0.00176056	0	0	0	0	0	0.00162866	0	0	0	0	0	0	0	0	0.00208333	0	0	0	0	0	0
0.000835732	CDH12	Non-driver	0	0	0	0	0	0	0	0	0	0	0	0	0	0	0	0	0	0	0	0	0	0	0	0.00425532	0.00208333	0	0	0	0.0037037	0	0
0.000835732	CDH6	Non-driver	0	0	0	0	0	0	0	0	0	0	0	0	0	0	0	0.00162866	0	0	0	0	0	0	0	0.00425532	0	0	0	0	0	0	0
0.000835732	CNOT1	Non-driver	0	0	0	0	0	0	0	0	0	0	0	0	0	0	0	0	0	0	0	0	0	0	0	0	0	0	0.00188679	0	0.00185185	0	0
0.000835732	DDR1	Non-driver	0	0	0	0	0	0	0	0	0	0	0	0	0	0	0	0	0	0	0	0	0	0	0	0.00425532	0.00208333	0	0	0	0.0037037	0	0
0.000835732	DIEXF	Non-driver	0	0	0	0	0	0	0	0	0	0	0	0	0	0	0	0.00162866	0	0	0	0	0	0	0	0	0	0	0	0	0.0037037	0	0
0.000835732	DNMT3B	Non-driver	0	0	0	0	0	0	0	0	0	0	0	0	0	0	0	0	0	0	0	0	0	0	0	0	0	0	0	0	0.0037037	0	0
0.000835732	DSP	Non-driver	0	0	0.00186741	0	0	0	0	0	0	0	0	0	0	0	0	0	0	0	0	0	0	0	0	0.00212766	0.00208333	0	0	0	0.0037037	0	0
0.000835732	ECEL1	Non-driver	0	0	0	0	0	0	0	0	0.00496278	0	0	0	0	0	0	0	0.00190476	0	0	0	0	0	0	0.00212766	0	0	0	0	0	0	0
0.000835732	EHMT1	Non-driver	0	0	0	0	0	0	0	0	0	0	0	0	0	0	0	0.00162866	0	0	0	0	0	0	0	0	0	0	0	0	0.00740741	0	0
0.000835732	EPHA6	Non-driver	0	0	0	0	0	0	0	0	0	0.00352113	0	0	0	0	0.00510204	0	0	0	0	0	0	0	0	0.00425532	0.00208333	0	0	0	0	0	0
0.000835732	ERCC6L	Non-driver	0	0	0	0	0	0.00228311	0	0	0	0	0	0	0	0	0	0	0	0	0	0	0	0	0	0	0	0	0	0	0.00555556	0	0
0.000835732	FKRP	Non-driver	0	0	0	0	0	0.00228311	0	0	0	0.00176056	0	0	0	0	0	0	0	0	0	0	0	0	0	0.00425532	0	0	0.00188679	0	0	0	0
0.000835732	FZD6	Non-driver	0	0	0	0	0	0.00456621	0	0	0	0	0	0	0	0	0	0	0	0	0	0	0	0	0	0.00212766	0	0	0	0	0.00740741	0	0
0.000835732	GABRB2	Non-driver	0	0	0	0	0	0	0	0	0	0	0	0	0	0	0	0	0	0	0	0	0	0	0	0.00638298	0	0	0	0	0.00925926	0	0
0.000835732	GALNT7	Non-driver	0	0	0	0	0	0	0	0	0	0	0	0	0	0	0	0	0	0	0	0	0	0	0	0	0	0	0	0	0.012963	0	0
0.000835732	GANAB	Non-driver	0	0	0	0	0	0	0	0	0	0	0	0	0	0	0	0	0	0	0	0	0	0	0	0.00212766	0	0	0	0	0	0	0
0.000835732	GANC	Non-driver	0	0	0	0	0	0	0	0	0	0	0	0	0	0	0	0	0	0	0	0	0	0	0	0	0.00208333	0	0	0	0.0037037	0	0
0.000835732	GATA6	Non-driver	0	0	0	0	0	0	0	0	0	0	0	0	0	0	0	0.00325733	0	0	0	0	0	0	0	0	0	0	0	0	0.0037037	0	0
0.000835732	GLRA1	Non-driver	0	0	0	0	0	0	0	0	0	0	0	0	0	0	0	0.00162866	0.00190476	0	0	0	0	0	0	0	0	0	0	0	0	0	0
0.000835732	GPR34	Non-driver	0	0	0	0	0	0	0	0	0	0	0	0.00320513	0	0	0	0	0	0	0	0	0	0	0	0	0	0	0	0	0.0111111	0	0
0.000835732	HCCS	Non-driver	0	0	0	0	0	0	0	0	0	0	0	0	0	0	0	0	0	0	0	0	0	0	0	0.00425532	0.00208333	0	0	0	0	0	0
0.000835732	HMCN1	Non-driver	0	0.00472813	0	0	0	0.00228311	0	0	0	0	0	0	0	0	0	0	0	0	0	0	0	0	0	0	0.00208333	0	0	0	0.00555556	0	0
0.000835732	HPRT1	Non-driver	0	0	0	0	0	0	0	0	0	0	0	0	0	0	0	0	0	0	0	0	0	0	0	0.00425532	0	0	0	0	0.0037037	0	0
0.000835732	KARS	Non-driver	0	0	0	0	0	0	0	0	0	0	0	0	0	0	0	0.00162866	0	0	0	0	0	0	0	0	0	0	0	0	0.00740741	0	0
0.000835732	KCNC4	Non-driver	0	0.0070922	0	0	0	0	0	0	0	0	0	0	0	0	0	0	0	0	0	0	0	0	0	0.00212766	0.00208333	0	0	0	0	0	0
0.000835732	KCND3	Non-driver	0	0	0	0	0	0	0	0	0	0	0	0	0	0	0	0	0	0	0	0	0	0	0	0	0	0	0	0	0.0037037	0	0
0.000835732	KIAA1468	Non-driver	0	0	0	0	0	0	0	0	0	0	0	0.00320513	0	0	0	0	0	0	0	0	0	0	0	0	0	0	0	0	0.00555556	0	0
0.000835732	KIF18A	Non-driver	0	0	0	0	0	0.00456621	0	0	0	0	0	0	0	0	0	0	0.00190476	0	0	0	0	0	0	0	0	0	0	0	0.00925926	0	0
0.000835732	KIF3A	Non-driver	0	0	0	0	0	0	0	0	0	0.00176056	0	0	0	0	0	0	0	0	0	0	0	0	0	0	0	0	0	0	0.00740741	0	0
0.000835732	KLC2	Non-driver	0	0	0	0	0	0	0	0	0	0	0	0	0	0	0	0	0	0	0	0	0	0	0	0	0.00208333	0	0	0	0.00740741	0	0
0.000835732	LHFPL1	Non-driver	0	0	0	0	0	0	0	0	0.00496278	0	0	0	0	0.00380228	0	0	0	0	0	0	0	0	0	0	0.00416667	0	0	0	0	0	0
0.000835732	LINGO2	Non-driver	0	0	0	0	0	0	0	0	0	0.00352113	0	0	0	0	0.00255102	0	0	0	0	0	0	0	0	0.00212766	0	0	0	0	0	0	0
0.000835732	LPCAT4	Non-driver	0	0	0	0	0	0	0	0	0	0	0	0	0	0	0	0	0	0	0	0	0	0	0	0.00212766	0	0	0	0	0.00925926	0	0
0.000835732	LPHN1	Non-driver	0	0	0	0	0	0	0	0	0	0	0	0	0	0	0	0	0	0	0	0	0	0	0	0	0.00208333	0	0	0	0	0	0
0.000835732	LPIN1	Non-driver	0	0.00472813	0	0	0	0	0	0	0	0	0	0.00320513	0	0	0	0	0	0	0	0	0	0	0	0.00425532	0	0	0	0	0	0	0
0.000835732	LPIN2	Non-driver	0	0	0	0	0	0	0	0	0	0	0	0	0	0	0.00510204	0	0	0	0	0	0	0	0	0	0	0	0.00188679	0	0.00185185	0	0
0.000835732	LPL	Non-driver	0	0	0.000933707	0	0	0	0	0	0	0	0	0.00320513	0	0	0	0	0	0	0	0	0	0	0	0	0.00208333	0	0	0	0.0037037	0	0
0.000835732	LRFN5	Non-driver	0	0	0	0	0	0	0	0	0	0	0	0	0	0	0	0	0	0	0	0	0	0	0	0.00638298	0	0	0	0	0	0	0
0.000835732	LTBP1	Non-driver	0	0	0	0	0	0.00228311	0	0	0	0.00176056	0	0.00320513	0	0	0	0	0	0	0	0	0	0	0	0.00425532	0.00208333	0	0	0	0	0	0
0.000835732	MAN1A1	Non-driver	0	0	0	0	0	0	0	0	0	0	0	0	0	0	0	0	0.00190476	0	0	0	0.0018315	0	0	0.00212766	0	0	0	0	0.0037037	0	0
0.000835732	MAPK10	Non-driver	0	0	0	0	0	0.00228311	0	0	0	0	0	0	0	0	0	0	0	0	0	0	0	0	0	0	0.00208333	0	0	0	0.0037037	0	0
0.000835732	MAPK8IP3	Non-driver	0	0	0	0	0	0.00228311	0	0	0	0	0	0	0	0	0	0	0	0	0	0	0	0	0	0	0	0	0	0	0.0037037	0	0
0.000835732	MFN1	Non-driver	0	0	0	0	0	0	0	0	0	0.00176056	0	0	0	0	0	0	0.00190476	0	0	0	0	0	0	0.00425532	0.00208333	0	0	0	0	0	0
0.000835732	MID1	Non-driver	0	0	0	0	0	0.00228311	0	0	0	0	0	0	0	0	0	0	0	0	0	0	0	0	0	0	0	0	0	0	0.00555556	0	0
0.000835732	MTMR4	Non-driver	0	0	0.000933707	0	0	0	0	0	0	0	0	0	0	0	0.00255102	0.00162866	0.00190476	0	0	0	0	0	0	0	0.00208333	0	0	0	0	0	0
0.000835732	MYO5C	Non-driver	0	0	0	0	0	0	0	0	0	0	0	0	0	0	0	0	0	0	0	0	0	0	0	0	0.00416667	0	0	0	0.00185185	0	0
0.000835732	MYO7A	Non-driver	0	0	0	0	0	0.00228311	0	0	0	0	0	0	0	0	0.00510204	0	0	0	0	0	0	0	0	0.00212766	0	0	0	0	0.00185185	0	0
0.000835732	NAV2	Non-driver	0	0	0	0	0	0.00228311	0	0	0	0	0	0	0	0	0	0.00162866	0	0	0	0	0	0	0	0	0.00208333	0	0	0	0	0	0
0.000835732	NDST4	Non-driver	0	0	0	0	0	0	0	0	0	0	0	0	0	0	0	0.00162866	0	0	0	0	0.0018315	0	0	0.0106383	0	0	0	0	0.0037037	0	0
0.000835732	NDUFS1	Non-driver	0	0	0	0	0	0	0	0	0	0.00176056	0	0	0	0	0	0.00162866	0.00190476	0	0	0	0	0	0	0	0.00208333	0	0	0	0.00740741	0	0
0.000835732	NDUFV1	Non-driver	0	0	0	0	0	0	0	0	0	0	0	0	0	0	0	0	0.00380952	0	0	0	0	0	0	0	0	0	0	0	0	0	0
0.000835732	NEDD4L	Non-driver	0	0	0	0	0	0.00456621	0	0	0	0	0	0	0	0	0	0	0	0	0	0	0	0	0	0	0	0	0	0	0	0	0
0.000835732	NEFM	Non-driver	0	0	0	0	0	0	0	0	0	0	0	0	0	0	0	0.00325733	0	0	0	0	0	0	0	0.00212766	0	0	0	0	0	0	0
0.000835732	NFASC	Non-driver	0	0	0	0	0	0	0	0	0	0	0	0	0	0	0	0	0	0	0	0	0	0	0	0.0106383	0	0	0	0	0	0	0
0.000835732	OPN1LW	Non-driver	0	0	0	0	0	0	0	0	0	0	0	0	0	0	0	0	0.00190476	0	0	0	0	0	0	0	0	0	0	0	0	0	0
0.000835732	PC	Non-driver	0	0.00236407	0	0	0	0.00228311	0	0	0	0	0	0	0	0	0	0	0	0	0	0	0	0	0	0	0.00416667	0	0	0	0	0	0
0.000835732	PFKM	Non-driver	0	0.00236407	0	0	0	0	0	0	0	0.00176056	0	0	0	0	0	0	0	0	0	0	0.0018315	0	0	0	0	0	0	0	0	0	0
0.000835732	PI4K2A	Non-driver	0	0	0	0	0	0	0	0	0	0	0	0	0	0	0	0	0	0	0	0	0	0	0	0	0	0	0	0	0.00925926	0	0
0.000835732	PKP4	Non-driver	0	0	0	0	0	0	0	0.0052356	0	0.00176056	0	0	0	0	0	0	0	0	0	0	0	0	0	0.00425532	0	0	0	0	0	0	0
0.000835732	PLEKHM1	Non-driver	0	0	0	0	0	0	0	0	0	0	0	0	0	0	0	0	0	0	0	0	0	0	0	0.00425532	0.00208333	0	0	0	0	0	0
0.000835732	PLXDC2	Non-driver	0	0	0	0	0	0	0	0	0	0	0	0	0	0	0	0	0	0	0	0	0	0	0	0.00851064	0	0	0	0	0.00555556	0	0
0.000835732	PMM2	Non-driver	0	0	0	0	0	0	0	0	0	0	0	0	0	0	0	0	0	0	0	0	0	0	0	0	0.00416667	0	0	0	0.00555556	0	0
0.000835732	POMGNT1	Non-driver	0	0.00472813	0	0	0	0.00228311	0	0	0	0	0	0	0	0	0	0	0	0	0	0	0	0	0	0.00212766	0.00208333	0	0	0	0.0037037	0	0
0.000835732	POSTN	Non-driver	0	0	0	0	0	0	0	0	0	0	0	0	0	0	0	0	0.00190476	0	0	0	0	0	0	0	0	0	0	0	0.00555556	0	0
0.000835732	PREX1	Non-driver	0	0	0	0	0	0	0	0	0	0	0.00257732	0	0	0	0.00255102	0	0	0	0	0	0	0	0	0	0	0	0	0	0	0	0
0.000835732	PRKAA2	Non-driver	0	0	0	0	0	0	0	0	0	0	0	0	0	0	0	0	0	0	0	0	0	0	0	0.0106383	0	0	0	0	0.0037037	0	0
0.000835732	PRPF31	Non-driver	0	0	0	0	0	0.00228311	0	0	0	0	0	0	0	0	0	0	0	0	0	0	0	0	0	0	0	0	0	0	0	0	0
0.000835732	PSMC4	Non-driver	0	0	0	0	0	0	0	0	0	0	0	0	0	0	0	0	0	0	0	0	0	0	0	0	0	0	0	0	0.00555556	0	0
0.000835732	RAB6B	Non-driver	0	0	0	0	0	0.00228311	0	0	0	0	0	0	0	0	0	0	0	0	0	0	0	0	0	0	0	0	0	0	0.0111111	0	0
0.000835732	RLIM	Non-driver	0	0	0	0	0	0	0	0	0	0	0	0	0	0	0	0.00162866	0	0	0	0	0	0	0	0	0	0	0	0	0.0037037	0	0
0.000835732	RORB	Non-driver	0	0	0	0	0	0	0	0	0	0	0	0	0	0	0	0	0	0	0	0	0	0	0	0.00638298	0.00208333	0	0	0	0.0037037	0	0
0.000835732	RS1	Non-driver	0	0	0	0	0	0.00456621	0	0	0	0.00176056	0	0	0	0	0	0	0	0	0	0	0	0	0	0	0	0	0	0	0.00555556	0	0
0.000835732	SDK2	Non-driver	0	0	0	0	0	0	0	0	0	0	0	0	0	0	0	0	0	0	0	0	0	0	0	0.00851064	0	0	0	0	0.00185185	0	0
0.000835732	SEC23B	Non-driver	0	0	0	0	0	0	0	0	0	0	0	0	0	0	0.00255102	0	0	0	0	0	0	0	0	0	0	0	0	0	0.0037037	0	0
0.000835732	SETMAR	Non-driver	0	0	0	0	0	0	0	0	0	0	0	0	0	0	0	0	0	0	0	0	0	0	0	0	0	0	0	0	0.00555556	0	0
0.000835732	SGSH	Non-driver	0	0	0	0	0	0	0	0	0	0	0	0	0	0	0	0	0	0	0	0	0	0	0	0	0	0	0	0	0	0	0
0.000835732	SLC12A6	Non-driver	0	0	0.00186741	0	0	0	0	0	0	0	0	0	0	0	0	0	0	0	0.010929	0	0	0	0	0	0	0	0	0	0	0	0
0.000835732	SLC25A13	Non-driver	0	0	0	0	0	0	0	0	0	0.00176056	0	0	0	0	0	0.00162866	0	0	0	0	0	0	0	0	0	0	0	0	0.0037037	0	0
0.000835732	SLC4A11	Non-driver	0	0	0	0	0	0	0	0	0	0	0	0	0	0	0	0	0	0	0	0	0	0	0	0	0	0	0	0	0	0	0
0.000835732	SLC4A7	Non-driver	0	0	0	0	0	0.00228311	0	0	0	0	0	0	0	0	0	0.00162866	0	0	0	0	0	0	0	0.00425532	0	0	0	0	0.00185185	0	0
0.000835732	SLC5A7	Non-driver	0	0	0	0	0	0	0	0	0	0	0	0	0	0	0	0.00325733	0	0	0	0	0	0	0	0.0106383	0	0	0	0	0	0	0
0.000835732	SLC7A2	Non-driver	0	0	0	0	0	0.00456621	0	0	0	0	0	0	0	0	0	0	0	0	0	0	0	0	0	0.00638298	0	0	0	0	0	0	0
0.000835732	SOX3	Non-driver	0	0	0	0	0	0	0	0	0	0	0	0	0	0	0	0	0	0	0	0	0	0	0	0	0.00416667	0	0	0	0.00740741	0	0
0.000835732	STRADA	Non-driver	0	0	0	0	0	0.00228311	0	0	0	0	0	0	0	0	0.00510204	0	0	0	0	0	0	0	0	0	0.00208333	0	0	0	0.0037037	0	0
0.000835732	STT3A	Non-driver	0	0	0	0	0	0	0	0.0052356	0	0	0	0	0	0	0	0	0	0	0	0	0	0	0	0.00425532	0.00416667	0	0	0	0.0037037	0	0
0.000835732	SYNJ2	Non-driver	0	0	0	0	0	0	0	0	0	0	0	0	0	0	0	0.00162866	0.00190476	0	0	0	0	0	0	0.00851064	0.00208333	0	0	0	0	0	0
0.000835732	TBC1D8B	Non-driver	0	0	0	0	0	0	0	0	0	0	0	0	0	0	0	0	0	0	0	0	0	0	0	0	0	0	0	0	0.0111111	0	0
0.000835732	THOC2	Non-driver	0	0	0	0	0	0	0	0	0	0	0	0	0	0	0	0	0	0	0	0	0	0	0	0.00212766	0	0	0	0	0.00185185	0	0
0.000835732	TIE1	Non-driver	0	0	0	0	0	0	0	0	0	0	0	0	0	0	0	0	0	0	0	0	0	0	0	0.00425532	0	0	0	0	0.00555556	0	0
0.000835732	TLN2	Non-driver	0	0.00236407	0	0	0	0.00228311	0	0	0	0	0	0	0	0	0	0	0.00190476	0	0	0	0	0	0	0.00425532	0	0	0	0	0	0	0
0.000835732	TNKS2	Non-driver	0	0	0	0	0	0	0	0	0	0	0	0.00320513	0	0	0	0	0.00190476	0	0	0	0	0	0	0.00425532	0.00208333	0	0	0	0.0037037	0	0
0.000835732	TNS1	Non-driver	0	0	0	0	0	0	0	0	0	0.00176056	0	0	0	0	0	0	0.00190476	0	0	0	0	0	0	0	0.00208333	0	0	0	0	0	0
0.000835732	TRIO	Non-driver	0	0	0	0	0	0.00456621	0	0	0	0.00176056	0	0	0	0	0	0	0.00190476	0	0	0	0	0	0	0	0	0	0	0	0	0	0
0.000835732	TUBB6	Non-driver	0	0	0	0	0	0.00228311	0	0	0	0	0	0	0	0	0	0	0	0	0	0	0	0	0	0	0.00208333	0	0	0	0.00185185	0	0
0.000835732	VAV3	Non-driver	0	0	0	0	0	0.00456621	0	0	0	0	0	0	0	0	0	0	0	0	0	0	0	0	0	0.00638298	0	0	0	0	0.00555556	0	0
0.000835732	VPS13B	Non-driver	0	0	0	0	0	0.00456621	0	0	0	0	0	0	0	0	0	0	0.00190476	0	0	0	0	0	0	0	0	0	0	0	0.00740741	0	0
0.000835732	WASL	Non-driver	0	0	0	0	0	0.00456621	0	0	0	0	0	0	0	0	0	0	0	0	0	0	0	0	0	0	0	0	0	0	0	0	0
0.000835732	WDR59	Non-driver	0	0	0	0	0	0.00228311	0	0	0	0	0	0.00320513	0	0	0	0	0	0	0	0	0	0	0	0.00425532	0	0	0	0	0	0	0
0.000835732	WNT5A	Non-driver	0	0	0	0	0	0	0	0	0	0	0	0	0	0	0	0	0	0	0	0	0.0018315	0	0	0.00425532	0	0	0	0	0.0037037	0	0
0.000835732	ZAP70	Non-driver	0	0	0	0	0	0.00456621	0	0	0	0	0	0	0	0	0	0	0	0	0	0	0	0	0	0	0	0	0	0	0	0	0
0.000835732	ZHX1	Non-driver	0	0	0	0	0	0	0	0	0	0	0	0	0	0	0	0	0.00190476	0	0	0	0	0	0	0	0	0	0	0	0.0037037	0	0
0.000835732	ZHX2	Non-driver	0	0	0	0	0	0.00456621	0	0	0	0	0	0	0	0	0	0	0	0	0	0	0	0	0	0	0	0	0	0	0.00740741	0	0
0.000835732	ZMPSTE24	Non-driver	0	0	0	0	0	0	0	0	0	0	0	0	0	0	0	0.00325733	0	0	0	0	0	0	0	0	0.00416667	0	0	0	0	0	0
0.000742873	ACACA	Non-driver	0	0	0	0	0	0.00228311	0	0	0	0	0	0	0	0	0	0	0.00190476	0	0	0	0	0	0	0.00212766	0	0	0	0	0.00185185	0	0
0.000742873	ACTR3B	Non-driver	0	0	0	0	0	0	0	0	0	0	0	0	0	0	0	0	0	0	0	0	0	0	0	0.00425532	0	0	0	0	0.0037037	0	0
0.000742873	ADCY7	Non-driver	0	0	0	0	0	0	0	0	0	0	0	0	0	0	0	0	0.00190476	0	0	0	0	0	0	0.00212766	0	0	0	0	0.0037037	0	0
0.000742873	ALAD	Non-driver	0	0	0	0	0	0	0	0	0	0	0	0	0	0	0.00510204	0	0	0	0	0	0	0	0	0.00212766	0.00208333	0	0	0	0	0	0
0.000742873	AMOT	Non-driver	0	0	0	0	0	0	0	0	0	0.00176056	0	0	0	0	0	0	0	0	0	0	0	0	0	0	0.00416667	0	0	0	0.00740741	0	0
0.000742873	ARF1	Non-driver	0	0	0	0	0	0	0	0	0	0	0	0	0	0	0	0	0	0	0	0	0	0	0	0	0	0	0	0	0.00740741	0	0
0.000742873	ARHGAP6	Non-driver	0	0	0	0	0	0	0	0	0	0	0	0.00320513	0	0	0	0.00162866	0	0	0	0	0	0	0.00826446	0.00425532	0.00208333	0	0	0	0.00185185	0	0
0.000742873	ARHGEF6	Non-driver	0	0	0	0	0	0	0	0	0	0	0	0	0	0	0	0.00162866	0	0	0	0	0	0	0	0	0	0	0	0	0.00185185	0	0
0.000742873	ATAD2	Non-driver	0	0	0	0	0	0	0	0.0104712	0	0.00176056	0	0	0	0	0	0.00162866	0	0	0	0	0	0	0	0	0	0	0	0	0.00740741	0	0
0.000742873	ATP13A2	Non-driver	0	0	0	0.00684932	0	0	0	0	0	0	0	0	0	0	0	0	0.00190476	0	0	0	0	0	0	0	0	0	0	0	0.0037037	0	0
0.000742873	ATP13A3	Non-driver	0	0	0	0	0	0	0	0	0	0.00176056	0	0.00320513	0	0	0	0	0	0	0	0	0	0	0	0.00425532	0.00208333	0	0	0	0	0	0
0.000742873	BATF	Non-driver	0	0	0	0	0	0.00456621	0	0	0	0	0	0	0	0	0	0	0	0	0	0	0	0	0	0.00212766	0	0	0	0	0	0	0
0.000742873	BAZ1A	Non-driver	0	0	0	0	0	0	0	0	0	0	0	0	0	0	0	0.00162866	0.00190476	0	0	0	0	0	0	0.00851064	0	0	0	0	0	0	0
0.000742873	BBS2	Non-driver	0	0	0	0	0	0	0	0	0	0	0	0	0	0	0	0	0	0	0	0	0	0	0	0.00425532	0	0	0	0	0.00740741	0	0
0.000742873	BCKDHA	Non-driver	0	0	0	0	0	0.00228311	0	0	0	0	0	0.00320513	0	0	0	0	0	0	0	0	0	0	0	0	0	0	0	0	0.0037037	0	0
0.000742873	BMP2	Non-driver	0	0	0	0	0	0.00456621	0	0	0	0	0	0	0	0	0	0	0	0	0	0	0	0	0	0.00425532	0	0	0	0	0.0037037	0	0
0.000742873	BMPER	Non-driver	0	0	0	0	0	0	0	0	0	0	0	0	0	0	0	0	0	0	0	0	0	0	0	0.0148936	0	0	0	0	0	0	0
0.000742873	CAPN3	Non-driver	0	0	0	0	0	0	0	0	0	0	0	0	0	0.00380228	0	0	0	0	0	0	0	0	0	0	0	0	0	0	0.0037037	0	0
0.000742873	CBLN1	Non-driver	0	0	0	0	0	0	0	0	0	0	0	0	0	0	0	0	0	0	0	0	0	0	0	0	0	0	0	0	0.0037037	0	0
0.000742873	CDAN1	Non-driver	0	0	0	0	0	0.00228311	0	0	0	0	0	0	0	0	0	0.00162866	0	0	0	0	0	0	0	0	0.00416667	0	0	0	0.00740741	0	0
0.000742873	CECR1	Non-driver	0	0	0	0	0	0	0	0	0	0	0	0	0	0	0	0	0.00380952	0	0	0	0	0	0	0	0.00208333	0	0	0	0.0037037	0	0
0.000742873	CLCN2	Non-driver	0	0	0	0	0	0	0	0	0	0	0	0	0	0	0	0	0.00190476	0	0	0	0	0	0	0	0.00208333	0	0	0	0	0	0
0.000742873	CLCN6	Non-driver	0	0	0	0	0	0	0	0	0	0	0	0	0	0	0	0	0	0	0	0	0	0	0	0	0	0	0	0	0	0	0
0.000742873	CNNM2	Non-driver	0	0	0	0	0	0	0	0	0	0	0	0	0	0	0	0	0	0	0	0	0	0	0	0.00425532	0	0	0	0	0	0	0
0.000742873	COCH	Non-driver	0	0	0	0	0	0	0	0	0	0.00176056	0	0	0	0	0	0	0	0	0	0	0	0	0	0.00425532	0	0	0	0	0.0037037	0	0
0.000742873	COL13A1	Non-driver	0	0	0	0	0	0	0	0	0	0.00176056	0	0	0	0	0	0	0.00380952	0	0	0	0	0	0	0.0106383	0	0	0	0	0	0	0
0.000742873	COL27A1	Non-driver	0	0	0	0	0	0	0	0	0	0.00176056	0	0	0	0	0	0	0.00190476	0	0	0	0	0	0	0	0	0	0	0	0	0	0
0.000742873	CRB2	Non-driver	0	0	0	0	0	0	0	0	0	0	0	0.00320513	0	0	0	0	0	0	0	0	0	0	0	0.00212766	0.00208333	0	0	0	0	0	0
0.000742873	CTNNA3	Non-driver	0	0	0	0	0	0	0	0	0	0	0	0	0	0	0	0	0.00190476	0	0	0	0	0	0	0.00851064	0	0	0	0	0	0	0
0.000742873	DDB1	Non-driver	0	0	0	0	0	0	0	0	0	0	0	0	0	0	0	0	0	0	0	0	0	0	0	0.00425532	0	0	0	0	0.00185185	0	0
0.000742873	DSCAM	Non-driver	0	0	0	0	0	0.00228311	0	0	0	0	0	0	0	0	0	0	0	0	0	0	0	0	0	0.00851064	0.00208333	0	0	0	0	0	0
0.000742873	DSTYK	Non-driver	0	0	0	0	0	0.00228311	0	0	0	0.00176056	0	0	0	0	0	0	0	0	0	0	0	0	0	0.00851064	0.00208333	0	0	0	0	0	0
0.000742873	DTNA	Non-driver	0	0	0	0	0	0	0	0	0	0	0	0	0	0	0	0.00162866	0.00190476	0	0	0	0	0	0	0.00425532	0	0	0	0	0.0037037	0	0
0.000742873	DYM	Non-driver	0	0	0	0	0	0	0	0	0	0	0	0	0	0	0	0.00162866	0	0	0	0	0	0	0	0	0.00208333	0	0	0	0.0037037	0	0
0.000742873	DYNC2H1	Non-driver	0	0	0	0	0	0	0	0	0	0.00176056	0	0	0	0	0	0	0	0	0	0	0	0	0	0	0	0	0	0	0.00555556	0	0
0.000742873	EEF1A2	Non-driver	0	0	0	0	0	0.00456621	0	0	0	0.00176056	0	0	0	0	0	0	0	0	0	0	0	0	0	0	0	0	0	0	0	0	0
0.000742873	EN2	Non-driver	0	0	0	0	0	0	0	0	0	0	0	0	0	0	0	0	0	0	0	0	0	0	0	0	0	0	0	0	0.0037037	0	0
0.000742873	EXOC5	Non-driver	0	0	0	0	0	0.00456621	0	0	0	0	0	0	0	0	0	0	0	0	0	0	0	0	0	0	0	0	0	0	0.00555556	0	0
0.000742873	EZH1	Non-driver	0	0	0	0	0	0	0	0	0	0.00176056	0	0	0	0	0	0.00162866	0	0	0	0	0	0	0	0	0	0	0	0	0	0	0
0.000742873	FARS2	Non-driver	0	0	0	0	0	0	0	0	0	0	0	0	0	0	0	0	0	0	0	0	0	0	0	0	0	0	0	0	0.0037037	0	0
0.000742873	FER1L6	Non-driver	0	0	0	0	0	0.00228311	0	0	0	0	0	0	0	0	0	0	0	0	0	0	0	0	0	0.00638298	0	0	0	0	0	0	0
0.000742873	FIGNL1	Non-driver	0	0	0	0	0	0	0	0	0	0	0	0	0	0	0	0	0	0	0	0	0	0	0	0	0.00208333	0	0	0	0.0111111	0	0
0.000742873	FOXK1	Non-driver	0	0	0	0	0	0	0	0	0	0	0	0	0	0	0	0	0.00190476	0	0	0	0	0	0	0.00638298	0	0	0	0	0	0	0
0.000742873	FZD2	Non-driver	0	0	0	0	0	0	0	0	0	0	0	0	0	0	0.00255102	0	0	0	0	0	0	0	0	0	0.00416667	0	0	0	0	0	0
0.000742873	FZD7	Non-driver	0	0	0	0	0	0	0	0	0	0	0	0	0	0	0	0.00162866	0	0	0	0	0	0	0	0	0.00208333	0	0	0	0.0037037	0	0
0.000742873	GABBR2	Non-driver	0	0	0	0	0	0	0	0.0052356	0.00496278	0	0	0	0	0	0	0	0	0	0	0	0	0	0	0	0.00208333	0	0	0	0	0	0
0.000742873	GABRA5	Non-driver	0	0	0	0	0	0.00228311	0	0	0	0	0	0	0	0	0	0.00162866	0	0	0	0	0	0	0	0	0	0	0	0	0	0	0
0.000742873	GPM6B	Non-driver	0	0	0	0	0	0	0	0	0	0	0	0	0	0	0	0	0	0	0	0	0	0	0	0	0	0	0	0	0	0	0
0.000742873	GPSM2	Non-driver	0	0.00236407	0	0	0	0	0	0	0	0	0	0	0	0	0	0	0	0	0	0	0	0	0	0	0	0	0	0	0.00740741	0	0
0.000742873	GUCY2C	Non-driver	0	0.00472813	0.00186741	0	0	0	0	0	0	0	0	0	0	0	0	0	0	0	0	0	0	0	0	0	0	0	0	0	0.0037037	0	0
0.000742873	HCK	Non-driver	0	0.00236407	0	0	0	0	0	0	0	0	0	0	0	0	0	0.00325733	0	0	0	0	0	0	0	0	0	0	0	0	0	0	0
0.000742873	HDX	Non-driver	0	0	0	0	0	0	0	0	0	0	0	0	0	0	0	0	0	0	0	0	0	0	0	0	0	0	0	0	0.00740741	0	0
0.000742873	HMBOX1	Non-driver	0	0	0	0	0	0	0	0	0	0	0	0	0	0	0	0	0	0	0	0	0	0	0	0	0	0	0	0	0.0037037	0	0
0.000742873	HNF1B	Non-driver	0	0	0	0	0	0	0	0	0.00744417	0	0	0	0	0	0	0	0	0	0	0	0	0	0.00413223	0.00425532	0	0	0	0	0	0	0
0.000742873	HOXA1	Non-driver	0	0	0	0	0	0	0	0	0	0	0	0	0	0	0	0	0	0	0	0	0	0	0	0	0.00416667	0	0	0	0.0111111	0	0
0.000742873	IFT122	Non-driver	0	0	0	0	0	0	0	0	0	0	0	0	0	0	0	0.00325733	0.00190476	0	0	0	0	0	0	0	0.00208333	0	0	0	0	0	0
0.000742873	IGF1R	Non-driver	0	0	0	0	0	0.00684932	0	0	0	0	0	0	0	0	0.00255102	0	0	0	0	0	0	0	0	0	0	0	0	0	0.00740741	0	0
0.000742873	ITGB1	Non-driver	0	0	0	0	0	0	0	0	0	0.00352113	0	0	0	0	0	0	0	0	0	0	0	0	0	0.00425532	0	0	0	0	0	0	0
0.000742873	ITGB2	Non-driver	0	0	0	0	0	0.00228311	0	0	0	0	0	0	0	0	0	0.00162866	0	0	0	0	0.0018315	0	0	0	0	0	0	0	0.0037037	0	0
0.000742873	ITGB8	Non-driver	0	0	0	0	0	0	0	0	0	0	0	0	0	0	0	0	0	0	0	0	0	0	0	0	0	0	0	0	0.0037037	0	0
0.000742873	ITPR2	Non-driver	0	0	0	0	0	0	0	0	0	0.00176056	0	0.00320513	0	0	0	0.00325733	0.00190476	0	0	0	0	0	0	0	0.00208333	0	0	0	0	0	0
0.000742873	KCNA4	Non-driver	0	0	0	0	0	0	0	0	0	0.00176056	0	0	0	0	0	0.00325733	0	0	0	0	0	0	0	0.00212766	0	0	0	0	0	0	0
0.000742873	KCNC3	Non-driver	0	0	0	0	0	0.00228311	0	0	0	0	0	0	0	0	0	0	0	0	0	0	0	0	0	0	0	0	0	0	0	0	0
0.000742873	KCNJ15	Non-driver	0	0	0	0	0	0	0	0	0	0	0	0	0	0	0	0	0	0	0	0	0	0	0	0.00638298	0	0	0	0	0	0	0
0.000742873	KIAA1109	Non-driver	0	0	0	0	0	0	0	0	0	0	0	0.00320513	0	0	0	0.00162866	0	0	0	0	0	0	0	0.00425532	0	0	0	0	0.0037037	0	0
0.000742873	KLHL17	Non-driver	0	0	0	0	0	0	0	0	0	0	0	0	0	0	0	0	0	0	0	0	0	0	0	0	0.00208333	0	0	0	0.0037037	0	0
0.000742873	KLHL2	Non-driver	0	0	0	0	0	0	0	0	0	0	0	0	0	0	0.00510204	0.00162866	0.00190476	0	0	0	0	0	0	0	0	0	0	0	0	0	0
0.000742873	LIMCH1	Non-driver	0	0	0	0	0	0.00456621	0	0	0	0	0	0	0	0	0	0	0	0	0	0	0	0	0	0	0	0	0	0	0.00555556	0	0
0.000742873	LIMK1	Non-driver	0	0.00472813	0	0	0	0.00456621	0	0	0	0.00176056	0	0	0	0	0	0	0	0	0	0	0	0	0	0	0.00208333	0	0	0	0	0	0
0.000742873	MAGI2	Non-driver	0	0	0	0	0	0	0	0	0	0	0	0	0	0	0	0	0	0	0	0	0	0	0	0.00425532	0	0	0	0	0	0	0
0.000742873	MAP3K15	Non-driver	0	0	0	0	0	0	0	0	0	0	0	0.00320513	0	0	0	0.00162866	0.00190476	0	0	0	0	0	0	0	0	0	0	0	0.00185185	0	0
0.000742873	MAP3K3	Non-driver	0	0	0	0	0	0	0	0	0	0	0	0	0	0	0	0	0	0	0	0	0	0	0	0	0	0	0.00188679	0	0	0	0
0.000742873	MARK2	Non-driver	0	0	0	0	0	0	0	0	0	0	0	0	0	0	0	0	0	0	0	0	0	0	0	0	0	0	0	0	0.00740741	0	0
0.000742873	MED12L	Non-driver	0	0	0.000933707	0	0	0	0	0	0	0	0	0	0	0	0	0	0	0	0	0	0	0	0	0	0.00416667	0	0	0	0.0037037	0	0
0.000742873	MIB1	Non-driver	0	0	0	0	0	0	0	0	0	0.00176056	0	0	0	0	0	0	0.00190476	0	0	0	0	0	0	0	0	0	0	0	0.0037037	0	0
0.000742873	MID2	Non-driver	0	0	0	0	0	0	0	0	0	0	0	0	0	0	0	0	0.00190476	0	0	0	0	0	0	0.00425532	0	0	0	0	0.00555556	0	0
0.000742873	MRE11A	Non-driver	0	0	0	0	0	0	0	0	0	0	0	0	0	0	0	0	0	0	0	0	0	0.0128205	0	0	0	0	0	0	0.00555556	0	0
0.000742873	MSRB3	Non-driver	0	0	0	0	0	0.00456621	0	0	0	0	0	0	0	0	0	0	0	0	0	0	0	0	0	0.00425532	0.00416667	0	0	0	0	0	0
0.000742873	MYCBP2	Non-driver	0	0	0	0	0	0	0	0	0	0	0	0	0	0	0	0	0	0	0	0	0	0	0	0	0.00208333	0	0	0	0.00555556	0	0
0.000742873	MYF6	Non-driver	0	0	0	0	0	0	0	0	0	0	0	0	0	0	0	0	0	0	0	0	0	0	0	0	0	0	0	0	0.0037037	0	0
0.000742873	MYO18A	Non-driver	0	0	0	0	0	0	0	0	0	0	0	0	0	0	0.00255102	0	0	0	0	0	0	0	0	0.00425532	0	0	0	0	0	0	0
0.000742873	NDUFS2	Non-driver	0	0	0	0	0	0	0	0	0	0	0	0	0	0	0	0	0	0	0	0	0	0	0	0	0	0	0	0	0.00925926	0	0
0.000742873	NKAP	Non-driver	0	0	0	0	0	0	0	0	0	0	0	0	0	0	0	0	0	0	0	0	0	0	0	0	0	0	0	0	0.00740741	0	0
0.000742873	NMNAT2	Non-driver	0	0	0	0	0	0	0	0	0	0	0	0	0	0	0	0.00651466	0	0	0	0	0	0	0	0	0	0	0	0	0	0	0
0.000742873	NOX4	Non-driver	0	0	0	0	0	0	0	0.0052356	0	0	0	0	0	0	0.00255102	0	0	0	0	0	0	0	0	0	0	0	0	0	0.00555556	0	0
0.000742873	NTRK2	Non-driver	0	0	0	0	0	0	0	0	0	0	0	0	0	0	0.00510204	0.00162866	0	0	0	0	0	0	0	0	0.00208333	0	0	0	0.0037037	0	0
0.000742873	PAH	Non-driver	0	0	0	0	0	0	0	0	0	0	0	0	0	0	0	0.00488599	0	0	0	0	0	0	0	0.00638298	0	0	0	0	0	0	0
0.000742873	PANK1	Non-driver	0	0	0	0	0	0.00228311	0	0	0	0	0	0	0	0	0	0	0	0	0	0	0	0	0	0	0.00208333	0	0	0	0.0037037	0	0
0.000742873	PASD1	Non-driver	0	0	0	0	0	0	0	0	0	0	0	0	0	0	0	0	0	0	0	0	0	0	0	0.00425532	0	0	0	0	0.00555556	0	0
0.000742873	PCCB	Non-driver	0	0.00472813	0	0	0	0	0	0	0	0	0	0	0	0	0	0	0	0	0	0	0	0	0	0.00851064	0	0	0	0	0	0	0
0.000742873	PCDHAC2	Non-driver	0	0	0	0	0	0	0	0	0	0	0	0	0	0	0	0	0	0	0	0	0	0	0	0.00638298	0.00208333	0	0	0	0.00185185	0	0
0.000742873	PCSK7	Non-driver	0	0	0	0	0	0	0	0	0	0	0	0	0	0	0	0	0	0	0	0	0	0	0	0	0.00208333	0	0	0	0.00925926	0	0
0.000742873	PDE12	Non-driver	0	0.00236407	0	0	0	0	0	0	0	0	0	0	0	0	0	0	0	0	0	0	0	0	0	0.00425532	0	0	0	0	0	0	0
0.000742873	PDE2A	Non-driver	0	0	0	0	0	0	0	0	0	0	0	0	0	0	0	0.00325733	0	0	0	0	0	0	0	0	0.00208333	0	0	0	0	0	0
0.000742873	PDE4B	Non-driver	0	0	0	0.00684932	0	0.00456621	0	0	0	0	0	0	0	0	0	0	0	0	0	0	0	0	0	0	0.00208333	0	0	0	0	0	0
0.000742873	PDK3	Non-driver	0	0	0	0	0	0	0	0	0	0	0	0	0	0	0	0.00162866	0	0	0	0	0	0	0	0	0	0	0	0	0.00740741	0	0
0.000742873	PDS5A	Non-driver	0	0	0	0	0	0	0	0	0	0	0	0.00320513	0	0	0	0	0	0	0	0	0	0	0	0.00425532	0	0	0	0	0	0	0
0.000742873	PDYN	Non-driver	0	0	0	0	0	0.00228311	0	0	0	0	0	0	0	0	0	0	0	0	0	0	0.003663	0	0	0	0	0	0	0	0	0	0
0.000742873	PFKP	Non-driver	0	0	0	0	0	0	0	0	0	0	0	0	0	0	0	0	0.00190476	0	0	0	0	0	0	0	0	0	0	0	0	0	0
0.000742873	PIK3C2B	Non-driver	0	0	0	0	0	0.00228311	0	0	0	0.00352113	0	0	0	0	0	0	0	0	0	0	0	0	0	0	0.00208333	0	0	0	0	0	0
0.000742873	POU2F1	Non-driver	0	0	0	0	0	0	0	0	0	0	0	0	0	0	0	0	0.00190476	0	0	0	0.003663	0	0	0	0	0	0	0	0.0037037	0	0
0.000742873	POU4F1	Non-driver	0	0	0	0	0	0	0	0	0	0	0	0	0	0	0	0	0	0	0	0	0	0	0	0	0	0	0	0	0	0	0
0.000742873	PPARA	Non-driver	0	0	0	0	0	0.00228311	0	0	0	0	0	0	0	0	0	0	0.00190476	0	0	0	0	0	0	0.00425532	0	0	0	0	0	0	0
0.000742873	PPOX	Non-driver	0	0	0	0	0	0	0	0	0	0	0	0	0	0	0	0	0	0	0	0	0	0	0	0	0	0	0	0	0.0037037	0	0
0.000742873	PRPS2	Non-driver	0	0	0	0	0	0	0	0	0	0	0	0	0	0	0	0	0	0	0	0	0	0	0	0	0	0	0	0	0.00740741	0	0
0.000742873	PRPSAP2	Non-driver	0	0	0	0	0	0	0	0	0	0	0	0	0	0	0	0	0	0	0	0	0	0	0	0	0	0	0	0	0.0111111	0	0
0.000742873	PTK2	Non-driver	0	0	0	0	0	0.00228311	0	0	0	0	0	0	0	0	0	0	0	0	0	0	0	0	0	0.00425532	0	0	0	0	0	0	0
0.000742873	PTPN3	Non-driver	0	0	0	0	0	0	0	0	0	0	0	0	0	0	0	0	0	0	0	0	0	0	0	0	0	0	0	0	0.00555556	0	0
0.000742873	RAB3C	Non-driver	0	0	0	0	0	0	0	0	0	0	0	0	0	0	0	0	0	0	0	0	0	0	0	0	0	0	0	0	0	0	0
0.000742873	RAP1B	Non-driver	0	0	0	0	0	0.00684932	0	0	0	0.00352113	0	0	0	0	0	0	0	0	0	0	0	0	0	0	0	0	0	0	0	0	0
0.000742873	RASA3	Non-driver	0	0	0	0	0	0	0	0	0	0.00176056	0	0	0	0	0	0.00325733	0	0	0	0	0	0	0	0.00425532	0.00208333	0	0	0	0	0	0
0.000742873	RCBTB2	Non-driver	0	0	0	0	0	0	0	0	0	0	0	0	0	0	0	0	0	0	0	0	0	0	0	0	0	0	0	0	0.00740741	0	0
0.000742873	RCC2	Non-driver	0	0	0	0	0	0.00228311	0	0	0	0	0	0	0	0	0	0	0	0	0	0	0	0	0	0	0	0	0	0	0	0	0
0.000742873	RDX	Non-driver	0	0	0	0	0	0	0	0	0	0	0.00257732	0	0	0	0	0	0	0	0	0	0	0	0	0	0	0	0	0	0.00185185	0	0
0.000742873	REPS2	Non-driver	0	0	0	0	0	0	0	0	0.00496278	0	0	0	0	0	0	0	0	0	0	0	0	0	0	0	0.00208333	0	0	0	0.0037037	0	0
0.000742873	RGMA	Non-driver	0	0	0	0	0	0.00228311	0	0	0	0	0	0	0	0	0	0	0	0	0	0	0	0	0	0	0	0	0	0	0	0	0
0.000742873	RHEB	Non-driver	0	0.00236407	0	0	0	0	0	0	0	0	0	0	0	0	0	0	0	0	0	0	0	0	0	0	0	0	0	0	0.0037037	0	0
0.000742873	RNGTT	Non-driver	0	0	0	0	0	0	0	0	0	0	0	0	0	0	0	0.00162866	0	0	0	0	0	0	0	0	0	0	0	0	0.0037037	0	0
0.000742873	RPH3A	Non-driver	0	0	0	0	0	0	0	0	0	0	0	0	0	0	0	0	0	0	0	0	0	0	0	0.00425532	0	0	0	0	0.0037037	0	0
0.000742873	RRM2B	Non-driver	0	0	0	0	0	0	0	0	0	0	0	0	0	0	0	0	0	0	0	0	0	0	0	0	0	0	0	0	0.00740741	0	0
0.000742873	S1PR1	Non-driver	0	0	0	0	0	0	0	0	0	0	0	0	0	0	0	0	0	0	0	0	0	0	0	0	0	0	0	0	0	0	0
0.000742873	SARDH	Non-driver	0	0	0	0	0	0.00228311	0	0	0	0.00176056	0	0	0	0	0	0	0	0	0	0	0	0	0	0	0	0	0	0	0.00555556	0	0
0.000742873	SEC23A	Non-driver	0	0	0	0	0	0	0	0	0	0	0	0	0	0	0	0	0	0	0	0	0.0018315	0	0	0	0	0	0	0	0	0	0
0.000742873	SEMA5B	Non-driver	0	0	0	0	0	0.00228311	0	0	0	0	0	0	0	0	0	0.00162866	0	0	0	0	0	0	0	0.00212766	0.00208333	0	0	0	0	0	0
0.000742873	SKIV2L2	Non-driver	0	0.00236407	0	0	0	0	0	0	0	0	0	0	0	0	0	0	0	0	0	0	0	0	0	0	0	0	0	0	0.0037037	0	0
0.000742873	SLC12A9	Non-driver	0	0	0	0	0	0	0	0	0	0	0	0	0	0	0	0	0.00380952	0	0	0	0	0	0	0.00638298	0.00416667	0	0	0	0	0	0
0.000742873	SLC1A5	Non-driver	0	0	0	0	0	0.00684932	0	0	0	0	0	0	0	0	0	0	0	0	0	0	0	0	0	0	0	0	0	0	0	0	0
0.000742873	SLC25A14	Non-driver	0	0	0	0	0	0	0	0	0	0	0	0	0	0	0	0.00162866	0.00190476	0	0	0	0.0018315	0	0	0	0.00416667	0	0	0	0.00555556	0	0
0.000742873	SLC25A3	Non-driver	0	0	0	0	0	0	0	0	0	0.00176056	0	0	0	0	0	0	0	0	0	0	0	0	0	0	0	0	0	0	0.00740741	0	0
0.000742873	SLC25A44	Non-driver	0	0	0	0	0	0	0	0	0	0	0	0	0	0	0	0	0	0	0	0	0	0	0	0	0	0	0	0	0	0	0
0.000742873	SLC7A3	Non-driver	0	0	0	0	0	0	0	0	0	0	0	0	0	0	0	0	0	0	0	0	0.0018315	0	0	0	0.00208333	0	0	0	0.00555556	0	0
0.000742873	SMAD7	Non-driver	0	0	0	0	0	0	0	0	0	0	0	0.00320513	0	0	0.00255102	0	0	0	0	0	0	0	0	0.00425532	0	0	0	0	0	0	0
0.000742873	SMURF1	Non-driver	0	0	0.000933707	0	0	0	0	0	0	0	0	0	0	0	0	0	0	0	0	0	0	0	0	0	0	0	0	0	0.00740741	0	0
0.000742873	SOX7	Non-driver	0	0	0	0	0	0	0	0	0	0	0	0	0	0	0	0	0	0	0	0	0	0	0	0.00425532	0.00416667	0	0	0	0	0	0
0.000742873	SUPT5H	Non-driver	0	0	0	0	0	0	0	0	0	0	0	0	0	0	0	0.00325733	0	0	0	0	0	0	0	0	0	0	0	0	0.0037037	0	0
0.000742873	TANC1	Non-driver	0	0	0	0	0	0	0	0	0	0.00176056	0	0	0	0	0	0	0	0	0	0	0	0	0	0	0.00208333	0	0	0	0.00555556	0	0
0.000742873	TAOK1	Non-driver	0	0	0	0	0	0	0	0	0	0	0	0	0	0	0	0	0.00190476	0	0	0	0	0	0	0.00212766	0.00208333	0	0	0	0	0	0
0.000742873	TCF4	Non-driver	0	0	0	0	0	0	0	0	0	0	0	0	0	0	0	0.00162866	0	0	0	0	0	0	0	0	0	0	0	0	0.00740741	0	0
0.000742873	TCP1	Non-driver	0	0	0	0	0	0	0	0	0	0	0	0	0	0	0	0	0.00190476	0	0	0	0	0	0	0	0	0	0	0	0.00555556	0	0
0.000742873	TGM2	Non-driver	0	0	0	0	0	0	0	0	0	0	0	0	0	0	0	0	0.00190476	0	0	0	0	0	0	0.00212766	0	0	0	0	0	0	0
0.000742873	TNKS	Non-driver	0	0	0	0	0	0	0	0	0	0	0	0	0	0	0	0	0	0	0	0	0	0	0	0.00212766	0	0	0	0	0.0037037	0	0
0.000742873	TRIB2	Non-driver	0	0	0	0	0	0	0	0	0	0	0	0	0	0	0	0.00162866	0	0	0	0	0	0	0	0	0	0	0	0	0	0	0
0.000742873	TRIM71	Non-driver	0	0	0	0	0	0	0	0	0	0	0	0	0	0	0	0	0	0	0	0	0	0	0	0.00212766	0	0	0	0	0	0	0
0.000742873	TRPV3	Non-driver	0	0	0	0	0	0	0	0	0	0.00176056	0	0	0	0	0	0.00325733	0	0	0	0	0	0	0	0	0	0	0	0	0.0037037	0	0
0.000742873	TTPAL	Non-driver	0	0	0	0	0	0.00228311	0	0	0	0	0	0	0	0	0	0	0	0	0	0	0	0	0	0	0.00208333	0	0	0	0.00185185	0	0
0.000742873	TYR	Non-driver	0	0	0	0	0	0	0	0	0	0	0	0	0	0	0	0	0	0	0	0	0	0	0	0	0	0	0	0	0.0037037	0	0
0.000742873	VIM	Non-driver	0	0	0	0	0	0	0	0	0	0	0	0	0	0	0	0	0	0	0	0	0	0	0	0	0	0	0	0	0	0	0
0.000742873	VPS13C	Non-driver	0	0	0	0	0	0.00228311	0	0	0	0.00176056	0	0	0	0	0	0	0.00380952	0	0	0	0	0	0	0.00425532	0	0	0	0	0.0037037	0	0
0.000742873	WDR11	Non-driver	0	0	0	0	0	0	0	0.0052356	0	0.00176056	0	0	0	0	0	0	0	0	0	0	0	0	0	0.00212766	0	0	0	0	0.0037037	0	0
0.000742873	WHSC1L1	Non-driver	0	0	0	0	0	0	0	0	0	0	0	0	0	0	0	0	0	0	0	0	0	0	0	0	0	0	0	0	0.00555556	0	0
0.000742873	ZFYVE1	Non-driver	0	0	0	0	0	0	0	0	0	0	0	0	0	0	0	0	0	0	0	0	0	0	0	0	0.00208333	0	0	0	0.00740741	0	0
0.000650014	ABCA3	Non-driver	0	0	0	0	0	0	0	0	0	0	0	0	0	0	0	0	0.00190476	0	0	0	0	0	0	0	0	0	0	0	0	0	0
0.000650014	ABCB8	Non-driver	0	0	0	0	0	0	0	0	0	0	0	0	0	0	0	0.00162866	0.00190476	0	0	0	0	0	0	0.00425532	0	0	0	0	0	0	0
0.000650014	ABCB9	Non-driver	0	0	0	0	0	0	0	0	0	0	0	0	0	0.00380228	0	0	0	0	0	0	0	0	0	0	0	0	0	0	0.00555556	0	0
0.000650014	AC006486.9	Non-driver	0	0	0	0	0	0	0	0	0	0	0	0	0	0	0	0	0	0	0	0	0	0	0	0	0	0	0	0	0.00925926	0	0
0.000650014	ACVR2B	Non-driver	0	0	0	0	0	0	0	0	0	0	0	0	0	0	0.00255102	0	0	0	0	0	0	0	0	0	0.00208333	0	0	0	0	0	0
0.000650014	ADARB2	Non-driver	0	0	0	0	0	0	0	0	0	0	0	0	0	0	0	0	0	0	0	0	0	0	0	0.00638298	0	0	0	0	0	0	0
0.000650014	AGA	Non-driver	0	0	0	0	0	0	0	0	0	0	0	0	0	0	0	0	0	0	0	0	0	0	0	0	0	0	0	0	0	0	0
0.000650014	AGRN	Non-driver	0	0.00236407	0	0	0	0.00228311	0	0	0	0	0	0	0	0	0	0.00162866	0	0	0	0	0	0	0	0	0	0	0	0	0	0	0
0.000650014	AK5	Non-driver	0	0	0	0	0	0	0	0	0	0.00176056	0	0	0	0	0	0	0	0	0	0	0	0	0	0	0	0	0	0	0	0	0
0.000650014	ALDH6A1	Non-driver	0	0	0	0	0	0.00456621	0	0	0	0	0	0	0	0	0	0	0	0	0	0	0	0	0	0.00425532	0.00208333	0	0	0	0	0	0
0.000650014	ALG2	Non-driver	0	0	0	0	0	0.00456621	0	0	0	0.00176056	0	0	0	0	0	0	0	0	0	0	0	0	0	0	0	0	0	0	0.00555556	0	0
0.000650014	AMPD3	Non-driver	0	0.00472813	0	0	0	0.00228311	0	0	0	0	0	0	0	0	0	0	0	0	0	0	0	0	0	0.00212766	0.00208333	0	0	0	0.0037037	0	0
0.000650014	ANKHD1	Non-driver	0	0.00236407	0	0	0	0	0	0	0	0.00352113	0	0	0	0	0	0	0	0	0	0	0	0	0	0.00425532	0.00208333	0	0	0	0.00185185	0	0
0.000650014	ANKRD12	Non-driver	0	0	0	0	0	0	0	0	0	0	0	0	0	0	0	0.00162866	0	0	0	0	0	0	0	0	0.00208333	0	0	0	0.00555556	0	0
0.000650014	ANO5	Non-driver	0	0	0	0	0	0	0	0	0	0	0	0	0	0	0	0	0	0	0	0	0	0	0	0	0	0	0	0	0.00555556	0	0
0.000650014	ARFGEF1	Non-driver	0	0	0	0	0	0	0	0	0	0.00176056	0	0	0	0	0	0.00325733	0	0	0	0	0	0	0	0	0	0	0	0	0	0	0
0.000650014	ARIH2	Non-driver	0	0.00236407	0	0	0	0.00228311	0	0	0	0	0	0	0	0	0	0	0	0	0	0	0	0	0	0.00212766	0	0	0	0	0	0	0
0.000650014	ASS1	Non-driver	0	0	0	0	0	0	0	0	0	0	0	0	0	0	0	0.00162866	0	0	0	0	0	0	0	0.00212766	0.00208333	0	0	0	0	0	0
0.000650014	ATF2	Non-driver	0	0	0	0	0	0	0	0	0	0	0	0	0	0	0	0	0	0	0	0	0	0	0	0	0	0	0	0	0.0037037	0	0
0.000650014	ATP6V0A1	Non-driver	0	0.00236407	0	0	0	0	0	0	0	0	0	0	0	0	0	0.00162866	0	0	0	0	0	0	0	0	0	0	0	0	0.00555556	0	0
0.000650014	ATP6V1A	Non-driver	0	0	0	0	0	0	0	0	0	0	0	0.00320513	0	0	0	0	0.00190476	0	0	0	0	0	0	0	0	0	0	0	0	0	0
0.000650014	ATXN1	Non-driver	0	0	0	0	0	0.00228311	0	0	0	0	0	0	0	0	0	0	0.00190476	0	0	0	0	0	0	0.00638298	0	0	0	0	0	0	0
0.000650014	BNC1	Non-driver	0	0	0	0	0	0	0	0	0	0	0	0	0	0	0	0	0	0	0	0	0	0	0	0	0	0	0	0	0	0	0
0.000650014	CACHD1	Non-driver	0	0	0	0	0	0	0	0	0	0	0	0.00320513	0	0	0	0.00325733	0	0	0	0	0	0	0	0.00425532	0	0	0	0	0	0	0
0.000650014	CADM2	Non-driver	0	0	0	0	0	0	0	0	0	0	0	0	0	0	0.00510204	0	0.00190476	0	0	0	0	0	0	0.00425532	0	0	0	0	0	0	0
0.000650014	CALM3	Non-driver	0	0	0	0	0	0	0	0	0	0.00176056	0	0	0	0	0	0	0	0	0	0	0	0	0	0	0	0	0	0	0	0	0
0.000650014	CCT6A	Non-driver	0	0	0	0	0	0	0	0	0	0.00352113	0	0.00320513	0	0	0	0	0.00190476	0	0	0	0	0	0	0	0.00208333	0	0	0	0.0037037	0	0
0.000650014	CD40LG	Non-driver	0	0	0	0	0	0	0	0	0	0	0	0	0	0	0	0	0	0	0	0	0	0	0	0.00212766	0	0	0	0	0	0	0
0.000650014	CDH18	Non-driver	0	0	0	0	0	0	0	0	0	0	0	0	0	0	0	0	0	0	0	0	0	0	0	0.00638298	0	0	0	0	0.0037037	0	0
0.000650014	CDH4	Non-driver	0	0.00236407	0	0	0	0	0	0	0	0	0	0	0	0	0	0	0	0	0	0	0	0	0	0	0.00416667	0	0.00188679	0	0	0	0
0.000650014	CETN2	Non-driver	0	0	0	0	0	0	0	0	0	0	0	0	0	0	0	0	0.00190476	0	0	0	0	0	0	0	0	0	0	0	0.00740741	0	0
0.000650014	CHRNA1	Non-driver	0	0	0	0	0	0	0	0	0	0	0	0	0	0	0.00510204	0.00162866	0	0	0	0	0	0	0	0	0	0	0	0	0	0	0
0.000650014	CHRNA9	Non-driver	0	0	0	0	0	0	0	0	0	0	0	0	0	0	0	0	0	0	0	0	0	0	0	0	0	0	0	0	0	0	0
0.000650014	CHST11	Non-driver	0	0	0	0	0	0.00228311	0	0	0	0	0	0	0	0	0	0	0.00190476	0	0	0	0	0	0	0	0.00208333	0	0	0	0.0037037	0	0
0.000650014	CNTNAP2	Non-driver	0	0.00236407	0	0	0	0	0	0	0	0	0	0	0	0	0	0.00162866	0	0	0	0	0	0	0	0.00212766	0.00208333	0	0	0	0	0	0
0.000650014	COL14A1	Non-driver	0	0	0	0	0	0	0	0	0	0	0	0	0	0	0	0	0	0	0	0	0	0	0	0.0106383	0	0	0	0	0	0	0
0.000650014	COMP	Non-driver	0	0.00236407	0	0	0	0	0	0	0	0	0	0	0	0	0	0	0	0	0	0	0	0	0	0.00425532	0	0	0	0	0.00185185	0	0
0.000650014	CYP26A1	Non-driver	0	0	0	0	0	0	0	0	0	0.00176056	0	0	0	0	0	0	0	0	0	0	0	0	0	0	0.00416667	0	0	0	0.0037037	0	0
0.000650014	DGKH	Non-driver	0	0	0	0	0	0	0	0	0	0.00176056	0	0	0	0	0	0	0	0	0	0	0	0	0	0	0	0	0	0	0.00555556	0	0
0.000650014	DLX5	Non-driver	0	0	0.00186741	0	0	0	0	0	0	0	0	0	0	0	0	0	0	0	0	0	0	0	0	0	0.00208333	0	0	0	0	0	0
0.000650014	DOCK11	Non-driver	0	0	0.00186741	0	0	0	0	0	0	0	0	0	0	0	0	0	0.00190476	0	0	0	0	0	0	0	0	0	0	0	0	0	0
0.000650014	DPF2	Non-driver	0	0	0	0	0	0	0	0	0	0	0	0	0	0	0	0	0	0	0	0	0	0	0	0	0	0	0	0	0	0	0
0.000650014	DSG2	Non-driver	0	0	0	0	0	0	0	0	0	0	0	0	0	0	0	0.00162866	0	0	0	0	0	0	0	0.00425532	0	0	0	0	0.0037037	0	0
0.000650014	E2F7	Non-driver	0	0	0	0	0	0	0	0	0	0	0	0	0	0	0	0	0	0	0	0	0	0	0	0	0.00625	0	0	0	0.00740741	0	0
0.000650014	EEF2	Non-driver	0	0	0	0	0	0	0	0	0	0	0	0.00320513	0	0	0	0	0	0	0	0	0	0	0	0	0.00416667	0	0	0	0.0037037	0	0
0.000650014	EIF2S3	Non-driver	0	0	0	0	0	0	0	0	0	0	0	0	0	0	0	0	0	0	0	0	0	0	0	0.00425532	0	0	0	0	0.00555556	0	0
0.000650014	ELAVL1	Non-driver	0	0	0	0	0	0	0	0	0	0	0	0	0	0	0	0	0	0	0	0	0	0	0	0	0	0	0	0	0.00555556	0	0
0.000650014	FBXL4	Non-driver	0	0	0	0	0	0	0	0	0	0	0	0	0	0	0	0	0	0	0	0	0	0	0	0	0	0	0	0	0.0111111	0	0
0.000650014	FOXRED1	Non-driver	0	0	0	0	0	0.00228311	0	0	0	0	0	0	0	0	0	0	0	0	0	0	0	0	0	0	0.00208333	0	0	0	0	0	0
0.000650014	FRYL	Non-driver	0	0	0	0	0	0.00456621	0	0	0	0	0	0	0	0	0	0	0	0	0	0	0	0	0	0	0	0	0	0	0	0	0
0.000650014	FZD4	Non-driver	0	0	0	0	0	0	0	0	0	0	0	0	0	0	0	0	0	0	0	0	0	0	0	0	0	0	0	0	0.0037037	0	0
0.000650014	G3BP2	Non-driver	0	0	0	0	0	0.00456621	0	0	0	0	0	0	0	0	0	0	0	0	0	0	0	0	0	0	0.00208333	0	0	0	0	0	0
0.000650014	GAA	Non-driver	0	0	0	0	0	0	0	0	0	0	0	0	0	0	0	0	0	0	0	0	0	0	0	0.00212766	0	0	0	0	0.00185185	0	0
0.000650014	GALC	Non-driver	0	0	0	0	0	0	0	0	0	0.00176056	0	0	0	0	0	0.00162866	0.00190476	0	0	0	0	0	0	0	0	0	0	0	0	0	0
0.000650014	GALNS	Non-driver	0	0	0	0	0	0	0	0	0	0	0.00257732	0	0	0	0	0	0	0	0	0	0	0	0	0.00425532	0	0	0	0	0.0037037	0	0
0.000650014	GALNT10	Non-driver	0	0	0	0	0	0	0	0	0	0	0	0	0	0	0	0	0	0	0	0	0	0	0	0	0	0	0	0	0	0	0
0.000650014	GALNT15	Non-driver	0	0	0	0	0	0	0	0	0	0	0	0	0	0	0	0	0	0	0	0	0	0	0	0	0	0	0	0	0.0111111	0	0
0.000650014	GARS	Non-driver	0	0	0	0	0	0.00456621	0	0	0	0	0	0	0	0	0	0	0	0	0	0	0	0	0	0.00425532	0	0	0	0	0	0	0
0.000650014	GMPR	Non-driver	0	0	0	0	0.0204082	0	0	0	0	0	0	0	0	0	0	0.00325733	0	0	0	0	0	0	0	0	0	0	0	0	0	0	0
0.000650014	GNPAT	Non-driver	0	0	0	0	0	0	0	0	0	0	0	0	0	0	0	0	0	0	0	0	0	0	0	0	0	0	0	0	0.00555556	0	0
0.000650014	GPD2	Non-driver	0	0	0	0	0	0	0	0	0	0	0	0	0	0	0	0	0.00190476	0	0	0	0	0	0	0	0	0	0	0	0.00555556	0	0
0.000650014	GRIK2	Non-driver	0	0	0	0	0	0	0	0	0	0	0	0	0	0	0	0	0	0	0	0	0	0	0	0.00212766	0	0	0	0	0	0	0
0.000650014	GSPT2	Non-driver	0	0	0	0	0	0	0	0	0	0	0	0	0	0	0	0	0	0	0	0	0	0	0	0	0	0	0	0	0.012963	0	0
0.000650014	GUCY1A2	Non-driver	0	0	0	0	0	0	0	0	0	0	0	0	0	0	0	0.00325733	0	0	0	0	0.0018315	0	0	0	0	0	0	0	0.0037037	0	0
0.000650014	GUCY2F	Non-driver	0	0	0	0	0	0	0	0	0	0	0	0	0	0	0	0.00325733	0	0	0	0	0	0	0	0.00425532	0	0	0	0	0.00185185	0	0
0.000650014	HDAC6	Non-driver	0	0	0	0	0	0	0	0	0	0	0	0	0	0	0	0	0	0	0	0	0	0	0	0	0	0	0	0	0	0	0
0.000650014	HMBS	Non-driver	0	0	0	0	0	0	0	0	0	0	0.00257732	0	0	0	0	0.00162866	0	0	0	0	0	0.00641026	0	0	0	0	0	0	0	0	0
0.000650014	HNF4A	Non-driver	0	0	0	0	0	0	0	0	0	0	0	0	0	0	0	0.00162866	0.00190476	0	0	0	0	0	0	0	0	0	0	0	0	0	0
0.000650014	HTRA1	Non-driver	0	0	0	0	0	0	0	0	0	0	0	0	0	0	0	0	0	0	0	0	0	0	0	0.00212766	0	0	0	0	0	0	0
0.000650014	INPP5B	Non-driver	0	0	0.000933707	0	0	0	0	0	0	0	0	0.00320513	0	0	0	0	0	0	0	0	0	0	0	0.00425532	0.00208333	0	0	0	0.0037037	0	0
0.000650014	INPP5J	Non-driver	0	0	0	0	0	0	0	0	0	0	0	0	0	0	0	0	0	0	0	0	0	0	0	0.00425532	0	0	0	0	0	0	0
0.000650014	IPO9	Non-driver	0	0	0	0	0	0	0	0	0	0	0	0	0	0	0	0	0	0	0	0	0	0	0	0.00425532	0.00208333	0	0	0	0.0037037	0	0
0.000650014	IRF6	Non-driver	0	0	0	0	0	0	0	0	0	0	0	0.00320513	0	0	0	0	0.00380952	0	0	0	0	0	0	0	0	0	0	0	0.00555556	0	0
0.000650014	KCTD20	Non-driver	0	0	0	0	0	0	0	0	0	0	0	0.00320513	0	0	0.00510204	0	0	0	0	0	0	0	0	0	0.00208333	0	0	0	0.0037037	0	0
0.000650014	KDM3B	Non-driver	0	0	0	0	0	0	0	0	0	0	0	0	0	0	0	0	0.00190476	0	0	0	0	0	0	0	0	0	0	0	0	0	0
0.000650014	KIAA0368	Non-driver	0	0	0	0	0	0.00228311	0	0	0	0	0	0	0	0	0	0.00162866	0.00190476	0	0	0	0	0	0	0	0.00416667	0	0	0	0	0	0
0.000650014	KIF13B	Non-driver	0	0	0	0	0	0	0	0	0	0	0	0	0	0	0	0	0.00190476	0	0	0	0	0	0	0	0.00208333	0	0	0	0.0037037	0	0
0.000650014	KIF15	Non-driver	0	0	0	0	0	0	0	0	0	0	0	0	0	0	0	0	0	0	0	0	0	0	0	0	0	0	0	0	0.0037037	0	0
0.000650014	KIF2A	Non-driver	0	0	0	0	0	0.00228311	0	0	0	0	0	0	0	0	0	0	0	0	0	0	0	0	0	0.00425532	0	0	0	0	0	0	0
0.000650014	KIF4A	Non-driver	0	0.00236407	0	0	0	0	0	0	0	0	0	0	0	0	0	0	0	0	0	0	0	0	0	0	0	0	0	0	0	0	0
0.000650014	KLHL36	Non-driver	0	0	0	0	0	0	0	0	0	0	0	0	0	0	0	0.00162866	0	0	0	0	0	0	0	0	0.00208333	0	0	0	0	0	0
0.000650014	KMT2E	Non-driver	0	0	0	0	0	0	0	0	0	0.00176056	0	0	0	0	0	0	0	0	0	0	0	0	0	0	0.00208333	0	0	0	0.00185185	0	0
0.000650014	LGI2	Non-driver	0	0	0	0	0	0	0	0	0	0	0	0	0	0	0	0	0	0	0	0	0	0	0	0.00638298	0	0	0	0	0	0	0
0.000650014	LHX1	Non-driver	0	0.00236407	0	0	0	0.00228311	0	0	0	0.00176056	0	0	0	0	0	0	0	0	0	0	0	0	0	0	0.00416667	0	0	0	0	0	0
0.000650014	LIAS	Non-driver	0	0	0	0	0.0204082	0.00456621	0	0	0	0	0	0	0	0	0	0	0	0	0	0	0	0	0	0	0	0	0	0	0	0	0
0.000650014	LRFN1	Non-driver	0	0	0	0	0	0	0	0	0	0	0	0	0	0	0	0	0	0	0	0	0	0	0	0.0106383	0	0	0	0	0	0	0
0.000650014	LRRTM1	Non-driver	0	0	0	0	0	0	0	0	0	0.00176056	0	0	0	0	0	0.00325733	0	0	0	0	0	0	0	0	0	0	0	0	0	0	0
0.000650014	LRRTM4	Non-driver	0	0	0.000933707	0	0	0	0	0.0052356	0	0	0	0	0	0	0	0	0	0	0	0	0	0	0	0	0	0	0	0	0	0	0
0.000650014	MAPK14	Non-driver	0	0	0	0	0	0	0	0	0	0	0	0	0	0	0	0.00162866	0	0	0	0	0	0	0	0	0	0	0	0	0	0	0
0.000650014	MAPK8	Non-driver	0	0	0	0	0	0.00228311	0	0	0	0	0	0	0	0	0	0	0	0	0	0	0	0.0128205	0	0	0	0	0	0	0.00555556	0	0
0.000650014	MED14	Non-driver	0	0	0	0	0	0	0	0	0	0	0	0	0	0	0	0	0	0	0	0	0	0	0	0	0	0	0	0	0.012963	0	0
0.000650014	MKLN1	Non-driver	0	0	0	0	0	0	0	0	0	0	0	0	0	0	0	0	0	0	0	0	0	0	0	0.00425532	0	0	0	0	0.00555556	0	0
0.000650014	MTMR12	Non-driver	0	0	0	0	0	0	0	0	0	0	0	0	0	0	0	0	0	0	0	0	0	0	0	0.00638298	0	0	0	0	0	0	0
0.000650014	NR4A2	Non-driver	0	0	0	0	0	0	0	0	0	0	0	0	0	0	0	0	0	0	0	0	0	0	0	0	0	0	0	0	0.0037037	0	0
0.000650014	NRXN2	Non-driver	0	0	0	0	0	0.00456621	0	0	0	0	0	0	0	0	0	0	0	0	0	0	0	0	0	0	0	0	0	0	0	0	0
0.000650014	NSDHL	Non-driver	0	0	0	0	0	0	0	0	0	0	0	0	0	0	0	0	0	0	0	0	0	0	0	0	0.00208333	0	0	0	0.0037037	0	0
0.000650014	NTN4	Non-driver	0	0	0	0	0	0	0	0	0	0	0	0	0	0	0	0	0	0	0	0	0	0.0128205	0	0.00425532	0	0	0	0	0.0037037	0	0
0.000650014	NTNG2	Non-driver	0	0	0	0	0	0	0	0	0.00496278	0	0	0	0	0	0	0.00162866	0	0	0	0	0	0	0	0.00212766	0.00208333	0	0	0	0	0	0
0.000650014	NXN	Non-driver	0	0	0	0	0	0	0	0	0	0	0	0	0	0	0	0	0	0	0	0	0	0	0	0.00425532	0	0	0	0	0	0	0
0.000650014	OGDH	Non-driver	0	0.00236407	0	0	0	0	0	0	0	0	0	0	0	0	0	0	0	0	0	0	0	0	0	0	0	0	0	0	0	0	0
0.000650014	PBX3	Non-driver	0	0	0	0	0	0.00228311	0	0	0	0	0	0	0	0	0	0	0	0	0	0	0	0	0	0.00425532	0	0	0	0	0	0	0
0.000650014	PCDH11X	Non-driver	0	0	0	0	0	0.00228311	0	0	0	0	0	0	0	0	0	0.00488599	0.00190476	0	0	0	0	0	0	0	0	0	0	0	0	0	0
0.000650014	PDE4D	Non-driver	0	0	0	0	0	0	0	0	0	0	0	0	0	0	0	0.00162866	0	0	0	0	0	0	0	0	0	0	0	0	0	0	0
0.000650014	PDE5A	Non-driver	0	0	0	0	0	0	0	0	0	0.00176056	0	0	0	0	0	0	0	0	0	0	0	0	0	0	0	0	0	0	0.0037037	0	0
0.000650014	PDZD4	Non-driver	0	0	0.000933707	0	0	0	0	0	0	0	0	0	0	0	0	0	0	0	0	0	0	0	0	0.00638298	0.00208333	0	0	0	0	0	0
0.000650014	PFKFB2	Non-driver	0	0	0	0	0	0	0	0	0	0.00176056	0	0	0	0	0.00255102	0	0	0	0	0	0	0	0	0	0	0	0	0	0.0037037	0	0
0.000650014	PGK1	Non-driver	0	0	0	0	0	0	0	0	0	0	0	0	0	0	0	0	0	0	0	0	0	0	0	0.00425532	0	0	0	0	0.00740741	0	0
0.000650014	PIGA	Non-driver	0	0	0	0	0	0	0	0	0	0	0	0	0	0	0	0	0	0	0	0	0	0	0	0	0.00208333	0	0	0	0.0037037	0	0
0.000650014	PLP1	Non-driver	0	0	0	0	0	0	0	0	0	0	0	0	0	0	0.00255102	0	0.00190476	0	0	0	0	0	0	0	0.00416667	0	0	0	0	0	0
0.000650014	PLS1	Non-driver	0	0	0	0	0	0	0	0	0	0	0	0	0	0	0	0.00162866	0	0	0	0	0	0	0	0.00425532	0	0	0	0	0.0037037	0	0
0.000650014	PLS3	Non-driver	0	0	0	0	0	0.00228311	0	0	0	0	0	0	0	0	0	0	0	0	0	0	0	0	0	0.00425532	0	0	0	0	0	0	0
0.000650014	PLXNC1	Non-driver	0	0	0	0	0	0	0	0	0	0	0	0	0	0	0	0	0	0	0	0	0	0	0	0.00212766	0	0	0	0	0.00740741	0	0
0.000650014	PPARD	Non-driver	0	0	0	0	0	0	0	0	0	0	0	0	0	0	0	0.00162866	0	0	0	0	0	0	0	0.00425532	0	0	0	0	0	0	0
0.000650014	PPP1R13B	Non-driver	0	0	0	0	0	0	0	0	0	0	0	0	0	0	0.00255102	0	0	0	0	0	0	0	0	0	0	0	0	0	0	0	0
0.000650014	PRKCH	Non-driver	0	0	0	0	0	0	0	0	0	0	0	0	0	0	0	0.00162866	0	0	0	0	0	0	0	0	0	0	0	0	0.0037037	0	0
0.000650014	PRKCI	Non-driver	0	0	0	0	0	0	0	0	0	0	0	0	0	0	0	0	0	0	0	0	0	0	0	0.00425532	0	0	0	0	0	0	0
0.000650014	PRKCQ	Non-driver	0	0	0	0	0	0	0	0	0	0	0	0	0	0	0	0	0	0	0	0	0	0	0	0	0	0	0	0	0	0	0
0.000650014	PSMC5	Non-driver	0	0	0	0	0	0	0	0	0	0	0	0	0	0	0.00510204	0	0	0	0	0	0	0	0	0	0	0	0	0	0.00555556	0	0
0.000650014	PTPRG	Non-driver	0	0	0	0	0	0	0	0	0	0.00176056	0	0	0	0	0	0.00162866	0	0	0	0	0	0	0	0	0.00208333	0	0	0	0.00185185	0	0
0.000650014	RAB11A	Non-driver	0	0	0	0	0	0	0	0	0	0	0	0	0	0	0	0	0	0	0	0	0	0	0	0	0.00208333	0	0	0	0.0037037	0	0
0.000650014	RAB38	Non-driver	0	0	0	0	0	0	0	0	0	0	0	0	0	0	0	0.00162866	0	0	0	0	0	0	0	0	0	0	0	0	0	0	0
0.000650014	RAB39B	Non-driver	0	0	0	0	0	0	0	0	0	0	0	0	0	0	0	0.00162866	0	0	0	0	0	0	0	0	0	0	0	0	0.0037037	0	0
0.000650014	RAB4B	Non-driver	0	0	0	0	0	0	0	0	0	0	0	0	0	0	0	0	0	0	0	0	0	0	0	0.00425532	0.00208333	0	0	0	0	0	0
0.000650014	RAB9A	Non-driver	0	0	0	0	0	0	0	0	0	0	0	0	0	0	0	0	0	0	0	0	0	0	0	0	0	0	0	0	0.012963	0	0
0.000650014	RAD54L2	Non-driver	0	0	0	0	0	0	0	0	0	0	0	0	0	0	0	0	0	0	0	0	0	0	0	0.00212766	0	0	0	0	0.0037037	0	0
0.000650014	RAE1	Non-driver	0	0.00236407	0	0	0	0	0	0	0	0	0	0	0	0	0	0	0	0	0	0	0	0	0	0	0	0	0	0	0.00740741	0	0
0.000650014	RALGAPA1	Non-driver	0	0	0	0	0	0	0	0	0	0	0	0	0	0	0	0	0	0	0	0	0	0	0	0	0.00208333	0	0	0	0.0111111	0	0
0.000650014	RAP1GAP	Non-driver	0	0	0	0	0	0	0	0	0	0	0	0	0	0	0	0	0	0	0	0	0	0	0	0	0.00625	0	0	0	0.0037037	0	0
0.000650014	RCC1	Non-driver	0	0	0	0	0	0	0	0	0	0	0	0	0	0	0	0.00162866	0	0	0	0	0	0	0	0.00638298	0	0	0	0	0	0	0
0.000650014	RIMS1	Non-driver	0	0	0	0	0	0.00228311	0	0	0	0	0	0	0	0	0	0.00162866	0	0	0	0	0	0	0	0	0	0	0	0	0.00555556	0	0
0.000650014	RIT1	Non-driver	0	0	0	0	0	0	0	0	0	0	0	0	0	0	0	0.00651466	0	0	0	0	0	0	0	0	0	0	0	0	0	0	0
0.000650014	RNF103	Non-driver	0	0	0	0	0	0.00456621	0	0	0	0.00176056	0	0	0	0	0	0	0	0	0	0	0	0	0	0	0	0	0	0	0.0037037	0	0
0.000650014	RP2	Non-driver	0	0	0	0	0	0	0	0	0	0	0	0	0	0	0	0	0	0	0	0	0	0.0128205	0	0	0.00208333	0	0	0	0.0037037	0	0
0.000650014	SAMHD1	Non-driver	0	0	0	0	0	0	0	0	0	0	0	0	0	0	0	0	0.00190476	0	0	0	0	0	0	0	0	0	0	0	0.00555556	0	0
0.000650014	SCN4A	Non-driver	0	0	0	0	0	0.00228311	0	0	0	0	0	0	0	0	0	0	0	0	0	0	0	0	0	0.00212766	0.00416667	0	0	0	0	0	0
0.000650014	SIPA1L2	Non-driver	0	0	0	0	0	0	0	0	0	0	0	0	0	0	0	0.00162866	0	0	0	0	0	0	0	0.00425532	0	0	0	0	0.00185185	0	0
0.000650014	SLC12A7	Non-driver	0	0	0	0	0	0	0	0	0	0	0.00257732	0	0	0	0	0.00325733	0	0	0	0	0	0	0	0.00212766	0.00208333	0	0	0	0	0	0
0.000650014	SLC25A4	Non-driver	0	0	0	0	0	0	0	0	0	0	0	0	0	0	0	0	0	0	0	0	0	0	0	0	0.00208333	0	0	0	0	0	0
0.000650014	SLC2A13	Non-driver	0	0	0	0	0	0.00228311	0	0	0	0	0	0	0	0	0	0	0.00190476	0	0	0	0	0	0	0.00212766	0	0	0	0	0.00555556	0	0
0.000650014	SLC4A4	Non-driver	0	0	0	0	0	0.00456621	0	0	0	0	0	0.00320513	0	0	0	0.00162866	0	0	0	0	0	0	0	0	0	0	0	0	0	0	0
0.000650014	SLC6A15	Non-driver	0	0	0	0	0	0	0	0.0052356	0	0	0	0	0	0	0	0	0.00190476	0	0	0	0	0	0	0	0	0	0	0	0.00185185	0	0
0.000650014	SLC6A5	Non-driver	0	0	0	0	0	0	0	0	0	0	0	0	0	0	0	0.00162866	0	0	0	0	0	0	0	0.00212766	0	0	0	0	0.00555556	0	0
0.000650014	SLITRK6	Non-driver	0	0	0	0	0	0	0	0	0	0	0	0	0	0	0	0	0	0	0	0	0	0	0	0.00638298	0	0	0	0	0.00555556	0	0
0.000650014	SMARCAL1	Non-driver	0	0	0	0	0.0204082	0	0	0	0	0	0	0	0	0	0	0	0	0	0	0	0	0	0	0	0	0	0	0	0.0037037	0	0
0.000650014	SOCS5	Non-driver	0	0	0	0	0	0	0	0	0	0	0	0	0	0	0.00255102	0	0	0	0	0.00534759	0	0	0	0	0	0	0	0	0.0037037	0	0
0.000650014	SOX14	Non-driver	0	0.00236407	0	0	0	0	0	0	0	0	0	0	0	0	0	0	0	0	0	0	0	0	0	0.00425532	0	0	0	0	0	0	0
0.000650014	SPAST	Non-driver	0	0.00236407	0	0	0	0	0	0	0	0	0	0	0	0	0	0	0	0	0	0	0	0	0	0	0	0	0	0	0	0	0
0.000650014	SPATA5	Non-driver	0	0	0	0	0	0	0	0	0	0	0	0	0	0	0	0.00325733	0	0	0	0	0	0	0	0	0	0	0	0	0.0037037	0	0
0.000650014	STXBP3	Non-driver	0	0	0	0	0	0	0	0	0	0	0	0	0	0	0	0	0	0	0	0	0	0	0	0.00638298	0	0	0	0	0.0037037	0	0
0.000650014	TAZ	Non-driver	0	0	0	0	0	0	0	0	0	0	0	0	0	0	0	0.00162866	0	0	0	0	0	0	0	0	0	0	0	0	0.0037037	0	0
0.000650014	TFAP2C	Non-driver	0	0	0	0	0	0	0	0	0	0	0	0	0	0	0	0.00162866	0	0	0	0	0	0	0	0.00212766	0.00208333	0	0	0	0.0037037	0	0
0.000650014	TFAP4	Non-driver	0	0	0	0	0	0	0	0	0	0	0	0	0	0	0	0	0	0	0	0	0	0	0	0	0.00416667	0	0	0	0.0037037	0	0
0.000650014	THBS1	Non-driver	0	0	0	0	0	0	0	0	0	0.00176056	0	0.00320513	0	0	0.00255102	0	0	0	0	0	0	0	0	0	0.00208333	0	0	0	0	0	0
0.000650014	THBS3	Non-driver	0	0	0	0	0	0	0	0	0	0	0	0	0	0	0	0	0	0	0	0	0	0	0	0	0.00208333	0	0	0	0	0	0
0.000650014	TMEM47	Non-driver	0	0	0	0	0	0	0	0	0	0	0	0	0	0	0	0	0	0	0	0	0	0	0	0.00638298	0	0	0	0	0.0037037	0	0
0.000650014	TNFRSF21	Non-driver	0	0	0	0	0	0	0	0	0	0	0	0	0	0	0	0	0	0	0	0	0	0	0	0	0	0	0	0	0	0	0
0.000650014	TP73	Non-driver	0	0	0	0	0	0	0	0	0	0.00176056	0	0	0	0	0	0	0	0	0	0	0	0	0	0	0	0	0	0	0	0	0
0.000650014	TPCN1	Non-driver	0	0	0	0	0	0.00228311	0	0	0	0	0	0	0	0	0	0	0	0	0	0	0	0	0	0.00212766	0.00208333	0	0	0	0	0	0
0.000650014	TPH2	Non-driver	0	0.00236407	0	0	0	0	0	0	0	0.00352113	0	0	0	0	0	0.00162866	0	0	0	0	0	0	0	0	0	0	0	0	0	0	0
0.000650014	TRIM23	Non-driver	0	0	0	0	0	0	0	0	0	0	0	0	0	0	0	0	0	0	0	0	0	0	0	0	0.00416667	0	0	0	0	0	0
0.000650014	TRPM7	Non-driver	0	0	0	0	0	0	0	0	0	0	0	0	0	0	0	0.00325733	0	0	0	0	0	0	0	0	0.00208333	0	0	0	0	0	0
0.000650014	TSPAN2	Non-driver	0	0	0	0	0	0.00456621	0	0	0	0	0	0	0	0	0	0	0	0	0	0	0	0	0	0.00851064	0	0	0	0	0	0	0
0.000650014	TYK2	Non-driver	0	0	0	0	0	0	0	0	0	0	0	0	0	0	0	0	0	0	0	0	0	0	0	0.00425532	0.00208333	0	0	0	0	0	0
0.000650014	UBQLN2	Non-driver	0	0	0	0	0	0	0	0	0	0	0	0	0	0	0	0	0	0	0	0	0	0	0	0	0	0	0	0	0.00555556	0	0
0.000650014	VAV2	Non-driver	0	0	0	0	0	0	0	0	0	0	0	0	0	0	0	0	0.00190476	0	0	0	0	0	0	0.00212766	0.00208333	0	0	0	0	0	0
0.000650014	VCAN	Non-driver	0	0	0	0.00684932	0	0	0	0	0	0	0	0	0	0	0	0	0	0	0	0	0	0	0	0	0	0	0	0	0.00185185	0	0
0.000650014	WDR26	Non-driver	0	0	0	0	0	0	0	0	0	0	0	0	0	0	0	0	0.00190476	0	0	0	0	0	0	0	0	0	0	0	0	0	0
0.000650014	WNK1	Non-driver	0	0.00472813	0	0	0	0	0	0	0	0	0	0	0	0	0	0	0.00190476	0	0	0	0	0	0	0	0	0	0	0	0	0	0
0.000650014	XRN2	Non-driver	0	0	0	0	0	0	0	0	0	0	0	0	0	0	0	0	0.00190476	0	0	0	0	0	0	0	0	0	0	0	0.0037037	0	0
0.000650014	YARS	Non-driver	0	0	0	0	0	0	0	0	0	0	0	0	0	0	0	0	0.00190476	0	0	0	0	0	0	0.00425532	0	0	0	0	0	0	0
0.000650014	ZEB2	Non-driver	0	0	0	0	0	0	0	0	0	0	0	0	0	0	0.00255102	0.00162866	0.00190476	0	0	0	0	0	0	0	0.00416667	0	0	0	0.0037037	0	0
0.000650014	ZFYVE20	Non-driver	0	0	0	0	0	0	0	0	0	0	0	0	0	0	0.00255102	0	0	0	0	0	0	0	0	0	0.00208333	0	0	0	0	0	0
0.000557155	ABCC4	Non-driver	0	0	0	0	0	0	0	0	0	0	0	0.00320513	0	0	0	0	0	0	0	0	0	0	0	0.00425532	0	0	0	0	0.00555556	0	0
0.000557155	ABCF3	Non-driver	0	0	0	0	0	0	0	0	0	0	0	0	0	0	0	0	0	0	0	0	0	0	0	0	0	0	0	0	0.00185185	0	0
0.000557155	ACTA2	Non-driver	0	0	0	0	0	0	0	0	0	0	0	0	0	0	0	0	0	0	0	0	0	0	0	0	0.00208333	0	0.00188679	0	0	0	0
0.000557155	ACTN1	Non-driver	0	0	0	0	0	0	0	0	0	0	0	0	0	0	0	0	0	0	0	0	0	0	0	0	0	0	0	0	0.0037037	0	0
0.000557155	ACTN2	Non-driver	0	0	0	0	0	0	0	0	0	0	0	0	0	0	0	0.00162866	0	0	0	0	0	0	0	0.00425532	0.00208333	0	0	0	0	0	0
0.000557155	ACTN4	Non-driver	0	0	0	0	0	0	0	0	0	0	0	0	0	0	0	0	0	0	0	0	0	0	0	0	0	0	0	0	0.0037037	0	0
0.000557155	AGL	Non-driver	0	0	0	0	0	0.00456621	0	0	0	0.00176056	0	0	0	0	0	0.00162866	0	0	0	0	0	0	0	0.00212766	0	0	0	0	0	0	0
0.000557155	AGPS	Non-driver	0	0	0	0	0	0.00228311	0	0	0	0	0	0	0	0	0	0	0	0	0	0	0	0	0	0	0	0	0	0	0.00555556	0	0
0.000557155	AKAP13	Non-driver	0	0	0	0	0	0	0	0	0	0	0	0	0	0	0	0	0.00190476	0	0	0	0	0	0	0	0.00416667	0	0	0	0	0	0
0.000557155	ALDH1L2	Non-driver	0	0	0	0	0	0	0	0	0	0.00176056	0	0	0	0	0	0	0	0	0	0	0	0	0	0	0	0	0	0	0	0	0
0.000557155	ALX1	Non-driver	0	0	0	0	0	0	0	0	0	0.00176056	0	0	0	0	0	0.00162866	0	0	0	0	0	0	0	0	0	0	0	0	0	0	0
0.000557155	ANKS1B	Non-driver	0	0	0	0	0	0	0	0	0	0	0	0	0	0	0	0	0	0	0	0	0	0	0	0	0	0	0	0	0.0037037	0	0
0.000557155	APLP2	Non-driver	0	0	0	0	0	0	0	0	0	0.00176056	0	0	0	0	0	0	0	0	0	0	0.0018315	0	0	0	0.00208333	0	0	0	0	0	0
0.000557155	ARHGAP12	Non-driver	0	0	0	0	0	0	0	0	0	0	0	0	0	0	0	0	0	0	0	0	0	0	0	0	0	0	0	0	0.00740741	0	0
0.000557155	ARHGEF1	Non-driver	0	0	0	0	0	0	0	0	0	0	0	0	0	0	0	0	0	0	0	0	0	0	0	0.00425532	0	0	0	0	0.0037037	0	0
0.000557155	ARL5B	Non-driver	0	0	0	0	0	0.00228311	0	0	0	0	0	0	0	0	0	0	0.00190476	0	0	0	0	0	0	0.00212766	0	0	0	0	0	0	0
0.000557155	ARNT2	Non-driver	0	0	0	0	0	0.00228311	0	0	0	0.00176056	0	0	0	0	0	0	0	0	0	0	0	0	0	0	0	0	0	0	0.0037037	0	0
0.000557155	ASCC3	Non-driver	0	0	0	0	0	0	0	0	0	0	0	0	0	0	0	0	0	0	0	0	0	0	0	0.00425532	0	0	0	0	0.0037037	0	0
0.000557155	ASH1L	Non-driver	0	0	0	0	0	0	0	0	0	0	0	0	0	0	0	0	0	0	0	0	0	0	0	0.00212766	0	0	0	0	0	0	0
0.000557155	ASH2L	Non-driver	0	0	0	0	0	0	0	0	0	0	0	0	0	0	0	0	0	0	0	0	0	0	0	0.00425532	0	0	0	0	0.00555556	0	0
0.000557155	ASTN1	Non-driver	0	0	0.000933707	0	0	0	0	0	0	0	0	0	0	0	0	0	0.00190476	0	0	0	0	0	0	0.00638298	0	0	0	0	0	0	0
0.000557155	ATP4A	Non-driver	0	0	0	0	0	0	0	0	0	0	0	0	0	0	0	0	0	0	0	0	0	0	0	0	0	0	0	0	0	0	0
0.000557155	ATP6V0A4	Non-driver	0	0	0	0	0	0	0	0	0	0	0	0	0	0	0	0	0	0	0	0	0	0	0	0.00212766	0	0	0	0	0	0	0
0.000557155	ATP8B2	Non-driver	0	0	0	0	0	0	0	0	0	0	0	0	0	0	0	0	0	0	0	0	0	0	0	0	0	0	0	0	0.00185185	0	0
0.000557155	B3GALT1	Non-driver	0	0	0	0	0	0.00228311	0	0	0	0	0	0	0	0	0	0	0	0	0	0	0	0	0	0.00425532	0	0	0	0	0	0	0
0.000557155	BAZ2A	Non-driver	0	0	0	0	0	0	0	0	0	0	0	0	0	0	0	0	0	0	0	0	0	0	0	0.00212766	0.00208333	0	0	0	0.00740741	0	0
0.000557155	BBS7	Non-driver	0	0	0	0	0	0	0	0	0	0	0	0	0	0	0	0	0	0	0	0	0	0	0	0.00212766	0	0	0	0	0.00185185	0	0
0.000557155	BMP15	Non-driver	0	0	0	0	0	0	0	0	0	0	0	0	0	0	0	0.00162866	0	0	0	0	0	0	0	0	0	0	0	0	0.0037037	0	0
0.000557155	BMP5	Non-driver	0	0	0	0	0	0	0	0	0	0	0	0	0	0	0	0	0	0	0	0	0	0	0	0.00638298	0	0	0	0	0	0	0
0.000557155	C1QTNF7	Non-driver	0	0	0	0	0	0	0	0	0	0	0	0	0	0	0	0	0	0	0	0	0	0	0	0.00638298	0	0	0	0	0.0037037	0	0
0.000557155	C2CD3	Non-driver	0	0	0	0	0	0	0	0	0	0	0	0	0	0	0	0	0	0	0	0	0	0	0	0.00425532	0.00416667	0	0	0	0.00185185	0	0
0.000557155	CABP1	Non-driver	0	0	0	0	0	0	0	0	0.00496278	0	0	0	0	0	0	0	0	0	0	0	0	0	0	0	0	0	0	0	0.0037037	0	0
0.000557155	CACNB4	Non-driver	0	0	0	0	0	0	0	0	0	0	0	0	0	0	0	0.00162866	0	0	0	0	0	0	0	0.0106383	0	0	0	0	0	0	0
0.000557155	CADPS2	Non-driver	0	0	0	0	0	0	0	0	0	0.00176056	0	0	0	0	0	0.00162866	0	0	0	0	0	0	0	0	0	0	0	0	0	0	0
0.000557155	CALCRL	Non-driver	0	0	0	0	0	0	0	0	0	0	0	0	0	0	0	0	0	0	0	0	0	0	0	0.00425532	0	0	0	0	0	0	0
0.000557155	CALM1	Non-driver	0	0	0	0	0	0	0	0	0	0	0	0	0	0	0	0	0	0	0	0	0	0	0	0	0.00416667	0	0	0	0.0037037	0	0
0.000557155	CAPN5	Non-driver	0	0	0	0	0	0	0	0	0	0	0	0.00320513	0	0	0	0	0	0	0	0	0.0018315	0	0	0	0	0	0	0	0	0	0
0.000557155	CBFA2T2	Non-driver	0	0.00472813	0	0	0	0	0	0	0	0	0	0.00320513	0	0	0	0	0	0	0	0	0	0	0	0	0	0	0	0	0	0	0
0.000557155	CBX1	Non-driver	0	0	0	0	0	0.00228311	0	0	0	0	0	0	0	0	0	0	0	0	0	0	0	0	0	0	0.00208333	0	0	0	0.0037037	0	0
0.000557155	CDC42BPB	Non-driver	0	0	0	0	0	0.00228311	0	0	0	0	0	0.00320513	0	0	0	0	0	0	0	0	0	0	0	0.00425532	0	0	0	0	0.00185185	0	0
0.000557155	CDK11B	Non-driver	0	0	0	0	0	0.00228311	0	0	0	0.00352113	0	0	0	0	0	0	0	0	0	0	0	0	0	0	0	0	0	0	0	0	0
0.000557155	CDK13	Non-driver	0	0.00236407	0	0	0	0	0	0	0	0	0	0	0	0	0	0	0	0	0	0	0	0	0	0	0	0	0	0	0.00185185	0	0
0.000557155	CDK8	Non-driver	0	0	0	0	0	0	0	0	0	0.00176056	0	0	0	0	0	0	0.00190476	0	0	0	0	0	0	0	0	0	0	0	0	0	0
0.000557155	CDK9	Non-driver	0	0	0	0	0	0	0	0	0	0	0	0	0	0	0.00510204	0	0	0	0	0	0	0.0128205	0	0	0	0	0	0	0	0	0
0.000557155	CELSR3	Non-driver	0	0	0	0	0	0	0	0	0	0	0	0.00320513	0	0	0	0	0.00190476	0	0	0	0	0	0	0.00425532	0	0	0	0	0	0	0
0.000557155	CEP76	Non-driver	0	0	0	0	0	0	0	0	0	0	0	0	0	0	0.00510204	0	0	0	0	0	0	0	0	0.00425532	0.00208333	0	0	0	0	0	0
0.000557155	CHD1L	Non-driver	0	0	0	0	0	0	0	0	0	0.00176056	0	0	0	0	0	0	0	0	0	0	0	0	0	0	0.00208333	0	0	0	0	0	0
0.000557155	CHP1	Non-driver	0	0	0	0	0	0	0	0	0	0	0	0	0	0	0	0	0	0	0	0	0	0	0	0	0	0	0	0	0.0037037	0	0
0.000557155	CHRNA4	Non-driver	0	0	0	0	0	0	0	0	0	0	0	0	0	0	0	0	0	0	0	0	0	0	0	0.00212766	0	0	0	0	0	0	0
0.000557155	CHRNB2	Non-driver	0	0	0	0	0	0	0	0	0	0	0	0.00320513	0	0	0.00255102	0	0	0	0	0	0	0	0	0.00425532	0	0	0	0	0.0037037	0	0
0.000557155	CIT	Non-driver	0	0	0.00186741	0	0	0.00228311	0	0	0	0	0	0	0	0	0	0	0	0	0	0	0	0	0	0	0	0	0	0	0	0	0
0.000557155	CLEC16A	Non-driver	0	0	0	0	0	0.00228311	0	0	0	0	0	0	0	0	0	0	0	0	0	0	0	0	0	0	0	0	0	0	0	0	0
0.000557155	CLIC2	Non-driver	0	0	0	0	0	0	0	0	0	0	0	0	0	0	0	0	0	0	0	0	0	0	0	0	0.00208333	0	0	0	0.0037037	0	0
0.000557155	CLIP3	Non-driver	0	0	0	0	0	0	0	0	0	0.00176056	0	0	0	0	0	0	0	0	0	0	0	0	0	0	0.00208333	0	0	0	0	0	0
0.000557155	CNTNAP4	Non-driver	0	0	0	0	0	0	0	0	0	0	0	0	0	0	0	0	0	0	0	0	0	0	0	0	0	0	0	0	0.00555556	0	0
0.000557155	COL9A2	Non-driver	0	0	0	0	0	0	0	0	0	0.00176056	0	0	0	0	0	0	0.00190476	0	0	0	0	0	0	0.00425532	0	0	0	0	0	0	0
0.000557155	CORIN	Non-driver	0	0	0	0	0	0	0	0	0	0	0	0	0	0	0	0	0	0	0	0	0	0	0	0.00212766	0.00208333	0	0	0	0	0	0
0.000557155	CPT1B	Non-driver	0	0	0	0	0	0	0	0	0	0.00176056	0	0	0	0	0.00255102	0	0	0	0	0	0	0	0	0	0	0	0	0	0	0	0
0.000557155	CRB1	Non-driver	0	0	0	0	0	0	0	0	0	0	0	0	0	0	0	0.00488599	0	0	0	0	0	0	0	0	0	0	0	0	0.0037037	0	0
0.000557155	CROT	Non-driver	0	0	0	0	0	0	0	0	0	0	0	0	0	0	0	0	0	0	0	0	0	0	0	0	0	0	0	0	0	0	0
0.000557155	CSNK1E	Non-driver	0	0	0	0	0	0	0	0	0	0	0	0	0	0	0.00510204	0	0	0	0	0	0	0	0	0.00212766	0	0	0	0	0	0	0
0.000557155	CTGF	Non-driver	0	0	0	0	0	0	0	0	0	0	0	0	0	0	0	0	0	0	0	0	0	0	0	0.00425532	0	0	0	0	0	0	0
0.000557155	CTSS	Non-driver	0	0	0	0	0	0	0	0	0	0	0	0.00641026	0	0	0	0	0	0	0	0	0	0	0	0	0	0	0	0	0.00555556	0	0
0.000557155	CYP19A1	Non-driver	0	0	0	0	0	0	0	0	0	0	0	0	0	0	0	0	0	0	0	0	0.0018315	0	0	0.00425532	0	0	0	0	0	0	0
0.000557155	DACH2	Non-driver	0	0	0	0	0	0	0	0	0	0	0	0	0	0	0	0	0	0	0	0	0	0	0	0	0.00416667	0	0	0	0.00555556	0	0
0.000557155	DCBLD1	Non-driver	0	0	0	0	0	0	0	0	0	0	0	0	0	0	0	0.00325733	0	0	0	0	0	0	0	0	0	0	0	0	0.00555556	0	0
0.000557155	DDX1	Non-driver	0	0	0	0	0	0	0	0	0	0	0	0	0	0	0	0	0	0	0	0	0	0	0	0.00425532	0	0	0	0	0.0037037	0	0
0.000557155	DEAF1	Non-driver	0	0	0	0	0	0	0	0	0	0	0	0	0	0	0	0	0	0	0	0	0	0	0	0	0	0	0	0	0	0	0
0.000557155	DHRS7	Non-driver	0	0	0	0	0	0	0	0	0	0	0	0	0	0	0	0	0	0	0	0	0	0	0	0	0	0	0	0	0.0037037	0	0
0.000557155	DIAPH3	Non-driver	0	0	0	0	0	0	0	0	0	0	0	0	0	0	0	0.00325733	0	0	0	0	0	0	0	0	0	0	0	0	0.00555556	0	0
0.000557155	DLL3	Non-driver	0	0.00472813	0	0	0	0	0	0	0	0	0	0	0	0	0	0.00162866	0	0	0	0	0	0	0	0	0.00208333	0	0	0	0.0037037	0	0
0.000557155	DNAH14	Non-driver	0	0	0	0	0	0	0	0	0	0	0	0	0	0	0	0	0	0	0	0	0	0	0	0	0	0	0	0	0.00740741	0	0
0.000557155	DNAJC5B	Non-driver	0	0	0	0	0	0	0	0	0	0	0	0	0	0	0	0	0	0	0	0	0	0	0	0.00638298	0	0	0	0	0	0	0
0.000557155	DOK5	Non-driver	0	0	0	0	0	0	0	0	0	0	0	0	0	0	0	0	0	0	0	0	0	0	0	0.00212766	0.00416667	0	0	0	0	0	0
0.000557155	DOPEY1	Non-driver	0	0	0	0	0	0.00684932	0	0	0	0.00176056	0	0	0	0	0.00255102	0	0	0	0	0	0	0	0	0	0	0	0	0	0	0	0
0.000557155	ECE2	Non-driver	0	0	0	0	0	0	0	0	0	0	0	0	0	0	0.00255102	0.00162866	0	0	0	0	0	0	0	0	0.00208333	0	0	0	0	0	0
0.000557155	ENPP4	Non-driver	0	0	0	0	0	0	0	0	0	0.00176056	0	0	0	0	0	0	0	0	0	0	0	0	0	0.00638298	0	0	0	0	0	0	0
0.000557155	EOMES	Non-driver	0	0	0	0	0	0	0	0	0	0	0	0	0	0	0	0.00162866	0	0	0	0	0	0	0	0	0	0	0	0	0.00185185	0	0
0.000557155	EPB41	Non-driver	0	0	0	0	0	0	0	0	0	0	0	0	0	0	0	0	0	0	0	0	0	0	0	0	0	0	0	0	0	0	0
0.000557155	EPB41L4B	Non-driver	0	0	0	0	0	0	0	0	0	0	0	0	0	0	0	0	0	0	0	0	0	0	0	0.00212766	0	0	0	0	0	0	0
0.000557155	ERAS	Non-driver	0	0	0	0	0	0	0	0	0	0	0	0	0	0	0	0	0	0	0	0	0	0	0	0	0	0	0	0	0.0037037	0	0
0.000557155	ESCO1	Non-driver	0	0	0	0	0	0	0	0	0	0	0	0	0	0	0	0	0	0	0	0	0	0	0	0	0.00208333	0	0	0	0.00925926	0	0
0.000557155	ETFDH	Non-driver	0	0	0	0	0	0	0	0	0	0	0	0	0	0	0	0	0	0	0	0	0	0	0	0	0	0	0	0	0.00185185	0	0
0.000557155	EVX2	Non-driver	0	0	0	0	0	0	0	0	0	0	0	0	0	0	0	0	0.00190476	0	0	0	0	0	0	0.00212766	0	0	0	0	0.0037037	0	0
0.000557155	F13A1	Non-driver	0	0	0	0	0.0204082	0	0	0	0	0	0	0	0	0	0	0	0	0	0	0	0	0	0	0.00425532	0	0	0	0	0.0037037	0	0
0.000557155	FANCM	Non-driver	0	0	0	0	0	0	0	0	0	0	0	0	0	0	0	0	0	0	0	0	0	0	0	0.00425532	0	0	0	0	0	0	0
0.000557155	FBXO18	Non-driver	0	0	0	0	0	0	0	0	0	0.00176056	0	0	0	0	0	0	0	0	0	0	0	0	0	0	0	0	0	0	0.0037037	0	0
0.000557155	FBXO9	Non-driver	0	0	0	0	0	0	0	0	0	0	0	0	0	0	0	0	0	0	0	0	0	0	0	0.00212766	0	0	0	0	0.00555556	0	0
0.000557155	FECH	Non-driver	0	0	0	0	0	0.00456621	0	0	0.00496278	0	0	0	0	0	0	0	0	0	0	0	0	0	0	0	0	0	0	0	0.0037037	0	0
0.000557155	FGA	Non-driver	0	0	0	0	0	0	0	0	0	0	0	0	0	0.00380228	0	0	0	0	0	0	0	0	0	0	0	0	0	0	0.0037037	0	0
0.000557155	FMNL3	Non-driver	0	0	0	0	0	0	0	0	0	0	0	0	0	0	0	0	0	0	0	0	0	0	0	0	0	0	0	0	0.0037037	0	0
0.000557155	FN1	Non-driver	0	0	0	0	0	0	0	0	0	0	0	0	0	0	0	0	0.00190476	0	0	0	0	0	0	0.00212766	0	0	0	0	0	0	0
0.000557155	FRMD5	Non-driver	0	0	0	0	0	0	0	0	0	0	0	0	0	0	0	0	0	0	0	0	0	0	0	0	0	0	0	0	0.0037037	0	0
0.000557155	FYCO1	Non-driver	0	0	0	0	0	0	0	0	0	0	0	0	0	0	0	0.00162866	0	0	0	0	0	0	0	0	0	0	0	0	0.00555556	0	0
0.000557155	FZD9	Non-driver	0	0	0	0	0	0.00456621	0	0	0.00496278	0	0	0	0	0	0	0	0	0	0	0	0	0	0	0	0	0	0	0	0	0	0
0.000557155	GABRA4	Non-driver	0	0	0	0	0	0	0	0	0	0	0	0	0	0	0	0	0	0	0	0	0	0	0	0.00425532	0	0	0	0	0	0	0
0.000557155	GALE	Non-driver	0	0	0	0	0	0	0	0	0	0	0	0	0	0	0	0	0	0	0	0	0	0	0	0	0.00208333	0	0	0	0.0037037	0	0
0.000557155	GALNT2	Non-driver	0	0	0	0	0	0	0	0	0	0	0	0.00320513	0	0	0	0	0	0	0	0	0	0	0	0	0	0	0	0	0	0	0
0.000557155	GBA	Non-driver	0	0	0	0	0	0	0	0	0	0	0	0	0	0	0	0	0	0	0	0	0	0	0	0.00212766	0.00208333	0	0	0	0	0	0
0.000557155	GDF6	Non-driver	0	0	0	0	0	0	0	0	0	0	0	0	0	0	0	0	0	0	0	0	0	0	0	0	0.00208333	0	0	0	0	0	0
0.000557155	GIT2	Non-driver	0	0	0	0	0	0.00456621	0	0	0	0	0	0	0	0	0	0	0	0	0	0	0	0	0	0	0	0	0	0	0	0	0
0.000557155	GM2A	Non-driver	0	0	0	0	0	0	0	0	0	0	0	0	0	0	0	0	0.00380952	0	0	0	0	0	0	0.00425532	0	0	0	0	0	0	0
0.000557155	GNAI2	Non-driver	0	0	0.000933707	0	0	0	0	0	0	0	0	0	0	0	0.00255102	0	0	0	0	0	0	0	0	0.00425532	0	0	0	0	0.00185185	0	0
0.000557155	GPM6A	Non-driver	0	0	0	0	0	0	0	0	0	0	0	0.00320513	0	0	0	0.00162866	0	0	0	0	0	0	0	0.00425532	0	0	0	0	0.0037037	0	0
0.000557155	GRPR	Non-driver	0	0	0	0	0	0	0	0	0	0	0	0	0	0	0	0	0	0	0	0	0	0	0	0.00212766	0.00208333	0	0	0	0.00555556	0	0
0.000557155	H2AFX	Non-driver	0	0.00472813	0	0	0	0	0	0	0	0	0	0	0	0	0	0	0	0	0	0	0	0	0	0	0	0	0	0	0	0	0
0.000557155	H2AFY	Non-driver	0	0	0	0	0	0	0	0	0	0	0	0	0	0	0	0.00162866	0.00190476	0	0	0	0	0	0	0	0	0	0	0	0.0037037	0	0
0.000557155	HRH2	Non-driver	0	0	0	0	0	0	0	0	0	0	0	0	0	0	0	0	0	0	0	0	0	0	0	0	0	0	0	0	0	0	0
0.000557155	HTR3A	Non-driver	0	0	0	0	0	0	0	0	0	0	0	0	0	0.00380228	0	0.00325733	0	0	0	0	0	0	0	0	0.00208333	0	0	0	0	0	0
0.000557155	IBTK	Non-driver	0	0	0	0	0	0	0	0	0	0	0	0	0	0	0	0	0	0	0	0	0	0	0	0.00425532	0.00208333	0	0	0	0	0	0
0.000557155	IFRD2	Non-driver	0	0	0	0	0	0	0	0	0	0	0	0	0	0	0	0	0	0	0	0	0	0	0	0.00638298	0	0	0	0	0	0	0
0.000557155	IGSF11	Non-driver	0	0	0	0	0	0	0	0	0	0	0	0	0	0	0	0	0	0	0	0	0	0	0	0	0	0	0	0	0.0037037	0	0
0.000557155	INPP5E	Non-driver	0	0	0	0	0	0	0	0	0	0	0	0	0	0	0	0	0	0	0	0	0	0	0	0.00425532	0.00208333	0	0	0	0	0	0
0.000557155	ITGA2	Non-driver	0	0	0	0	0	0	0	0	0	0.00176056	0	0	0	0	0	0	0	0	0	0	0	0	0	0	0.00208333	0	0	0	0.0037037	0	0
0.000557155	ITGB6	Non-driver	0	0	0	0	0	0	0	0	0	0	0	0	0	0	0	0	0	0	0	0	0	0	0	0	0	0	0	0	0.00185185	0	0
0.000557155	ITGBL1	Non-driver	0	0	0	0	0	0	0	0	0	0	0	0	0	0	0	0.00162866	0.00190476	0	0	0	0	0	0	0.00638298	0.00208333	0	0	0	0	0	0
0.000557155	ITIH5	Non-driver	0	0	0	0	0	0	0	0	0	0	0	0	0	0	0	0	0	0	0	0	0	0	0	0	0	0	0	0	0	0	0
0.000557155	ITSN1	Non-driver	0	0	0	0	0	0	0	0	0	0	0	0	0	0	0	0	0	0	0	0	0	0	0	0	0	0	0	0	0.0037037	0	0
0.000557155	JADE3	Non-driver	0	0	0	0	0	0	0	0	0	0.00176056	0	0	0	0	0	0	0	0	0	0	0	0	0	0	0	0	0	0	0.0037037	0	0
0.000557155	JPH3	Non-driver	0	0	0	0	0	0	0	0	0	0.00176056	0	0	0	0	0	0	0	0	0	0	0	0	0	0	0	0	0	0	0	0	0
0.000557155	KANK1	Non-driver	0	0	0	0	0	0	0	0	0	0	0	0	0	0	0.00510204	0	0	0	0	0	0	0	0	0	0	0	0	0	0	0	0
0.000557155	KATNAL2	Non-driver	0	0	0	0	0	0	0	0	0	0	0	0	0	0	0	0	0	0	0	0	0	0	0	0	0	0	0	0	0.00555556	0	0
0.000557155	KCNA2	Non-driver	0	0	0	0	0	0.00228311	0	0	0	0	0	0	0	0	0	0	0	0	0	0	0	0	0	0.00212766	0	0	0	0	0	0	0
0.000557155	KCNN3	Non-driver	0	0	0	0	0	0	0	0	0	0	0	0	0	0	0	0	0.00190476	0	0	0	0	0.00641026	0	0.00638298	0	0	0	0	0	0	0
0.000557155	KCNV2	Non-driver	0	0	0	0	0	0	0	0	0	0	0	0	0	0	0	0	0	0	0	0	0	0	0	0	0	0	0	0	0	0	0
0.000557155	KDELR1	Non-driver	0	0	0	0	0	0	0	0	0	0	0	0	0	0	0	0	0	0	0	0	0	0	0	0	0	0	0	0	0.0037037	0	0
0.000557155	KDM5D	Non-driver	0	0	0	0	0	0	0	0	0	0.00176056	0	0	0	0	0	0	0	0	0	0	0	0	0	0.00638298	0	0	0	0	0	0	0
0.000557155	KIF6	Non-driver	0	0	0	0	0	0	0	0	0	0	0	0	0	0	0	0	0	0	0	0	0	0	0	0.00638298	0	0	0	0	0	0	0
0.000557155	KLHL1	Non-driver	0	0	0	0	0	0	0	0	0	0	0	0	0	0	0	0.00325733	0	0	0	0	0	0	0	0.00425532	0	0	0	0	0	0	0
0.000557155	KLHL18	Non-driver	0	0	0	0	0	0	0	0	0	0	0	0	0	0	0	0	0	0	0	0	0	0	0	0.00425532	0	0	0	0	0	0	0
0.000557155	LDB3	Non-driver	0	0	0	0	0	0.00684932	0	0	0	0	0	0	0	0	0	0	0	0	0	0	0	0	0	0	0	0	0	0	0	0	0
0.000557155	LHX2	Non-driver	0	0	0	0	0	0	0	0	0	0	0	0	0	0	0	0	0	0	0	0	0	0	0	0.00212766	0.00416667	0	0	0	0	0	0
0.000557155	LIG3	Non-driver	0	0	0	0	0	0	0	0	0	0	0	0	0	0	0	0	0	0	0	0	0	0	0	0	0	0	0	0	0.0037037	0	0
0.000557155	LMAN2L	Non-driver	0	0	0	0	0	0	0	0	0	0	0	0	0	0	0	0	0.00190476	0	0	0	0	0	0	0.00425532	0.00208333	0	0	0	0	0	0
0.000557155	LMNB1	Non-driver	0	0	0	0	0	0	0	0	0	0	0	0	0	0	0	0	0	0	0	0	0	0	0	0.00638298	0	0	0	0	0.00185185	0	0
0.000557155	LONP2	Non-driver	0	0	0	0	0	0	0	0	0	0	0	0	0	0	0	0	0	0	0	0	0	0	0	0.00425532	0.00416667	0	0	0	0.0037037	0	0
0.000557155	LYN	Non-driver	0	0	0	0	0	0	0.0540541	0	0	0	0	0	0	0	0	0	0	0	0	0	0	0	0	0	0	0	0	0	0	0	0
0.000557155	MAN2A2	Non-driver	0	0	0	0	0	0	0	0	0	0.00352113	0	0	0	0	0	0	0	0	0	0	0	0	0	0	0	0	0	0	0.0037037	0	0
0.000557155	MAP2K6	Non-driver	0	0	0	0	0	0	0	0	0	0	0	0	0	0	0	0	0	0	0	0	0	0	0	0	0	0	0	0	0.00740741	0	0
0.000557155	MAP3K10	Non-driver	0	0	0	0	0	0	0	0	0	0	0	0	0	0	0	0	0	0	0	0	0	0	0	0.00425532	0.00208333	0	0	0	0	0	0
0.000557155	MAP3K4	Non-driver	0	0.00236407	0	0	0	0	0	0	0	0	0	0	0	0	0	0	0	0	0	0	0	0	0	0	0	0	0	0	0.00555556	0	0
0.000557155	MAP4K4	Non-driver	0	0	0	0	0	0.00684932	0	0	0	0	0	0	0	0	0	0	0	0	0	0	0	0	0	0	0	0	0	0	0.0037037	0	0
0.000557155	MARK4	Non-driver	0	0	0	0	0	0	0	0	0.00496278	0	0	0.00320513	0	0	0	0.00162866	0	0	0	0	0	0	0	0	0	0	0	0	0	0	0
0.000557155	MAST2	Non-driver	0	0	0	0	0	0	0	0	0	0	0	0	0	0	0	0	0	0	0	0	0	0	0	0.00425532	0	0	0	0	0	0	0
0.000557155	MAT2A	Non-driver	0	0	0.000933707	0	0	0.00228311	0	0	0	0	0	0	0	0	0	0	0	0	0	0	0	0	0	0	0	0	0	0	0	0	0
0.000557155	MBD3	Non-driver	0	0	0	0	0	0	0	0	0	0	0	0	0	0	0	0	0	0	0	0	0	0	0	0	0.00208333	0	0	0	0	0	0
0.000557155	MBTPS1	Non-driver	0	0	0	0	0	0	0	0	0	0	0	0	0	0	0	0	0	0	0	0	0	0	0	0.00851064	0	0	0	0	0	0	0
0.000557155	MCCC1	Non-driver	0	0	0	0	0	0.00456621	0	0	0	0	0.00257732	0	0	0	0	0	0	0	0	0	0	0	0	0	0	0	0	0	0.00185185	0	0
0.000557155	MED25	Non-driver	0	0	0	0	0	0	0	0	0	0	0	0	0	0	0	0	0.00190476	0	0	0	0	0	0	0	0	0	0	0	0.0037037	0	0
0.000557155	MEGF10	Non-driver	0	0	0	0	0	0	0	0	0	0	0	0	0	0	0	0	0	0	0	0	0	0	0	0.00425532	0	0	0	0	0	0	0
0.000557155	MERTK	Non-driver	0	0	0	0	0	0	0	0	0	0	0	0	0	0	0	0	0	0	0	0	0	0	0	0.00638298	0	0	0	0	0.00185185	0	0
0.000557155	MFSD11	Non-driver	0	0	0	0	0	0	0	0	0	0.00176056	0	0	0	0	0	0	0	0	0	0	0	0	0	0	0	0	0	0	0	0	0
0.000557155	MKX	Non-driver	0	0	0	0	0	0	0	0	0	0	0	0	0	0	0	0	0	0	0	0	0	0	0	0.00425532	0	0	0	0	0	0	0
0.000557155	MLH3	Non-driver	0	0	0	0	0	0	0	0	0	0	0	0	0	0	0	0.00325733	0	0	0	0	0	0	0	0.00425532	0	0	0	0	0	0	0
0.000557155	MLK4	Non-driver	0	0	0	0	0	0.00456621	0	0	0	0	0	0	0	0	0	0	0	0	0	0	0	0	0	0.00425532	0	0	0	0	0	0	0
0.000557155	MLX	Non-driver	0	0	0	0	0	0	0	0	0	0	0	0	0	0	0	0	0	0	0	0	0	0	0	0	0.00208333	0	0	0	0.0037037	0	0
0.000557155	MON2	Non-driver	0	0	0	0	0	0	0	0	0	0	0	0.00320513	0	0	0	0	0	0	0	0	0	0	0	0	0	0	0	0	0.00555556	0	0
0.000557155	MORC2	Non-driver	0	0	0	0	0	0	0	0	0	0	0	0	0	0	0	0	0	0	0	0	0	0	0	0.00851064	0	0	0	0	0	0	0
0.000557155	MYH3	Non-driver	0	0	0	0	0	0.00228311	0	0	0	0	0	0	0	0	0	0.00162866	0	0	0	0	0	0	0	0	0.00208333	0	0	0	0	0	0
0.000557155	MYLK	Non-driver	0	0	0	0	0	0	0	0	0	0.00176056	0	0	0	0	0	0.00162866	0	0	0	0	0	0	0	0	0.00208333	0	0	0	0	0	0
0.000557155	MYLK4	Non-driver	0	0	0	0	0	0	0	0	0	0	0	0	0	0	0	0	0	0	0	0	0	0	0	0	0.00208333	0	0	0	0	0	0
0.000557155	NEO1	Non-driver	0	0	0	0	0	0	0	0	0	0	0	0	0	0	0	0	0	0	0	0	0	0	0	0	0	0	0	0	0	0	0
0.000557155	NFS1	Non-driver	0	0	0	0	0	0	0	0	0	0	0	0	0	0	0	0	0	0	0	0	0	0	0	0	0	0	0	0	0	0	0
0.000557155	NKX3-1	Non-driver	0	0	0	0	0	0	0	0	0	0	0	0	0	0	0	0	0	0	0	0	0	0	0	0	0	0	0	0	0.00185185	0	0
0.000557155	NPHP3	Non-driver	0	0	0	0	0	0	0	0	0	0	0	0	0	0	0	0	0	0	0	0	0	0	0	0.00638298	0	0	0	0	0.00185185	0	0
0.000557155	NR1H2	Non-driver	0	0	0	0	0	0	0	0	0	0	0	0	0	0	0	0	0	0	0	0	0	0	0	0	0	0	0	0	0	0	0
0.000557155	NR2F1	Non-driver	0	0	0	0	0	0	0	0	0	0	0	0	0	0	0	0	0	0	0	0	0	0	0	0.00212766	0.00208333	0	0	0	0	0	0
0.000557155	NR3C2	Non-driver	0	0	0.000933707	0	0	0	0	0	0	0.00176056	0	0	0	0	0	0	0	0	0	0	0	0	0	0	0.00208333	0	0	0	0	0	0
0.000557155	OSBPL10	Non-driver	0	0	0	0	0	0.00228311	0	0	0	0	0	0	0	0	0	0	0	0	0	0	0	0	0	0.00212766	0	0	0	0	0	0	0
0.000557155	PAFAH1B1	Non-driver	0	0	0	0	0	0	0	0	0	0	0	0	0	0	0	0	0	0	0	0	0	0	0	0	0	0	0	0	0.00555556	0	0
0.000557155	PANK4	Non-driver	0	0	0	0	0	0	0	0	0	0	0	0	0	0	0	0	0	0	0	0	0	0	0	0	0	0	0	0	0	0	0
0.000557155	PAPSS1	Non-driver	0	0	0	0	0	0	0	0	0	0	0	0	0	0	0	0	0	0	0	0	0	0	0	0	0	0	0	0	0.0037037	0	0
0.000557155	PCDHA3	Non-driver	0	0	0.000933707	0	0	0	0	0	0	0	0	0	0	0	0	0	0	0	0	0	0	0	0	0.00425532	0	0	0	0	0.0037037	0	0
0.000557155	PCDHGC3	Non-driver	0	0	0	0	0	0.00228311	0	0	0	0	0	0	0	0	0.00255102	0.00325733	0	0	0	0	0	0	0	0	0.00208333	0	0	0	0	0	0
0.000557155	PDSS1	Non-driver	0	0	0	0	0	0	0	0	0	0	0	0	0	0	0	0	0	0	0	0	0	0	0	0	0	0	0	0	0	0	0
0.000557155	PEX1	Non-driver	0	0.00236407	0	0	0	0	0	0	0	0.00176056	0	0	0	0	0	0	0	0	0	0	0	0	0	0	0	0	0	0	0.0037037	0	0
0.000557155	PGR	Non-driver	0	0	0	0	0	0	0	0	0	0	0	0	0	0	0	0	0	0	0	0	0	0	0	0	0	0	0	0	0	0	0
0.000557155	PIGV	Non-driver	0	0	0	0	0	0	0	0	0	0	0	0	0	0	0	0	0	0	0	0	0	0	0	0	0	0	0	0	0	0	0
0.000557155	PLA1A	Non-driver	0	0	0	0	0	0	0	0	0	0	0	0	0	0	0	0	0	0	0	0	0	0	0	0	0	0	0	0	0	0	0
0.000557155	PLAT	Non-driver	0	0	0	0	0	0	0	0	0	0	0	0	0	0	0	0.00162866	0	0	0	0	0	0	0	0	0.00208333	0	0	0	0.0037037	0	0
0.000557155	PLCH2	Non-driver	0	0	0	0	0	0	0	0	0	0	0	0	0	0	0	0.00162866	0	0	0	0	0	0	0	0	0	0	0	0	0.0037037	0	0
0.000557155	PLEKHG1	Non-driver	0	0	0	0	0	0	0	0	0	0	0	0	0	0	0	0	0	0	0	0	0	0	0	0	0	0	0	0	0.00555556	0	0
0.000557155	PLOD2	Non-driver	0	0	0	0	0	0.00228311	0	0	0	0	0	0	0	0	0	0	0	0	0	0	0	0	0	0	0.00208333	0	0	0	0	0	0
0.000557155	PNP	Non-driver	0	0	0	0	0	0	0	0	0	0	0	0	0	0	0	0	0	0	0	0	0	0	0	0.00212766	0	0	0	0	0.00555556	0	0
0.000557155	POMT1	Non-driver	0	0	0	0	0	0	0	0	0	0.00176056	0	0	0	0	0	0	0.00190476	0	0	0	0	0	0	0	0	0	0	0	0.00555556	0	0
0.000557155	PPAP2B	Non-driver	0	0	0	0	0	0	0	0	0	0	0	0	0	0	0	0	0	0	0	0	0	0	0	0.00638298	0	0	0	0	0	0	0
0.000557155	PPM1A	Non-driver	0	0	0	0	0	0	0	0	0	0	0	0	0	0	0	0	0.00190476	0	0	0	0	0	0	0	0	0	0	0	0	0	0
0.000557155	PPP2CA	Non-driver	0	0	0	0	0	0	0	0	0	0	0	0	0	0	0	0	0	0	0	0	0	0	0	0.00425532	0	0	0	0	0	0	0
0.000557155	PRDM6	Non-driver	0	0	0	0	0	0	0	0	0	0	0	0	0	0	0	0	0	0	0	0	0	0	0	0	0	0	0	0	0.00740741	0	0
0.000557155	PRMT3	Non-driver	0	0	0	0	0	0.00228311	0	0	0	0	0	0	0	0	0	0	0	0	0	0	0	0	0	0	0	0	0	0	0.00925926	0	0
0.000557155	PROC	Non-driver	0	0	0	0	0	0.00228311	0	0	0	0	0	0	0	0	0	0	0	0	0	0	0	0	0	0.00638298	0	0	0	0	0	0	0
0.000557155	PROSER1	Non-driver	0	0	0	0	0	0	0	0	0	0	0	0	0	0	0	0	0	0	0	0	0	0	0	0.00851064	0	0	0	0	0.0037037	0	0
0.000557155	PRPS1	Non-driver	0	0	0	0	0	0	0	0	0	0.00176056	0	0	0	0	0	0.00162866	0	0	0	0	0	0	0	0	0	0	0	0	0	0	0
0.000557155	PSMC2	Non-driver	0	0	0	0	0	0	0	0	0	0	0	0	0	0	0	0	0	0	0	0	0	0	0	0	0.00416667	0	0	0	0	0	0
0.000557155	PTK7	Non-driver	0	0	0	0	0	0	0	0	0	0	0	0	0	0	0	0	0	0	0	0	0	0	0	0.00851064	0	0	0	0	0	0	0
0.000557155	RAB23	Non-driver	0	0	0	0	0	0	0	0	0	0	0	0	0	0	0	0	0	0	0	0	0	0	0	0	0	0	0	0	0.0037037	0	0
0.000557155	RAB37	Non-driver	0	0	0	0	0	0	0	0	0	0	0	0	0	0	0	0.00325733	0	0	0	0	0.0018315	0	0	0.00212766	0	0	0	0	0	0	0
0.000557155	RAB3B	Non-driver	0	0	0	0	0	0	0	0	0	0	0	0	0	0	0	0	0	0	0	0	0	0	0	0	0	0	0	0	0.0037037	0	0
0.000557155	RAB6A	Non-driver	0	0	0	0	0	0	0	0	0	0	0	0.00320513	0	0	0.00255102	0	0	0	0	0	0	0	0	0	0	0	0	0	0	0	0
0.000557155	RAB9B	Non-driver	0	0.00236407	0	0	0	0	0	0	0	0	0	0	0	0	0	0	0.00190476	0	0	0	0	0	0	0	0.00208333	0	0	0	0.0037037	0	0
0.000557155	RAP1GAP2	Non-driver	0	0	0	0	0	0	0	0	0	0	0	0	0	0	0	0	0	0	0	0	0	0	0	0.00212766	0.00208333	0	0	0	0.0037037	0	0
0.000557155	RAPGEF2	Non-driver	0	0	0.000933707	0	0	0	0	0	0	0	0	0	0	0	0	0	0.00190476	0	0	0	0	0	0	0	0	0	0	0	0	0	0
0.000557155	RASA2	Non-driver	0	0.00236407	0	0	0	0	0	0	0	0.00176056	0	0	0	0	0	0	0	0	0	0	0	0	0	0	0	0	0	0	0.0037037	0	0
0.000557155	RASL10B	Non-driver	0	0	0	0	0	0	0	0	0	0	0	0	0	0	0	0	0	0	0	0	0	0	0	0.00212766	0	0	0	0	0.0037037	0	0
0.000557155	RBBP8	Non-driver	0	0	0	0	0	0	0	0.0104712	0	0	0	0	0	0	0	0	0	0	0	0	0	0	0	0	0	0	0	0	0.00185185	0	0
0.000557155	RECQL5	Non-driver	0	0	0	0	0	0	0	0	0	0.00176056	0	0.00320513	0	0	0	0	0	0	0	0	0	0	0	0	0	0	0	0	0.0037037	0	0
0.000557155	REPIN1	Non-driver	0	0	0	0	0	0	0	0	0.00496278	0	0	0	0	0	0	0	0	0	0	0	0	0	0	0	0	0	0	0	0	0	0
0.000557155	RIMS2	Non-driver	0	0	0	0	0	0	0	0	0	0	0	0	0	0	0	0	0	0	0	0	0	0	0	0	0	0	0	0	0	0	0
0.000557155	RNF19A	Non-driver	0	0	0	0	0	0.00228311	0	0	0	0	0	0	0	0	0.00255102	0	0	0	0	0	0	0	0	0	0	0	0	0	0	0	0
0.000557155	RNF217	Non-driver	0	0	0	0	0	0	0	0	0	0	0	0	0	0	0	0	0	0	0	0	0	0	0	0.012766	0	0	0	0	0	0	0
0.000557155	RPS6KA5	Non-driver	0	0	0	0	0	0.00456621	0	0	0	0	0	0	0	0	0	0	0	0	0	0	0	0	0	0	0	0	0	0	0	0	0
0.000557155	RRP12	Non-driver	0	0	0	0	0	0.00228311	0	0	0	0.00176056	0	0	0	0	0	0	0.00190476	0	0	0	0	0	0	0	0.00208333	0	0	0	0	0	0
0.000557155	RTEL1	Non-driver	0	0	0	0.00684932	0	0	0	0	0	0	0	0	0	0	0	0	0	0	0	0	0	0	0	0	0	0	0	0	0	0	0
0.000557155	SCFD1	Non-driver	0	0	0.000933707	0	0	0	0	0	0	0	0	0	0	0	0	0	0.00190476	0	0	0	0	0	0	0	0	0	0	0	0.00740741	0	0
0.000557155	SCN11A	Non-driver	0	0	0	0	0	0.00456621	0	0	0	0	0	0	0	0	0	0	0	0	0	0	0	0	0	0	0.00208333	0	0	0	0	0	0
0.000557155	SDK1	Non-driver	0	0	0	0	0	0	0	0	0	0.00176056	0	0	0	0	0	0	0	0	0	0	0	0	0	0.00212766	0	0	0	0	0	0	0
0.000557155	SEC63	Non-driver	0	0	0	0	0	0	0	0	0	0	0	0	0	0	0	0	0	0	0	0	0	0	0	0	0	0	0	0	0	0	0
0.000557155	2020-09-06	Non-driver	0	0	0	0	0	0	0	0	0	0	0	0	0	0	0	0	0	0	0	0	0	0	0	0.00425532	0	0	0	0	0	0	0
0.000557155	SERPINA7	Non-driver	0	0	0	0	0	0	0	0	0	0	0	0	0	0	0	0	0	0	0	0	0	0	0	0	0.00416667	0	0	0	0	0	0
0.000557155	SLC12A5	Non-driver	0	0	0	0	0	0	0	0	0	0	0	0	0	0	0	0	0	0	0	0	0	0	0	0.00212766	0.00208333	0	0	0	0	0	0
0.000557155	SLC26A3	Non-driver	0	0.00236407	0.000933707	0	0	0	0	0	0	0	0	0	0	0	0	0	0	0	0	0	0	0	0	0.00212766	0	0	0	0	0	0	0
0.000557155	SLC6A14	Non-driver	0	0	0	0	0	0	0	0	0	0	0	0	0	0	0	0.00162866	0	0	0	0	0	0	0	0.00425532	0	0	0	0	0	0	0
0.000557155	SLK	Non-driver	0	0	0	0	0	0	0	0	0	0	0.00257732	0	0	0	0.00255102	0	0	0	0	0	0	0	0	0.00425532	0	0	0	0	0	0	0
0.000557155	SNTB1	Non-driver	0	0	0	0	0	0	0	0	0	0.00352113	0	0	0	0	0	0	0	0	0	0	0	0	0	0.00638298	0.00208333	0	0	0	0	0	0
0.000557155	SPTAN1	Non-driver	0	0.00236407	0	0	0	0	0	0	0	0	0	0	0	0	0.00255102	0.00162866	0	0	0	0	0	0	0	0	0.00208333	0	0	0	0	0	0
0.000557155	SPTLC2	Non-driver	0	0	0.000933707	0	0	0.00228311	0	0	0	0	0	0	0	0	0	0	0	0	0	0	0	0	0	0.00425532	0	0	0	0	0	0	0
0.000557155	SPTLC3	Non-driver	0	0	0.000933707	0	0	0	0	0	0	0	0	0	0	0	0	0	0	0	0	0	0	0	0	0	0.00833333	0	0	0	0	0	0
0.000557155	STEAP4	Non-driver	0	0	0	0	0	0	0	0	0	0	0	0	0	0	0	0	0	0	0	0	0	0	0	0	0	0	0	0	0.0037037	0	0
0.000557155	SYTL5	Non-driver	0	0	0	0	0	0	0	0	0	0.00352113	0	0	0	0	0	0.00325733	0	0	0	0	0	0	0	0	0	0	0	0	0	0	0
0.000557155	TBX5	Non-driver	0	0.00472813	0	0	0	0	0	0	0	0	0	0	0	0	0	0	0	0	0	0	0	0	0	0.00425532	0	0	0	0	0	0	0
0.000557155	TCF7L1	Non-driver	0	0	0	0	0	0	0	0	0	0	0	0	0	0	0	0.00162866	0	0	0	0	0	0	0	0.0106383	0	0	0	0	0	0	0
0.000557155	THRA	Non-driver	0	0	0	0	0	0	0	0	0	0.00176056	0	0	0	0	0	0	0	0	0	0	0.0018315	0	0	0	0	0	0	0	0	0	0
0.000557155	THSD7A	Non-driver	0	0	0	0	0	0	0	0	0	0.00704225	0	0	0	0	0.00255102	0	0.00190476	0	0	0	0	0	0	0	0	0	0	0	0	0	0
0.000557155	TLK2	Non-driver	0	0	0	0	0	0	0	0	0	0	0	0	0	0	0	0	0	0	0	0	0	0	0	0.00425532	0	0	0	0	0.0037037	0	0
0.000557155	TMTC1	Non-driver	0	0	0	0	0	0	0	0	0	0	0	0	0	0	0	0.00325733	0	0	0	0	0	0	0	0	0	0	0	0	0.0037037	0	0
0.000557155	TMTC3	Non-driver	0	0	0	0	0	0	0	0	0	0	0	0	0	0	0	0	0	0	0	0	0	0	0	0	0	0	0	0	0.0037037	0	0
0.000557155	TNNT2	Non-driver	0	0	0	0	0	0	0	0	0	0	0	0	0	0	0	0	0	0	0	0	0	0	0	0	0.00416667	0	0	0	0.0037037	0	0
0.000557155	TNRC18	Non-driver	0	0	0	0	0	0	0	0	0	0	0	0	0	0	0	0	0	0	0	0	0	0	0	0.00425532	0.00416667	0	0	0	0	0	0
0.000557155	TOX	Non-driver	0	0	0	0	0	0	0	0	0	0	0	0	0	0	0	0	0	0	0	0	0	0	0	0	0	0	0	0	0.00925926	0	0
0.000557155	TPO	Non-driver	0	0	0	0	0	0	0	0	0	0	0	0	0	0	0	0	0.00380952	0	0	0	0	0	0	0	0	0	0	0	0	0	0
0.000557155	TRHR	Non-driver	0	0	0	0	0	0	0	0	0	0	0	0	0	0	0	0	0	0	0	0	0	0	0	0.00425532	0	0	0	0	0	0	0
0.000557155	TRIM2	Non-driver	0	0	0	0	0	0	0	0	0	0	0	0	0	0	0	0	0	0	0	0	0	0	0	0.00425532	0	0	0	0	0	0	0
0.000557155	TSPAN5	Non-driver	0	0	0	0	0	0	0	0	0	0	0	0	0	0	0	0	0	0	0	0	0	0	0	0	0.00208333	0	0	0	0.00555556	0	0
0.000557155	TSSC1	Non-driver	0	0	0	0	0	0	0	0	0	0	0	0	0	0	0	0	0	0	0	0	0	0	0	0	0.00208333	0	0	0	0	0	0
0.000557155	TUBA1B	Non-driver	0	0.00236407	0	0	0	0.00456621	0	0	0	0	0	0	0	0	0	0	0	0	0	0	0	0	0	0	0.00416667	0	0	0	0	0	0
0.000557155	UBQLN4	Non-driver	0	0	0	0	0	0	0	0	0	0	0	0	0	0	0	0	0	0	0	0	0	0	0	0	0	0	0	0	0.00925926	0	0
0.000557155	ULK1	Non-driver	0	0	0	0	0	0.00456621	0	0	0	0	0	0	0	0	0	0	0.00190476	0	0	0	0	0	0	0	0.00416667	0	0	0	0	0	0
0.000557155	UNC13D	Non-driver	0	0.0070922	0	0	0	0	0	0	0	0	0	0	0	0	0	0	0	0	0	0	0	0	0	0	0	0	0	0	0	0	0
0.000557155	UNC5A	Non-driver	0	0	0	0	0	0.00456621	0	0	0	0	0	0	0	0	0	0.00162866	0	0	0	0	0	0	0	0	0	0	0	0	0	0	0
0.000557155	UNC5D	Non-driver	0	0	0	0	0	0	0	0	0	0	0	0	0	0	0	0.00162866	0.00190476	0	0	0	0	0	0	0	0	0	0	0	0	0	0
0.000557155	UPF1	Non-driver	0	0	0	0	0	0.00228311	0	0	0	0	0	0	0	0	0	0	0	0	0	0	0	0	0	0	0.00625	0	0	0	0	0	0
0.000557155	USP32	Non-driver	0	0	0	0	0	0	0	0	0	0	0	0.00320513	0	0	0	0.00162866	0.00190476	0	0	0	0	0	0	0	0	0	0	0	0.0037037	0	0
0.000557155	USP34	Non-driver	0	0	0	0	0	0	0	0	0	0	0	0	0	0	0	0	0	0	0	0	0	0	0	0.00425532	0	0	0	0	0.00185185	0	0
0.000557155	UTRN	Non-driver	0	0	0	0	0	0	0	0	0	0	0	0.00320513	0	0	0	0	0	0	0	0	0	0	0	0	0	0	0	0	0.0037037	0	0
0.000557155	VGLL4	Non-driver	0	0	0	0	0	0	0	0	0	0	0	0	0	0	0	0	0	0	0	0	0	0	0	0	0	0	0	0	0	0	0
0.000557155	WNT3	Non-driver	0	0	0	0	0	0	0	0	0	0	0	0	0	0	0	0	0	0	0	0	0	0	0	0.00425532	0	0	0	0	0	0	0
0.000557155	XKR6	Non-driver	0	0	0	0	0	0	0	0	0	0	0	0	0	0	0	0	0	0	0	0	0	0	0	0	0	0	0	0	0	0	0
0.000557155	XPO6	Non-driver	0	0	0	0	0	0	0	0	0	0	0	0	0	0	0	0	0	0	0	0	0	0	0	0	0	0	0	0	0	0	0
0.000557155	ZCRB1	Non-driver	0	0	0	0	0	0	0	0	0	0	0	0	0.0283688	0	0	0	0	0	0	0	0	0	0	0	0	0	0	0	0	0	0
0.000557155	ZFYVE16	Non-driver	0	0	0	0	0	0	0	0	0	0	0	0	0	0	0	0	0	0	0	0	0	0	0	0	0	0	0	0	0.00740741	0	0
0.000464296	ABCD3	Non-driver	0	0	0.000933707	0	0	0	0	0	0	0	0	0	0	0	0	0	0	0	0	0	0	0	0	0	0	0	0	0	0.0037037	0	0
0.000464296	ABCG1	Non-driver	0	0.00236407	0	0	0	0	0	0	0	0	0	0	0	0	0	0	0	0	0	0	0	0	0	0	0.00208333	0	0	0	0	0	0
0.000464296	ACAA1	Non-driver	0	0	0	0	0	0	0	0	0	0	0	0	0	0	0	0	0	0	0	0	0	0	0	0	0	0	0	0	0	0	0
0.000464296	ACACB	Non-driver	0	0	0	0	0	0.00228311	0	0	0	0	0	0	0	0	0	0	0	0	0	0	0	0	0	0	0	0	0	0	0.0037037	0	0
0.000464296	ACAD9	Non-driver	0	0	0	0	0	0	0	0	0	0	0	0.00320513	0	0	0	0	0	0	0	0	0	0	0	0	0	0	0	0	0.0037037	0	0
0.000464296	ACADSB	Non-driver	0	0	0	0	0	0	0	0	0	0	0	0	0	0	0	0	0	0	0	0	0	0	0	0.00212766	0	0	0	0	0.0037037	0	0
0.000464296	ACAT1	Non-driver	0	0	0	0	0	0	0	0	0	0	0	0	0	0	0	0	0	0	0	0	0	0	0	0	0.00208333	0	0	0	0.00555556	0	0
0.000464296	ACO2	Non-driver	0	0	0	0	0.0204082	0	0	0	0	0	0	0.00320513	0	0	0	0	0	0	0	0	0	0	0	0.00425532	0	0	0	0	0	0	0
0.000464296	ACTL6A	Non-driver	0	0	0	0	0	0	0	0	0	0	0	0	0	0	0	0.00162866	0	0	0	0	0	0	0	0	0	0	0	0	0	0	0
0.000464296	ACVR1C	Non-driver	0	0	0	0	0	0	0	0	0	0	0	0	0	0	0	0	0	0	0	0	0	0	0	0	0.00208333	0	0	0	0	0	0
0.000464296	ADAM10	Non-driver	0	0	0	0	0	0	0	0	0	0	0	0	0	0	0	0	0.00380952	0	0	0	0	0	0	0	0	0	0	0	0.00555556	0	0
0.000464296	ADAM17	Non-driver	0	0	0	0	0	0	0	0	0	0	0.00257732	0	0	0	0	0	0.00190476	0	0	0	0	0	0	0	0	0	0	0	0.00555556	0	0
0.000464296	ADAMTS1	Non-driver	0	0	0	0	0	0	0	0	0	0	0	0	0	0	0	0	0	0	0	0	0	0	0	0	0	0	0	0	0.00555556	0	0
0.000464296	ADAMTS3	Non-driver	0	0	0	0	0	0	0	0	0	0	0	0	0	0	0	0	0	0	0	0	0	0	0	0	0.00208333	0	0	0	0.0037037	0	0
0.000464296	ADCK3	Non-driver	0	0	0	0	0	0	0	0	0	0	0	0	0	0	0	0	0	0	0	0	0	0	0	0	0.00416667	0	0	0	0	0	0
0.000464296	AGAP1	Non-driver	0	0	0	0	0	0	0	0	0	0	0	0	0	0	0	0	0	0	0	0	0	0	0	0.00212766	0.00208333	0	0	0	0.0037037	0	0
0.000464296	AGPAT4	Non-driver	0	0	0	0	0	0	0	0	0	0	0	0	0	0	0	0	0	0	0	0	0	0	0	0.00425532	0	0	0	0	0.00185185	0	0
0.000464296	AHCYL1	Non-driver	0	0.00236407	0	0	0	0	0	0	0	0	0	0	0	0	0	0	0	0	0	0	0	0	0	0	0.00416667	0	0	0	0	0	0
0.000464296	AIFM1	Non-driver	0	0	0	0.00684932	0	0	0	0	0	0	0	0	0	0	0	0	0	0	0	0	0	0	0	0	0	0	0	0	0.00185185	0	0
0.000464296	ANAPC7	Non-driver	0	0.00236407	0	0	0	0	0	0	0	0	0	0	0	0	0	0	0	0	0	0	0	0	0	0	0	0	0	0	0	0	0
0.000464296	ANKRD1	Non-driver	0	0	0	0	0	0.00684932	0	0	0	0	0	0	0	0	0	0	0	0	0	0	0	0	0	0.00425532	0	0	0	0	0	0	0
0.000464296	APAF1	Non-driver	0	0	0	0	0	0.00228311	0	0	0	0	0	0	0	0	0.00510204	0	0	0	0	0	0	0	0	0	0	0	0	0	0	0	0
0.000464296	APOB	Non-driver	0	0	0	0	0	0	0	0	0	0	0	0	0	0	0	0	0	0	0	0	0	0	0	0.00851064	0	0	0	0	0.00185185	0	0
0.000464296	ARF4	Non-driver	0	0	0	0	0	0	0	0	0	0	0	0	0	0	0	0	0	0	0	0	0	0	0	0	0	0	0	0	0.0037037	0	0
0.000464296	ARFIP2	Non-driver	0	0	0	0	0	0	0	0	0	0	0	0	0	0	0	0	0	0	0	0	0	0	0	0	0.00208333	0	0	0	0	0	0
0.000464296	ARL8A	Non-driver	0	0	0	0	0	0	0	0	0	0	0	0	0	0	0.00255102	0	0	0	0	0	0	0	0	0	0	0	0	0	0	0	0
0.000464296	ASPM	Non-driver	0	0	0	0	0	0	0	0	0	0.00176056	0	0	0	0	0	0.00162866	0	0	0	0	0	0	0	0	0.00208333	0	0	0	0	0	0
0.000464296	ATP13A1	Non-driver	0	0	0	0	0	0.00228311	0	0	0	0	0	0	0	0	0	0	0	0	0	0	0	0	0	0.00212766	0.00208333	0	0	0	0	0	0
0.000464296	ATP6AP1	Non-driver	0	0	0	0	0	0	0	0	0	0	0	0	0	0	0	0	0	0	0	0	0	0	0	0.00425532	0	0	0	0	0.00555556	0	0
0.000464296	ATP8B4	Non-driver	0	0	0	0	0	0	0	0	0	0.00176056	0	0	0	0	0	0	0	0	0	0	0	0	0	0.00425532	0	0	0	0	0	0	0
0.000464296	BICD2	Non-driver	0	0	0	0	0	0.00228311	0	0	0	0	0	0	0	0	0	0	0	0	0	0	0.0018315	0	0	0	0.00208333	0	0	0	0	0	0
0.000464296	BLK	Non-driver	0	0	0	0	0	0	0	0	0	0	0	0	0	0	0.00255102	0.00162866	0	0	0	0	0	0	0	0	0.00208333	0	0	0	0	0	0
0.000464296	BMP4	Non-driver	0	0	0	0	0	0	0	0	0	0	0	0	0	0	0	0	0	0	0	0	0	0	0	0	0	0	0	0	0	0	0
0.000464296	BPGM	Non-driver	0	0	0	0	0	0	0	0	0	0	0	0	0	0	0	0	0	0	0	0	0	0	0	0	0.00208333	0	0	0	0	0	0
0.000464296	BPTF	Non-driver	0	0	0	0	0	0	0	0	0	0	0	0	0	0	0	0	0	0	0	0	0	0	0	0.00212766	0	0	0	0	0	0	0
0.000464296	BRCC3	Non-driver	0	0	0	0	0	0	0	0	0	0	0	0	0	0	0	0	0	0	0	0	0	0	0	0	0.00208333	0	0	0	0.0037037	0	0
0.000464296	BRD1	Non-driver	0	0	0	0	0	0	0	0	0	0	0	0	0	0	0	0	0	0	0	0	0	0	0	0	0.00208333	0	0	0	0.0037037	0	0
0.000464296	BRWD3	Non-driver	0	0	0	0	0	0	0	0	0	0	0	0	0	0	0	0	0	0	0	0	0	0	0	0	0	0	0	0	0.0037037	0	0
0.000464296	BZW2	Non-driver	0	0	0	0	0	0	0	0	0	0	0	0	0	0	0	0	0	0	0	0	0	0	0	0	0	0	0	0	0	0	0
0.000464296	CACUL1	Non-driver	0	0	0	0	0	0	0	0	0	0	0	0	0	0	0	0	0	0	0	0	0	0	0	0	0.00208333	0	0	0	0.00555556	0	0
0.000464296	CAMLG	Non-driver	0	0	0	0	0	0	0	0	0	0	0	0	0	0	0	0	0	0	0	0	0	0	0	0	0	0	0	0	0.00555556	0	0
0.000464296	CCDC80	Non-driver	0	0	0	0	0	0	0	0	0	0	0	0	0	0	0	0	0	0	0	0	0	0	0	0	0.00208333	0	0	0	0	0	0
0.000464296	CCS	Non-driver	0	0	0	0	0	0	0	0	0	0	0.00257732	0	0	0	0	0	0	0	0	0	0	0	0	0	0	0	0	0	0	0	0
0.000464296	CDK10	Non-driver	0	0	0	0	0	0	0	0	0	0	0	0	0	0	0	0	0	0	0	0	0	0	0	0.00425532	0	0	0	0	0.00555556	0	0
0.000464296	CEP104	Non-driver	0	0	0	0	0	0	0	0	0	0	0	0	0	0	0	0	0	0	0	0	0	0	0	0	0.00416667	0	0	0	0	0	0
0.000464296	CHDC2	Non-driver	0	0	0	0	0	0	0	0	0	0	0	0	0	0	0	0	0	0	0	0	0	0	0	0.00425532	0	0	0	0	0.00555556	0	0
0.000464296	CHFR	Non-driver	0	0	0	0	0	0	0	0	0	0	0.00257732	0	0	0	0	0	0	0	0	0	0	0	0	0	0	0	0	0	0.0037037	0	0
0.000464296	CHRM3	Non-driver	0	0	0	0	0	0	0	0	0	0	0	0	0	0	0	0.00162866	0	0	0	0	0	0	0	0.00425532	0	0	0	0	0	0	0
0.000464296	CHST4	Non-driver	0	0	0	0	0	0	0	0	0	0	0	0	0	0	0	0	0.00190476	0	0	0	0	0	0	0	0	0	0	0	0.0037037	0	0
0.000464296	CLIP4	Non-driver	0	0	0	0	0	0	0	0	0	0	0	0	0	0	0	0.00488599	0	0	0	0	0	0	0	0.00425532	0	0	0	0	0	0	0
0.000464296	CLPX	Non-driver	0	0	0.000933707	0	0	0	0	0	0	0	0	0	0	0	0	0	0	0	0	0	0	0	0	0	0	0	0	0	0	0	0
0.000464296	CLVS1	Non-driver	0	0	0	0	0	0	0	0	0	0	0	0	0	0	0	0	0	0	0	0	0	0	0	0.0106383	0	0	0	0	0	0	0
0.000464296	CNOT6L	Non-driver	0	0	0	0	0	0	0	0	0	0	0	0	0	0	0	0	0	0	0	0	0	0	0	0	0.00416667	0	0	0	0.00185185	0	0
0.000464296	CNTNAP1	Non-driver	0	0	0	0	0	0	0	0	0	0	0	0	0	0	0	0	0	0	0	0	0	0	0	0	0.00208333	0	0	0	0.0037037	0	0
0.000464296	COL18A1	Non-driver	0	0	0	0	0	0	0	0	0	0	0	0.00320513	0	0	0	0	0	0	0	0	0	0	0	0	0	0	0	0	0.0037037	0	0
0.000464296	CPPED1	Non-driver	0	0	0	0	0	0	0	0	0	0	0	0	0	0	0	0.00162866	0.00190476	0	0	0	0	0	0	0.00425532	0	0	0	0	0	0	0
0.000464296	CPT2	Non-driver	0	0	0	0	0	0	0	0	0	0	0	0	0	0	0	0.00162866	0	0	0	0	0	0	0	0	0	0	0	0	0.00185185	0	0
0.000464296	CPXM1	Non-driver	0	0	0	0	0	0.00684932	0	0	0	0	0	0	0	0	0	0	0	0	0	0	0	0	0	0	0	0	0	0	0	0	0
0.000464296	CSE1L	Non-driver	0	0	0	0	0.0204082	0	0	0	0	0	0	0	0	0	0	0	0	0	0	0	0	0	0	0	0	0	0	0	0	0	0
0.000464296	CTH	Non-driver	0	0	0	0	0	0	0	0	0	0.00176056	0	0	0	0	0	0	0.00190476	0	0	0	0	0	0	0	0	0	0	0	0.00185185	0	0
0.000464296	CTTNBP2	Non-driver	0	0	0	0	0	0	0	0	0	0	0	0	0	0	0	0	0	0	0	0	0.0018315	0	0	0	0	0	0	0	0	0	0
0.000464296	CUL5	Non-driver	0	0	0	0	0	0	0	0	0	0	0	0	0	0	0	0	0.00190476	0	0	0	0	0	0	0	0	0	0	0	0.0037037	0	0
0.000464296	DAG1	Non-driver	0	0	0	0	0	0.00228311	0	0	0	0	0	0	0	0	0	0	0	0	0	0	0	0	0	0	0	0	0	0	0	0	0
0.000464296	DARS	Non-driver	0	0	0	0	0	0	0	0	0	0	0	0	0	0	0	0	0	0	0	0	0	0	0	0	0	0	0	0	0.0037037	0	0
0.000464296	DDX17	Non-driver	0	0	0	0	0	0	0	0	0	0	0	0	0	0	0	0	0	0	0	0	0	0	0	0.0106383	0	0	0	0	0	0	0
0.000464296	DDX26B	Non-driver	0	0	0	0	0	0	0	0	0	0	0	0	0	0	0	0	0	0	0	0	0	0	0	0	0	0	0	0	0.0037037	0	0
0.000464296	DDX42	Non-driver	0	0	0	0	0	0	0	0	0	0	0	0	0	0	0	0	0	0	0	0	0	0	0	0.00425532	0	0	0	0	0	0	0
0.000464296	DHCR7	Non-driver	0	0	0	0	0	0	0	0	0	0	0	0	0	0	0	0	0	0	0	0	0	0	0	0	0.00208333	0	0	0	0	0	0
0.000464296	DHX9	Non-driver	0	0	0	0	0	0	0	0	0	0	0	0	0	0	0.00510204	0	0	0	0	0	0	0	0	0	0.00208333	0	0	0	0	0	0
0.000464296	DIDO1	Non-driver	0	0	0	0	0	0	0	0	0	0	0	0	0	0	0	0	0	0	0	0	0	0	0	0	0.00208333	0	0	0	0.0037037	0	0
0.000464296	DLG2	Non-driver	0	0	0	0	0	0	0	0	0	0	0	0	0	0	0	0	0	0	0	0	0	0	0	0	0	0	0	0	0.00555556	0	0
0.000464296	DLG3	Non-driver	0	0	0	0	0	0	0	0	0	0	0	0	0	0	0	0	0	0	0	0	0	0	0	0.00212766	0	0	0	0	0.0037037	0	0
0.000464296	DMBX1	Non-driver	0	0	0	0	0	0	0	0	0	0	0	0	0	0	0	0.00325733	0	0	0	0	0	0	0	0.00212766	0	0	0	0	0	0	0
0.000464296	DNAJB9	Non-driver	0	0	0	0	0	0	0	0	0	0	0	0	0	0	0	0	0	0	0	0	0	0	0	0	0	0	0	0	0.0037037	0	0
0.000464296	DNAJC13	Non-driver	0	0	0	0	0	0	0	0	0	0	0	0	0	0	0.00255102	0	0	0	0	0	0	0	0	0	0.00416667	0	0	0	0	0	0
0.000464296	DNM3	Non-driver	0	0	0	0	0	0	0	0	0	0	0	0	0	0	0.00255102	0	0	0	0	0	0	0	0	0.00851064	0	0	0	0	0	0	0
0.000464296	DOCK9	Non-driver	0	0	0	0	0	0	0	0	0	0	0	0	0	0	0	0	0	0	0	0	0	0	0	0	0	0	0	0	0.00740741	0	0
0.000464296	DOK6	Non-driver	0	0	0	0	0	0	0	0	0	0.00176056	0	0	0	0	0	0	0	0	0	0	0	0	0	0	0	0	0	0	0.0037037	0	0
0.000464296	DPP4	Non-driver	0	0	0	0	0	0	0	0	0	0	0	0	0	0	0	0	0.00190476	0	0	0	0	0	0	0	0	0	0	0	0.00555556	0	0
0.000464296	DPYSL4	Non-driver	0	0	0	0	0.0204082	0	0	0	0	0.00176056	0	0	0	0	0	0.00162866	0.00190476	0	0	0	0	0	0	0	0.00208333	0	0	0	0	0	0
0.000464296	DPYSL5	Non-driver	0	0	0	0	0	0	0	0	0	0	0	0	0	0	0	0	0.00190476	0	0	0	0	0	0	0.00638298	0.00208333	0	0	0	0	0	0
0.000464296	DRGX	Non-driver	0	0	0	0	0	0	0	0	0	0	0	0	0	0	0	0	0	0	0	0	0	0	0	0	0	0	0	0	0.0037037	0	0
0.000464296	DYNC1I2	Non-driver	0	0	0	0	0	0	0	0	0	0	0	0	0	0	0	0.00162866	0	0	0	0	0	0	0	0.00425532	0	0	0	0	0	0	0
0.000464296	DYRK3	Non-driver	0	0	0	0	0	0	0	0	0	0	0	0	0	0	0	0	0	0	0	0	0	0	0	0	0	0	0	0	0	0	0
0.000464296	EBF2	Non-driver	0	0	0.000933707	0	0	0	0	0	0	0	0	0	0	0	0	0	0	0	0	0	0	0	0	0	0	0	0	0	0	0	0
0.000464296	EFEMP2	Non-driver	0	0	0	0	0	0.00228311	0	0	0	0	0	0	0	0	0	0	0	0	0	0	0	0	0	0	0.00416667	0	0	0	0	0	0
0.000464296	EHBP1	Non-driver	0	0	0	0	0	0	0	0	0	0	0	0	0	0	0	0	0	0	0	0	0	0	0	0	0	0	0	0	0.00740741	0	0
0.000464296	EHD2	Non-driver	0	0	0	0	0	0.00456621	0	0	0	0	0	0	0	0	0.00255102	0	0	0	0	0	0	0	0	0	0	0	0	0	0	0	0
0.000464296	EIF2AK4	Non-driver	0	0	0	0	0	0	0	0	0	0	0	0	0	0	0	0	0.00190476	0	0	0	0	0	0	0	0	0	0	0	0	0	0
0.000464296	EIF2S2	Non-driver	0	0	0.000933707	0	0	0	0	0	0	0	0	0	0	0	0	0	0	0	0	0	0	0	0	0	0	0	0	0	0	0	0
0.000464296	EIF3I	Non-driver	0	0	0	0	0	0	0	0	0	0	0	0	0	0	0	0	0	0	0	0	0	0	0	0	0	0	0	0	0.00925926	0	0
0.000464296	EIF4G1	Non-driver	0	0	0	0	0	0	0	0	0	0	0	0	0	0	0	0	0	0	0	0	0	0	0	0	0.00625	0	0	0	0	0	0
0.000464296	ELAC2	Non-driver	0	0	0	0	0	0	0	0	0	0.00352113	0	0	0	0	0	0	0.00190476	0	0	0	0	0	0	0	0	0	0	0	0	0	0
0.000464296	EMX2	Non-driver	0	0	0	0	0	0	0	0	0	0	0	0	0	0	0	0	0	0	0	0	0	0	0	0	0	0	0	0	0	0	0
0.000464296	EPB41L2	Non-driver	0	0	0.000933707	0	0	0	0	0	0	0	0	0	0	0	0	0	0	0	0	0	0	0	0	0.00425532	0	0	0	0	0	0	0
0.000464296	F10	Non-driver	0	0	0	0	0	0	0	0	0	0	0	0	0	0	0	0	0.00190476	0	0	0	0	0	0	0.00425532	0	0	0	0	0	0	0
0.000464296	F5	Non-driver	0	0	0	0	0	0	0	0	0	0	0	0	0	0	0.00510204	0.00488599	0	0	0	0	0	0	0	0	0	0	0	0	0	0	0
0.000464296	FAM126B	Non-driver	0	0	0	0	0	0	0	0	0	0	0	0	0	0	0	0	0	0	0	0	0	0	0	0	0.00208333	0	0	0	0.0037037	0	0
0.000464296	FAM169A	Non-driver	0	0	0	0	0	0	0	0	0	0	0	0	0	0	0	0	0	0	0	0	0	0	0	0.00425532	0	0	0	0	0.0037037	0	0
0.000464296	FBLN2	Non-driver	0	0	0	0	0	0	0	0	0	0	0	0	0	0	0	0	0	0	0	0	0	0	0	0.00212766	0	0	0	0	0	0	0
0.000464296	FERMT2	Non-driver	0	0	0	0	0	0.00456621	0	0	0	0	0	0	0	0	0	0	0	0	0	0	0	0	0	0.00212766	0	0	0	0	0	0	0
0.000464296	FGD6	Non-driver	0	0	0	0	0	0	0	0	0	0	0	0	0	0	0	0	0	0	0	0	0	0.0128205	0	0	0	0	0	0	0	0	0
0.000464296	FLNB	Non-driver	0	0.00236407	0	0	0	0.00228311	0	0	0	0	0	0	0	0	0	0	0	0	0	0	0	0	0	0.00212766	0	0	0	0	0	0	0
0.000464296	FREM2	Non-driver	0	0	0	0	0	0	0	0	0	0	0	0	0	0	0.00510204	0	0	0	0	0	0	0	0	0.00212766	0	0	0	0	0	0	0
0.000464296	FRMD6	Non-driver	0	0	0	0	0	0.00228311	0	0	0	0	0	0	0	0	0	0	0	0	0	0	0	0	0	0	0	0	0	0	0	0	0
0.000464296	FRMPD4	Non-driver	0	0.00236407	0.000933707	0	0	0	0	0	0	0	0	0	0	0	0	0.00162866	0	0	0	0	0	0	0	0	0	0	0	0	0	0	0
0.000464296	FZD1	Non-driver	0	0	0	0	0	0	0	0	0	0	0	0	0	0	0	0	0	0	0	0	0	0	0	0	0.00208333	0	0	0	0.0037037	0	0
0.000464296	FZD8	Non-driver	0	0	0	0	0.0204082	0	0	0	0	0	0	0	0	0	0	0	0	0	0	0	0	0	0	0	0.00416667	0	0	0	0.00185185	0	0
0.000464296	G6PD	Non-driver	0	0	0	0	0	0	0	0	0	0.00176056	0	0	0	0	0	0	0	0	0	0	0	0	0	0	0	0	0	0	0	0	0
0.000464296	GABRP	Non-driver	0	0	0	0	0	0	0	0	0	0	0	0	0	0	0	0	0	0	0	0	0	0	0	0	0	0	0	0	0	0	0
0.000464296	GALNT11	Non-driver	0	0	0	0	0	0	0	0	0	0	0	0	0	0	0	0	0	0	0	0	0	0	0	0	0	0	0	0	0.0037037	0	0
0.000464296	GALNT13	Non-driver	0	0	0	0	0	0	0	0	0	0	0	0	0	0	0	0	0	0	0	0	0	0	0	0.00638298	0	0	0	0	0	0	0
0.000464296	GALT	Non-driver	0	0	0	0	0	0.00456621	0	0	0	0	0	0	0	0	0	0	0.00190476	0	0	0	0	0	0	0	0	0	0	0	0	0	0
0.000464296	GAN	Non-driver	0	0	0	0	0	0.00456621	0	0	0	0	0	0	0	0	0	0	0	0	0	0	0	0	0	0	0	0	0	0	0.00555556	0	0
0.000464296	GIGYF2	Non-driver	0	0	0	0	0	0	0	0	0	0	0	0	0	0	0	0	0	0	0	0	0	0	0	0.00425532	0	0	0	0	0.0037037	0	0
0.000464296	GLUL	Non-driver	0	0	0	0	0	0	0	0	0	0	0	0	0	0	0	0	0	0	0	0	0	0	0	0	0.00208333	0	0	0	0	0	0
0.000464296	GMDS	Non-driver	0	0	0	0	0	0	0	0	0	0	0	0	0	0	0	0	0	0	0	0	0	0	0	0.00638298	0	0	0	0	0	0	0
0.000464296	GNA12	Non-driver	0	0	0	0	0	0	0	0	0	0	0	0	0	0	0	0	0	0	0	0	0	0	0	0	0	0	0	0	0.0037037	0	0
0.000464296	GNAI3	Non-driver	0	0	0	0	0	0	0	0.0052356	0	0	0	0	0	0	0	0	0	0	0	0	0	0	0	0	0	0	0	0	0.00185185	0	0
0.000464296	GNAZ	Non-driver	0	0	0	0	0	0	0	0	0	0	0	0	0	0	0	0	0	0	0	0	0	0	0	0	0	0	0	0	0.0037037	0	0
0.000464296	GOT1	Non-driver	0	0	0	0	0	0	0	0	0	0	0	0	0	0	0	0	0	0	0	0	0	0	0	0	0	0	0	0	0.00740741	0	0
0.000464296	GPI	Non-driver	0	0	0	0	0	0	0	0	0	0	0	0	0	0	0	0	0	0	0	0	0	0	0	0	0	0	0	0	0.00555556	0	0
0.000464296	GPR143	Non-driver	0	0	0	0	0	0	0	0	0	0	0	0	0	0	0	0.00162866	0	0	0	0	0	0	0	0	0	0	0	0	0.0037037	0	0
0.000464296	GRB2	Non-driver	0	0	0	0	0	0	0	0	0	0	0	0	0	0	0	0	0	0	0	0	0	0	0	0	0	0	0	0	0.0037037	0	0
0.000464296	GRIA2	Non-driver	0	0	0	0	0	0	0	0	0	0	0	0	0	0	0	0	0	0	0	0	0	0	0	0.00212766	0	0	0	0	0.0037037	0	0
0.000464296	GRIK3	Non-driver	0	0	0	0	0	0	0	0	0	0.00176056	0	0	0	0	0	0	0	0	0	0	0	0	0	0	0	0	0	0	0	0	0
0.000464296	GRM2	Non-driver	0	0	0.00186741	0	0	0	0	0	0	0	0	0	0	0	0	0	0	0	0	0	0	0	0	0.00212766	0	0	0	0	0	0	0
0.000464296	H2AFV	Non-driver	0	0	0	0	0	0	0	0	0	0	0	0	0	0	0	0	0	0	0	0	0	0	0	0	0.00208333	0	0	0	0	0	0
0.000464296	HACE1	Non-driver	0	0	0	0	0	0	0	0	0	0	0	0	0	0	0	0	0	0	0	0	0	0	0	0.00212766	0	0	0	0	0	0	0
0.000464296	HADHB	Non-driver	0	0	0	0	0	0	0	0	0	0	0	0	0	0	0	0	0.00380952	0	0	0	0	0	0	0.00212766	0	0	0	0	0	0	0
0.000464296	HBP1	Non-driver	0	0	0	0	0	0	0	0	0	0	0	0	0	0	0	0	0.00190476	0	0	0	0	0	0	0	0	0	0	0	0.0037037	0	0
0.000464296	HDAC2	Non-driver	0	0	0	0	0	0	0	0	0	0	0	0	0	0	0	0	0	0	0	0	0	0	0	0	0.00208333	0	0	0	0	0	0
0.000464296	HDAC3	Non-driver	0	0	0	0	0	0.00228311	0	0	0	0	0	0	0	0	0	0	0	0	0	0	0	0	0	0.00425532	0	0	0	0	0.0037037	0	0
0.000464296	HDAC8	Non-driver	0	0	0	0	0	0	0	0	0	0	0	0	0	0	0	0	0	0	0	0	0	0	0	0	0	0	0	0	0.00185185	0	0
0.000464296	HDC	Non-driver	0	0	0	0	0	0	0	0	0	0	0	0	0	0	0	0	0	0	0	0	0	0	0	0.00638298	0	0	0	0	0	0	0
0.000464296	HELLS	Non-driver	0	0	0	0	0	0	0	0	0	0	0	0	0	0	0	0	0	0	0	0	0	0	0	0.00425532	0	0	0	0	0.00555556	0	0
0.000464296	HEPHL1	Non-driver	0	0	0	0	0	0	0	0	0	0	0	0	0	0	0	0.00162866	0	0	0	0	0	0	0	0	0	0	0	0	0.0037037	0	0
0.000464296	HERC1	Non-driver	0	0	0	0	0	0	0	0	0	0.00176056	0	0	0	0	0	0.00162866	0	0	0	0	0	0	0	0	0	0	0	0	0	0	0
0.000464296	HERC4	Non-driver	0	0.00236407	0	0	0	0	0	0	0	0	0	0	0	0	0	0	0	0	0	0	0	0	0	0	0	0	0	0	0.00740741	0	0
0.000464296	HOMER2	Non-driver	0	0	0	0	0	0	0	0	0	0	0	0	0	0	0	0	0	0	0	0	0	0	0	0	0	0	0	0	0.0037037	0	0
0.000464296	HOXA4	Non-driver	0	0	0	0	0	0	0	0	0	0	0	0	0	0	0	0	0	0	0	0	0	0	0	0	0	0	0	0	0.0037037	0	0
0.000464296	HOXD3	Non-driver	0	0	0	0	0	0	0	0	0	0	0	0	0	0	0	0	0	0	0	0	0	0	0	0	0	0	0	0	0	0	0
0.000464296	HPCA	Non-driver	0	0	0	0	0	0	0	0	0	0	0	0	0	0	0	0	0	0	0	0	0	0	0	0	0	0	0	0	0	0	0
0.000464296	HS6ST3	Non-driver	0	0	0	0	0	0	0	0	0	0	0.00257732	0	0	0	0	0	0.00190476	0	0	0	0	0	0	0.00638298	0	0	0	0	0	0	0
0.000464296	HSD3B7	Non-driver	0	0	0	0	0	0	0	0	0	0	0	0	0	0	0	0.00162866	0	0	0	0	0	0	0	0.00425532	0	0	0	0	0	0	0
0.000464296	HSPA2	Non-driver	0	0	0	0	0	0	0	0	0	0	0	0	0	0	0	0.00162866	0	0	0	0	0	0	0	0.00425532	0	0	0	0	0	0	0
0.000464296	HTR2C	Non-driver	0	0	0	0	0	0	0	0	0	0	0	0	0	0	0	0	0	0	0	0	0	0	0	0.00638298	0	0	0	0	0.0037037	0	0
0.000464296	ICA1	Non-driver	0	0	0	0	0	0	0	0	0	0	0	0	0	0	0	0	0	0	0	0	0	0	0	0	0	0	0	0	0.00740741	0	0
0.000464296	IDH3G	Non-driver	0	0	0	0	0	0	0	0	0	0	0	0	0	0	0	0	0.00190476	0	0	0	0	0	0	0	0	0	0	0	0.0037037	0	0
0.000464296	IDS	Non-driver	0	0	0	0	0	0	0	0	0	0	0	0	0	0	0	0.00162866	0.00190476	0	0	0	0	0	0	0	0	0	0	0	0.00185185	0	0
0.000464296	IGSF9B	Non-driver	0	0	0	0	0	0	0	0	0	0	0	0	0	0	0	0	0	0	0	0	0	0	0	0.00425532	0	0	0	0	0	0	0
0.000464296	INPP5K	Non-driver	0	0	0	0	0	0.00456621	0	0	0	0	0	0	0	0	0	0	0	0	0	0	0	0	0	0	0.00208333	0	0	0	0	0	0
0.000464296	IPO5	Non-driver	0	0	0	0	0	0	0	0	0	0	0	0	0	0	0	0	0	0	0	0	0	0	0	0	0.00208333	0	0	0	0	0	0
0.000464296	IPO7	Non-driver	0	0	0	0	0	0	0	0	0	0	0	0	0	0	0.00255102	0.00162866	0.00190476	0	0	0	0	0	0	0.00425532	0	0	0	0	0	0	0
0.000464296	IQSEC2	Non-driver	0	0	0	0	0	0	0	0	0	0	0	0	0	0	0	0	0	0	0	0	0	0	0	0	0.00208333	0	0	0	0	0	0
0.000464296	IRF1	Non-driver	0	0	0	0.00684932	0	0	0	0	0	0.00352113	0	0.00320513	0	0	0	0	0	0	0	0	0	0	0	0	0	0	0	0	0	0	0
0.000464296	IRX1	Non-driver	0	0	0	0	0	0	0	0	0	0	0	0	0	0	0.00510204	0.00162866	0.00190476	0	0	0	0	0	0	0	0.00208333	0	0	0	0	0	0
0.000464296	ITGAL	Non-driver	0	0	0	0	0	0	0	0	0	0	0	0	0	0	0	0	0	0	0	0	0	0	0	0.00212766	0.00208333	0	0	0	0.0037037	0	0
0.000464296	ITM2C	Non-driver	0	0	0	0	0	0	0	0	0	0	0	0	0	0	0	0	0	0	0	0	0	0	0	0	0	0	0	0	0.00740741	0	0
0.000464296	IVD	Non-driver	0	0	0	0	0	0	0	0	0	0.00352113	0	0	0	0	0	0	0	0	0	0	0	0	0	0	0.00208333	0	0	0	0	0	0
0.000464296	KATNA1	Non-driver	0	0	0	0	0	0.00228311	0	0	0	0	0	0	0	0	0	0	0.00190476	0	0	0	0	0	0	0	0.00208333	0	0	0	0.0037037	0	0
0.000464296	KCNIP4	Non-driver	0	0	0	0	0	0	0	0	0	0	0	0	0	0	0	0	0	0	0	0	0	0	0	0.00851064	0	0	0	0	0	0	0
0.000464296	KCNK1	Non-driver	0	0	0	0	0	0.00228311	0	0	0	0	0	0	0	0	0	0	0	0	0	0	0	0	0	0.00638298	0	0	0	0	0	0	0
0.000464296	KIF1C	Non-driver	0	0	0.000933707	0	0	0	0	0	0	0	0	0	0	0	0	0.00325733	0	0	0	0	0	0	0	0	0.00208333	0	0	0	0	0	0
0.000464296	KIF3B	Non-driver	0	0	0	0	0	0	0	0	0	0	0	0	0	0	0	0	0	0	0	0	0	0	0	0.00212766	0	0	0	0	0	0	0
0.000464296	KLHL15	Non-driver	0	0	0	0	0	0.00228311	0	0	0	0	0	0	0	0	0	0.00162866	0	0	0	0	0	0	0	0	0.00416667	0	0	0	0.00185185	0	0
0.000464296	KLHL22	Non-driver	0	0	0	0	0	0.00456621	0	0	0	0	0	0	0	0	0	0	0	0	0	0	0	0	0	0	0	0	0	0	0	0	0
0.000464296	LCP2	Non-driver	0	0	0	0	0	0	0	0	0	0	0	0	0	0	0	0	0	0	0	0	0	0	0	0	0.00208333	0	0	0	0	0	0
0.000464296	LCT	Non-driver	0	0	0	0	0	0	0	0	0	0	0	0	0	0	0	0	0	0	0	0	0	0	0	0.00638298	0	0	0	0	0	0	0
0.000464296	LDHB	Non-driver	0	0	0	0	0	0	0	0	0	0	0	0	0	0	0	0.00162866	0	0	0	0	0	0	0	0.00425532	0	0	0	0	0	0	0
0.000464296	LDHD	Non-driver	0	0	0	0	0	0	0	0	0	0.00176056	0	0	0	0	0	0	0	0	0	0	0	0	0	0	0	0	0	0	0.00740741	0	0
0.000464296	LDLRAD3	Non-driver	0	0	0	0	0	0	0	0	0	0	0	0	0	0	0	0.00162866	0	0	0	0	0	0	0	0	0	0	0	0	0.00740741	0	0
0.000464296	LHX3	Non-driver	0	0	0	0	0	0	0	0	0	0	0	0	0	0	0	0.00325733	0	0	0	0	0.0018315	0	0	0	0.00416667	0	0	0	0	0	0
0.000464296	LIMA1	Non-driver	0	0	0	0	0	0	0	0	0	0.00176056	0	0	0	0	0	0.00162866	0	0	0	0	0	0	0	0	0	0	0	0	0	0	0
0.000464296	LMTK2	Non-driver	0	0	0.000933707	0	0	0	0	0	0	0	0	0	0	0	0	0	0	0	0	0	0	0	0	0	0.00208333	0	0	0	0.00185185	0	0
0.000464296	LMX1B	Non-driver	0	0	0	0	0	0	0	0	0	0	0	0	0	0	0	0.00162866	0	0	0	0	0	0	0	0.00425532	0	0	0	0	0	0	0
0.000464296	LPAR4	Non-driver	0	0	0	0	0	0	0	0	0	0	0	0	0	0	0	0	0	0	0	0	0	0	0	0.0106383	0	0	0	0	0	0	0
0.000464296	LPCAT1	Non-driver	0	0	0	0	0	0	0	0	0	0	0	0	0	0	0	0	0	0	0	0	0	0	0	0	0	0	0	0	0.00185185	0	0
0.000464296	LRRC4C	Non-driver	0	0	0	0	0	0	0	0	0	0.00176056	0	0	0	0	0	0	0	0	0	0	0	0	0	0	0	0	0	0	0	0	0
0.000464296	LRRN2	Non-driver	0	0	0.00186741	0	0	0	0	0	0	0	0	0	0	0	0	0	0	0	0	0	0	0	0	0	0	0	0	0	0	0	0
0.000464296	LY75-CD302	Non-driver	0	0	0	0	0	0	0	0	0	0	0	0	0	0	0	0.00325733	0.00190476	0	0	0	0	0	0	0	0	0	0	0	0.0037037	0	0
0.000464296	LYST	Non-driver	0	0	0	0	0	0	0	0	0	0	0	0	0	0	0	0	0	0	0	0	0	0	0	0	0	0	0	0	0.00740741	0	0
0.000464296	MAGT1	Non-driver	0	0	0	0	0	0	0	0	0	0	0	0	0	0	0	0	0	0	0	0	0	0	0	0	0.00208333	0	0	0	0	0	0
0.000464296	MAN2C1	Non-driver	0	0	0	0	0	0	0	0	0	0	0	0	0	0	0	0	0.00380952	0	0	0	0	0	0	0	0.00208333	0	0	0	0	0	0
0.000464296	MAPKAPK3	Non-driver	0	0	0	0	0	0	0	0	0	0	0	0	0	0	0	0	0	0	0	0	0	0	0	0	0	0	0	0	0.00555556	0	0
0.000464296	MAST4	Non-driver	0	0	0	0	0.0204082	0	0	0	0	0	0	0.00320513	0	0	0	0	0	0	0	0	0	0	0	0	0	0	0	0	0	0	0
0.000464296	MAT1A	Non-driver	0	0	0.000933707	0	0	0	0	0	0	0	0	0	0	0	0	0.00162866	0.00190476	0	0	0	0	0	0	0	0	0	0	0	0.0037037	0	0
0.000464296	MATN1	Non-driver	0	0	0	0	0	0	0	0	0	0	0	0	0	0	0	0	0	0	0	0	0	0	0	0	0	0	0	0	0.00925926	0	0
0.000464296	MCM2	Non-driver	0	0	0	0	0	0	0	0	0	0	0	0	0	0	0	0	0	0	0	0	0	0	0	0	0.00208333	0	0	0	0.00740741	0	0
0.000464296	MEOX2	Non-driver	0	0.00236407	0	0	0	0	0	0	0	0	0	0	0	0	0	0	0	0	0	0	0	0	0	0.00425532	0	0	0	0	0	0	0
0.000464296	MMAA	Non-driver	0	0.00472813	0	0	0	0	0	0	0	0	0	0	0	0	0	0	0.00190476	0	0	0	0	0	0	0	0	0	0	0	0.0037037	0	0
0.000464296	MMP16	Non-driver	0	0	0	0	0	0	0	0	0	0	0	0	0	0	0	0.00325733	0	0	0	0	0	0	0	0	0	0	0	0	0.00185185	0	0
0.000464296	MPP1	Non-driver	0	0	0	0	0	0	0	0	0	0	0	0	0	0	0	0	0.00190476	0	0	0	0	0	0	0	0	0	0	0	0	0	0
0.000464296	MPP6	Non-driver	0	0	0	0	0	0	0	0	0	0	0	0	0	0	0.00510204	0.00162866	0	0	0	0	0	0	0	0	0	0	0	0	0	0	0
0.000464296	MPPED2	Non-driver	0	0	0	0	0	0	0	0	0	0	0	0.00320513	0	0	0	0	0	0	0	0	0	0	0	0	0	0	0	0	0	0	0
0.000464296	MST4	Non-driver	0	0	0	0	0	0	0	0	0	0	0	0	0	0	0	0	0	0	0	0	0	0	0	0.00212766	0	0	0	0	0	0	0
0.000464296	MTHFD1L	Non-driver	0	0	0	0	0	0	0	0	0	0	0	0	0	0	0	0	0	0	0	0	0	0	0	0	0	0	0	0	0.00555556	0	0
0.000464296	MTHFR	Non-driver	0	0	0	0	0	0	0	0	0	0	0	0	0	0	0	0	0	0	0	0	0	0	0	0.00425532	0	0	0	0	0.0037037	0	0
0.000464296	MTMR3	Non-driver	0	0	0	0	0	0.00228311	0	0	0	0	0	0.00320513	0	0	0	0	0.00190476	0	0	0	0	0	0	0	0	0	0	0	0	0	0
0.000464296	MTMR6	Non-driver	0	0	0	0	0	0	0	0	0	0	0	0	0	0	0	0.00162866	0	0	0	0	0	0	0	0	0.00208333	0	0	0	0	0	0
0.000464296	MYO5B	Non-driver	0	0	0	0	0	0	0	0	0	0	0	0	0	0	0	0.00162866	0	0	0	0	0	0	0	0.00425532	0	0	0	0	0	0	0
0.000464296	NCAM1	Non-driver	0	0	0	0	0	0	0	0	0	0	0	0	0	0	0	0	0	0	0	0	0	0	0	0.00212766	0	0	0	0	0	0	0
0.000464296	NCK2	Non-driver	0	0	0	0	0	0	0	0	0	0	0	0.00320513	0	0	0	0	0	0	0	0	0	0	0	0.00425532	0	0	0	0	0	0	0
0.000464296	NCSTN	Non-driver	0	0	0	0	0	0	0	0	0	0	0	0.00320513	0	0	0	0	0.00190476	0	0	0	0	0	0	0	0	0	0	0	0	0	0
0.000464296	NDE1	Non-driver	0	0	0	0	0	0	0	0	0	0	0	0	0	0	0	0	0	0	0	0	0	0	0	0	0	0	0	0	0.00740741	0	0
0.000464296	NDOR1	Non-driver	0	0	0	0	0	0	0	0	0	0.00352113	0	0	0	0	0	0	0.00190476	0	0	0	0	0	0	0.00425532	0	0	0	0	0	0	0
0.000464296	NEXN	Non-driver	0	0	0	0	0	0	0	0	0	0	0	0	0	0	0	0	0	0	0	0	0	0	0	0	0	0	0	0	0	0	0
0.000464296	NFATC3	Non-driver	0	0	0	0	0	0	0	0	0	0.00176056	0	0	0	0	0	0	0	0	0	0	0	0	0	0	0	0	0	0	0	0	0
0.000464296	NFYA	Non-driver	0	0	0	0	0	0	0	0	0	0	0	0.00320513	0	0	0	0	0	0	0	0	0	0	0	0	0	0	0	0	0.00740741	0	0
0.000464296	NHLRC2	Non-driver	0	0	0	0	0	0	0	0	0	0	0	0	0	0	0	0	0	0	0	0	0	0	0	0	0	0	0	0	0.00555556	0	0
0.000464296	NID1	Non-driver	0	0	0	0	0	0	0	0	0	0	0	0	0	0	0	0.00488599	0	0	0	0	0	0	0	0	0	0	0	0	0.0037037	0	0
0.000464296	NIPAL3	Non-driver	0	0	0	0	0	0	0	0	0	0	0	0	0	0	0	0.00162866	0	0	0	0	0	0	0	0	0	0	0	0	0	0	0
0.000464296	NLK	Non-driver	0	0	0	0	0	0	0	0	0	0	0	0	0	0	0	0	0	0	0	0	0	0	0	0	0.00625	0	0	0	0.0037037	0	0
0.000464296	NOP56	Non-driver	0	0	0	0	0	0	0	0	0	0	0	0	0	0	0	0	0	0	0	0	0	0	0	0	0	0	0	0	0.00185185	0	0
0.000464296	NPL	Non-driver	0	0	0	0	0	0	0	0	0	0	0	0	0	0	0	0	0	0	0	0	0	0	0	0.00425532	0	0	0	0	0	0	0
0.000464296	NR1H4	Non-driver	0	0	0	0	0	0	0	0	0	0	0	0	0	0	0	0	0	0	0	0	0	0	0	0.00212766	0	0	0	0	0	0	0
0.000464296	NR6A1	Non-driver	0	0	0	0	0	0	0	0	0	0	0	0	0	0	0	0	0	0	0	0	0	0	0	0.00425532	0.00208333	0	0	0	0.00185185	0	0
0.000464296	NRBP1	Non-driver	0	0	0.000933707	0	0	0	0	0	0	0	0	0	0	0	0	0	0	0	0	0	0	0	0	0	0	0	0	0	0	0	0
0.000464296	NUAK1	Non-driver	0	0	0	0	0	0	0	0	0	0	0	0	0	0	0	0	0	0	0	0	0	0	0	0	0	0	0	0	0.00555556	0	0
0.000464296	NUP155	Non-driver	0	0	0	0	0	0	0	0	0	0.00176056	0	0	0	0	0	0	0.00190476	0	0	0	0	0	0	0.00425532	0.00208333	0	0	0	0	0	0
0.000464296	NUP188	Non-driver	0	0	0	0	0	0.00228311	0	0	0	0	0	0	0	0	0	0	0	0	0	0	0	0	0	0.00212766	0.00208333	0	0	0	0.00185185	0	0
0.000464296	OAT	Non-driver	0	0	0	0	0	0	0	0	0	0	0	0	0	0	0	0	0	0	0	0	0	0	0	0.00638298	0	0	0	0	0	0	0
0.000464296	OPA1	Non-driver	0	0.00236407	0	0	0	0	0	0	0	0	0	0	0	0	0	0	0	0	0	0	0.0018315	0	0	0	0	0	0	0	0.0037037	0	0
0.000464296	OXCT1	Non-driver	0	0	0	0	0	0	0	0	0	0	0	0	0	0	0	0	0	0	0	0	0	0	0	0	0.00208333	0	0	0	0	0	0
0.000464296	PAMR1	Non-driver	0	0	0	0	0	0	0	0	0	0.00176056	0	0	0	0	0	0.00162866	0	0	0	0	0	0	0	0	0	0	0	0	0.0037037	0	0
0.000464296	PANK3	Non-driver	0	0	0	0	0	0	0	0	0	0	0	0	0	0	0	0	0	0	0	0	0	0	0	0	0	0	0	0	0	0	0
0.000464296	PAOX	Non-driver	0	0	0	0	0	0	0	0	0	0	0	0	0	0	0	0.00162866	0	0	0	0	0	0	0	0	0	0	0	0	0.00740741	0	0
0.000464296	PAPSS2	Non-driver	0	0	0	0	0	0	0	0	0	0	0	0	0	0	0	0	0.00190476	0	0	0	0	0	0	0.00425532	0.00208333	0	0	0	0	0	0
0.000464296	PCDH17	Non-driver	0	0	0	0	0	0	0	0	0	0	0	0	0	0	0.00255102	0	0	0	0	0	0	0	0	0.00212766	0.00208333	0	0	0	0	0	0
0.000464296	PCYT1A	Non-driver	0	0	0	0.00684932	0	0	0	0	0	0	0	0	0	0	0	0	0	0	0	0	0	0	0	0	0.00208333	0	0	0	0	0	0
0.000464296	PDE7A	Non-driver	0	0	0	0	0	0	0	0	0	0	0	0	0	0	0	0	0	0	0	0	0	0	0	0	0.00208333	0	0	0	0.0037037	0	0
0.000464296	PDE7B	Non-driver	0	0	0	0	0	0	0	0	0	0	0	0	0	0	0	0	0	0	0	0	0	0	0	0.00851064	0.00208333	0	0	0	0	0	0
0.000464296	PDPR	Non-driver	0	0	0	0	0	0	0	0	0	0	0	0	0	0	0	0.00162866	0	0	0	0	0	0	0	0	0	0	0	0	0.00740741	0	0
0.000464296	PDZRN3	Non-driver	0	0	0	0	0	0	0	0	0	0	0	0	0	0	0.00255102	0	0	0	0	0	0	0	0	0	0	0	0	0	0	0	0
0.000464296	PET112	Non-driver	0	0	0	0	0	0	0	0	0	0	0	0	0	0	0	0	0	0	0	0	0	0	0	0	0	0	0	0	0	0	0
0.000464296	PEX12	Non-driver	0	0	0	0	0	0	0	0	0	0	0	0.00320513	0	0	0	0	0	0	0	0	0	0	0	0	0	0	0	0	0	0	0
0.000464296	PHF8	Non-driver	0	0	0	0	0	0	0	0	0	0	0	0	0	0	0	0.00162866	0	0	0	0	0	0	0	0	0	0	0	0	0	0	0
0.000464296	PHGDH	Non-driver	0	0	0	0	0	0	0	0	0	0	0	0	0	0	0	0	0	0	0	0	0	0	0	0.00212766	0	0	0	0	0	0	0
0.000464296	PI4KA	Non-driver	0	0	0	0	0	0	0	0	0	0.00176056	0	0.00320513	0	0	0	0.00162866	0	0	0	0	0	0	0	0	0	0	0	0	0	0	0
0.000464296	PKHD1	Non-driver	0	0	0	0	0	0	0	0	0	0	0	0	0	0	0	0	0	0	0	0	0	0	0	0.00212766	0	0	0	0	0.0037037	0	0
0.000464296	PLA2G6	Non-driver	0	0	0	0	0	0	0	0	0	0	0	0	0	0	0	0	0	0	0	0	0	0	0	0	0	0	0	0	0	0	0
0.000464296	PLEKHF2	Non-driver	0	0	0	0	0	0	0	0	0	0	0	0	0	0	0	0	0	0	0	0	0	0	0	0	0	0	0	0	0.00555556	0	0
0.000464296	PLK1	Non-driver	0	0	0	0	0	0.00228311	0	0	0	0	0	0	0	0	0	0.00162866	0	0	0	0	0	0	0	0	0.00208333	0	0	0	0	0	0
0.000464296	PLOD1	Non-driver	0	0	0	0	0.0204082	0	0	0	0	0	0	0	0	0	0	0	0	0	0	0	0	0	0	0.00425532	0	0	0	0	0.0037037	0	0
0.000464296	PLXNB3	Non-driver	0	0	0	0	0	0.00456621	0	0	0	0.00176056	0	0	0	0	0	0.00162866	0	0	0	0	0	0	0	0	0	0	0	0	0	0	0
0.000464296	PNPLA8	Non-driver	0	0	0	0	0	0.00456621	0	0	0	0	0	0	0	0	0	0	0	0	0	0	0	0	0	0.00212766	0	0	0	0	0	0	0
0.000464296	POMT2	Non-driver	0	0	0	0	0	0.00228311	0	0	0	0	0	0	0	0	0	0	0	0	0	0	0	0	0	0	0.00208333	0	0	0	0	0	0
0.000464296	PORCN	Non-driver	0	0	0	0	0	0	0	0	0	0	0	0	0	0	0	0	0	0	0	0	0	0	0	0	0	0	0	0	0	0	0
0.000464296	POU1F1	Non-driver	0	0	0	0	0	0	0	0	0	0	0	0	0	0	0	0	0	0	0	0	0	0	0	0	0	0	0	0	0	0	0
0.000464296	POU3F1	Non-driver	0	0.00472813	0	0	0	0	0	0	0	0	0	0	0	0	0	0.00162866	0	0	0	0	0	0	0	0	0	0	0	0	0	0	0
0.000464296	PPAPDC1B	Non-driver	0	0	0	0	0	0	0	0	0	0	0	0	0	0	0	0	0	0	0	0	0	0	0	0.00851064	0	0	0	0	0	0	0
0.000464296	PPME1	Non-driver	0	0	0	0	0	0	0	0	0	0	0	0	0	0	0	0	0	0	0	0	0	0.0128205	0	0	0	0	0	0	0.0037037	0	0
0.000464296	PPP5C	Non-driver	0	0	0	0	0	0.00456621	0	0	0	0	0	0	0	0	0	0	0	0	0	0	0	0	0	0	0.00208333	0	0	0	0	0	0
0.000464296	PPT2	Non-driver	0	0	0	0	0	0	0	0	0	0	0	0	0	0	0.00510204	0	0	0	0	0	0	0	0	0	0.00208333	0	0	0	0	0	0
0.000464296	PRICKLE3	Non-driver	0	0	0	0	0	0	0	0	0	0	0	0	0	0	0	0	0	0	0	0	0	0	0	0.00425532	0	0	0	0	0	0	0
0.000464296	PRKG1	Non-driver	0	0.00472813	0	0	0	0	0	0	0	0	0	0	0	0	0	0	0	0	0	0	0	0	0	0	0	0	0	0	0.00185185	0	0
0.000464296	PRPH2	Non-driver	0	0	0	0	0	0	0	0	0	0	0	0	0	0	0	0	0	0	0	0	0	0	0	0	0	0	0	0	0.00555556	0	0
[truncated: 3,588 more rows]

## Sheet: ICGC.driver.mutations.numbers
Number_of_patients	Gene_symbol	Driver/Non-driver	BOCA	BRCA	BTCA	CLLE	CMDI	EOPC	ESAD	GACA	LICA	MALY	MELA	ORCA	OV	PACA	PAEN	PBCA	PRAD	RECA
349	TP53	Driver	2	8	2	2	0	0	45	2	14	5	0	0	23	72	0	0	5	0
218	KRAS	Driver	0	0	0	0	0	0	2	0	2	0	0	0	0	204	0	0	0	0
77	CTNNB1	Driver	0	0	0	0	0	0	0	0	56	0	0	0	0	0	0	0	4	0
48	PIK3CA	Driver	0	25	0	0	0	0	4	0	2	0	0	0	0	0	0	0	0	0
33	BRAF	Driver	0	0	0	0	0	0	0	0	0	0	29	0	0	0	0	3	0	0
31	CDKN2A	Driver	0	0	0	0	0	0	3	0	0	0	4	2	0	13	0	0	0	0
21	BCL2	Driver	0	0	0	0	0	0	0	0	0	19	0	0	0	0	0	0	0	0
19	SF3B1	Driver	0	5	0	3	0	0	0	0	0	0	0	0	0	4	0	0	3	0
17	NRAS	Driver	0	0	0	0	0	0	0	0	0	0	13	0	0	0	0	0	0	0
17	TBL1XR1	Driver	0	0	0	0	0	0	0	0	0	0	0	0	0	0	0	0	15	0
16	CSMD3	Driver	0	0	0	0	0	0	0	0	0	0	5	0	0	0	0	0	8	0
16	GNAS	Driver	0	0	0	0	0	0	0	0	0	0	0	0	0	9	0	0	0	0
15	PIM1	Driver	0	0	0	0	0	0	0	0	0	15	0	0	0	0	0	0	0	0
15	RB1	Driver	0	2	0	0	0	0	0	0	0	0	0	0	0	0	0	0	13	0
15	SMAD4	Driver	0	0	0	0	0	0	3	0	0	0	0	0	0	7	0	0	0	0
15	SMARCA4	Driver	0	0	0	0	2	0	0	0	0	3	0	0	0	0	0	0	0	0
15	SPOP	Driver	0	0	0	0	0	0	0	0	0	0	0	0	0	0	0	0	15	0
14	EZH2	Driver	0	0	0	0	2	0	0	0	0	11	0	0	0	0	0	0	0	0
13	PDE4DIP	Driver	0	0	0	0	0	0	0	0	0	0	0	0	0	2	0	0	9	0
12	ERBB4	Driver	0	0	0	0	0	0	0	0	0	0	6	0	0	0	0	0	3	0
11	AR	Driver	0	0	0	0	0	0	0	0	0	0	0	0	0	0	0	0	11	0
11	FLG	Driver	0	0	0	0	0	2	0	0	0	0	5	0	0	0	0	0	2	0
11	PTEN	Driver	0	0	0	0	0	0	0	0	0	0	0	0	0	0	0	0	4	0
11	ROBO2	Driver	0	0	0	0	0	3	0	0	0	0	0	0	0	0	0	0	2	0
11	SGK1	Driver	0	0	0	0	0	0	0	0	0	11	0	0	0	0	0	0	0	0
10	CREBBP	Driver	0	0	0	0	0	0	0	0	0	10	0	0	0	0	0	0	0	0
10	DDX6	Driver	0	0	0	0	0	0	0	0	0	0	0	0	0	0	0	0	10	0
10	MYC	Driver	0	0	0	0	0	0	0	0	0	10	0	0	0	0	0	0	0	0
10	MYD88	Driver	0	0	0	3	0	0	0	0	0	7	0	0	0	0	0	0	0	0
10	PRCC	Driver	0	0	0	0	0	0	0	0	0	0	0	0	0	0	0	0	10	0
9	FAT4	Driver	0	0	0	0	0	0	0	0	0	0	0	0	0	2	0	0	5	0
9	NRG1	Driver	0	0	0	0	0	0	4	0	0	0	0	0	0	0	0	0	3	0
9	PIK3CG	Driver	0	0	0	0	0	0	0	0	0	0	0	0	0	0	0	0	9	0
8	GABRA6	Driver	0	0	0	0	0	0	0	0	0	0	2	0	0	0	0	0	0	0
8	KCNT2	Driver	0	0	0	0	0	0	2	0	0	0	3	0	0	0	0	0	0	0
8	LRP1B	Driver	0	0	0	0	0	0	0	0	2	0	2	0	0	0	0	0	0	0
8	MECOM	Driver	0	0	0	0	2	0	0	0	0	0	5	0	0	0	0	0	0	0
8	MGAM	Driver	0	0	0	0	0	0	0	0	0	0	6	0	0	2	0	0	0	0
8	NF1	Driver	0	0	0	0	2	0	0	2	0	0	0	0	0	0	0	0	4	0
8	SOCS1	Driver	0	0	0	0	0	0	0	0	0	8	0	0	0	0	0	0	0	0
8	TET2	Driver	0	0	0	0	3	0	0	0	0	0	0	0	0	0	0	0	5	0
7	ARID1A	Driver	0	0	0	0	0	0	0	0	0	0	0	0	0	0	0	0	3	0
7	CACNA1B	Driver	0	0	0	0	0	0	0	2	0	0	2	0	0	0	0	0	3	0
7	MED12	Driver	0	0	0	0	0	2	0	0	0	0	0	0	0	0	0	0	4	0
7	NBEA	Driver	0	0	0	0	0	0	0	0	0	0	2	0	0	0	0	0	5	0
7	PBRM1	Driver	0	0	0	0	0	0	0	2	0	0	0	0	0	0	0	0	5	0
7	PEG3	Driver	0	0	0	0	2	0	2	0	0	0	0	0	0	0	0	0	0	0
7	TCHH	Driver	0	0	0	0	0	0	0	0	0	0	0	0	0	0	0	0	7	0
6	BTG2	Driver	0	0	0	0	2	0	0	0	0	2	0	0	0	0	0	0	0	0
6	CARD11	Driver	0	0	0	0	0	0	0	0	0	4	0	0	0	0	0	0	0	0
6	DTX1	Driver	0	0	0	0	0	0	0	0	0	2	0	0	0	0	0	0	4	0
6	FAM135B	Driver	0	0	0	0	0	0	0	2	0	0	0	0	0	0	0	0	0	0
6	FAT1	Driver	0	0	0	0	2	0	0	0	0	0	0	0	0	0	0	0	4	0
6	FAT3	Driver	0	0	0	0	2	0	0	0	0	0	2	0	0	0	0	0	0	0
6	HIST1H1C	Driver	0	0	0	0	2	0	0	0	0	4	0	0	0	0	0	0	0	0
6	IDH1	Driver	0	0	0	0	0	0	0	0	0	0	0	0	0	0	0	2	0	0
6	KLHL6	Driver	0	0	0	0	0	0	0	0	0	5	0	0	0	0	0	0	0	0
6	KMT2D	Driver	0	0	0	0	0	0	0	0	0	2	2	0	0	0	0	0	0	0
6	PREX2	Driver	0	0	0	0	0	0	0	0	0	0	2	0	0	0	0	0	0	0
6	SPHKAP	Driver	0	0	0	0	0	0	0	0	0	0	0	0	0	0	0	0	4	0
6	U2AF1	Driver	0	0	0	0	2	0	0	0	0	0	0	0	0	2	0	0	0	0
5	ARID2	Driver	0	0	0	0	0	0	0	0	2	0	0	0	0	0	0	0	0	0
5	ARID4B	Driver	0	0	0	0	0	0	0	0	0	0	0	0	0	0	0	0	5	0
5	ATM	Driver	0	0	0	0	0	0	0	0	0	0	2	0	0	0	0	0	2	0
5	COL1A1	Driver	0	0	0	0	0	0	0	0	0	0	0	0	0	0	0	0	5	0
5	EIF1AX	Driver	0	0	0	0	0	0	0	0	0	0	0	0	0	0	0	0	5	0
5	EPHA5	Driver	0	0	0	0	0	0	0	0	0	0	0	0	0	0	0	0	5	0
5	FGFR1	Driver	0	0	0	0	0	0	0	0	0	0	0	0	0	0	0	5	0	0
5	KDM5A	Driver	0	0	0	0	0	0	0	0	0	0	0	0	0	0	0	0	5	0
5	NOTCH2	Driver	0	0	0	0	3	0	0	0	0	2	0	0	0	0	0	0	0	0
5	RUNX1T1	Driver	0	0	0	0	0	0	0	0	0	0	4	0	0	0	0	0	0	0
5	STAT6	Driver	0	0	0	0	0	0	0	0	0	5	0	0	0	0	0	0	0	0
5	USP8	Driver	0	0	0	0	0	0	0	0	0	0	0	0	0	0	0	0	5	0
5	VHL	Driver	0	0	0	0	0	0	0	0	0	0	0	0	0	0	0	0	0	5
4	AKT1	Driver	0	4	0	0	0	0	0	0	0	0	0	0	0	0	0	0	0	0
4	APC	Driver	0	0	0	0	0	0	0	0	0	0	0	0	0	0	0	0	0	0
4	ASXL1	Driver	0	0	0	0	4	0	0	0	0	0	0	0	0	0	0	0	0	0
4	BTG1	Driver	0	0	0	0	0	0	0	0	0	4	0	0	0	0	0	0	0	0
4	CTNND2	Driver	0	0	0	0	0	0	0	0	0	0	0	0	0	0	0	0	4	0
4	DNMT3A	Driver	0	0	0	0	4	0	0	0	0	0	0	0	0	0	0	0	0	0
4	DUSP22	Driver	0	0	0	0	0	0	0	0	0	0	0	0	0	0	0	0	4	0
4	ELL	Driver	0	0	0	0	0	4	0	0	0	0	0	0	0	0	0	0	0	0
4	GATA3	Driver	0	2	0	0	0	0	0	0	0	0	0	0	0	2	0	0	0	0
4	H3F3A	Driver	2	0	0	0	0	0	0	0	0	0	0	0	0	0	0	0	0	0
4	H3F3B	Driver	4	0	0	0	0	0	0	0	0	0	0	0	0	0	0	0	0	0
4	HLA-A	Driver	0	0	0	0	0	0	0	0	0	2	0	0	0	0	0	0	0	0
4	ID3	Driver	0	0	0	0	0	0	0	0	0	4	0	0	0	0	0	0	0	0
4	IDH2	Driver	0	0	0	0	4	0	0	0	0	0	0	0	0	0	0	0	0	0
4	MEF2B	Driver	0	0	0	0	0	0	0	0	0	4	0	0	0	0	0	0	0	0
4	POU2F2	Driver	0	0	0	0	0	0	0	0	0	4	0	0	0	0	0	0	0	0
4	PTPRB	Driver	0	0	0	0	0	0	0	0	0	0	4	0	0	0	0	0	0	0
4	PTPRT	Driver	0	0	0	0	0	2	0	0	0	0	2	0	0	0	0	0	0	0
4	RBM10	Driver	0	0	0	0	2	0	0	0	0	0	0	0	0	0	0	0	0	0
4	RELN	Driver	0	0	0	0	0	0	0	0	0	0	0	0	0	0	0	0	0	0
4	RNF43	Driver	0	0	0	0	0	0	0	2	0	0	2	0	0	0	0	0	0	0
4	SETBP1	Driver	0	0	0	0	0	0	0	0	0	0	2	0	0	0	0	0	0	0
4	SFRP4	Driver	0	0	0	0	0	0	0	0	0	0	0	0	0	0	0	0	4	0
4	SMARCA1	Driver	0	0	0	0	0	4	0	0	0	0	0	0	0	0	0	0	0	0
4	SMO	Driver	0	0	0	0	0	0	0	0	0	0	0	0	0	0	0	4	0	0
4	TGFBR2	Driver	0	0	0	0	0	0	0	0	0	0	0	0	0	0	0	0	0	0
4	TPTE	Driver	0	0	0	0	0	0	0	0	0	0	4	0	0	0	0	0	0	0
4	TRRAP	Driver	0	0	0	0	0	0	0	0	0	0	2	0	0	0	0	0	0	0
4	XPO1	Driver	0	0	0	2	0	0	0	0	0	2	0	0	0	0	0	0	0	0
4	ZFHX3	Driver	0	0	0	0	0	0	0	0	0	0	0	0	0	0	0	0	0	0
4	ZNF208	Driver	0	0	0	0	0	0	0	0	0	0	2	0	0	0	0	0	2	0
3	ASXL2	Driver	0	0	0	0	0	0	0	0	0	0	0	0	0	0	0	0	3	0
3	CDH11	Driver	0	0	0	0	0	0	3	0	0	0	0	0	0	0	0	0	0	0
3	CHIT1	Driver	0	0	0	0	0	0	0	0	0	0	0	0	0	0	0	0	3	0
3	CTCF	Driver	0	0	0	0	3	0	0	0	0	0	0	0	0	0	0	0	0	0
3	ERBB2	Driver	0	0	0	0	0	0	3	0	0	0	0	0	0	0	0	0	0	0
3	FBXO11	Driver	0	0	0	0	0	0	0	0	0	3	0	0	0	0	0	0	0	0
3	KTN1	Driver	0	0	0	0	0	0	0	0	0	0	0	0	0	0	0	0	3	0
3	MTOR	Driver	0	0	0	0	0	0	0	0	0	0	0	0	0	0	0	0	0	2
3	PAK3	Driver	0	0	0	0	0	3	0	0	0	0	0	0	0	0	0	0	0	0
3	RHOA	Driver	0	0	0	0	0	0	0	0	0	3	0	0	0	0	0	0	0	0
3	SH2B3	Driver	0	0	0	0	3	0	0	0	0	0	0	0	0	0	0	0	0	0
3	VAV1	Driver	0	0	0	0	0	0	0	0	0	0	0	0	0	0	0	0	3	0
2	ARHGAP35	Driver	0	0	0	0	0	0	0	0	0	0	0	0	0	2	0	0	0	0
2	ARHGEF12	Driver	0	0	0	0	0	0	0	0	0	0	2	0	0	0	0	0	0	0
2	B2M	Driver	0	0	0	0	0	0	0	0	0	2	0	0	0	0	0	0	0	0
2	BCL9	Driver	0	0	0	0	0	0	0	0	0	0	0	0	0	0	0	0	0	0
2	BCR	Driver	0	0	0	0	0	0	0	0	0	2	0	0	0	0	0	0	0	0
2	BRD3	Driver	0	0	0	0	0	0	0	2	0	0	0	0	0	0	0	0	0	0
2	CAMTA1	Driver	0	0	0	0	0	0	0	2	0	0	0	0	0	0	0	0	0	0
2	CBFB	Driver	0	2	0	0	0	0	0	0	0	0	0	0	0	0	0	0	0	0
2	CCDC91	Driver	0	0	0	0	2	0	0	0	0	0	0	0	0	0	0	0	0	0
2	CCNB1IP1	Driver	0	0	0	0	0	0	0	0	0	0	0	0	0	0	0	0	0	0
2	CCND3	Driver	0	0	0	0	0	0	0	0	0	2	0	0	0	0	0	0	0	0
2	CD79B	Driver	0	0	0	0	0	0	0	0	0	2	0	0	0	0	0	0	0	0
2	CENPE	Driver	0	0	0	0	2	0	0	0	0	0	0	0	0	0	0	0	0	0
2	COL2A1	Driver	0	0	0	0	0	0	0	0	0	0	0	0	0	0	0	0	2	0
2	CSDE1	Driver	0	0	0	0	0	0	0	0	0	0	0	0	0	2	0	0	0	0
2	CUL3	Driver	0	0	0	0	0	0	0	0	0	0	2	0	0	0	0	0	0	0
2	DAXX	Driver	0	0	0	0	0	0	0	0	0	0	0	0	0	0	2	0	0	0
2	DDR2	Driver	0	0	0	0	0	0	0	0	0	0	0	0	0	0	0	0	0	0
2	DDX3X	Driver	0	0	0	0	0	0	0	0	0	0	0	0	0	0	0	2	0	0
2	EBF1	Driver	0	0	0	0	0	0	0	0	0	2	0	0	0	0	0	0	0	0
2	EEF1A1	Driver	0	0	0	0	0	0	0	0	0	2	0	0	0	0	0	0	0	0
2	EGR2	Driver	0	0	0	2	0	0	0	0	0	0	0	0	0	0	0	0	0	0
2	EIF4A2	Driver	0	0	0	0	0	0	0	0	0	0	0	0	0	2	0	0	0	0
2	ERBB3	Driver	0	0	0	0	0	0	0	0	0	0	0	0	0	0	0	0	0	0
2	FBXW7	Driver	0	0	0	0	0	0	0	0	0	0	0	0	0	0	0	0	0	0
2	FLI1	Driver	0	0	0	0	0	0	0	0	0	0	0	0	0	0	0	0	0	0
2	FOXO1	Driver	0	0	0	0	0	0	0	0	0	2	0	0	0	0	0	0	0	0
2	GOPC	Driver	0	0	0	0	0	0	0	0	0	0	0	0	0	0	0	0	2	0
2	HIST1H1D	Driver	0	0	0	0	0	0	0	0	0	2	0	0	0	0	0	0	0	0
2	HIST1H2BC	Driver	0	0	0	0	0	0	0	0	0	2	0	0	0	0	0	0	0	0
2	HLA-B	Driver	0	0	0	0	0	0	0	0	0	0	0	0	0	0	0	0	0	0
2	HOXC13	Driver	0	0	0	0	0	0	0	0	0	0	0	0	0	0	0	0	2	0
2	HRNR	Driver	0	0	0	0	0	0	0	0	0	0	0	0	0	0	0	0	0	0
2	IKZF1	Driver	0	0	0	0	0	0	0	0	0	0	0	0	0	0	0	0	0	0
2	ITK	Driver	0	0	0	0	2	0	0	0	0	0	0	0	0	0	0	0	0	0
2	JAZF1	Driver	0	0	0	0	0	0	0	0	0	0	2	0	0	0	0	0	0	0
2	KDM6A	Driver	0	0	0	0	0	0	0	0	0	0	0	0	0	0	0	0	2	0
2	KEAP1	Driver	0	0	0	0	0	0	0	0	0	0	2	0	0	0	0	0	0	0
2	KIT	Driver	0	0	0	0	0	0	0	0	0	0	0	0	0	0	0	0	2	0
2	KMT2A	Driver	0	0	0	0	0	0	0	0	0	0	0	0	0	0	0	0	0	0
2	KMT2C	Driver	0	0	0	0	0	0	0	0	0	0	0	0	0	0	0	0	0	0
2	KNSTRN	Driver	0	0	0	0	0	0	0	0	0	0	2	0	0	0	0	0	0	0
2	LIFR	Driver	0	0	0	0	0	0	0	0	0	0	2	0	0	0	0	0	0	0
2	MAP3K13	Driver	0	0	0	0	0	2	0	0	0	0	0	0	0	0	0	0	0	0
2	MAX	Driver	0	0	0	0	0	0	0	0	0	0	0	0	0	0	0	0	0	0
2	MLH1	Driver	0	0	0	0	0	0	0	0	0	0	2	0	0	0	0	0	0	0
2	MYB	Driver	0	0	0	0	0	0	0	0	0	0	0	0	0	0	0	0	0	0
2	NFKBIE	Driver	0	0	0	0	0	0	0	0	0	0	2	0	0	0	0	0	0	0
2	NPM1	Driver	0	0	0	0	0	0	0	0	0	0	0	0	0	0	0	0	2	0
2	NXF1	Driver	0	0	0	2	0	0	0	0	0	0	0	0	0	0	0	0	0	0
[truncated: 2,259 more rows]

## Sheet: ICGC.driver.mutations.patients
Percentage_of_patients	Gene_symbol	Driver/Non-driver	BOCA	BRCA	BTCA	CLLE	CMDI	EOPC	ESAD	GACA	LICA	MALY	MELA	ORCA	OV	PACA	PAEN	PBCA	PRAD	RECA
[truncated: 2,426 more rows]
