# Supplementary material for: OncoVar: an integrated database and analysis platform for oncogenic driver variants in cancers
Source: Nucleic Acids Res. 2020 Nov 12;49(D1):D1289–301. doi: 10.1093/nar/gkaa1033 (PMC7778899; doi:10.1093/nar/gkaa1033)
Supplement: gkaa1033_Supplemental_Files [file gkaa1033_supplemental_files.zip › Table_S5.driver_variants_summary.xlsx]

## Sheet: TCGA
Cancer_type	Patient_number	#All_mutations	#Driver or extreme mutations	#Driver_genes	#Driver_pathways
PanCancer	10769	2605700	1163873	713	1941
ACC	92	10232	3938	7	45
BLCA	423	131459	52500	76	742
BRCA	1071	109657	48295	76	622
CESC	292	77734	28013	23	193
CHOL	49	2506	1330	15	38
COAD	438	214501	91045	80	795
DLBC	37	5916	2209	61	332
ESCA	191	33835	12998	57	610
GBM	403	61281	22757	51	311
HNSC	568	100498	42709	59	520
KICH	66	2875	1048	32	186
KIRC	388	26506	11747	17	49
KIRP	312	27212	12567	25	129
LAML	141	7009	3174	134	387
LGG	526	37868	14687	35	241
LIHC	392	47189	19963	41	324
LUAD	614	202204	90159	99	809
LUSC	525	172986	73399	81	796
MESO	82	3372	1283	11	0
OV	412	46680	18037	13	94
PAAD	183	27702	10106	49	678
PCPG	187	2418	943	14	23
PRAD	546	29116	11578	58	307
READ	156	57149	23081	18	244
SARC	242	23435	8494	32	90
SKCM	470	455364	176882	35	170
STAD	480	190624	88180	89	559
TGCT	151	2953	1169	18	53
THCA	530	9923	4497	38	113
THYM	125	3472	1435	7	32
UCEC	540	663558	279475	86	618
UCS	57	9194	3778	37	347
UVM	80	1693	706	6	0

## Sheet: ICGC
Cancer_type	Patient_number	#All_mutations	#Driver or extreme mutations	#Driver_genes	#Driver_pathways
PanCancer	1942	23159591	68588	686	1919
BOCA	64	209545	626	3	2
BRCA	123	787272	3194	62	707
BTCA	12	133548	420	3	2
CLLE	95	239363	738	29	85
CMDI	62	72100	598	3	0
EOPC	69	148400	744	27	20
ESAD	98	2873599	6452	8	49
GACA	37	563692	1528	1	0
LICA	295	4024517	11350	19	164
MALY	100	1239998	4187	35	148
MELA	70	7987562	18601	8	92
ORCA	13	121591	496	5	6
OV	71	727521	2549	8	61
PACA	241	1916236	7192	32	334
PAEN	85	272067	1117	6	18
PBCA	235	258180	1193	14	98
PRAD	198	961493	5355	66	353
RECA	74	609517	2246	7	0
