# Supplementary material for: OncoVar: an integrated database and analysis platform for oncogenic driver variants in cancers
Source: Nucleic Acids Res. 2020 Nov 12;49(D1):D1289–301. doi: 10.1093/nar/gkaa1033 (PMC7778899; doi:10.1093/nar/gkaa1033)
Supplement: gkaa1033_Supplemental_Files [file gkaa1033_supplemental_files.zip › Table_S6.mean_mutation_burden_in_a_cancer_type_and_the_number_of_identified_driver_genes.xlsx]

## Sheet: Sheet1
Cancer type	MUSE	MUTECT	SOMATICSNIPER	VARSCAN	Average mutation burden	# of driver genes in TCGA
ACC	2.625	2.9	2.475	2.7	2.675	7
BLCA	7.225	8.15	5.7	6.925	7	76
BRCA	2.3	3.05	1.65	2.2	2.3	76
CESC	7.825	8.925	6.875	7.725	7.8375	23
CHOL	1.975	2.675	1.7	1.95	2.075	15
COAD	13.05	16.575	10.425	13.025	13.2687	80
DLBC	4.1	4.325	3.35	4	3.94375	61
ESCA	4.65	6.15	4.05	4.85	4.925	57
GBM	3.35	5.25	2.725	3.35	3.66875	51
HNSC	4.225	5.025	3.175	4.15	4.14375	59
KICH	0.8	1.075	0.725	0.85	0.8625	32
KIRC	1.425	1.975	1.05	1.375	1.45625	17
KIRP	1.75	2.1	1.575	1.7	1.78125	25
LAML	0.675	1.725	0.5	0.675	0.89375	134
LGG	1.425	1.725	1.175	1.4	1.43125	35
LIHC	3.25	3.725	2.8	3.175	3.2375	41
LUAD	7.625	9.175	5.6	7.55	7.4875	99
LUSC	8.075	9.2	6.3	7.975	7.8875	81
MESO	0.975	1.15	0.775	0.925	0.95625	11
OV	2.05	4.3	1.625	1.95	2.48125	13
PAAD	4.225	4.2	2	3.775	3.55	49
PCPG	0.225	0.325	0.175	0.225	0.2375	14
PRAD	1.175	1.475	1	1.175	1.20625	58
READ	10.45	11.825	8.725	10.45	10.3625	18
SARC	2.35	2.95	2.025	2.425	2.4375	32
SKCM	20.1	21	17.325	20.175	19.65	35
STAD	9	12.175	6.95	9.075	9.3	89
TGCT	0.375	0.55	0.275	0.375	0.39375	18
THCA	0.25	0.55	0.2	0.25	0.3125	38
THYM	0.575	0.95	0.5	0.55	0.64375	7
UCEC	38.3	41.8	33.35	37.5	37.7375	86
UCS	4.05	4.575	3.525	3.95	4.025	37
UVM	0.45	0.575	0.425	0.45	0.475	6
