# Supplementary material for: OncoVar: an integrated database and analysis platform for oncogenic driver variants in cancers
Source: Nucleic Acids Res. 2020 Nov 12;49(D1):D1289–301. doi: 10.1093/nar/gkaa1033 (PMC7778899; doi:10.1093/nar/gkaa1033)
Supplement: gkaa1033_Supplemental_Files [file gkaa1033_supplemental_files.zip › Table_S7.Gene_Effect_DEMETER2_or_CERES_for_novel_driver_genes_identified_in_TCGA_and_ICGC.xlsx]

## Sheet: TCGA
Gene	Blood	Haematopoietic And Lymphoid	Solid	AML	Melanoma	Uveal Melanoma	Kidney	Renal Cell Carcinoma	Malignant Rhabdoid Tumor	Multiple Myeloma	Plasma Cell	Intrahepatic	Cholangiocarcinoma	Lymphocyte	Chordoma	Exocrine	Pancreas	Exocrine Adenocarcinoma	Ewing Sarcoma	EWS_FLI	Bone	Colorectal	Colorectal Adenocarcinoma	Breast	Central Nervous System	Mesothelioma	NSCLC	Neuroblastoma	Peripheral Nervous System	Glioma	High Grade Serous	Endometrial Adenocarcinoma	DLBCL	Non Hodgkin Lymphoma
ROCK2	NA	3.7e-10	3.4e-10	NA	NA	NA	NA	NA	NA	3e-06	3e-06	2.5e-05	0.00038	4.5e-04)	NA	NA	NA	NA	NA	NA	NA	NA	NA	NA	NA	NA	NA	NA	NA	NA	NA	NA	NA	NA
CCDC66	NA	8.9e-05	9.2e-05	0.00014	NA	NA	NA	NA	NA	NA	NA	NA	NA	NA	NA	NA	NA	NA	NA	NA	NA	NA	NA	NA	NA	NA	NA	NA	NA	NA	NA	NA	NA	NA
CS	NA	NA	NA	NA	NA	NA	NA	NA	NA	NA	NA	NA	NA	NA	NA	NA	NA	NA	NA	NA	NA	NA	NA	NA	NA	NA	NA	NA	NA	NA	NA	NA	NA	NA
EMG1	NA	NA	NA	NA	NA	NA	NA	NA	NA	NA	NA	NA	NA	NA	NA	NA	NA	NA	NA	NA	NA	NA	NA	NA	NA	NA	NA	NA	NA	NA	NA	NA	NA	NA
RBBP6	NA	3.1e-05	2.3e-05	NA	NA	NA	NA	NA	NA	0.00041	0.00041	NA	NA	NA	2.5e-06	8.3e-05	8.3e-05	0.00019	NA		NA	NA	NA	NA	NA	NA	NA	NA	NA	NA	NA	NA	NA	NA
REV3L	NA	NA	NA	NA	NA	NA	NA	NA	NA	NA	NA	NA	NA	NA	NA	NA	NA	NA	0.00021	0.00027	NA	NA	NA	NA	NA	NA	NA	NA	NA	NA	NA	NA	NA	NA
TMPRSS13	NA	NA	NA	NA	NA	NA	4.2e-05	6.1e-05	NA	NA	NA	NA	NA	NA	NA	NA	NA	NA	0.00019	8.6e-05	0.00016	NA	NA	NA	NA	NA	NA	NA	NA	NA	NA	NA	NA	NA
RAD54B	NA	NA	NA	NA	NA	NA	NA	NA	NA	NA	NA	NA	NA	NA	NA	NA	NA	NA	NA	NA	NA	7.4e-06	1.5e-05	NA	NA	NA	NA	NA	NA	NA	NA	NA	NA	NA
ODF2L	NA	NA	NA	NA	NA	NA	NA	NA	NA	NA	NA	NA	NA	NA	NA	NA	NA	NA	NA	NA	NA	NA	NA	3e-05	0.00034	0.00038	NA	NA	NA	NA	NA	NA	NA	NA
C3orf70	NA	NA	NA	NA	NA	NA	NA	NA	NA	NA	NA	NA	NA	NA	NA	NA	NA	NA	NA	NA	NA	NA	NA	NA	NA	NA	NA	NA	NA	NA	NA	NA	NA	NA
ZC3H13	NA	0.00018	0.00034	NA	8.4e-05	NA	NA	NA	NA	NA	NA	NA	NA	NA	NA	NA	NA	NA	NA	NA	NA	NA	NA	NA	NA	NA	NA	NA	NA	NA	NA	NA	NA	NA
EIF5B	NA	NA	NA	NA	NA	NA	NA	NA	NA	NA	NA	NA	NA	NA	NA	NA	NA	NA	NA	NA	NA	NA	NA	NA	NA	NA	7.8e-05	0.00021	0.00021	NA	NA	NA	NA	NA
JMJD1C	0.00023	NA	NA	0.00018	NA	NA	NA	NA	NA	NA	NA	NA	NA	NA	NA	NA	NA	NA	NA	NA	NA	NA	NA	NA	NA	NA	NA	NA	NA	NA	NA	NA	NA	NA
ZNF804B	NA	NA	NA	NA	NA	2.9e-05	NA	NA	NA	NA	NA	NA	NA	NA	NA	NA	NA	NA	NA	NA	NA	NA	NA	NA	NA	NA	NA	NA	NA	NA	NA	NA	NA	NA
YLPM1	NA	0.00017	0.00026	NA	NA	NA	NA	NA	NA	5.7e-06	5.7e-06	NA	NA	NA	NA	NA	NA	NA	NA	NA	NA	NA	NA	NA	NA	NA	NA	NA	NA	NA	NA	NA	NA	NA
RBMX	2.9e-05	7.3e-05	0.00031	NA	NA	NA	NA	NA	NA	NA	NA	NA	NA	NA	NA	NA	NA	NA	NA	NA	NA	NA	NA	NA	NA	NA	NA	NA	NA	0.00023	0.00019	NA	NA	NA
DYRK1A	1.9e-05	1.3e-09	1.2e-09	1.2e-05	NA	NA	NA	NA	NA	NA	NA	NA	NA	NA	NA	NA	NA	NA	NA	NA	NA	NA	NA	NA	NA	NA	NA	NA	NA	NA	NA	NA	NA	NA
RHPN2	NA	NA	NA	NA	NA	NA	NA	NA	NA	NA	NA	NA	NA	NA	NA	NA	NA	NA	NA	NA	NA	NA	NA	NA	NA	NA	NA	NA	NA	NA	NA	NA	NA	NA
PRB4	NA	NA	NA	NA	NA	NA	NA	NA	NA	NA	NA	NA	NA	NA	NA	NA	NA	NA	NA	NA	NA	NA	NA	NA	NA	NA	NA	NA	NA	NA	NA	0.00044	NA	NA
USP28	NA	0.00034	0.00045	NA	NA	NA	1.1e-09	1.7e-06	4.3e-06	NA	NA	NA	NA	NA	NA	NA	NA	NA	NA	NA	NA	NA	NA	NA	NA	NA	NA	NA	NA	NA	NA	NA	NA	NA
CCDC73	NA	NA	NA	NA	NA	NA	0.00019	NA	NA	NA	NA	NA	NA	NA	NA	0.00042	0.00042	0.00039	NA	NA	NA	NA	NA	NA	NA	NA	NA	NA	NA	NA	NA	NA	NA	NA
TTK	NA	NA	NA	NA	NA	NA	NA	NA	NA	NA	NA	NA	NA	NA	NA	NA	NA	NA	NA	NA	NA	4.7e-06	3e-06	NA	NA	NA	NA	NA	NA	2.1e-06	NA	NA	NA	NA
RBM43	0.00017	0.00031	0.00031	NA	NA	NA	NA	NA	NA	NA	NA	NA	NA	0.00022	NA	NA	NA	NA	NA	NA	NA	NA	NA	NA	NA	NA	NA	NA	NA	NA	NA	NA	3.8e-05	3.8e-05

## Sheet: ICGC
Gene	Blood	Haematopoietic And Lymphoid	Solid	AML	Melanoma	Uveal Melanoma	Kidney	Renal Cell Carcinoma	Malignant Rhabdoid Tumor
CCDC66	NA	8.9e-05	9.2e-05	0.00014	NA	NA	NA	NA	NA
NXF1	2.3e-05	4.7e-05	8.2e-05	0.00018	NA	NA	NA	NA	NA
C3orf70	NA	NA	NA	NA	NA	NA	NA	NA	NA
ZC3H13	NA	0.00018	0.00034	NA	8.4e-05	NA	NA	NA	NA
ZNF804B	NA	NA	NA	NA	NA	2.9e-05	NA	NA	NA
DYRK1A	1.9e-05	1.3e-09	1.2e-09	1.2e-05	NA	NA	NA	NA	NA
USP28	NA	0.00034	0.00045	NA	NA	NA	1.1e-09	1.7e-06	4.3e-06
