# Supplementary material for: OncoVar: an integrated database and analysis platform for oncogenic driver variants in cancers
Source: Nucleic Acids Res. 2020 Nov 12;49(D1):D1289–301. doi: 10.1093/nar/gkaa1033 (PMC7778899; doi:10.1093/nar/gkaa1033)
Supplement: gkaa1033_Supplemental_Files [file gkaa1033_supplemental_files.zip › Table_S8.oncogenic_pathways.xlsx]

## Sheet: TCGA.PanCancer.onco.pathways
Onco_pathway_OncoVar	Cancer	Category	Pathway_ID	Description	GeneRatio	BgRatio	P_value	FDR	Gene_symbol	OncoVar_score
Y	PanCancer	BP	GO:0048732	gland development	81/697	406/16672	6.16572e-33	1.47607e-29	ELF3/JUN/PBX1/ARID5B/BMPR1A/FGFR2/GATA3/PTEN/CCND1/WT1/CDKN1B/GLI1/KRAS/STAT6/TBX3/BRCA2/AKT1/ARHGAP5/BCL11B/FOXA1/HIF1A/NFKBIA/NKX2-1/SIX1/MAP2K1/PML/SMAD3/CDH1/ETV4/NF1/RARA/SOX9/STAT5B/BCL2/SMAD4/TNFRSF11A/AKT2/ARHGAP35/BAX/CEBPA/FSTL3/STK11/CREB1/CUL3/ERBB4/HOXD13/NCOA1/PAX8/MAFB/SRC/MAPK1/CTNNB1/ETV5/GATA2/PIK3CA/RAF1/SOX2/TGFBR2/TP63/FBXW7/LEF1/TET2/CSF1R/ESR1/TNFAIP3/BRAF/EGFR/EZH2/HOXA9/S…	1
Y	PanCancer	BP	GO:0018108	peptidyl-tyrosine phosphorylation	75/697	356/16672	3.56899e-32	5.6961e-29	ABL2/DDR2/ERRFI1/JAK1/LCK/MTOR/NTRK1/TNFRSF14/ABI1/FGFR2/RET/CBL/ERBB3/PTPN6/FLT3/ZMYM2/HSP90AA1/FES/MAP2K1/NTRK3/TYRO3/SOCS1/ERBB2/MAP2K4/STAT3/STAT5B/TP53/CBLC/JAK3/MAP2K2/PPP2R1A/STK11/ALK/ERBB4/PTK6/SRC/DYRK1A/BCR/NF2/PDGFB/CBLB/EPHA3/EPHA5/FBXW7/FGFR3/IL2/KDR/KIT/PDGFRA/TEC/CD74/CSF1R/FGFR4/FLT4/IL6ST/ITK/PDGFRB/EPHA7/FGFR1OP/ROS1/TRIM27/TTK/CUX1/EGFR/MET/RELN/TRIM24/FGFR1/NRG1/ABL1/CNTRL/JA…	1
Y	PanCancer	BP	GO:0018212	peptidyl-tyrosine modification	75/697	358/16672	5.29464e-32	6.33768e-29	ABL2/DDR2/ERRFI1/JAK1/LCK/MTOR/NTRK1/TNFRSF14/ABI1/FGFR2/RET/CBL/ERBB3/PTPN6/FLT3/ZMYM2/HSP90AA1/FES/MAP2K1/NTRK3/TYRO3/SOCS1/ERBB2/MAP2K4/STAT3/STAT5B/TP53/CBLC/JAK3/MAP2K2/PPP2R1A/STK11/ALK/ERBB4/PTK6/SRC/DYRK1A/BCR/NF2/PDGFB/CBLB/EPHA3/EPHA5/FBXW7/FGFR3/IL2/KDR/KIT/PDGFRA/TEC/CD74/CSF1R/FGFR4/FLT4/IL6ST/ITK/PDGFRB/EPHA7/FGFR1OP/ROS1/TRIM27/TTK/CUX1/EGFR/MET/RELN/TRIM24/FGFR1/NRG1/ABL1/CNTRL/JA…	1
Y	PanCancer	BP	GO:0001701	in utero embryonic development	67/697	314/16672	3.77434e-29	3.61431e-26	ARNT/ELF3/STIL/BMPR1A/FGFR2/GATA3/TET1/ACVR1B/TBX3/BRCA2/CDX2/LATS2/AKT1/CCNB1IP1/HIF1A/RAD51B/ZFP36L1/MAP2K1/SMAD3/PALB2/RBBP6/FLCN/GNA13/SMAD2/SMAD4/CEBPA/CNOT3/ELL/ERCC2/KEAP1/ACVR1/BIRC6/CASP8/CUL3/EPAS1/MSH2/NCOA1/PLCG1/SALL4/MAPK1/MYH9/PDGFB/SMARCB1/CTNNB1/GATA2/SETD2/TGFBR2/LEF1/SLC34A2/LATS1/POU5F1/PRDM1/RSPO3/TFEB/EGFR/SBDS/SMO/FGFR1/HEY1/NBN/SOX17/NOTCH1/PTCH1/RXRA/AR/GATA1/KDM6A	1
Y	PanCancer	BP	GO:0048608	reproductive structure development	76/697	406/16672	5.24229e-29	4.18335e-26	ARID1A/ARID4B/ARNT/H3F3A/NTRK1/RBM15/ARID5B/FGFR2/GATA3/NCOA4/PTEN/CCND1/FANCF/MEN1/WT1/CDKN1B/KDM5A/PTPN11/TBX3/BRCA2/CDX2/AKT1/FOXA1/HIF1A/NKX2-1/ZFP36L1/MAP2K1/TYRO3/FANCA/H3F3B/RARA/SOX9/STAT5B/BCL2/SMAD4/BAX/CEBPA/FSTL3/STK11/ACVR2A/BIRC6/CASP8/EPAS1/HOXD13/IDH1/MSH2/NCOA1/SRC/MAPK1/PDGFB/CTNNB1/FOXL2/GATA2/PPARG/SETD2/TP63/KIT/LEF1/PDGFRA/ESR1/FOXO3/HSP90AB1/PRDM1/RSPO3/TFEB/EGFR/HOXA11/HOX…	1
Y	PanCancer	BP	GO:0061458	reproductive system development	76/697	410/16672	1.02469e-28	7.0089e-26	ARID1A/ARID4B/ARNT/H3F3A/NTRK1/RBM15/ARID5B/FGFR2/GATA3/NCOA4/PTEN/CCND1/FANCF/MEN1/WT1/CDKN1B/KDM5A/PTPN11/TBX3/BRCA2/CDX2/AKT1/FOXA1/HIF1A/NKX2-1/ZFP36L1/MAP2K1/TYRO3/FANCA/H3F3B/RARA/SOX9/STAT5B/BCL2/SMAD4/BAX/CEBPA/FSTL3/STK11/ACVR2A/BIRC6/CASP8/EPAS1/HOXD13/IDH1/MSH2/NCOA1/SRC/MAPK1/PDGFB/CTNNB1/FOXL2/GATA2/PPARG/SETD2/TP63/KIT/LEF1/PDGFRA/ESR1/FOXO3/HSP90AB1/PRDM1/RSPO3/TFEB/EGFR/HOXA11/HOX…	1
Y	PanCancer	BP	GO:0030098	lymphocyte differentiation	65/697	306/16672	3.51308e-28	2.10258e-25	LCK/NOTCH2/NTRK1/PTPRC/RPL22/FAS/GATA3/KLF6/ATM/ZBTB16/DTX1/PTPN6/STAT6/FLT3/BCL11B/ZFP36L1/B2M/TYRO3/CBFB/FANCA/CD79B/ERBB2/IKZF3/RARA/STAT5B/BCL2/MALT1/BAX/BCL3/CD79A/JAK3/LYL1/STK11/TCF3/VAV1/CD28/MSH2/SOS1/MAFB/EP300/BCL6/CTNNB1/FANCD2/FOXP1/TGFBR2/IL2/KIT/LEF1/RHOH/CD74/DROSHA/IL7R/ITK/PIK3R1/IRF4/MYB/PRDM1/BRAF/CARD11/CDK6/IKZF1/ABL1/SYK/TSC1/BTK	1
Y	PanCancer	BP	GO:0030099	myeloid cell differentiation	67/697	331/16672	1.02039e-27	5.42846e-25	ARNT/CDC73/CSF3R/JUN/MTOR/RBM15/TAL1/ABI1/FAS/GATA3/FLI1/ZBTB16/ACVR1B/PTPN11/PTPN6/RB1/HIF1A/NFKBIA/ZFP36L1/FES/PML/CBFA2T3/CBFB/IRF8/NF1/RARA/STAT5B/TNFRSF11A/CEBPA/ERCC2/FSTL3/ACVR2A/CASP8/CREB1/EPAS1/GNAS/MAFB/SRC/RUNX1/EP300/MYH9/BCL6/CTNNB1/FOXP1/GATA2/MITF/PPARG/TFRC/TGFBR2/KIT/LEF1/TET2/CSF1R/PIK3R1/FOXO3/HIST1H4I/IRF4/CDK6/HOXA9/IKZF1/KAT6A/MYC/CDKN2B/JAK2/GATA1/GPC3/TFE3	1
Y	PanCancer	BP	GO:0035239	tube morphogenesis	68/697	345/16672	2.13103e-27	1.02034e-24	ARID1A/BCL10/PBX1/RBM15/STIL/FGFR2/GATA3/RET/SUFU/WT1/GLI1/KRAS/TBX3/FOXA1/HIF1A/NKX2-1/SIX1/PML/SMAD3/TSC2/ETV4/GNA13/RARA/SOX9/BCL2/SMAD2/SMAD4/ARHGAP35/BAX/PRKACA/ACVR1/HOXD11/HOXD13/MYCN/PAX8/SALL4/SDC4/SRC/CTNNB1/ETV5/FOXP1/RHOA/SETD2/TGFBR2/TP63/FAT4/LEF1/PDGFRA/CSF1R/EPHA7/ESR1/EGFR/HOXA11/HOXA13/MET/SMO/MYC/RSPO2/SOX17/NFIB/NOTCH1/NR4A3/PTCH1/TSC1/AR/GPC3/KDM6A/MED12	1
Y	PanCancer	BP	GO:0045786	negative regulation of cell cycle	77/697	447/16672	6.47322e-27	2.81762e-24	BTG2/CDC73/CDKN2C/MDM4/MTOR/MUC1/NOTCH2/PRCC/TPR/GATA3/PTEN/TCF7L2/ATM/CCND1/HRAS/MEN1/CDK4/CDKN1B/DDIT3/HMGA2/MDM2/LATS2/RB1/ZFP36L1/BLM/BUB1B/MAP2K1/PML/SMAD3/BRD7/TSC2/ZFHX3/BRCA1/GAS7/PRKAR1A/TP53/BCL2/AKT2/BAX/CALR/CEBPA/CNOT3/PRKACA/SMARCA4/STK11/BARD1/CUL3/MSH2/CHEK2/EP300/CTNNB1/MLF1/SOX2/TP63/XPC/FBXW7/PHOX2B/APC/NPM1/CDKN1A/LATS1/PTPRK/TNFAIP3/TTK/CDK6/EGFR/EZH2/MYC/NBN/ABL1/CDKN2A/CDKN…	1
Y	PanCancer	BP	GO:0046777	protein autophosphorylation	54/697	226/16672	3.36038e-26	1.34079e-23	ABL2/DDR2/ERRFI1/JAK1/JUN/LCK/MTOR/NTRK1/FGFR2/ATM/ACVR1B/FLT3/AKT1/FES/NTRK3/TYRO3/CDK12/ERBB2/JAK3/MAP2K2/PRKACA/STK11/ALK/ERBB4/PTK6/SRC/DYRK1A/BCR/CHEK2/PDGFB/ATR/MAP3K13/FGFR3/KDR/KIT/PDGFRA/TEC/CSF1R/FGFR4/FLT4/ITK/PDGFRB/EPHA7/PIM1/ROS1/EGFR/TRIM24/FGFR1/NBN/ABL1/JAK2/SYK/BTK/TAF1	1
Y	PanCancer	BP	GO:1903706	regulation of hemopoiesis	63/697	313/16672	5.77515e-26	2.12703e-23	ARNT/CDC73/CSF3R/JUN/MTOR/RBM15/TAL1/FAS/GATA3/ZBTB16/ACVR1B/DTX1/PTPN6/RB1/HIF1A/NFKBIA/ZFP36L1/FES/FANCA/ERBB2/FLCN/IKZF3/NF1/RARA/STAT5B/FSTL3/JAK3/ACVR2A/CASP8/CD28/CREB1/NFE2L2/SOS1/GNAS/MAFB/RUNX1/BCL6/CTNNB1/FANCD2/FOXP1/GATA2/MITF/TGFBR2/IL2/LEF1/CD74/DROSHA/IL7R/PIK3R1/FOXO3/HIST1H4I/IRF4/MYB/PRDM1/CARD11/CDK6/HOXA9/MYC/NOTCH1/SYK/BTK/GATA1/TFE3	1
Y	PanCancer	BP	GO:0048568	embryonic organ development	72/697	410/16672	9.89365e-26	3.38363e-23	ARID1A/ARNT/ID3/PBX1/PRRX1/STIL/TAL1/BMPR1A/FGFR2/GATA3/SUFU/KMT2A/COL2A1/GLI1/HOXC11/LRIG3/POLE/SH2B3/TBX3/CDX2/AKT1/HIF1A/SIX1/ZFP36L1/MAP2K1/SMAD3/AXIN1/PALB2/RBBP6/RARA/SOX9/SMAD2/CEBPA/ACVR1/BIRC6/CASP8/EPAS1/ERCC3/MYCN/NCOA1/PAX8/GNAS/MAFB/BCR/MAPK1/PDGFB/CTNNB1/FOXL2/GATA2/SETD2/TGFBR2/KDR/KIT/LEF1/PDGFRA/PRDM1/RSPO3/TFEB/EGFR/HOXA11/RAC1/SMO/FGFR1/HEY1/SOX17/NOTCH1/NR4A3/PAX5/PTCH1/GATA1/…	1
Y	PanCancer	BP	GO:0045165	cell fate commitment	55/697	242/16672	1.64674e-25	5.25639e-23	CDC73/NOTCH2/PAX7/PRRX1/TAL1/BMPR1A/FGFR2/GATA3/SUFU/TCF7L2/MYOD1/WT1/STAT6/TBX3/LATS2/BCL11B/FOXA1/NKX2-1/SIX1/NTRK3/PML/AXIN1/RARA/SOX9/BCL2/SMAD2/SMAD4/ZNF521/TCF3/ACVR1/EPAS1/ERBB4/FEV/OLIG2/CTNNB1/GATA2/PPARG/SOX2/APC/TLX3/IRF4/LATS1/POU5F1/PRDM1/HOXA11/MNX1/SMO/FGFR1/NRG1/SOX17/KLF4/NOTCH1/PTCH1/AR/GATA1	1
Y	PanCancer	BP	GO:0071407	cellular response to organic cyclic compound	78/697	498/16672	1.70599e-24	5.10518e-22	ARID1A/ATP1A1/ERRFI1/ID3/NTRK1/NCOA4/MYOD1/WT1/CDKN1B/KMT2D/MDM2/NCOR2/FLT3/FOXO1/RB1/AKT1/DICER1/FOXA1/NFKBIA/ZFP36L1/BLM/MAP2K1/SMAD3/AXIN1/CDH1/AXIN2/BRCA1/COL1A1/DDX5/NCOR1/PER1/RARA/STAT3/SMAD2/CALR/CCNE1/CEBPA/DNM2/MAP2K2/PRKACA/SMARCA4/CASP8/NCOA1/ROCK2/SRC/CHEK2/EP300/CTNNB1/FOXP1/PPARG/LEF1/REST/DROSHA/NPM1/TERT/DAXX/ESR1/EZR/FOXO3/HSP90AB1/PIM1/AKAP9/EGFR/EZH2/HNRNPA2B1/SMO/TRIM24/HEY1/…	1
Y	PanCancer	BP	GO:0007507	heart development	77/697	493/16672	4.15245e-24	1.16952e-21	ARID1A/ID3/JUN/LMNA/MTOR/NOTCH2/RBM15/STIL/BMPR1A/FGFR2/GATA3/PTEN/SUFU/ATM/WT1/COL2A1/ERBB3/MDM2/PTPN11/TBX3/HIF1A/SIX1/TRIP11/ZFP36L1/MAP2K1/NTRK3/SMAD3/MYH11/TSC2/AXIN2/ERBB2/MAP2K4/NF1/PRKAR1A/RARA/SOX9/SMAD2/SMAD4/CALR/DNM2/GNA11/ACVR1/CREB1/ERBB4/SOS1/ASXL1/SALL4/ERG/EP300/MAPK1/PDGFB/CTNNB1/GATA2/PPARG/RAF1/SETD2/TGFBR2/FAT4/PDGFRA/REST/PDGFRB/PRDM1/SMO/FGFR1/HEY1/NRG1/SOX17/GNAQ/NOTCH1/PT…	1
Y	PanCancer	BP	GO:0007159	leukocyte cell-cell adhesion	75/697	476/16672	9.75436e-24	2.59466e-21	BCL10/LCK/MTOR/PTPRC/RPL22/TNFRSF14/FAS/GATA3/LMO1/ZBTB16/DTX1/PTPN11/PTPN6/STAT6/LCP1/AKT1/BCL11B/ZFP36L1/B2M/SMAD3/FANCA/ERBB2/PRKAR1A/RARA/STAT5B/BCL2/MALT1/BAX/BCL3/JAK3/STK11/VAV1/CASP8/CD28/SOS1/MAFB/SRC/MYH9/BCL6/CTNNB1/FANCD2/FOXP1/PIK3CA/TFRC/TGFBR2/IL2/KIT/LEF1/RHOH/CD74/DROSHA/IL6ST/IL7R/ITK/PIK3R1/CCND3/EZR/IRF4/MAP3K7/MYB/PRDM1/BRAF/CARD11/CDK6/RAC1/ABL1/CD274/KLF4/NR4A3/PDCD1LG2/SYK…	1
Y	PanCancer	BP	GO:0070486	leukocyte aggregation	72/697	444/16672	1.41662e-23	3.56988e-21	BCL10/LCK/MTOR/PTPRC/RPL22/TNFRSF14/FAS/GATA3/LMO1/ZBTB16/DTX1/PTPN11/PTPN6/STAT6/LCP1/AKT1/BCL11B/ZFP36L1/B2M/SMAD3/FANCA/ERBB2/PRKAR1A/RARA/STAT5B/BCL2/MALT1/BAX/BCL3/JAK3/STK11/VAV1/CASP8/CD28/SOS1/MAFB/SRC/MYH9/BCL6/CTNNB1/FANCD2/FOXP1/PIK3CA/TFRC/TGFBR2/IL2/KIT/LEF1/RHOH/CD74/DROSHA/IL6ST/IL7R/ITK/PIK3R1/CCND3/IRF4/MAP3K7/MYB/PRDM1/BRAF/CARD11/CDK6/RAC1/ABL1/CD274/NR4A3/PDCD1LG2/SYK/TSC1/ELF…	1
Y	PanCancer	BP	GO:0042110	T cell activation	71/697	436/16672	2.28574e-23	5.21148e-21	BCL10/LCK/MTOR/PTPRC/RPL22/TNFRSF14/FAS/GATA3/LMO1/ZBTB16/DTX1/PTPN11/PTPN6/STAT6/LCP1/AKT1/BCL11B/ZFP36L1/B2M/SMAD3/FANCA/ERBB2/PRKAR1A/RARA/STAT5B/BCL2/MALT1/BAX/BCL3/JAK3/STK11/VAV1/CASP8/CD28/SOS1/MAFB/SRC/MYH9/BCL6/CTNNB1/FANCD2/FOXP1/PIK3CA/TFRC/TGFBR2/IL2/KIT/LEF1/RHOH/CD74/DROSHA/IL6ST/IL7R/ITK/PIK3R1/CCND3/IRF4/MAP3K7/MYB/PRDM1/BRAF/CARD11/CDK6/RAC1/ABL1/CD274/PDCD1LG2/SYK/TSC1/ELF4/WAS	1
Y	PanCancer	BP	GO:0070489	T cell aggregation	71/697	436/16672	2.28574e-23	5.21148e-21	BCL10/LCK/MTOR/PTPRC/RPL22/TNFRSF14/FAS/GATA3/LMO1/ZBTB16/DTX1/PTPN11/PTPN6/STAT6/LCP1/AKT1/BCL11B/ZFP36L1/B2M/SMAD3/FANCA/ERBB2/PRKAR1A/RARA/STAT5B/BCL2/MALT1/BAX/BCL3/JAK3/STK11/VAV1/CASP8/CD28/SOS1/MAFB/SRC/MYH9/BCL6/CTNNB1/FANCD2/FOXP1/PIK3CA/TFRC/TGFBR2/IL2/KIT/LEF1/RHOH/CD74/DROSHA/IL6ST/IL7R/ITK/PIK3R1/CCND3/IRF4/MAP3K7/MYB/PRDM1/BRAF/CARD11/CDK6/RAC1/ABL1/CD274/PDCD1LG2/SYK/TSC1/ELF4/WAS	1
Y	PanCancer	BP	GO:0071593	lymphocyte aggregation	71/697	437/16672	2.62578e-23	5.71307e-21	BCL10/LCK/MTOR/PTPRC/RPL22/TNFRSF14/FAS/GATA3/LMO1/ZBTB16/DTX1/PTPN11/PTPN6/STAT6/LCP1/AKT1/BCL11B/ZFP36L1/B2M/SMAD3/FANCA/ERBB2/PRKAR1A/RARA/STAT5B/BCL2/MALT1/BAX/BCL3/JAK3/STK11/VAV1/CASP8/CD28/SOS1/MAFB/SRC/MYH9/BCL6/CTNNB1/FANCD2/FOXP1/PIK3CA/TFRC/TGFBR2/IL2/KIT/LEF1/RHOH/CD74/DROSHA/IL6ST/IL7R/ITK/PIK3R1/CCND3/IRF4/MAP3K7/MYB/PRDM1/BRAF/CARD11/CDK6/RAC1/ABL1/CD274/PDCD1LG2/SYK/TSC1/ELF4/WAS	1
Y	PanCancer	BP	GO:0060562	epithelial tube morphogenesis	59/697	307/16672	2.74437e-23	5.71307e-21	ARID1A/BCL10/PBX1/RBM15/STIL/FGFR2/GATA3/RET/SUFU/WT1/KRAS/TBX3/FOXA1/HIF1A/NKX2-1/SIX1/PML/SMAD3/TSC2/ETV4/GNA13/RARA/SOX9/BCL2/SMAD4/ARHGAP35/BAX/PRKACA/ACVR1/HOXD11/MYCN/PAX8/SALL4/SDC4/SRC/CTNNB1/ETV5/FOXP1/RHOA/SETD2/TGFBR2/FAT4/LEF1/CSF1R/EPHA7/ESR1/HOXA11/MET/SMO/MYC/RSPO2/SOX17/NOTCH1/PTCH1/TSC1/AR/GPC3/KDM6A/MED12	1
Y	PanCancer	BP	GO:0018205	peptidyl-lysine modification	67/697	397/16672	5.51974e-23	1.10119e-20	ARID4B/ARNT/MUC1/PRDM16/PRDM2/SETDB1/TPR/GATA3/KAT6B/EED/KMT2A/MEN1/MYOD1/NUP98/KMT2D/MDM2/SETD1B/BRCA2/BLM/PML/TP53BP1/BRD7/CREBBP/CTCF/NUP93/BRCA1/FLCN/PER1/TP53/SMAD4/DOT1L/BCL11A/NCOA1/RANBP2/TOP1/EP300/SMARCB1/CTNNB1/GATA2/MECOM/MITF/SETD2/STAG1/XPC/LEF1/TET2/NSD1/HIST1H1C/IRF4/MAP3K7/MYB/EZH2/KMT2C/TRRAP/KAT6A/NCOA2/RAD21/WRN/NUP214/PAX5/SET/ATRX/BCOR/KDM6A/SMC1A/STAG2/TAF1	1
Y	PanCancer	BP	GO:0051052	regulation of DNA metabolic process	63/697	355/16672	7.34812e-23	1.40731e-20	ID3/JUN/SETDB1/GATA3/TET1/ATM/HRAS/MEN1/ATF1/GLI1/HMGA2/STAT6/BRCA2/AKT1/BLM/PML/ERCC4/RBBP6/AXIN2/BRCA1/FLCN/MAP2K4/TP53/BAX/CALR/PPP2R1A/CD28/DNMT3A/MSH2/MSH6/SRC/CHEK2/MAPK1/NF2/PDGFB/ATR/BCL6/CTNNB1/MLH1/PIK3CA/POLQ/PPARG/TFRC/FBXW7/IL2/PDGFRA/FGFR4/IL7R/MSH3/NPM1/PDGFRB/CDKN1A/DEK/EGFR/POT1/RAC1/MYC/NBN/UBR5/KLF4/ATRX/SMC1A/STAG2	1
Y	PanCancer	BP	GO:0098727	maintenance of cell number	41/697	149/16672	1.14917e-22	2.11624e-20	BCL9/CDC73/NOTCH2/PBX1/PRDM16/PRRX1/TAL1/BMPR1A/TET1/BCL9L/DDX6/HMGA2/TBX3/CDX2/FOXO1/SOX9/STAT3/SMAD2/SMAD4/SS18/CNOT3/EPAS1/PAX8/SALL4/CTNNB1/FANCD2/GATA2/RAF1/SOX2/KIT/FOXO3/POU5F1/BRAF/EZH2/SMO/HOOK3/PCM1/KLF4/NOTCH1/MED12/SMC1A	1
Y	PanCancer	BP	GO:0001503	ossification	63/697	361/16672	1.85582e-22	3.291e-20	DDR2/H3F3A/ID3/PBX1/BMPR1A/FGFR2/SUFU/CREB3L1/EXT2/MEN1/RRAS2/ZBTB16/COL2A1/GLI1/NAB2/AKT1/HIF1A/SMAD3/CBFB/CDH11/AXIN2/CLTC/COL1A1/DDX5/H3F3B/NF1/SOX9/BCL2/TNFRSF11A/CEBPA/ERCC2/FSTL3/PRKACA/TPM4/ACVR1/ACVR2A/GNAS/RUNX1/MAPK1/MN1/CTNNB1/RHOA/SOX2/TP63/WWTR1/FAT4/FGFR3/LEF1/IL6ST/CDK6/EGFR/SBDS/SMO/SND1/EXT1/RSPO2/NOTCH1/OMD/PTCH1/BCOR/GATA1/GPC3/RBMX	1
Y	PanCancer	BP	GO:0016570	histone modification	69/697	429/16672	2.05522e-22	3.51442e-20	ARID4B/CDC73/ELK4/MUC1/PAX7/PRDM16/PRDM2/SETDB1/SFPQ/ARID5B/GATA3/JMJD1C/KAT6B/TET1/ATM/DDB2/EED/KMT2A/MEN1/MYOD1/CHD4/HMGA2/KDM5A/KMT2D/SETD1B/BRCA2/BRD7/CREBBP/CTCF/BRCA1/FLCN/PER1/SUZ12/TP53/SMAD4/DOT1L/NCOA1/ASXL1/EP300/SMARCB1/BAP1/BCL6/CTNNB1/GATA2/MECOM/SETD2/TBL1XR1/LEF1/REST/TET2/NSD1/HIST1H1C/IRF4/MAP3K7/MYB/EZH2/KMT2C/TRRAP/KAT6A/NCOA2/UBR5/JAK2/PAX5/SET/ATRX/BCOR/KDM5C/KDM6A/TAF1	1
Y	PanCancer	BP	GO:0044770	cell cycle phase transition	73/697	477/16672	2.39072e-22	3.94716e-20	BTG2/CDC73/CDKN2C/MDM4/MUC1/PBX1/PTPRC/TPR/PTEN/ATM/CCND1/MEN1/ACVR1B/CCND2/CDK4/CDKN1B/HMGA2/MDM2/POLE/PTPN6/LATS2/RB1/AJUBA/AKT1/HSP90AA1/RAD51B/ZFP36L1/BLM/BUB1B/PML/BRD7/PPM1D/TP53/YWHAE/BCL2/BAX/BRD4/CCNE1/CNOT3/DNM2/ERCC2/PPP2R1A/PRKACA/SMARCA4/ACVR1/CUL3/DCTN1/ERCC3/CHEK2/EP300/TP63/XPC/FBXW7/PHOX2B/APC/NPM1/TERT/CDKN1A/FGFR1OP/LATS1/TTK/AKAP9/CDK6/EGFR/EZH2/NBN/PCM1/CDKN2A/CDKN2B/CNTRL/PP…	1
Y	PanCancer	BP	GO:0019827	stem cell population maintenance	40/697	146/16672	4.58505e-22	7.31773e-20	BCL9/CDC73/NOTCH2/PBX1/PRDM16/PRRX1/TAL1/BMPR1A/TET1/BCL9L/DDX6/HMGA2/TBX3/CDX2/FOXO1/SOX9/STAT3/SMAD2/SMAD4/SS18/CNOT3/EPAS1/PAX8/SALL4/CTNNB1/FANCD2/GATA2/RAF1/SOX2/KIT/FOXO3/POU5F1/BRAF/SMO/HOOK3/PCM1/KLF4/NOTCH1/MED12/SMC1A	1
Y	PanCancer	BP	GO:0044772	mitotic cell cycle phase transition	70/697	450/16672	7.15121e-22	1.10452e-19	BTG2/CDC73/CDKN2C/MDM4/MUC1/PBX1/TPR/PTEN/ATM/CCND1/ACVR1B/CCND2/CDK4/CDKN1B/HMGA2/MDM2/POLE/PTPN6/LATS2/RB1/AJUBA/AKT1/HSP90AA1/RAD51B/ZFP36L1/BLM/BUB1B/PML/BRD7/PPM1D/TP53/YWHAE/BCL2/BAX/BRD4/CCNE1/CNOT3/DNM2/ERCC2/PPP2R1A/PRKACA/SMARCA4/ACVR1/CUL3/DCTN1/ERCC3/CHEK2/EP300/TP63/XPC/PHOX2B/APC/NPM1/TERT/CDKN1A/FGFR1OP/LATS1/TTK/AKAP9/CDK6/EGFR/EZH2/NBN/PCM1/CDKN2A/CDKN2B/CNTRL/PPP6C/DDX3X/FOXO4	1
Y	PanCancer	BP	GO:0007050	cell cycle arrest	49/697	236/16672	5.06207e-21	7.57412e-19	BTG2/CDKN2C/MDM4/MTOR/MUC1/NOTCH2/TCF7L2/ATM/CCND1/HRAS/CDK4/CDKN1B/DDIT3/HMGA2/MDM2/RB1/MAP2K1/PML/SMAD3/TSC2/ZFHX3/BRCA1/GAS7/TP53/AKT2/BAX/CALR/CNOT3/PRKACA/STK11/BARD1/CUL3/MSH2/CHEK2/EP300/MLF1/SOX2/PHOX2B/APC/NPM1/CDKN1A/CDK6/MYC/NBN/ABL1/CDKN2A/CDKN2B/TSC1/FOXO4	1
Y	PanCancer	BP	GO:0001763	morphogenesis of a branching structure	44/697	194/16672	1.38514e-20	2.00971e-18	PBX1/RBM15/FGFR2/WT1/KRAS/TBX3/FOXA1/NKX2-1/SIX1/PML/ETV4/GNA13/SOX9/BCL2/SMAD4/BAX/ACVR1/HOXD11/HOXD13/MYCN/PAX8/SRC/CTNNB1/ETV5/SETD2/TGFBR2/TP63/FAT4/LEF1/EPHA7/ESR1/PRDM1/RSPO3/HOXA11/MET/SMO/FGFR1/MYC/RSPO2/NOTCH1/PTCH1/RXRA/AR/GPC3	1
Y	PanCancer	BP	GO:0051090	regulation of sequence-specific DNA binding transcription factor activity	60/697	362/16672	2.86972e-20	4.04124e-18	BCL10/DDR2/ID3/JUN/NTRK1/ARID5B/NFKB2/PTEN/SUFU/TCF7L2/MEN1/DDIT3/ERC1/KRAS/RB1/AKT1/FOXA1/NFKBIA/TRAF3/CRTC3/TP53BP1/CYLD/FANCA/MALT1/TNFRSF11A/CRTC1/KEAP1/SMARCA4/TCF3/ALK/EP300/MAPK1/SMARCB1/CTNNB1/FANCD2/MAP3K13/MYD88/PPARG/EPHA5/KIT/NPM1/ESR1/MAP3K7/PIM1/SGK1/TNFAIP3/TRIM27/CARD11/EZH2/RELN/SFRP4/SMO/IKBKB/CDKN2A/JAK2/KLF4/PTCH1/SYK/AR/BTK	1
Y	PanCancer	BP	GO:0030217	T cell differentiation	45/697	207/16672	3.07125e-20	4.20147e-18	LCK/PTPRC/RPL22/FAS/GATA3/ZBTB16/DTX1/STAT6/BCL11B/ZFP36L1/B2M/FANCA/ERBB2/RARA/STAT5B/BCL2/BCL3/JAK3/STK11/VAV1/CD28/SOS1/MAFB/BCL6/CTNNB1/FANCD2/FOXP1/TGFBR2/IL2/KIT/LEF1/RHOH/CD74/DROSHA/IL7R/ITK/IRF4/MYB/PRDM1/BRAF/CARD11/CDK6/ABL1/SYK/TSC1	1
Y	PanCancer	BP	GO:0042063	gliogenesis	47/697	231/16672	7.93399e-20	1.01932e-17	CDKN2C/MTOR/SLC45A3/TAL1/PTEN/DTX1/ERBB3/KRAS/NAB2/PTPN11/AKT1/DICER1/NKX2-1/MAP2K1/NTRK3/ERBB2/NF1/SOX9/STAT3/AKT2/ERCC2/CREB1/CXCR4/MYCN/OLIG2/MAPK1/NF2/CTNNB1/ETV5/PPARG/SOX2/LEF1/PHOX2B/IL6ST/TERT/CDK6/EGFR/EZH2/RELN/SMO/NDRG1/NRG1/PLAG1/ABL1/NFIB/NOTCH1/MED12	1
Y	PanCancer	BP	GO:1902105	regulation of leukocyte differentiation	47/697	231/16672	7.93399e-20	1.01932e-17	JUN/MTOR/TAL1/FAS/GATA3/ZBTB16/DTX1/PTPN6/RB1/ZFP36L1/FANCA/ERBB2/IKZF3/NF1/RARA/STAT5B/FSTL3/JAK3/CASP8/CD28/CREB1/SOS1/GNAS/MAFB/RUNX1/BCL6/CTNNB1/FANCD2/FOXP1/GATA2/MITF/TGFBR2/IL2/LEF1/CD74/DROSHA/IL7R/PIK3R1/IRF4/MYB/PRDM1/CARD11/CDK6/MYC/SYK/BTK/TFE3	1
Y	PanCancer	BP	GO:0010001	glial cell differentiation	41/697	175/16672	8.08986e-20	1.01932e-17	CDKN2C/MTOR/SLC45A3/TAL1/PTEN/DTX1/ERBB3/KRAS/NAB2/PTPN11/AKT1/DICER1/NKX2-1/MAP2K1/NTRK3/ERBB2/NF1/SOX9/STAT3/AKT2/ERCC2/CXCR4/MYCN/OLIG2/MAPK1/CTNNB1/PPARG/SOX2/LEF1/PHOX2B/IL6ST/CDK6/EGFR/RELN/SMO/NDRG1/NRG1/ABL1/NFIB/NOTCH1/MED12	1
Y	PanCancer	BP	GO:0045787	positive regulation of cell cycle	55/697	315/16672	9.75727e-20	1.19789e-17	BTG2/MDM4/MUC1/PBX1/SFPQ/TAL1/TPR/FGFR2/ATM/CCND1/CCND2/CDK4/CDKN1B/HMGA2/MDM2/PTPN11/TBX3/BRCA2/RB1/AKT1/FOXA1/RAD51B/PML/BRCA1/RARA/STAT5B/TP53/BAX/BRD4/CALR/CNOT3/PRKACA/CD28/CUL3/ROCK2/PTK6/SRC/CHEK2/EP300/PDGFB/RHOA/PHOX2B/NPM1/PDGFRB/TERT/CCND3/CDKN1A/EGFR/FGFR1/NDRG1/ABL1/NR4A3/ATRX/DDX3X/FOXO4	1
Y	PanCancer	BP	GO:0071900	regulation of protein serine/threonine kinase activity	67/697	459/16672	1.92843e-19	2.30833e-17	CDKN2C/NTRK1/PTEN/CCND1/HRAS/MEN1/CCND2/CDKN1B/KRAS/PTPN11/PTPN6/FLT3/LATS2/AJUBA/AKT1/BLM/MAP2K1/NTRK3/SPRED1/AXIN1/TRAF7/CDK12/ERBB2/GPS2/MAP2K4/NF1/PRKAR1A/MALT1/TNFRSF11A/CBLC/CEBPA/MAP2K2/PPP2R1A/STK11/ALK/CXCR4/PLCG1/SRC/MAPK1/PDGFB/MAP3K13/PIK3CB/RAF1/RHOA/KIT/APC/CD74/CSF1R/MAP3K1/PDGFRB/CCND3/CDKN1A/DAXX/HSP90AB1/LATS1/MAP3K7/TNFAIP3/BRAF/EGFR/EZH2/FGFR1/NRG1/ABL1/CDKN2A/CDKN2B/JAK2/SYK	1
Y	PanCancer	BP	GO:0048015	phosphatidylinositol-mediated signaling	43/697	199/16672	2.76099e-19	3.2243e-17	LCK/MTOR/NTRK1/FGFR2/GATA3/PTEN/CBL/ERBB3/PTPN11/PTPN6/FLT3/AKT1/ZFP36L1/TYRO3/TSC2/ERBB2/NF1/SOX9/VAV1/CD28/ERBB4/MAPK1/PDGFB/PIK3CA/PIK3CB/RHOA/FGFR3/KDR/KIT/PDGFRA/PTPN13/CSF1R/FGFR4/PDGFRB/PIK3R1/EZR/EGFR/RELN/FGFR1/NRG1/PREX2/JAK2/KLF4	1
Y	PanCancer	BP	GO:0061138	morphogenesis of a branching epithelium	41/697	182/16672	3.7929e-19	4.32391e-17	PBX1/RBM15/FGFR2/WT1/KRAS/TBX3/FOXA1/NKX2-1/SIX1/PML/ETV4/GNA13/SOX9/BCL2/SMAD4/BAX/ACVR1/HOXD11/HOXD13/MYCN/PAX8/SRC/CTNNB1/ETV5/TGFBR2/TP63/FAT4/LEF1/ESR1/RSPO3/HOXA11/MET/SMO/FGFR1/MYC/RSPO2/NOTCH1/PTCH1/RXRA/AR/GPC3	1
Y	PanCancer	BP	GO:0007346	regulation of mitotic cell cycle	67/697	465/16672	3.90625e-19	4.34957e-17	BTG2/CDC73/MDM4/MUC1/PBX1/PRCC/TAL1/TPR/PTEN/ATM/CCND1/HRAS/CCND2/CDK4/CDKN1B/HMGA2/MDM2/PTPN11/PTPN6/BRCA2/RB1/AKT1/FOXA1/RAD51B/ZFP36L1/BLM/BUB1B/PML/SMAD3/BRD7/CYLD/CLTC/STAT5B/TP53/BCL2/BAX/BRD4/CNOT3/ERCC2/SMARCA4/CD28/CUL3/ERCC3/MSH2/CHEK2/EP300/PDGFB/CTNNB1/TP63/XPC/PHOX2B/APC/NPM1/PDGFRB/TERT/CDKN1A/TTK/EGFR/EZH2/NBN/ABL1/CDKN2B/PTCH1/ATRX/DDX3X/FOXO4/SMC1A	1
Y	PanCancer	BP	GO:0048017	inositol lipid-mediated signaling	43/697	202/16672	5.05056e-19	5.49593e-17	LCK/MTOR/NTRK1/FGFR2/GATA3/PTEN/CBL/ERBB3/PTPN11/PTPN6/FLT3/AKT1/ZFP36L1/TYRO3/TSC2/ERBB2/NF1/SOX9/VAV1/CD28/ERBB4/MAPK1/PDGFB/PIK3CA/PIK3CB/RHOA/FGFR3/KDR/KIT/PDGFRA/PTPN13/CSF1R/FGFR4/PDGFRB/PIK3R1/EZR/EGFR/RELN/FGFR1/NRG1/PREX2/JAK2/KLF4	1
Y	PanCancer	BP	GO:0009314	response to radiation	63/697	421/16672	6.87256e-19	7.3124e-17	JUN/MTOR/NTRK1/GATA3/ATM/CCND1/DDB2/KMT2A/MEN1/USP28/HMGA2/KRAS/MDM2/BRCA2/ERCC5/AKT1/HIF1A/RAD51B/BLM/PML/TP53BP1/CREBBP/ERCC4/GRIN2A/BRCA1/NF1/PER1/PPM1D/TP53/BCL2/TNFRSF11A/BAX/BCL3/CRTC1/DNM2/ERCC2/GNA11/POLD1/STK11/CREB1/DNMT3A/ERCC3/MSH2/MSH6/CHEK2/EP300/ATR/CCDC66/FANCD2/TP63/XPC/KIT/PIK3R1/CDKN1A/PTPRK/BRAF/EGFR/MYC/WRN/FANCG/GNAQ/XPA/SMC1A	1
Y	PanCancer	BP	GO:0014065	phosphatidylinositol 3-kinase signaling	38/697	159/16672	8.90619e-19	9.27018e-17	LCK/FGFR2/GATA3/PTEN/CBL/ERBB3/PTPN11/PTPN6/FLT3/AKT1/ZFP36L1/TYRO3/TSC2/ERBB2/NF1/SOX9/VAV1/CD28/ERBB4/MAPK1/PDGFB/PIK3CA/PIK3CB/FGFR3/KDR/KIT/PDGFRA/PTPN13/FGFR4/PDGFRB/PIK3R1/EGFR/RELN/FGFR1/NRG1/PREX2/JAK2/KLF4	1
Y	PanCancer	BP	GO:0030879	mammary gland development	34/697	127/16672	1.35188e-18	1.37719e-16	ELF3/FGFR2/GATA3/CCND1/STAT6/TBX3/BRCA2/AKT1/ARHGAP5/HIF1A/PML/ETV4/SOX9/STAT5B/TNFRSF11A/AKT2/ARHGAP35/BAX/CREB1/ERBB4/NCOA1/SRC/MAPK1/ETV5/TGFBR2/LEF1/CSF1R/ESR1/HOXA9/SMO/NRG1/JAK2/PTCH1/AR	1
Y	PanCancer	BP	GO:0001655	urogenital system development	53/697	312/16672	1.65096e-18	1.64683e-16	ID3/PBX1/ARID5B/FGFR2/GATA3/PTEN/RET/WT1/ZBTB16/CDKN1B/HOXC11/FOXA1/SIX1/SMAD3/NUP93/FLCN/NF1/RARA/SOX9/BCL2/SMAD2/SMAD4/BAX/FSTL3/STK11/HOXD11/HOXD13/PAX8/SDC4/PDGFB/CTNNB1/GATA2/TP63/WWTR1/FAT4/PDGFRA/TET2/PDGFRB/EPHA7/ESR1/HOXA11/SMO/FGFR1/MYC/PLAG1/SOX17/NOTCH1/PTCH1/RXRA/TSC1/AMER1/AR/GPC3	1
Y	PanCancer	BP	GO:0048872	homeostasis of number of cells	44/697	218/16672	1.70677e-18	1.66776e-16	ARNT/BCL10/FH/TAL1/FAS/GATA3/KMT2A/LMO1/ACVR1B/KRAS/PTPN11/FLT3/RB1/AKT1/HIF1A/ZFP36L1/TNFRSF17/SOX9/STAT5B/BCL2/BAX/ERCC2/JAK3/ACVR2A/EPAS1/SOS1/MAFB/BCL6/GATA2/IL2/KIT/TET2/CD74/IL7R/FOXO3/TNFAIP3/CDK6/EZH2/IKZF1/RAC1/SMO/ABL1/JAK2/GATA1	1
Y	PanCancer	BP	GO:0050673	epithelial cell proliferation	55/697	336/16672	2.08054e-18	1.99232e-16	ARNT/CDC73/ERRFI1/JUN/MTOR/BMPR1A/FGFR2/GATA3/PTEN/CCND1/HRAS/MEN1/CDKN1B/GLI1/STAT6/BRCA2/RB1/AKT1/BCL11B/HIF1A/SIX1/ZFP36L1/MAP2K1/SMAD3/ERBB2/ETV4/NF1/SOX9/BAX/STK11/ACVR2A/MAPK1/PDGFB/CTNNB1/PIK3CB/SOX2/TP63/FBXW7/KDR/KIT/FLT4/ESR1/PTPRK/TNFAIP3/CDK6/EGFR/SMO/MYC/CDKN2B/NFIB/NOTCH1/NR4A3/PTCH1/AR/GPC3	1
Y	PanCancer	BP	GO:0045930	negative regulation of mitotic cell cycle	43/697	210/16672	2.38634e-18	2.24035e-16	BTG2/CDC73/MDM4/MUC1/PRCC/TPR/PTEN/ATM/CCND1/HRAS/CDKN1B/HMGA2/MDM2/RB1/ZFP36L1/BLM/BUB1B/PML/SMAD3/BRD7/TP53/BCL2/BAX/CNOT3/SMARCA4/MSH2/CHEK2/EP300/CTNNB1/TP63/XPC/APC/NPM1/CDKN1A/TTK/EGFR/EZH2/NBN/ABL1/CDKN2B/ATRX/FOXO4/SMC1A	1
Y	PanCancer	BP	GO:0048754	branching morphogenesis of an epithelial tube	36/697	149/16672	5.07923e-18	4.67679e-16	PBX1/RBM15/FGFR2/WT1/KRAS/TBX3/FOXA1/NKX2-1/SIX1/PML/ETV4/GNA13/SOX9/BCL2/SMAD4/BAX/ACVR1/HOXD11/MYCN/PAX8/SRC/CTNNB1/ETV5/TGFBR2/FAT4/LEF1/ESR1/HOXA11/MET/SMO/MYC/RSPO2/NOTCH1/PTCH1/AR/GPC3	1
Y	PanCancer	BP	GO:0044843	cell cycle G1/S phase transition	45/697	237/16672	8.3929e-18	7.58211e-16	BTG2/CDC73/CDKN2C/MDM4/MUC1/PTEN/ATM/CCND1/MEN1/ACVR1B/CCND2/CDK4/CDKN1B/MDM2/POLE/PTPN6/LATS2/RB1/AKT1/PML/BRD7/TP53/BCL2/BAX/BRD4/CCNE1/CNOT3/SMARCA4/ACVR1/CUL3/CHEK2/EP300/TP63/FBXW7/NPM1/TERT/CDKN1A/LATS1/CDK6/EGFR/EZH2/CDKN2A/CDKN2B/PPP6C/DDX3X	1
Y	PanCancer	BP	GO:0050865	regulation of cell activation	66/697	482/16672	1.07561e-17	9.53708e-16	BCL10/LCK/MPL/MTOR/PTPRC/TNFRSF14/FAS/GATA3/ATM/LMO1/ZBTB16/DTX1/PTPN11/PTPN6/STAT6/AKT1/ZFP36L1/FES/TYRO3/FANCA/ERBB2/IKZF3/PRKAR1A/RARA/STAT5B/BCL2/MALT1/JAK3/VAV1/CD28/MSH6/SOS1/NFATC2/SRC/BCR/PDGFB/BCL6/CTNNB1/FANCD2/GATA2/PIK3CA/TFRC/TGFBR2/IL2/PDGFRA/TEC/CD74/DROSHA/IL6ST/IL7R/PDGFRB/PIK3R1/CDKN1A/IRF4/MAP3K7/MYB/PRDM1/TNFAIP3/CARD11/RAC1/CD274/JAK2/NR4A3/PDCD1LG2/SYK/BTK	1
Y	PanCancer	BP	GO:0010948	negative regulation of cell cycle process	43/697	219/16672	1.24729e-17	1.08582e-15	BTG2/CDC73/MDM4/MUC1/TPR/PTEN/ATM/CCND1/MEN1/CDK4/CDKN1B/HMGA2/MDM2/RB1/ZFP36L1/BLM/BUB1B/PML/BRD7/BRCA1/PRKAR1A/TP53/BCL2/BAX/CNOT3/SMARCA4/MSH2/CHEK2/EP300/TP63/FBXW7/PHOX2B/APC/NPM1/CDKN1A/TTK/EZH2/NBN/CDKN2B/ATRX/FOXO4/SMC1A/STAG2	1
Y	PanCancer	BP	GO:0034504	protein localization to nucleus	55/697	351/16672	1.57784e-17	1.34905e-15	JUN/LMNA/MTOR/TPR/BMPR1A/SUFU/NUP98/ZBTB16/MDM2/AKT1/HSP90AA1/NFKBIA/SIX1/PML/SMAD3/AXIN1/CDH1/CYLD/NUP93/TSC2/AXIN2/COL1A1/FLCN/NF1/SOX9/STAT3/SMAD4/BCL3/CALR/JAK3/KEAP1/STK11/ERBB4/RANBP2/XPO1/SRC/MAPK1/NF2/BCL6/CBLB/CTNNB1/RHOA/WWTR1/PIK3R1/TERT/CDKN1A/HSP90AB1/NFKBIE/EGFR/SMO/UBR5/GNAQ/JAK2/NUP214/SYK	1
Y	PanCancer	BP	GO:0007569	cell aging	28/697	90/16672	1.94939e-17	1.63748e-15	LMNA/MTOR/BMPR1A/PTEN/ATM/HRAS/HMGA2/KRAS/TBX3/BRCA2/MAP2K1/PML/TP53/BCL2/CALR/CHEK2/ATR/BCL6/TP63/NPM1/TERT/CDKN1A/HMGA1/CDK6/KAT6A/WRN/ABL1/CDKN2A	1
Y	PanCancer	BP	GO:0009411	response to UV	32/697	123/16672	3.53934e-17	2.92178e-15	CCND1/DDB2/MEN1/USP28/MDM2/BRCA2/ERCC5/AKT1/PML/CREBBP/ERCC4/TP53/BCL2/BAX/BCL3/ERCC2/POLD1/STK11/ERCC3/MSH2/MSH6/EP300/ATR/TP63/XPC/PIK3R1/CDKN1A/PTPRK/EGFR/MYC/WRN/XPA	1
Y	PanCancer	BP	GO:0051169	nuclear transport	63/697	457/16672	4.44622e-17	3.60822e-15	JUN/LMNA/MTOR/TPR/BMPR1A/SUFU/TCF7L2/NUP98/MDM2/PTPN11/AKT1/HSP90AA1/NFKBIA/PML/SMAD3/AXIN1/CDH1/CYLD/NUP93/TSC2/AXIN2/NF1/SRSF2/STAT3/TP53/MALT1/SMAD4/BCL3/CALR/JAK3/KEAP1/PRKACA/BARD1/ERBB4/RANBP2/XPO1/MAPK1/BCL6/CBLB/CTNNB1/RHOA/SETD2/WWTR1/FIP1L1/NPM1/PIK3R1/CDKN1A/HMGA1/HSP90AB1/NFKBIE/SRSF3/EGFR/HNRNPA2B1/SMO/UBR5/WRN/GNAQ/JAK2/NUP214/PSIP1/SET/SYK/TSC1	1
Y	PanCancer	BP	GO:0042113	B cell activation	44/697	237/16672	4.75825e-17	3.79708e-15	NOTCH2/NTRK1/PTPRC/FAS/KLF6/ATM/PTPN6/STAT6/FLT3/ZFP36L1/CD79B/IKZF3/STAT5B/BCL2/MALT1/BAX/BCL3/CD79A/JAK3/LYL1/TCF3/CASP8/CD28/MSH2/MSH6/NFATC2/EP300/BCL6/MLH1/TFRC/IL2/KIT/LEF1/CD74/IL7R/PIK3R1/CDKN1A/PRDM1/TNFAIP3/CARD11/NBN/ABL1/SYK/BTK	1
Y	PanCancer	BP	GO:0000082	G1/S transition of mitotic cell cycle	43/697	227/16672	5.02855e-17	3.947e-15	BTG2/CDC73/CDKN2C/MDM4/MUC1/PTEN/ATM/CCND1/ACVR1B/CCND2/CDK4/CDKN1B/MDM2/POLE/PTPN6/LATS2/RB1/AKT1/PML/BRD7/TP53/BCL2/BAX/BRD4/CCNE1/CNOT3/SMARCA4/ACVR1/CUL3/CHEK2/EP300/TP63/NPM1/TERT/CDKN1A/LATS1/CDK6/EGFR/EZH2/CDKN2A/CDKN2B/PPP6C/DDX3X	1
Y	PanCancer	BP	GO:0030900	forebrain development	54/697	349/16672	5.54973e-17	4.28582e-15	ARID1A/BTG2/STIL/BMPR1A/FGFR2/PTEN/GLI1/KRAS/TBX3/BCL11B/HIF1A/NKX2-1/TYRO3/AXIN1/CDH1/NF1/RARA/YWHAE/ARHGAP35/BAX/ATIC/CREB1/ERBB4/NCOA1/SRC/OLIG2/NF2/CTNNB1/GATA2/SETD2/SOX2/EPHA5/FAT4/LEF1/CSF1R/CDK6/EGFR/EZH2/RAC1/RELN/SMO/EXT1/FGFR1/HOOK3/NRG1/PCM1/GNAQ/NFIB/NOTCH1/NR4A3/PAX5/TAL2/TSC1/ATRX	1
Y	PanCancer	BP	GO:0050678	regulation of epithelial cell proliferation	48/697	281/16672	5.73374e-17	4.35764e-15	ARNT/CDC73/ERRFI1/JUN/MTOR/BMPR1A/FGFR2/GATA3/PTEN/CCND1/HRAS/MEN1/CDKN1B/GLI1/BRCA2/RB1/AKT1/BCL11B/HIF1A/SIX1/ZFP36L1/SMAD3/ERBB2/ETV4/NF1/SOX9/BAX/STK11/PDGFB/CTNNB1/SOX2/TP63/FBXW7/KDR/FLT4/PTPRK/TNFAIP3/CDK6/EGFR/SMO/MYC/CDKN2B/NFIB/NOTCH1/NR4A3/PTCH1/AR/GPC3	1
Y	PanCancer	BP	GO:0007498	mesoderm development	32/697	126/16672	7.63221e-17	5.70984e-15	TAL1/BMPR1A/FGFR2/EXT2/HMGA2/TBX3/ZFP36L1/SMAD3/AXIN1/PALB2/IKZF3/PRKAR1A/SMAD2/SMAD4/PRKACA/ACVR1/ACVR2A/NF2/SETD2/TP63/LEF1/HOXA11/IKZF1/SMO/EXT1/FGFR1/SOX17/JAK2/KLF4/NR4A3/BTK/KDM6A	1
Y	PanCancer	BP	GO:0033674	positive regulation of kinase activity	65/697	489/16672	8.77124e-17	6.46103e-15	DDR2/NTRK1/PTPRC/ABI1/CCND1/HRAS/CCND2/CDKN1B/ERBB3/KRAS/PTPN11/FLT3/AJUBA/AKT1/MAP2K1/NTRK3/AXIN1/SOCS1/TRAF7/ERBB2/MAP2K4/PRKAR1A/MALT1/TNFRSF11A/BAX/MAP2K2/PRKACA/STK11/ALK/CXCR4/PLCG1/SDC4/SRC/MAPK1/PDGFB/MAP3K13/PIK3CA/PIK3CB/RAF1/RHOA/TGFBR2/FBXW7/FGFR3/KIT/PDGFRA/CD74/CSF1R/MAP3K1/PDGFRB/CCND3/CDKN1A/DAXX/HSP90AB1/MAP3K7/BRAF/EGFR/EZH2/RAC1/RELN/FGFR1/NBN/NRG1/ABL1/JAK2/SYK	1
Y	PanCancer	BP	GO:0045637	regulation of myeloid cell differentiation	38/697	181/16672	9.67575e-17	7.01932e-15	ARNT/CDC73/CSF3R/JUN/MTOR/RBM15/TAL1/FAS/ZBTB16/ACVR1B/RB1/HIF1A/NFKBIA/ZFP36L1/FES/NF1/RARA/STAT5B/FSTL3/ACVR2A/CASP8/CREB1/GNAS/MAFB/RUNX1/CTNNB1/FOXP1/GATA2/MITF/LEF1/PIK3R1/FOXO3/HIST1H4I/CDK6/HOXA9/MYC/GATA1/TFE3	1
Y	PanCancer	BP	GO:0022612	gland morphogenesis	31/697	120/16672	1.37992e-16	9.86126e-15	ELF3/FGFR2/GLI1/STAT6/TBX3/FOXA1/PML/ETV4/SOX9/BCL2/BAX/CUL3/HOXD13/SRC/ETV5/TGFBR2/TP63/FBXW7/TET2/CSF1R/ESR1/TNFAIP3/EGFR/FGFR1/PLAG1/NFIB/NOTCH1/PTCH1/RXRA/AR/MSN	1
Y	PanCancer	BP	GO:0016055	Wnt signaling pathway	63/697	469/16672	1.6068e-16	1.13137e-14	BCL9/CDC73/FGFR2/GATA3/PTEN/TCF7L2/BCL9L/CCND1/CTNND1/SDHAF2/DDIT3/GLI1/WIF1/FOXO1/LATS2/SMAD3/AXIN1/BRD7/CYLD/TSC2/AXIN2/CLTC/COL1A1/RNF213/RNF43/SOX9/CCNE1/PPP2R1A/SMARCA4/STK11/CUL3/STRN/SRC/ZNRF3/CTNNB1/RHOA/SOX2/TBL1XR1/WWTR1/LEF1/APC/CTNND2/TERT/FOXO3/LATS1/MAP3K7/RSPO3/RAC1/SFRP4/MYC/RSPO2/SOX17/UBR5/ABL1/KLF4/MLLT3/NOTCH1/TLE1/AMER1/DDX3X/GPC3/KDM6A/MED12	1
Y	PanCancer	BP	GO:0198738	cell-cell signaling by wnt	63/697	470/16672	1.78446e-16	1.23826e-14	BCL9/CDC73/FGFR2/GATA3/PTEN/TCF7L2/BCL9L/CCND1/CTNND1/SDHAF2/DDIT3/GLI1/WIF1/FOXO1/LATS2/SMAD3/AXIN1/BRD7/CYLD/TSC2/AXIN2/CLTC/COL1A1/RNF213/RNF43/SOX9/CCNE1/PPP2R1A/SMARCA4/STK11/CUL3/STRN/SRC/ZNRF3/CTNNB1/RHOA/SOX2/TBL1XR1/WWTR1/LEF1/APC/CTNND2/TERT/FOXO3/LATS1/MAP3K7/RSPO3/RAC1/SFRP4/MYC/RSPO2/SOX17/UBR5/ABL1/KLF4/MLLT3/NOTCH1/TLE1/AMER1/DDX3X/GPC3/KDM6A/MED12	1
Y	PanCancer	BP	GO:0051249	regulation of lymphocyte activation	57/697	396/16672	2.11235e-16	1.44485e-14	BCL10/LCK/MPL/MTOR/PTPRC/TNFRSF14/FAS/GATA3/ATM/LMO1/ZBTB16/DTX1/PTPN11/PTPN6/STAT6/AKT1/ZFP36L1/TYRO3/FANCA/ERBB2/IKZF3/PRKAR1A/RARA/STAT5B/BCL2/MALT1/JAK3/VAV1/CD28/MSH6/SOS1/NFATC2/SRC/BCL6/CTNNB1/FANCD2/PIK3CA/TFRC/TGFBR2/IL2/CD74/DROSHA/IL6ST/IL7R/PIK3R1/CDKN1A/IRF4/MAP3K7/MYB/PRDM1/TNFAIP3/CARD11/RAC1/CD274/PDCD1LG2/SYK/BTK	1
Y	PanCancer	BP	GO:1901987	regulation of cell cycle phase transition	50/697	315/16672	2.86213e-16	1.93012e-14	BTG2/CDC73/MDM4/MUC1/PBX1/TPR/PTEN/ATM/CCND1/MEN1/CCND2/CDK4/CDKN1B/HMGA2/MDM2/PTPN6/RB1/AKT1/RAD51B/ZFP36L1/BLM/BUB1B/PML/BRD7/TP53/BCL2/BAX/BRD4/CNOT3/ERCC2/SMARCA4/CUL3/ERCC3/CHEK2/EP300/TP63/XPC/FBXW7/PHOX2B/APC/NPM1/TERT/CDKN1A/TTK/EGFR/EZH2/NBN/CDKN2B/DDX3X/FOXO4	1
Y	PanCancer	BP	GO:0002694	regulation of leukocyte activation	61/697	449/16672	2.91187e-16	1.93639e-14	BCL10/LCK/MPL/MTOR/PTPRC/TNFRSF14/FAS/GATA3/ATM/LMO1/ZBTB16/DTX1/PTPN11/PTPN6/STAT6/AKT1/ZFP36L1/FES/TYRO3/FANCA/ERBB2/IKZF3/PRKAR1A/RARA/STAT5B/BCL2/MALT1/JAK3/VAV1/CD28/MSH6/SOS1/NFATC2/SRC/BCR/BCL6/CTNNB1/FANCD2/GATA2/PIK3CA/TFRC/TGFBR2/IL2/CD74/DROSHA/IL6ST/IL7R/PIK3R1/CDKN1A/IRF4/MAP3K7/MYB/PRDM1/TNFAIP3/CARD11/RAC1/CD274/NR4A3/PDCD1LG2/SYK/BTK	1
Y	PanCancer	BP	GO:0022407	regulation of cell-cell adhesion	55/697	375/16672	3.16288e-16	2.0745e-14	BCL10/LCK/MTOR/PTPRC/TNFRSF14/GATA3/LMO1/ZBTB16/DTX1/PTPN11/PTPN6/AKT1/FOXA1/CDH1/FANCA/ERBB2/PRKAR1A/RARA/STAT5B/MALT1/FSTL3/JAK3/VAV1/CD28/SOS1/SRC/NF2/BCL6/CTNNB1/FANCD2/PIK3CA/SOX2/TFRC/TGFBR2/IL2/LEF1/CD74/DROSHA/IL6ST/IL7R/PIK3R1/EPHA7/IRF4/MAP3K7/MYB/PRDM1/CARD11/RAC1/ABL1/CD274/JAK2/KLF4/NR4A3/PDCD1LG2/SYK	1
Y	PanCancer	BP	GO:0070997	neuron death	47/697	282/16672	3.30739e-16	2.13997e-14	BTG2/JUN/MTOR/NTRK1/FAS/GATA3/ATM/CBL/HRAS/PICALM/RRAS2/DDIT3/ERBB3/KRAS/RB1/AKT1/HIF1A/MAX/SIX1/TYRO3/MAP2K4/NF1/STAT3/TP53/BCL2/BAX/CREB1/MSH2/REL/CTNNB1/PIK3CA/TP63/FBXW7/NPM1/RASA1/TERT/DAXX/EPHA7/FOXO3/HSP90AB1/BRAF/ABL1/JAK2/NR4A3/SET/TSC1/NONO	1
Y	PanCancer	BP	GO:0014066	regulation of phosphatidylinositol 3-kinase signaling	33/697	141/16672	3.49378e-16	2.23043e-14	LCK/FGFR2/PTEN/CBL/ERBB3/PTPN11/PTPN6/FLT3/AKT1/TSC2/ERBB2/SOX9/VAV1/CD28/ERBB4/MAPK1/PDGFB/PIK3CA/PIK3CB/FGFR3/KDR/KIT/PDGFRA/PTPN13/FGFR4/PDGFRB/PIK3R1/EGFR/RELN/FGFR1/NRG1/JAK2/KLF4	1
Y	PanCancer	BP	GO:0071396	cellular response to lipid	64/697	490/16672	3.67032e-16	2.28794e-14	ABL2/ARID1A/ATP1A1/CDC73/ERRFI1/ID3/NCOA4/RET/MYOD1/KMT2D/SMARCD1/FLT3/FOXO1/RB1/AKT1/FOXA1/NFKBIA/ZFP36L1/B2M/NTRK3/IRF8/BRCA1/COL1A1/DDX5/PER1/RARA/SOX9/CALR/CCNE1/SMARCA4/CREB1/NCOA1/ROCK2/PTK6/SRC/EP300/MAPK1/CTNNB1/EPHA3/FOXP1/PPARG/LEF1/REST/DAXX/ESR1/FOXO3/PIM1/PRDM1/TNFAIP3/CDK6/EGFR/SMO/TRIM24/HEY1/UBR5/ABL1/JAK2/KLF4/NR4A3/PTCH1/RXRA/AR/MED12/MSN	1
Y	PanCancer	BP	GO:1901990	regulation of mitotic cell cycle phase transition	48/697	294/16672	3.67943e-16	2.28794e-14	BTG2/CDC73/MDM4/MUC1/PBX1/TPR/PTEN/ATM/CCND1/CCND2/CDK4/CDKN1B/HMGA2/MDM2/PTPN6/RB1/AKT1/RAD51B/ZFP36L1/BLM/BUB1B/PML/BRD7/TP53/BCL2/BAX/BRD4/CNOT3/ERCC2/SMARCA4/CUL3/ERCC3/CHEK2/EP300/TP63/XPC/PHOX2B/APC/NPM1/TERT/CDKN1A/TTK/EGFR/EZH2/NBN/CDKN2B/DDX3X/FOXO4	1
Y	PanCancer	BP	GO:0007548	sex differentiation	45/697	263/16672	5.21507e-16	3.20125e-14	ARID4B/H3F3A/NTRK1/PBX1/ARID5B/BMPR1A/GATA3/NCOA4/CCND1/FANCF/WT1/ACVR1B/KDM5A/PTPN11/TBX3/BRCA2/NKX2-1/TYRO3/FANCA/H3F3B/RARA/SOX9/STAT5B/BCL2/SMAD4/BAX/FSTL3/ACVR2A/HOXD13/IDH1/MSH2/NCOA1/CTNNB1/FOXL2/TP63/KIT/PDGFRA/ESR1/FOXO3/HOXA11/HOXA9/FANCG/AR/ATRX/GATA1	1
Y	PanCancer	BP	GO:0000075	cell cycle checkpoint	41/697	221/16672	5.86308e-16	3.55347e-14	BTG2/MDM4/MUC1/PRCC/TPR/ATM/CCND1/HRAS/USP28/CDKN1B/HMGA2/MDM2/PTPN11/RB1/AKT1/BLM/BUB1B/PML/TP53BP1/BRCA1/BRIP1/TP53/BAX/CNOT3/DOT1L/MSH2/CHEK2/EP300/ATR/TP63/XPC/APC/NPM1/CDKN1A/TTK/NBN/NDRG1/CDKN2B/FANCG/FOXO4/SMC1A	1
Y	PanCancer	BP	GO:0001501	skeletal system development	63/697	483/16672	6.7728e-16	4.05352e-14	PAX7/PBX1/PRRX1/PTPRC/TAL1/ABI1/ARID5B/BMPR1A/FGFR2/SUFU/FLI1/ZBTB16/COL2A1/HMGA2/HOXC11/NAB2/PTPN11/PTPN6/TBX3/HIF1A/SIX1/TRIP11/SMAD3/AXIN1/CDH11/MAF/AXIN2/COL1A1/RARA/SOX9/SMAD2/GNA11/ACVR2A/HOXD13/MYCN/ASXL1/GNAS/SRC/RUNX1/EP300/CTNNB1/FOXP1/RHOA/SETD2/TGFBR2/TP63/FAT4/FGFR3/KIT/PDGFRA/CREB3L2/HOXA11/HOXA13/HOXA9/SBDS/EXT1/FGFR1/RSPO2/GNAQ/NFIB/PAX5/AMER1/MED12	1
Y	PanCancer	BP	GO:0045860	positive regulation of protein kinase activity	61/697	458/16672	7.50416e-16	4.43579e-14	DDR2/NTRK1/PTPRC/ABI1/CCND1/HRAS/CCND2/CDKN1B/ERBB3/KRAS/PTPN11/FLT3/AJUBA/AKT1/MAP2K1/NTRK3/AXIN1/SOCS1/TRAF7/ERBB2/MAP2K4/PRKAR1A/MALT1/TNFRSF11A/BAX/MAP2K2/PRKACA/STK11/ALK/CXCR4/PLCG1/SDC4/SRC/MAPK1/PDGFB/MAP3K13/PIK3CA/PIK3CB/RAF1/RHOA/TGFBR2/FBXW7/KIT/CD74/CSF1R/MAP3K1/PDGFRB/CCND3/CDKN1A/DAXX/HSP90AB1/MAP3K7/BRAF/EGFR/EZH2/RELN/FGFR1/NRG1/ABL1/JAK2/SYK	1
Y	PanCancer	BP	GO:0006479	protein methylation	35/697	163/16672	7.70935e-16	4.44728e-14	ARID4B/BTG2/PAX7/PRDM16/PRDM2/SETDB1/GATA3/TET1/EED/KMT2A/MEN1/BTG1/KMT2D/SETD1B/CTCF/BRCA1/SUZ12/SMAD4/DOT1L/FBXO11/SMARCB1/CTNNB1/MECOM/SETD2/TET2/NSD1/HIST1H1C/IRF4/MYB/EZH2/KMT2C/PAX5/ATRX/BCOR/KDM6A	1
Y	PanCancer	BP	GO:0008213	protein alkylation	35/697	163/16672	7.70935e-16	4.44728e-14	ARID4B/BTG2/PAX7/PRDM16/PRDM2/SETDB1/GATA3/TET1/EED/KMT2A/MEN1/BTG1/KMT2D/SETD1B/CTCF/BRCA1/SUZ12/SMAD4/DOT1L/FBXO11/SMARCB1/CTNNB1/MECOM/SETD2/TET2/NSD1/HIST1H1C/IRF4/MYB/EZH2/KMT2C/PAX5/ATRX/BCOR/KDM6A	1
Y	PanCancer	BP	GO:0007389	pattern specification process	59/697	433/16672	8.02828e-16	4.57612e-14	BTG2/PAX7/PBX1/RBM15/STIL/ABI1/BMPR1A/FGFR2/SUFU/ATM/KMT2A/WT1/ZBTB16/DDIT3/GLI1/HOXC11/HOXC13/TBX3/CDX2/FOXA1/HIF1A/NKX2-1/SIX1/SMAD3/AXIN1/PALB2/AXIN2/GNA13/SMAD2/SMAD4/BAX/PRKACA/ACVR1/ACVR2A/ERBB4/HOXD11/HOXD13/PAX8/MAFB/EP300/CTNNB1/TGFBR2/TP63/LEF1/APC/HOXA11/HOXA9/RELN/SMO/FGFR1/SOX17/MLLT3/NOTCH1/PTCH1/AR/BCOR/GPC3/KDM6A/MED12	1
Y	PanCancer	BP	GO:1901991	negative regulation of mitotic cell cycle phase transition	33/697	145/16672	8.48254e-16	4.77817e-14	BTG2/CDC73/MDM4/MUC1/TPR/PTEN/ATM/CCND1/CDKN1B/HMGA2/MDM2/RB1/ZFP36L1/BLM/BUB1B/PML/BRD7/TP53/BCL2/BAX/CNOT3/SMARCA4/CHEK2/EP300/TP63/APC/NPM1/CDKN1A/TTK/EZH2/NBN/CDKN2B/FOXO4	1
Y	PanCancer	BP	GO:0009416	response to light stimulus	47/697	289/16672	8.8215e-16	4.91132e-14	MTOR/CCND1/DDB2/KMT2A/MEN1/USP28/KRAS/MDM2/BRCA2/ERCC5/AKT1/HIF1A/PML/CREBBP/ERCC4/GRIN2A/NF1/PER1/TP53/BCL2/BAX/BCL3/CRTC1/DNM2/ERCC2/GNA11/POLD1/STK11/CREB1/ERCC3/MSH2/MSH6/EP300/ATR/CCDC66/TP63/XPC/KIT/PIK3R1/CDKN1A/PTPRK/BRAF/EGFR/MYC/WRN/GNAQ/XPA	1
Y	PanCancer	BP	GO:0006913	nucleocytoplasmic transport	60/697	449/16672	1.12512e-15	6.19203e-14	JUN/LMNA/MTOR/TPR/BMPR1A/SUFU/TCF7L2/NUP98/MDM2/PTPN11/AKT1/HSP90AA1/NFKBIA/PML/SMAD3/AXIN1/CDH1/CYLD/NUP93/TSC2/AXIN2/NF1/SRSF2/STAT3/TP53/MALT1/SMAD4/BCL3/CALR/JAK3/KEAP1/PRKACA/BARD1/ERBB4/RANBP2/XPO1/MAPK1/BCL6/CBLB/CTNNB1/RHOA/SETD2/WWTR1/FIP1L1/NPM1/PIK3R1/CDKN1A/HSP90AB1/NFKBIE/SRSF3/EGFR/HNRNPA2B1/SMO/UBR5/GNAQ/JAK2/NUP214/SET/SYK/TSC1	1
Y	PanCancer	BP	GO:1901988	negative regulation of cell cycle phase transition	34/697	156/16672	1.24658e-15	6.78252e-14	BTG2/CDC73/MDM4/MUC1/TPR/PTEN/ATM/CCND1/MEN1/CDKN1B/HMGA2/MDM2/RB1/ZFP36L1/BLM/BUB1B/PML/BRD7/TP53/BCL2/BAX/CNOT3/SMARCA4/CHEK2/EP300/TP63/APC/NPM1/CDKN1A/TTK/EZH2/NBN/CDKN2B/FOXO4	1
Y	PanCancer	BP	GO:0003002	regionalization	50/697	328/16672	1.53985e-15	8.28406e-14	BTG2/PAX7/PBX1/ABI1/BMPR1A/FGFR2/SUFU/ATM/KMT2A/WT1/ZBTB16/DDIT3/GLI1/HOXC11/HOXC13/TBX3/CDX2/FOXA1/NKX2-1/SIX1/SMAD3/AXIN1/PALB2/AXIN2/SMAD2/SMAD4/PRKACA/ACVR1/ACVR2A/HOXD11/HOXD13/PAX8/MAFB/EP300/CTNNB1/TP63/LEF1/HOXA11/HOXA9/RELN/SMO/FGFR1/SOX17/MLLT3/NOTCH1/PTCH1/AR/GPC3/KDM6A/MED12	1
Y	PanCancer	BP	GO:0016571	histone methylation	31/697	130/16672	1.58813e-15	8.44886e-14	ARID4B/PAX7/PRDM16/PRDM2/SETDB1/GATA3/TET1/EED/KMT2A/MEN1/KMT2D/SETD1B/CTCF/BRCA1/SUZ12/SMAD4/DOT1L/SMARCB1/CTNNB1/MECOM/SETD2/TET2/NSD1/HIST1H1C/MYB/EZH2/KMT2C/PAX5/ATRX/BCOR/KDM6A	1
Y	PanCancer	BP	GO:1901214	regulation of neuron death	43/697	250/16672	1.95189e-15	1.027e-13	BTG2/JUN/MTOR/NTRK1/GATA3/ATM/HRAS/PICALM/RRAS2/DDIT3/ERBB3/KRAS/AKT1/HIF1A/SIX1/TYRO3/MAP2K4/NF1/STAT3/TP53/BCL2/BAX/CREB1/MSH2/REL/CTNNB1/PIK3CA/TP63/FBXW7/NPM1/RASA1/TERT/DAXX/EPHA7/FOXO3/HSP90AB1/BRAF/ABL1/JAK2/NR4A3/SET/TSC1/NONO	1
Y	PanCancer	BP	GO:0048511	rhythmic process	48/697	310/16672	3.11226e-15	1.61973e-13	ID3/JUN/NTRK1/SFPQ/FAS/NFKB2/PTEN/FANCF/KMT2A/CDK4/KDM5A/NKX2-1/NTRK3/PML/TYRO3/CREBBP/ZFHX3/DDX5/HLF/NCOR1/PER1/STAT5B/TP53/BCL2/SMAD4/TNFRSF11A/BAX/CRTC1/GNA11/CREB1/NCOA1/ROCK2/TOP1/DYRK1A/EP300/FOXL2/PPARG/KIT/PDGFRA/ESR1/FOXO3/EGFR/EZH2/NCOA2/FANCG/GNAQ/KDM5C/NONO	1
Y	PanCancer	BP	GO:1902806	regulation of cell cycle G1/S phase transition	32/697	142/16672	3.15124e-15	1.62238e-13	BTG2/CDC73/MDM4/MUC1/PTEN/ATM/CCND1/MEN1/CCND2/CDKN1B/MDM2/PTPN6/RB1/AKT1/PML/BRD7/TP53/BCL2/BAX/CNOT3/SMARCA4/CHEK2/EP300/TP63/FBXW7/NPM1/TERT/CDKN1A/EGFR/EZH2/CDKN2B/DDX3X	1
Y	PanCancer	BP	GO:0001649	osteoblast differentiation	38/697	201/16672	3.67873e-15	1.8738e-13	DDR2/H3F3A/ID3/BMPR1A/FGFR2/SUFU/CREB3L1/MEN1/RRAS2/GLI1/AKT1/SMAD3/CBFB/AXIN2/CLTC/COL1A1/DDX5/H3F3B/NF1/CEBPA/PRKACA/TPM4/ACVR1/ACVR2A/GNAS/CTNNB1/SOX2/TP63/WWTR1/LEF1/IL6ST/CDK6/SMO/SND1/RSPO2/NOTCH1/PTCH1/RBMX	1
Y	PanCancer	BP	GO:0070482	response to oxygen levels	47/697	301/16672	4.39653e-15	2.21585e-13	ARNT/LMNA/MDM4/MPL/MTOR/FAS/PTEN/ATM/CBL/MYOD1/CDK4/CDKN1B/MDM2/FOXO1/AJUBA/AKT1/HIF1A/ZFP36L1/PML/SMAD3/CBFA2T3/CREBBP/COL1A1/NF1/TP53/BCL2/SMAD4/ERCC2/CREB1/CXCR4/DNMT3A/EPAS1/ERCC3/NFE2L2/SRC/EP300/PPARG/RAF1/TGFBR2/VHL/PDGFRB/TERT/CDKN1A/FOXO3/NDRG1/NOTCH1/TSC1	1
Y	PanCancer	BP	GO:0061180	mammary gland epithelium development	22/697	64/16672	5.1509e-15	2.56901e-13	FGFR2/GATA3/CCND1/STAT6/TBX3/BRCA2/AKT1/HIF1A/PML/ETV4/AKT2/BAX/ERBB4/SRC/MAPK1/ETV5/CSF1R/ESR1/SMO/JAK2/PTCH1/AR	1
Y	PanCancer	BP	GO:0007568	aging	44/697	268/16672	5.27881e-15	2.60566e-13	JUN/LMNA/MTOR/NTRK1/PRDM2/BMPR1A/NFKB2/PTEN/ATM/HRAS/HMGA2/KRAS/TBX3/BRCA2/AKT1/MAP2K1/PML/STAT3/TP53/BCL2/CALR/ERCC2/CREB1/DNMT3A/MSH2/MSH6/NFE2L2/CHEK2/ATR/BCL6/TGFBR2/TP63/NPM1/TERT/CDKN1A/FOXO3/HMGA1/CDK6/KAT6A/WRN/ABL1/CDKN2A/PAX5/FOXO4	1
Y	PanCancer	BP	GO:0002573	myeloid leukocyte differentiation	36/697	184/16672	6.49649e-15	3.174e-13	JUN/MTOR/TAL1/GATA3/RB1/ZFP36L1/CBFA2T3/NF1/RARA/TNFRSF11A/CEBPA/FSTL3/CASP8/CREB1/GNAS/MAFB/SRC/RUNX1/MYH9/CTNNB1/FOXP1/GATA2/MITF/PPARG/TFRC/TGFBR2/KIT/LEF1/CSF1R/PIK3R1/IRF4/CDK6/MYC/GATA1/GPC3/TFE3	1
Y	PanCancer	BP	GO:0034968	histone lysine methylation	27/697	102/16672	6.65232e-15	3.2173e-13	ARID4B/PRDM16/PRDM2/SETDB1/GATA3/EED/KMT2A/MEN1/KMT2D/SETD1B/BRCA1/SMAD4/DOT1L/SMARCB1/CTNNB1/MECOM/SETD2/TET2/NSD1/HIST1H1C/MYB/EZH2/KMT2C/PAX5/ATRX/BCOR/KDM6A	1
Y	PanCancer	BP	GO:0046661	male sex differentiation	33/697	155/16672	6.79351e-15	3.25273e-13	ARID4B/H3F3A/NTRK1/ARID5B/BMPR1A/GATA3/NCOA4/CCND1/WT1/KDM5A/TBX3/NKX2-1/FANCA/H3F3B/RARA/SOX9/STAT5B/BCL2/SMAD4/BAX/FSTL3/ACVR2A/HOXD13/MSH2/NCOA1/CTNNB1/KIT/ESR1/HOXA11/HOXA9/AR/ATRX/GATA1	1
Y	PanCancer	BP	GO:0042770	signal transduction in response to DNA damage	29/697	119/16672	7.08839e-15	3.36032e-13	BTG2/MDM4/MUC1/ATM/CDKN1B/MDM2/BRCA2/PML/SPRED1/BRCA1/DDX5/TP53/BAX/BCL3/CNOT3/DYRK1A/CHEK2/EP300/ATR/TP63/CD74/NPM1/CDKN1A/FOXO3/NBN/NDRG1/ABL1/ATRX/SMC1A	1
Y	PanCancer	BP	GO:0030522	intracellular receptor signaling pathway	43/697	260/16672	8.30727e-15	3.89953e-13	ARID1A/ARNT/NOTCH2/NCOA4/BIRC3/KMT2D/RB1/FOXA1/NFKBIA/PML/CYLD/BRCA1/DDX5/PER1/RARA/STAT3/CALR/CCNE1/SMARCA4/ASXL2/CASP8/NCOA1/ASXL1/SRC/EP300/CTNNB1/FOXP1/PPARG/DAXX/ESR1/MAP3K7/PIM1/TNFAIP3/EZH2/TRIM24/IKBKB/NCOA2/UBR5/JAK2/NR4A3/RXRA/AR/MED12	1
Y	PanCancer	BP	GO:0018022	peptidyl-lysine methylation	28/697	112/16672	1.02948e-14	4.78557e-13	ARID4B/PRDM16/PRDM2/SETDB1/GATA3/EED/KMT2A/MEN1/KMT2D/SETD1B/BRCA1/SMAD4/DOT1L/SMARCB1/CTNNB1/MECOM/SETD2/TET2/NSD1/HIST1H1C/IRF4/MYB/EZH2/KMT2C/PAX5/ATRX/BCOR/KDM6A	1
Y	PanCancer	BP	GO:0042692	muscle cell differentiation	50/697	344/16672	1.07649e-14	4.95599e-13	ARID1A/BCL9/H3F3A/ID3/LMNA/MTOR/FGFR2/TCF7L2/MYOD1/WT1/BTG1/DDIT3/KRAS/TBX3/RB1/AKT1/SIX1/ZFP36L1/AXIN1/MYH11/H3F3B/MAP2K4/PRKAR1A/RARA/SOX9/BCL2/SMAD4/CALR/TCF3/ACVR1/EPAS1/NFATC2/MYH9/PDGFB/CTNNB1/KIT/LEF1/PDGFRA/REST/PDGFRB/QKI/EZH2/SMO/HEY1/NRG1/ABL1/NOTCH1/RXRA/TSC1/FOXO4	1
Y	PanCancer	BP	GO:0060485	mesenchyme development	41/697	240/16672	1.13656e-14	5.1827e-13	BMPR1A/FGFR2/RET/BCL9L/SDHAF2/WT1/ERBB3/HMGA2/MDM2/FOXA1/HIF1A/NKX2-1/SIX1/ZFP36L1/SMAD3/AXIN2/COL1A1/SOX9/BCL2/SMAD2/SMAD4/ACVR1/ERBB4/PAX3/ERG/MAPK1/CTNNB1/EPHA3/TGFBR2/WWTR1/LEF1/PHOX2B/PDGFRB/EZH2/SMO/FGFR1/HEY1/MYC/NRG1/NOTCH1/AMER1	1
Y	PanCancer	BP	GO:0097193	intrinsic apoptotic signaling pathway	44/697	274/16672	1.20351e-14	5.43625e-13	LCK/MLLT11/MUC1/SFPQ/ATM/CREB3L1/HRAS/USP28/DDIT3/BRCA2/AKT1/HIF1A/PML/CYLD/HERPUD1/BRCA1/DDX5/FLCN/TP53/BCL2/BAX/BCL3/STK11/ACKR3/CUL3/MSH2/MSH6/NFE2L2/SRC/CHEK2/EP300/FHIT/MLH1/TP63/FBXW7/CD74/PIK3R1/CDKN1A/NBN/ABL1/JAK2/XPA/DDX3X/NONO	1
Y	PanCancer	BP	GO:0030183	B cell differentiation	28/697	113/16672	1.31547e-14	5.88641e-13	NOTCH2/NTRK1/KLF6/ATM/PTPN6/FLT3/ZFP36L1/CD79B/IKZF3/STAT5B/BCL2/MALT1/BAX/BCL3/CD79A/JAK3/LYL1/TCF3/MSH2/EP300/BCL6/KIT/PIK3R1/PRDM1/CARD11/ABL1/SYK/BTK	1
Y	PanCancer	BP	GO:0030330	DNA damage response, signal transduction by p53 class mediator	27/697	105/16672	1.45564e-14	6.45334e-13	BTG2/MDM4/MUC1/ATM/CDKN1B/MDM2/BRCA2/PML/SPRED1/BRCA1/DDX5/TP53/BAX/BCL3/CNOT3/DYRK1A/CHEK2/EP300/ATR/TP63/CD74/NPM1/CDKN1A/FOXO3/NBN/NDRG1/ATRX	1
Y	PanCancer	BP	GO:0072331	signal transduction by p53 class mediator	42/697	254/16672	1.72947e-14	7.59695e-13	BTG2/MDM4/MUC1/ATM/USP28/CDKN1B/CHD4/MDM2/BRCA2/AKT1/BLM/PML/SPRED1/BRD7/RMI2/BRCA1/BRIP1/DDX5/TP53/BAX/BCL3/CNOT3/STK11/BARD1/MSH2/DYRK1A/CHEK2/EP300/ATR/FHIT/TP63/CD74/NPM1/CDKN1A/FOXO3/TRIM24/KAT6A/NBN/NDRG1/WRN/ATRX/TAF1	1
Y	PanCancer	BP	GO:2000045	regulation of G1/S transition of mitotic cell cycle	30/697	132/16672	1.82903e-14	7.96129e-13	BTG2/CDC73/MDM4/MUC1/PTEN/ATM/CCND1/CCND2/CDKN1B/MDM2/PTPN6/RB1/AKT1/PML/BRD7/TP53/BCL2/BAX/CNOT3/SMARCA4/CHEK2/EP300/TP63/NPM1/TERT/CDKN1A/EGFR/EZH2/CDKN2B/DDX3X	1
Y	PanCancer	BP	GO:0006606	protein import into nucleus	43/697	267/16672	2.18747e-14	9.26867e-13	JUN/LMNA/MTOR/TPR/BMPR1A/SUFU/NUP98/AKT1/HSP90AA1/NFKBIA/PML/SMAD3/AXIN1/CDH1/CYLD/NUP93/TSC2/AXIN2/NF1/STAT3/SMAD4/BCL3/JAK3/KEAP1/ERBB4/RANBP2/MAPK1/BCL6/CBLB/CTNNB1/RHOA/WWTR1/PIK3R1/CDKN1A/HSP90AB1/NFKBIE/EGFR/SMO/UBR5/GNAQ/JAK2/NUP214/SYK	1
Y	PanCancer	BP	GO:0044744	protein targeting to nucleus	43/697	267/16672	2.18747e-14	9.26867e-13	JUN/LMNA/MTOR/TPR/BMPR1A/SUFU/NUP98/AKT1/HSP90AA1/NFKBIA/PML/SMAD3/AXIN1/CDH1/CYLD/NUP93/TSC2/AXIN2/NF1/STAT3/SMAD4/BCL3/JAK3/KEAP1/ERBB4/RANBP2/MAPK1/BCL6/CBLB/CTNNB1/RHOA/WWTR1/PIK3R1/CDKN1A/HSP90AB1/NFKBIE/EGFR/SMO/UBR5/GNAQ/JAK2/NUP214/SYK	1
Y	PanCancer	BP	GO:1902593	single-organism nuclear import	43/697	267/16672	2.18747e-14	9.26867e-13	JUN/LMNA/MTOR/TPR/BMPR1A/SUFU/NUP98/AKT1/HSP90AA1/NFKBIA/PML/SMAD3/AXIN1/CDH1/CYLD/NUP93/TSC2/AXIN2/NF1/STAT3/SMAD4/BCL3/JAK3/KEAP1/ERBB4/RANBP2/MAPK1/BCL6/CBLB/CTNNB1/RHOA/WWTR1/PIK3R1/CDKN1A/HSP90AB1/NFKBIE/EGFR/SMO/UBR5/GNAQ/JAK2/NUP214/SYK	1
Y	PanCancer	BP	GO:2000027	regulation of organ morphogenesis	41/697	245/16672	2.35006e-14	9.87026e-13	BMPR1A/FGFR2/GATA3/WT1/GLI1/HOXC11/SIX1/CLTC/ETV4/SOX9/BCL2/SMAD4/BAX/ACVR1/HOXD13/PAX8/ZNRF3/CTNNB1/ETV5/RHOA/TGFBR2/FBXW7/ESR1/RSPO3/TNFAIP3/HOXA11/RAC1/SMO/FGFR1/MYC/RSPO2/SOX17/ABL1/MLLT3/NFIB/NOTCH1/RXRA/AR/BCOR/GPC3/MED12	1
Y	PanCancer	BP	GO:0042326	negative regulation of phosphorylation	55/697	414/16672	2.38318e-14	9.92231e-13	CDKN2C/ERRFI1/JUN/MTOR/PTPRC/PTEN/CBL/MEN1/CDKN1B/PTPN6/FOXO1/LATS2/RB1/AJUBA/AKT1/NTRK3/SPRED1/CBFA2T3/SOCS1/TSC2/FLCN/GPS2/NCOR1/NF1/PER1/PRKAR1A/STAT3/SMAD4/BAX/CBLC/CEBPA/MLLT1/PPP2R1A/RANBP2/PTK6/NF2/CBLB/MECOM/WWTR1/IL2/RHOH/APC/NPM1/CDKN1A/EZR/FGFR1OP/LATS1/TNFAIP3/TRIM27/MYC/ABL1/CDKN2A/CDKN2B/GNAQ/KLF4	1
Y	PanCancer	BP	GO:1903037	regulation of leukocyte cell-cell adhesion	46/697	303/16672	2.53395e-14	1.04591e-12	BCL10/LCK/MTOR/PTPRC/TNFRSF14/GATA3/LMO1/ZBTB16/DTX1/PTPN11/PTPN6/AKT1/FANCA/ERBB2/PRKAR1A/RARA/STAT5B/MALT1/JAK3/VAV1/CD28/SOS1/SRC/BCL6/CTNNB1/FANCD2/PIK3CA/TFRC/TGFBR2/IL2/CD74/DROSHA/IL6ST/IL7R/PIK3R1/IRF4/MAP3K7/MYB/PRDM1/CARD11/RAC1/CD274/KLF4/NR4A3/PDCD1LG2/SYK	1
Y	PanCancer	BP	GO:0060070	canonical Wnt signaling pathway	45/697	292/16672	2.79822e-14	1.14512e-12	BCL9/FGFR2/GATA3/PTEN/TCF7L2/BCL9L/CCND1/CTNND1/SDHAF2/DDIT3/GLI1/FOXO1/LATS2/SMAD3/AXIN1/CYLD/AXIN2/COL1A1/SOX9/STK11/CUL3/SRC/ZNRF3/CTNNB1/SOX2/TBL1XR1/WWTR1/LEF1/APC/CTNND2/FOXO3/LATS1/RSPO3/SFRP4/MYC/RSPO2/SOX17/UBR5/KLF4/MLLT3/NOTCH1/AMER1/GPC3/KDM6A/MED12	1
Y	PanCancer	BP	GO:0060537	muscle tissue development	49/697	343/16672	3.96888e-14	1.61042e-12	ARID1A/BCL9/BTG2/LMNA/MTOR/PAX7/BMPR1A/FGFR2/PTEN/BCL9L/MYOD1/WT1/ERBB3/TBX3/RB1/SIX1/SMAD3/MYH11/DDX5/FLCN/HLF/MAP2K4/NF1/PRKAR1A/RARA/SOX9/BCL2/SMAD4/CALR/ACVR1/CREB1/ERBB4/EP300/CTNNB1/FOXL2/TGFBR2/TP63/LEF1/PDGFRA/PHOX2B/PDGFRB/SMO/FGFR1/NRG1/SOX17/NOTCH1/PAX5/RXRA/TSC1	1
Y	PanCancer	BP	GO:1902807	negative regulation of cell cycle G1/S phase transition	25/697	94/16672	5.97248e-14	2.40305e-12	BTG2/CDC73/MDM4/MUC1/PTEN/ATM/CCND1/MEN1/CDKN1B/MDM2/RB1/PML/BRD7/TP53/BCL2/BAX/CNOT3/SMARCA4/CHEK2/EP300/TP63/NPM1/CDKN1A/EZH2/CDKN2B	1
Y	PanCancer	BP	GO:0072001	renal system development	43/697	276/16672	7.21523e-14	2.87888e-12	ID3/PBX1/ARID5B/FGFR2/GATA3/RET/WT1/ZBTB16/HOXC11/SIX1/SMAD3/NUP93/FLCN/NF1/RARA/SOX9/BCL2/SMAD2/SMAD4/BAX/FSTL3/HOXD11/PAX8/SDC4/PDGFB/CTNNB1/TP63/WWTR1/FAT4/PDGFRA/TET2/PDGFRB/EPHA7/HOXA11/SMO/FGFR1/MYC/SOX17/NOTCH1/PTCH1/TSC1/AMER1/GPC3	1
Y	PanCancer	BP	GO:0051402	neuron apoptotic process	37/697	209/16672	7.33677e-14	2.90318e-12	BTG2/JUN/NTRK1/FAS/GATA3/ATM/HRAS/DDIT3/ERBB3/KRAS/RB1/HIF1A/MAX/SIX1/TYRO3/MAP2K4/NF1/TP53/BCL2/BAX/MSH2/CTNNB1/PIK3CA/TP63/FBXW7/NPM1/RASA1/TERT/EPHA7/FOXO3/HSP90AB1/BRAF/ABL1/JAK2/NR4A3/SET/NONO	1
Y	PanCancer	BP	GO:0002768	immune response-regulating cell surface receptor signaling pathway	50/697	361/16672	7.39892e-14	2.90377e-12	BCL10/JUN/LCK/NRAS/PTPRC/ABI1/GATA3/PTEN/HRAS/KRAS/PTPN6/HSP90AA1/NFKBIA/CREBBP/CD79B/MAP2K4/BCL2/MALT1/BAX/CD79A/PRKACA/STK11/VAV1/CD28/SOS1/NFATC2/PLCG1/SRC/EP300/MAPK1/KLHL6/PIK3CA/PIK3CB/RAF1/KIT/TEC/ITK/MAP3K1/PIK3R1/EZR/HSP90AB1/MAP3K7/CARD11/RAC1/IKBKB/ABL1/NR4A3/SYK/BTK/WAS	1
Y	PanCancer	BP	GO:0006338	chromatin remodeling	32/697	158/16672	7.69899e-14	2.99697e-12	ARID1A/H3F3A/PAX7/TPR/GATA3/CHD4/HMGA2/SMARCD1/RB1/FOXA1/H3F3B/SMARCE1/SOX9/SMARCA4/TOP1/SMARCB1/CTNNB1/PBRM1/TP63/NPM1/ARID1B/DAXX/DEK/ESR1/HIST1H4I/HMGA1/MYB/MYC/CDKN2A/SMARCA2/ATRX/SMARCA1	1
Y	PanCancer	BP	GO:0035264	multicellular organism growth	30/697	139/16672	7.93742e-14	3.06487e-12	H3F3A/MTOR/STIL/ARID5B/FGFR2/PTPN11/ZFP36L1/PALB2/RBBP6/H3F3B/RARA/STAT3/STAT5B/BCL2/ERCC2/CREB1/SOS1/GNAS/PIK3CA/TBL1XR1/WWTR1/EZR/SMO/PLAG1/PTCH1/TAL2/XPA/AR/ATRX/KDM6A	1
Y	PanCancer	BP	GO:0051053	negative regulation of DNA metabolic process	27/697	112/16672	8.09815e-14	3.10192e-12	GATA3/TET1/ATM/MEN1/HMGA2/BRCA2/BLM/ERCC4/FLCN/TP53/MSH2/MSH6/SRC/CHEK2/NF2/ATR/BCL6/MLH1/POLQ/PPARG/FBXW7/MSH3/POT1/NBN/UBR5/SMC1A/STAG2	1
Y	PanCancer	BP	GO:0050863	regulation of T cell activation	44/697	289/16672	8.4854e-14	3.22445e-12	BCL10/LCK/MTOR/PTPRC/TNFRSF14/GATA3/LMO1/ZBTB16/DTX1/PTPN11/PTPN6/AKT1/FANCA/ERBB2/PRKAR1A/RARA/STAT5B/MALT1/JAK3/VAV1/CD28/SOS1/SRC/BCL6/CTNNB1/FANCD2/PIK3CA/TFRC/TGFBR2/IL2/CD74/DROSHA/IL6ST/IL7R/PIK3R1/IRF4/MAP3K7/MYB/PRDM1/CARD11/RAC1/CD274/PDCD1LG2/SYK	1
Y	PanCancer	BP	GO:0007423	sensory organ development	60/697	497/16672	1.15273e-13	4.34588e-12	ARID1A/JUN/MYCL/PRDM16/PRRX1/FGFR2/GATA3/RET/WT1/CDK4/CDKN1B/COL2A1/HOXC13/LRIG3/PTPN11/BCL11B/HIF1A/MAX/SIX1/TRIP11/NTRK3/SMAD3/AXIN1/MAF/NF1/RARA/SOX9/STAT3/BCL2/ARHGAP35/BAX/CEBPA/SMARCA4/MYCN/PAX8/SOS1/MAFB/SDC4/BCR/MAPK1/NF2/CCDC66/CTNNB1/FOXL2/GATA2/SOX2/TGFBR2/FAT4/LEF1/PDGFRA/PHOX2B/PDGFRB/PRDM1/EGFR/RAC1/FGFR1/KLF4/NOTCH1/NR4A3/RXRA	1
Y	PanCancer	BP	GO:0007093	mitotic cell cycle checkpoint	31/697	151/16672	1.28685e-13	4.81362e-12	BTG2/MDM4/MUC1/PRCC/TPR/ATM/CCND1/HRAS/CDKN1B/HMGA2/MDM2/RB1/BLM/BUB1B/PML/TP53/BAX/CNOT3/MSH2/CHEK2/EP300/TP63/XPC/APC/NPM1/CDKN1A/TTK/NBN/CDKN2B/FOXO4/SMC1A	1
Y	PanCancer	BP	GO:0045137	development of primary sexual characteristics	37/697	213/16672	1.35157e-13	5.01652e-12	ARID4B/H3F3A/NTRK1/ARID5B/GATA3/NCOA4/CCND1/FANCF/WT1/ACVR1B/KDM5A/BRCA2/NKX2-1/FANCA/H3F3B/RARA/SOX9/STAT5B/BCL2/SMAD4/BAX/FSTL3/ACVR2A/IDH1/MSH2/NCOA1/FOXL2/KIT/PDGFRA/ESR1/FOXO3/HOXA11/HOXA9/FANCG/AR/ATRX/GATA1	1
Y	PanCancer	BP	GO:0050730	regulation of peptidyl-tyrosine phosphorylation	37/697	214/16672	1.5707e-13	5.785e-12	ERRFI1/MTOR/TNFRSF14/ABI1/CBL/ERBB3/PTPN6/FLT3/SOCS1/STAT3/TP53/CBLC/PPP2R1A/STK11/ERBB4/PTK6/SRC/NF2/PDGFB/CBLB/FBXW7/FGFR3/IL2/KIT/TEC/CD74/CSF1R/IL6ST/EPHA7/FGFR1OP/EGFR/RELN/NRG1/ABL1/JAK2/SYK/GATA1	1
Y	PanCancer	BP	GO:0032844	regulation of homeostatic process	55/697	433/16672	1.58317e-13	5.78642e-12	ARNT/BCL10/LCK/MLLT11/PTPRC/TAL1/KIF5B/ATM/LMO1/ACVR1B/DDIT3/PTPN6/FOXO1/HIF1A/ZFP36L1/B2M/MYO5A/PML/ERCC4/FLCN/NF1/STAT5B/BCL2/TNFRSF11A/BAX/PRKACA/SMARCA4/ACVR2A/MAFB/PLCG1/SRC/MAPK1/SMARCB1/ATR/CTNNB1/GATA2/TFRC/EPHA5/IL2/KDR/CD74/CSF1R/FGFR4/FOXO3/TNFAIP3/CDK6/EGFR/POT1/MYC/NBN/ABL1/NR4A3/SYK/ATRX/GATA1	1
Y	PanCancer	BP	GO:0030111	regulation of Wnt signaling pathway	45/697	307/16672	1.77312e-13	6.43159e-12	CDC73/FGFR2/TCF7L2/CCND1/CTNND1/SDHAF2/DDIT3/GLI1/WIF1/FOXO1/LATS2/AXIN1/CYLD/TSC2/AXIN2/COL1A1/RNF213/RNF43/SOX9/PPP2R1A/SMARCA4/STK11/CUL3/SRC/ZNRF3/SOX2/WWTR1/LEF1/APC/CTNND2/TERT/FOXO3/LATS1/RSPO3/SFRP4/RSPO2/SOX17/UBR5/ABL1/MLLT3/NOTCH1/TLE1/AMER1/GPC3/MED12	1
Y	PanCancer	BP	GO:0048762	mesenchymal cell differentiation	34/697	183/16672	1.79915e-13	6.47693e-12	BMPR1A/FGFR2/RET/BCL9L/SDHAF2/HMGA2/FOXA1/HIF1A/NKX2-1/SMAD3/AXIN2/COL1A1/SOX9/BCL2/SMAD2/SMAD4/ACVR1/ERBB4/PAX3/ERG/MAPK1/CTNNB1/EPHA3/TGFBR2/WWTR1/LEF1/PHOX2B/EZH2/SMO/FGFR1/HEY1/NRG1/NOTCH1/AMER1	1
Y	PanCancer	BP	GO:0002764	immune response-regulating signaling pathway	59/697	490/16672	2.09549e-13	7.48745e-12	BCL10/JUN/LCK/NRAS/PTPRC/ABI1/GATA3/PTEN/BIRC3/HRAS/KRAS/PTPN6/HSP90AA1/NFKBIA/TRAF3/TYRO3/CREBBP/CYLD/CD79B/MAP2K4/BCL2/MALT1/BAX/CD79A/PRKACA/STK11/VAV1/CASP8/CD28/SOS1/NFATC2/PLCG1/SRC/EP300/MAPK1/KLHL6/MYD88/PIK3CA/PIK3CB/RAF1/KIT/TEC/ITK/MAP3K1/PIK3R1/ESR1/EZR/HSP90AB1/IRF4/MAP3K7/TNFAIP3/CARD11/RAC1/IKBKB/ABL1/NR4A3/SYK/BTK/WAS	1
Y	PanCancer	BP	GO:0050867	positive regulation of cell activation	45/697	309/16672	2.24593e-13	7.93768e-12	BCL10/LCK/MPL/MTOR/PTPRC/TNFRSF14/GATA3/ZBTB16/PTPN11/PTPN6/STAT6/AKT1/RARA/STAT5B/BCL2/MALT1/JAK3/VAV1/CD28/MSH6/NFATC2/SRC/BCL6/GATA2/PIK3CA/TFRC/TGFBR2/IL2/CD74/IL6ST/IL7R/PDGFRB/PIK3R1/CDKN1A/MAP3K7/MYB/PRDM1/CARD11/RAC1/CD274/JAK2/NR4A3/PDCD1LG2/SYK/BTK	1
Y	PanCancer	BP	GO:0051170	nuclear import	43/697	285/16672	2.25465e-13	7.93768e-12	JUN/LMNA/MTOR/TPR/BMPR1A/SUFU/NUP98/AKT1/HSP90AA1/NFKBIA/PML/SMAD3/AXIN1/CDH1/CYLD/NUP93/TSC2/AXIN2/NF1/STAT3/SMAD4/BCL3/JAK3/KEAP1/ERBB4/RANBP2/MAPK1/BCL6/CBLB/CTNNB1/RHOA/WWTR1/PIK3R1/CDKN1A/HSP90AB1/NFKBIE/EGFR/SMO/UBR5/GNAQ/JAK2/NUP214/SYK	1
Y	PanCancer	BP	GO:2000134	negative regulation of G1/S transition of mitotic cell cycle	24/697	91/16672	2.33445e-13	8.15863e-12	BTG2/CDC73/MDM4/MUC1/PTEN/ATM/CCND1/CDKN1B/MDM2/RB1/PML/BRD7/TP53/BCL2/BAX/CNOT3/SMARCA4/CHEK2/EP300/TP63/NPM1/CDKN1A/EZH2/CDKN2B	1
Y	PanCancer	BP	GO:0001822	kidney development	41/697	262/16672	2.39646e-13	8.31469e-12	ID3/PBX1/ARID5B/FGFR2/GATA3/RET/WT1/ZBTB16/HOXC11/SIX1/SMAD3/NUP93/FLCN/NF1/RARA/SOX9/BCL2/SMAD2/SMAD4/BAX/FSTL3/HOXD11/PAX8/SDC4/PDGFB/CTNNB1/WWTR1/FAT4/PDGFRA/TET2/PDGFRB/EPHA7/HOXA11/SMO/FGFR1/MYC/NOTCH1/PTCH1/TSC1/AMER1/GPC3	1
Y	PanCancer	BP	GO:0051091	positive regulation of sequence-specific DNA binding transcription factor activity	38/697	228/16672	2.43289e-13	8.38036e-12	BCL10/DDR2/NTRK1/ARID5B/NFKB2/PTEN/ERC1/KRAS/AKT1/FOXA1/NFKBIA/CRTC3/TP53BP1/MALT1/TNFRSF11A/CRTC1/SMARCA4/TCF3/ALK/EP300/SMARCB1/CTNNB1/MAP3K13/MYD88/PPARG/EPHA5/KIT/NPM1/ESR1/MAP3K7/TRIM27/CARD11/RELN/SMO/IKBKB/JAK2/AR/BTK	1
Y	PanCancer	BP	GO:0048863	stem cell differentiation	32/697	165/16672	2.72382e-13	9.31547e-12	PTPRC/TAL1/BMPR1A/FGFR2/RET/HMGA2/FOXA1/HIF1A/CHD2/ETV4/MSI2/SOX9/STAT3/SMAD4/ERCC2/ACVR1/ERBB4/NFE2L2/MAPK1/SETD2/TP63/KIT/LEF1/PDGFRA/PHOX2B/REST/CDK6/SMO/NRG1/SOX17/NOTCH1/FOXO4	1
Y	PanCancer	BP	GO:0060541	respiratory system development	35/697	197/16672	3.14279e-13	1.06721e-11	ERRFI1/BMPR1A/FGFR2/NUMA1/WT1/GLI1/KRAS/FOXA1/NKX2-1/SIX1/MAP2K1/AXIN1/RARA/SOX9/SMAD2/CEBPA/CIC/FSTL3/CREB1/EPAS1/MYCN/ASXL1/EP300/MAPK1/CTNNB1/TGFBR2/LEF1/PHOX2B/FLT4/EGFR/FGFR1/RSPO2/NFIB/NOTCH1/GPC3	1
Y	PanCancer	BP	GO:0008406	gonad development	36/697	208/16672	3.25633e-13	1.0903e-11	ARID4B/H3F3A/NTRK1/ARID5B/GATA3/NCOA4/CCND1/FANCF/WT1/KDM5A/BRCA2/NKX2-1/FANCA/H3F3B/RARA/SOX9/STAT5B/BCL2/SMAD4/BAX/FSTL3/ACVR2A/IDH1/MSH2/NCOA1/FOXL2/KIT/PDGFRA/ESR1/FOXO3/HOXA11/HOXA9/FANCG/AR/ATRX/GATA1	1
Y	PanCancer	BP	GO:0046822	regulation of nucleocytoplasmic transport	36/697	208/16672	3.25633e-13	1.0903e-11	MTOR/TPR/BMPR1A/SUFU/TCF7L2/MDM2/PTPN11/HSP90AA1/NFKBIA/SMAD3/AXIN1/CDH1/CYLD/NUP93/AXIN2/NF1/TP53/SMAD4/BCL3/KEAP1/PRKACA/BARD1/ERBB4/XPO1/RHOA/SETD2/WWTR1/PIK3R1/CDKN1A/HSP90AB1/NFKBIE/EGFR/SMO/UBR5/GNAQ/JAK2	1
Y	PanCancer	BP	GO:0043523	regulation of neuron apoptotic process	34/697	188/16672	4.05013e-13	1.34667e-11	BTG2/JUN/NTRK1/GATA3/ATM/HRAS/DDIT3/ERBB3/KRAS/HIF1A/SIX1/TYRO3/MAP2K4/NF1/TP53/BCL2/BAX/MSH2/CTNNB1/PIK3CA/TP63/FBXW7/NPM1/RASA1/TERT/EPHA7/FOXO3/HSP90AB1/BRAF/ABL1/JAK2/NR4A3/SET/NONO	1
Y	PanCancer	BP	GO:0097191	extrinsic apoptotic signaling pathway	37/697	221/16672	4.37815e-13	1.4457e-11	BCL10/LMNA/MLLT11/FAS/PTEN/RET/TCF7L2/ACVR1B/COL2A1/ERBB3/AKT1/PML/SMAD3/CYLD/BRCA1/NF1/BCL2/BAX/CD70/PPP2R1A/ACVR1/BIRC6/CASP8/SRC/RAF1/FGFR3/IL2/PIK3R1/TERT/DAXX/FOXO3/TNFAIP3/FGFR1/JAK2/AR/DDX3X/GATA1	1
Y	PanCancer	BP	GO:0071453	cellular response to oxygen levels	30/697	148/16672	4.55395e-13	1.49345e-11	ARNT/LMNA/MDM4/MPL/MTOR/FAS/PTEN/CBL/MYOD1/MDM2/FOXO1/AJUBA/AKT1/HIF1A/ZFP36L1/CREBBP/TP53/BCL2/DNMT3A/EPAS1/NFE2L2/SRC/EP300/PPARG/VHL/TERT/FOXO3/NDRG1/NOTCH1/TSC1	1
Y	PanCancer	BP	GO:0048332	mesoderm morphogenesis	21/697	70/16672	4.6236e-13	1.50597e-11	TAL1/BMPR1A/FGFR2/EXT2/HMGA2/TBX3/SMAD3/AXIN1/PRKAR1A/SMAD2/PRKACA/ACVR1/NF2/SETD2/LEF1/HOXA11/FGFR1/SOX17/KLF4/NR4A3/KDM6A	1
Y	PanCancer	BP	GO:0071214	cellular response to abiotic stimulus	42/697	279/16672	4.66381e-13	1.50881e-11	ATP1A1/BCL10/ERRFI1/FAS/GATA3/ATM/DDB2/USP28/HMGA2/MDM2/AKT1/ZFP36L1/BLM/TP53BP1/CREBBP/ERCC4/COL1A1/MAP2K4/SOX9/TP53/BAX/DNM2/GNA11/POLD1/STK11/CASP8/EP300/ATR/MYD88/TP63/XPC/REST/MAP3K1/PIK3R1/CDKN1A/PTPRK/EGFR/RAC1/MYC/WRN/XPA/DDX3X	1
Y	PanCancer	BP	GO:0001933	negative regulation of protein phosphorylation	50/697	379/16672	4.95095e-13	1.58624e-11	CDKN2C/ERRFI1/JUN/MTOR/PTPRC/PTEN/CBL/MEN1/CDKN1B/PTPN6/FOXO1/LATS2/RB1/AKT1/NTRK3/SPRED1/SOCS1/TSC2/FLCN/GPS2/NCOR1/NF1/PER1/PRKAR1A/SMAD4/BAX/CBLC/CEBPA/MLLT1/PPP2R1A/PTK6/NF2/CBLB/MECOM/WWTR1/IL2/APC/NPM1/CDKN1A/EZR/FGFR1OP/LATS1/TNFAIP3/TRIM27/MYC/ABL1/CDKN2A/CDKN2B/GNAQ/KLF4	1
Y	PanCancer	BP	GO:0040029	regulation of gene expression, epigenetic	40/697	256/16672	4.96941e-13	1.58624e-11	ARID1A/ARID4B/H3F3A/SETDB1/TET1/CLP1/EED/KMT2D/NCOR2/SMARCD1/AJUBA/DICER1/MAP2K1/SMAD3/CTCF/BRCA1/H3F3B/NCOR1/STAT3/SUZ12/SMAD2/DOT1L/MAP2K2/DNMT3A/SF3B1/EP300/CTNNB1/DROSHA/TERT/ARID1B/DEK/ESR1/HIST1H3B/HIST1H4I/HMGA1/POU5F1/TRIM27/EGFR/EZH2/HNRNPA2B1	1
Y	PanCancer	BP	GO:0014706	striated muscle tissue development	46/697	329/16672	5.40473e-13	1.70385e-11	ARID1A/BCL9/BTG2/LMNA/MTOR/PAX7/BMPR1A/FGFR2/PTEN/BCL9L/MYOD1/WT1/ERBB3/TBX3/RB1/SIX1/SMAD3/MYH11/DDX5/HLF/MAP2K4/NF1/PRKAR1A/RARA/BCL2/SMAD4/CALR/ACVR1/CREB1/ERBB4/EP300/CTNNB1/FOXL2/TGFBR2/LEF1/PDGFRA/PHOX2B/PDGFRB/SMO/FGFR1/NRG1/SOX17/NOTCH1/PAX5/RXRA/TSC1	1
Y	PanCancer	BP	GO:0048514	blood vessel morphogenesis	58/697	487/16672	5.40903e-13	1.70385e-11	JAK1/JUN/PRRX1/RBM15/TAL1/BMPR1A/FGFR2/PTEN/WT1/BTG1/PTPRB/CYSLTR2/HIF1A/SIX1/ZFP36L1/PML/BRCA1/ERBB2/GNA13/NF1/RNF213/BAX/ACKR3/ACVR1/EPAS1/NFE2L2/ROCK2/SOS1/PLCG1/RUNX1/MYH9/CTNNB1/GATA2/PIK3CA/PIK3CB/RHOA/SETD2/TGFBR2/KDR/LEF1/PDGFRA/FLT4/PDGFRB/RASA1/TERT/PRDM1/QKI/RSPO3/TNFAIP3/GTF2I/SMO/FGFR1/HEY1/SOX17/KLF4/NOTCH1/SYK/FOXO4	1
Y	PanCancer	BP	GO:0090068	positive regulation of cell cycle process	38/697	234/16672	5.62696e-13	1.76091e-11	BTG2/MDM4/MUC1/PBX1/SFPQ/TPR/ATM/CCND1/CCND2/CDK4/CDKN1B/HMGA2/MDM2/RB1/RAD51B/PML/BRCA1/TP53/BAX/BRD4/CNOT3/PRKACA/CD28/CUL3/ROCK2/CHEK2/EP300/PDGFB/RHOA/PHOX2B/NPM1/PDGFRB/TERT/CDKN1A/NDRG1/ATRX/DDX3X/FOXO4	1
Y	PanCancer	BP	GO:1904837	beta-catenin-TCF complex assembly	17/697	44/16672	7.16432e-13	2.22745e-11	BCL9/CDC73/TCF7L2/BCL9L/MEN1/KMT2D/CREBBP/AXIN2/SMARCA4/EP300/CTNNB1/LEF1/TERT/HIST1H4I/TRRAP/MYC/TLE1	1
Y	PanCancer	BP	GO:0010720	positive regulation of cell development	54/697	436/16672	7.43325e-13	2.29615e-11	ABL2/MTOR/NTRK1/SPEN/RET/MYOD1/ATF1/CLIP1/DICER1/FOXA1/HIF1A/FES/MAP2K1/NTRK3/TCF12/RARA/BCL2/ARHGAP35/CALR/CRTC1/DNM2/STK11/TCF3/CXCR4/NCOA1/NFE2L2/PTK6/SS18L1/OLIG2/BCL6/CTNNB1/EPHA3/ETV5/GATA2/PPARG/RHOA/IL2/KIT/PHOX2B/IL6ST/TMEM30A/BRAF/CUX1/EZH2/HOXA11/RAC1/RELN/SMO/FGFR1/NRG1/PLAG1/ABL1/NOTCH1/PTPRD	1
Y	PanCancer	BP	GO:0045785	positive regulation of cell adhesion	49/697	371/16672	8.18436e-13	2.51197e-11	BCL10/LCK/MTOR/PTPRC/TNFRSF14/GATA3/RET/ZBTB16/PTPN11/PTPN6/AKT1/FOXA1/SMAD3/ERBB2/FLCN/RARA/STAT5B/MALT1/CALR/DNM2/FSTL3/JAK3/VAV1/CD28/SDC4/SRC/PIK3CA/SOX2/TFRC/TGFBR2/IL2/KDR/CD74/IL6ST/IL7R/PIK3R1/MAP3K7/MYB/BRAF/CARD11/CDK6/RAC1/CD274/JAK2/NR4A3/PDCD1LG2/SYK/TSC1/TFE3	1
Y	PanCancer	BP	GO:0008584	male gonad development	28/697	133/16672	1.03478e-12	3.13579e-11	ARID4B/H3F3A/NTRK1/ARID5B/GATA3/NCOA4/CCND1/WT1/KDM5A/NKX2-1/FANCA/H3F3B/RARA/SOX9/BCL2/SMAD4/BAX/FSTL3/ACVR2A/MSH2/NCOA1/KIT/ESR1/HOXA11/HOXA9/AR/ATRX/GATA1	1
Y	PanCancer	BP	GO:0046546	development of primary male sexual characteristics	28/697	133/16672	1.03478e-12	3.13579e-11	ARID4B/H3F3A/NTRK1/ARID5B/GATA3/NCOA4/CCND1/WT1/KDM5A/NKX2-1/FANCA/H3F3B/RARA/SOX9/BCL2/SMAD4/BAX/FSTL3/ACVR2A/MSH2/NCOA1/KIT/ESR1/HOXA11/HOXA9/AR/ATRX/GATA1	1
Y	PanCancer	BP	GO:0038128	ERBB2 signaling pathway	16/697	39/16672	1.12875e-12	3.39904e-11	NRAS/HRAS/ERBB3/KRAS/AKT1/HSP90AA1/USP8/ERBB2/ERBB4/SOS1/PTK6/SRC/PIK3CA/PIK3R1/EGFR/NRG1	1
Y	PanCancer	BP	GO:0070371	ERK1 and ERK2 cascade	39/697	251/16672	1.17189e-12	3.50687e-11	ERRFI1/JUN/NTRK1/FGFR2/PTEN/HRAS/PTPN11/PTPN6/CYSLTR2/ZFP36L1/MAP2K1/ERBB2/FLCN/SOX9/SMAD4/TNFRSF11A/MAP2K2/ACKR3/ERBB4/SRC/MAPK1/PDGFB/FBXW7/FGFR3/KDR/PDGFRA/CD74/CSF1R/FGFR4/FLT4/PDGFRB/EPHA7/EZR/ROS1/BRAF/EGFR/ABL1/KLF4/SYK	1
Y	PanCancer	BP	GO:0050769	positive regulation of neurogenesis	49/697	375/16672	1.22682e-12	3.64845e-11	ABL2/MTOR/NTRK1/SPEN/RET/ATF1/CLIP1/DICER1/FOXA1/HIF1A/FES/MAP2K1/NTRK3/TCF12/RARA/BCL2/ARHGAP35/CRTC1/STK11/TCF3/CXCR4/NCOA1/NFE2L2/PTK6/SS18L1/OLIG2/BCL6/CTNNB1/EPHA3/ETV5/GATA2/PPARG/RHOA/IL2/KIT/PHOX2B/IL6ST/TMEM30A/BRAF/CUX1/EZH2/RELN/SMO/FGFR1/NRG1/PLAG1/ABL1/NOTCH1/PTPRD	1
Y	PanCancer	BP	GO:0002696	positive regulation of leukocyte activation	43/697	300/16672	1.34848e-12	3.9855e-11	BCL10/LCK/MPL/MTOR/PTPRC/TNFRSF14/GATA3/ZBTB16/PTPN11/PTPN6/STAT6/AKT1/RARA/STAT5B/BCL2/MALT1/JAK3/VAV1/CD28/MSH6/NFATC2/SRC/BCL6/GATA2/PIK3CA/TFRC/TGFBR2/IL2/CD74/IL6ST/IL7R/PIK3R1/CDKN1A/MAP3K7/MYB/PRDM1/CARD11/RAC1/CD274/NR4A3/PDCD1LG2/SYK/BTK	1
Y	PanCancer	BP	GO:0051251	positive regulation of lymphocyte activation	41/697	276/16672	1.38949e-12	4.08151e-11	BCL10/LCK/MPL/MTOR/PTPRC/TNFRSF14/GATA3/ZBTB16/PTPN11/PTPN6/STAT6/AKT1/RARA/STAT5B/BCL2/MALT1/JAK3/VAV1/CD28/MSH6/NFATC2/SRC/BCL6/PIK3CA/TFRC/TGFBR2/IL2/CD74/IL6ST/IL7R/PIK3R1/CDKN1A/MAP3K7/MYB/PRDM1/CARD11/RAC1/CD274/PDCD1LG2/SYK/BTK	1
Y	PanCancer	BP	GO:0002757	immune response-activating signal transduction	55/697	457/16672	1.45674e-12	4.25297e-11	BCL10/LCK/NRAS/PTPRC/ABI1/GATA3/PTEN/BIRC3/HRAS/KRAS/PTPN6/HSP90AA1/NFKBIA/TRAF3/TYRO3/CREBBP/CYLD/CD79B/BCL2/MALT1/BAX/CD79A/PRKACA/STK11/VAV1/CASP8/CD28/NFATC2/PLCG1/SRC/EP300/MAPK1/KLHL6/MYD88/PIK3CA/PIK3CB/RAF1/TEC/ITK/MAP3K1/PIK3R1/ESR1/EZR/HSP90AB1/IRF4/MAP3K7/TNFAIP3/CARD11/RAC1/IKBKB/ABL1/NR4A3/SYK/BTK/WAS	1
Y	PanCancer	BP	GO:0035107	appendage morphogenesis	29/697	146/16672	1.91957e-12	5.53667e-11	PBX1/PRRX1/BMPR1A/FGFR2/ZBTB16/COL2A1/HOXC11/TBX3/CREBBP/SOX9/SMAD4/BAX/AFF3/HOXD13/MYCN/GNAS/SALL4/CTNNB1/TP63/LEF1/HOXA11/HOXA9/FGFR1/RSPO2/GNAQ/NOTCH1/PTCH1/ATRX/GPC3	1
Y	PanCancer	BP	GO:0035108	limb morphogenesis	29/697	146/16672	1.91957e-12	5.53667e-11	PBX1/PRRX1/BMPR1A/FGFR2/ZBTB16/COL2A1/HOXC11/TBX3/CREBBP/SOX9/SMAD4/BAX/AFF3/HOXD13/MYCN/GNAS/SALL4/CTNNB1/TP63/LEF1/HOXA11/HOXA9/FGFR1/RSPO2/GNAQ/NOTCH1/PTCH1/ATRX/GPC3	1
Y	PanCancer	BP	GO:0043414	macromolecule methylation	40/697	267/16672	1.99031e-12	5.70635e-11	ARID4B/BTG2/PAX7/PRDM16/PRDM2/SETDB1/GATA3/TET1/EED/KMT2A/MEN1/ATF7IP/BTG1/EMG1/KMT2D/SETD1B/CTCF/BRCA1/SUZ12/SMAD4/DOT1L/DNMT3A/FBXO11/GNAS/SMARCB1/CTNNB1/MECOM/PIK3CA/SETD2/TET2/NSD1/HIST1H1C/IRF4/MYB/EZH2/KMT2C/PAX5/ATRX/BCOR/KDM6A	1
Y	PanCancer	BP	GO:0071383	cellular response to steroid hormone stimulus	37/697	232/16672	2.00634e-12	5.71808e-11	ARID1A/ATP1A1/ERRFI1/NCOA4/MYOD1/KMT2D/FLT3/FOXO1/RB1/FOXA1/ZFP36L1/BRCA1/DDX5/PER1/RARA/CALR/CCNE1/SMARCA4/NCOA1/SRC/EP300/CTNNB1/FOXP1/PPARG/LEF1/REST/DAXX/ESR1/FOXO3/EGFR/HEY1/UBR5/JAK2/NR4A3/RXRA/AR/MED12	1
Y	PanCancer	BP	GO:1902532	negative regulation of intracellular signal transduction	54/697	447/16672	2.02146e-12	5.72707e-11	ERRFI1/MUC1/PTEN/ATM/CREB3L1/MEN1/DDIT3/MDM2/PTPN6/FOXO1/AJUBA/AKT1/HIF1A/NFKBIA/CRTC3/SPRED1/CYLD/HERPUD1/SOCS1/TSC2/FLCN/GPS2/NCOR1/NF1/PER1/BCL2/SMAD4/ARHGAP35/CBLC/PPP2R1A/STK11/ACKR3/CASP8/CUL3/NFE2L2/TMEM127/SRC/DYRK1A/NF2/BCL6/MECOM/RHOH/CD74/RASA1/ESR1/EZR/TNFAIP3/MYC/ABL1/KLF4/TLE1/TSC1/DDX3X/NONO	1
Y	PanCancer	BP	GO:0002429	immune response-activating cell surface receptor signaling pathway	45/697	329/16672	2.12548e-12	5.97045e-11	BCL10/LCK/NRAS/PTPRC/ABI1/GATA3/PTEN/HRAS/KRAS/PTPN6/HSP90AA1/NFKBIA/CREBBP/CD79B/BCL2/MALT1/BAX/CD79A/PRKACA/STK11/VAV1/CD28/NFATC2/PLCG1/SRC/EP300/MAPK1/KLHL6/PIK3CA/PIK3CB/RAF1/TEC/ITK/PIK3R1/EZR/HSP90AB1/MAP3K7/CARD11/RAC1/IKBKB/ABL1/NR4A3/SYK/BTK/WAS	1
Y	PanCancer	BP	GO:0033673	negative regulation of kinase activity	38/697	244/16672	2.13231e-12	5.97045e-11	CDKN2C/ERRFI1/PTPRC/PTEN/CBL/MEN1/CDKN1B/PTPN6/LATS2/RB1/AJUBA/AKT1/SPRED1/SOCS1/TSC2/GPS2/NF1/PRKAR1A/CBLC/CEBPA/MLLT1/PPP2R1A/RANBP2/PTK6/NF2/CBLB/WWTR1/APC/NPM1/CDKN1A/FGFR1OP/LATS1/TNFAIP3/TRIM27/ABL1/CDKN2A/CDKN2B/GNAQ	1
Y	PanCancer	BP	GO:1902275	regulation of chromatin organization	29/697	147/16672	2.29849e-12	6.39834e-11	MUC1/PAX7/SETDB1/TAL1/TPR/GATA3/TET1/ATM/EED/KMT2A/KDM5A/BRD7/CTCF/BRCA1/FLCN/TP53/SMAD4/SMARCB1/BCL6/CTNNB1/GATA2/NSD1/HMGA1/MYB/UBR5/PAX5/SET/ATRX/BCOR	1
Y	PanCancer	BP	GO:0048545	response to steroid hormone	48/697	369/16672	2.4773e-12	6.85624e-11	ARID1A/ATP1A1/ERRFI1/FAS/NCOA4/CCND1/MYOD1/KMT2D/KRAS/MDM2/FLT3/FOXO1/RB1/FOXA1/ZFP36L1/NTRK3/BRCA1/COL1A1/DDX5/PER1/RARA/BCL2/CALR/CCNE1/SMARCA4/IDH1/NCOA1/SRC/EP300/CTNNB1/FOXP1/PPARG/TGFBR2/LEF1/REST/CDKN1A/DAXX/ESR1/FOXO3/EGFR/HEY1/UBR5/JAK2/NOTCH1/NR4A3/RXRA/AR/MED12	1
Y	PanCancer	BP	GO:0035270	endocrine system development	27/697	128/16672	2.50905e-12	6.90421e-11	PBX1/ARID5B/BMPR1A/GATA3/MEN1/WT1/GLI1/FOXO1/AKT1/NKX2-1/SIX1/MAP2K1/SMAD3/CDH1/NF1/SOX9/FSTL3/CREB1/PAX8/MAPK1/GATA2/RAF1/SOX2/BRAF/CDK6/MNX1/SMO	1
Y	PanCancer	BP	GO:0048736	appendage development	31/697	168/16672	2.56466e-12	6.97703e-11	PBX1/PRRX1/BMPR1A/FGFR2/ZBTB16/COL2A1/HOXC11/HOXC13/TBX3/CREBBP/RARA/SOX9/SMAD4/BAX/AFF3/HOXD13/MYCN/GNAS/SALL4/CTNNB1/TP63/LEF1/HOXA11/HOXA9/FGFR1/RSPO2/GNAQ/NOTCH1/PTCH1/ATRX/GPC3	1
Y	PanCancer	BP	GO:0060173	limb development	31/697	168/16672	2.56466e-12	6.97703e-11	PBX1/PRRX1/BMPR1A/FGFR2/ZBTB16/COL2A1/HOXC11/HOXC13/TBX3/CREBBP/RARA/SOX9/SMAD4/BAX/AFF3/HOXD13/MYCN/GNAS/SALL4/CTNNB1/TP63/LEF1/HOXA11/HOXA9/FGFR1/RSPO2/GNAQ/NOTCH1/PTCH1/ATRX/GPC3	1
Y	PanCancer	BP	GO:0001890	placenta development	28/697	138/16672	2.68859e-12	7.27287e-11	ARID1A/ARNT/RBM15/FGFR2/MEN1/CDX2/AKT1/HIF1A/ZFP36L1/MAP2K1/CEBPA/BIRC6/CASP8/EPAS1/NCOA1/MAPK1/PDGFB/GATA2/PPARG/SETD2/LEF1/HSP90AB1/PRDM1/RSPO3/TFEB/EGFR/HEY1/RXRA	1
Y	PanCancer	BP	GO:1900180	regulation of protein localization to nucleus	35/697	212/16672	2.88156e-12	7.75108e-11	LMNA/MTOR/TPR/BMPR1A/SUFU/AKT1/HSP90AA1/NFKBIA/SMAD3/AXIN1/CDH1/CYLD/NUP93/AXIN2/FLCN/NF1/SMAD4/BCL3/KEAP1/STK11/ERBB4/SRC/NF2/RHOA/WWTR1/PIK3R1/TERT/CDKN1A/HSP90AB1/NFKBIE/EGFR/SMO/UBR5/GNAQ/JAK2	1
Y	PanCancer	BP	GO:0042493	response to drug	50/697	397/16672	2.90866e-12	7.78025e-11	ATP1A1/JUN/LCK/NTRK1/GATA3/PTEN/RET/CCND1/KMT2A/CDK4/CDKN1B/HMGA2/MDM2/HSP90AA1/B2M/CDH1/GRIN2A/COL1A1/STAT3/TP53/BCL2/SS18/CALR/CREB1/DNMT3A/NCOA1/NFE2L2/PMS1/XPO1/GNAS/NFATC2/SRC/TOP1/CHEK2/ATR/CTNNB1/PPARG/TFRC/TGFBR2/XPC/REST/CDKN1A/HSP90AB1/TMEM30A/BRAF/EGFR/PMS2/MYC/ABL1/PTCH1	1
Y	PanCancer	BP	GO:0000077	DNA damage checkpoint	29/697	149/16672	3.27921e-12	8.72269e-11	BTG2/MDM4/MUC1/ATM/CCND1/USP28/CDKN1B/HMGA2/MDM2/PTPN11/BLM/PML/TP53BP1/BRCA1/BRIP1/TP53/BAX/CNOT3/DOT1L/MSH2/CHEK2/EP300/ATR/TP63/XPC/NPM1/CDKN1A/NBN/FOXO4	1
Y	PanCancer	BP	GO:0001823	mesonephros development	24/697	102/16672	3.46089e-12	9.15512e-11	PBX1/FGFR2/GATA3/RET/WT1/ZBTB16/SIX1/SMAD3/RARA/SOX9/BCL2/SMAD2/SMAD4/HOXD11/PAX8/SDC4/CTNNB1/FAT4/HOXA11/SMO/FGFR1/MYC/PTCH1/GPC3	1
Y	PanCancer	BP	GO:0001892	embryonic placenta development	22/697	85/16672	3.53596e-12	9.3023e-11	ARNT/FGFR2/CDX2/AKT1/HIF1A/ZFP36L1/MAP2K1/CEBPA/BIRC6/CASP8/EPAS1/NCOA1/MAPK1/PDGFB/GATA2/SETD2/LEF1/PRDM1/RSPO3/TFEB/EGFR/HEY1	1
Y	PanCancer	BP	GO:0030335	positive regulation of cell migration	49/697	386/16672	3.61444e-12	9.4568e-11	DDR2/JUN/PTPRC/TNFRSF14/GATA3/RET/HRAS/RRAS2/ACVR1B/MDM2/AKT1/HIF1A/NTRK3/SMAD3/COL1A1/SOX9/BCL2/AKT2/CALR/ACVR1/NFE2L2/ROCK2/PLCG1/SRC/MAPK1/PDGFB/FOXP1/TGFBR2/KDR/KIT/LEF1/PDGFRA/APC/CD74/CSF1R/FLT4/PDGFRB/PIK3R1/TERT/FGFR1OP/EGFR/MET/RAC1/RELN/FGFR1/CD274/JAK2/NOTCH1/FOXO4	1
Y	PanCancer	BP	GO:0032386	regulation of intracellular transport	54/697	455/16672	4.08731e-12	1.06359e-10	MTOR/TPR/BMPR1A/KIF5B/SUFU/TCF7L2/MDM2/PTPN11/LCP1/HSP90AA1/NFKBIA/FES/MAP2K1/SMAD3/AXIN1/CDH1/CYLD/NUP93/AXIN2/ERBB2/NF1/TP53/SMAD4/AKT2/BCL3/KEAP1/MAP2K2/PRKACA/BARD1/ERBB4/XPO1/SRC/MAPK1/BAP1/GATA2/RHOA/SETD2/WWTR1/FBXW7/PIK3R1/CDKN1A/EZR/HSP90AB1/NFKBIE/TMEM30A/EGFR/SMO/NRG1/PCM1/UBR5/GNAQ/JAK2/SYK/MSN	1
Y	PanCancer	BP	GO:0006469	negative regulation of protein kinase activity	36/697	227/16672	4.74812e-12	1.22886e-10	CDKN2C/ERRFI1/PTPRC/PTEN/CBL/MEN1/CDKN1B/PTPN6/LATS2/RB1/AKT1/SPRED1/SOCS1/TSC2/GPS2/NF1/PRKAR1A/CBLC/CEBPA/MLLT1/PPP2R1A/PTK6/NF2/CBLB/WWTR1/APC/NPM1/CDKN1A/FGFR1OP/LATS1/TNFAIP3/TRIM27/ABL1/CDKN2A/CDKN2B/GNAQ	1
Y	PanCancer	BP	GO:0043410	positive regulation of MAPK cascade	55/697	471/16672	4.90215e-12	1.26191e-10	JUN/NTRK1/TNFRSF14/FAS/FGFR2/PTEN/HRAS/KRAS/PTPN11/CYSLTR2/FLT3/AJUBA/MAP2K1/NTRK3/AXIN1/TRAF7/ERBB2/MAP2K4/TNFRSF11A/MAP2K2/ACKR3/ALK/CXCR4/ERBB4/PLCG1/SRC/MAPK1/PDGFB/CTNNB1/MAP3K13/PIK3CB/RAF1/SOX2/FBXW7/FGFR3/KDR/KIT/PDGFRA/CD74/CSF1R/FGFR4/FLT4/MAP3K1/PDGFRB/DAXX/MAP3K7/BRAF/EGFR/EZH2/FGFR1/NRG1/ABL1/JAK2/SYK/AR	1
Y	PanCancer	BP	GO:0006260	DNA replication	41/697	287/16672	5.06503e-12	1.29686e-10	ID3/JUN/ATM/HRAS/NUP98/ATF1/GLI1/POLE/BRCA2/BLM/RBBP6/RMI2/BRCA1/BRIP1/MAP2K4/CALR/CCNE1/POLD1/PPP2R1A/BARD1/TOP1/CHEK2/NF2/PDGFB/ATR/POLQ/FBXW7/PDGFRA/NPM1/HMGA1/REV3L/EGFR/RAC1/NBN/RECQL4/WRN/NFIB/SET/ATRX/SMC1A/STAG2	1
Y	PanCancer	BP	GO:0051054	positive regulation of DNA metabolic process	33/697	194/16672	5.23604e-12	1.33352e-10	JUN/SETDB1/ATM/HRAS/ATF1/GLI1/STAT6/AKT1/PML/BRCA1/MAP2K4/BAX/CALR/CD28/MSH6/SRC/MAPK1/PDGFB/ATR/CTNNB1/TFRC/IL2/PDGFRA/FGFR4/NPM1/PDGFRB/EGFR/POT1/RAC1/MYC/NBN/KLF4/ATRX	1
Y	PanCancer	BP	GO:0048565	digestive tract development	27/697	132/16672	5.41341e-12	1.3714e-10	FGFR2/GATA3/RET/GLI1/CDX2/RB1/HIF1A/SMAD3/BCL2/SMAD2/HOXD13/PTK6/CTNNB1/GATA2/TGFBR2/TP63/FAT4/KIT/PDGFRA/CDKN1A/PRDM1/EGFR/HOXA13/SMO/SOX17/NOTCH1/GATA1	1
Y	PanCancer	BP	GO:2001233	regulation of apoptotic signaling pathway	47/697	367/16672	7.39457e-12	1.86343e-10	BCL10/LCK/LMNA/MLLT11/MUC1/SFPQ/FAS/PTEN/RET/TCF7L2/CREB3L1/COL2A1/DDIT3/AKT1/HIF1A/PML/SMAD3/CYLD/HERPUD1/TRAF7/BRCA1/FLCN/NF1/TP53/YWHAE/BCL2/BAX/PPP2R1A/ACKR3/ACVR1/BIRC6/CASP8/NFE2L2/SRC/CTNNB1/RAF1/TP63/FBXW7/CD74/TERT/TNFAIP3/FGFR1/JAK2/AR/DDX3X/GATA1/NONO	1
Y	PanCancer	BP	GO:0017038	protein import	43/697	316/16672	7.91568e-12	1.98431e-10	JUN/LMNA/MTOR/TPR/BMPR1A/SUFU/NUP98/AKT1/HSP90AA1/NFKBIA/PML/SMAD3/AXIN1/CDH1/CYLD/NUP93/TSC2/AXIN2/NF1/STAT3/SMAD4/BCL3/JAK3/KEAP1/ERBB4/RANBP2/MAPK1/BCL6/CBLB/CTNNB1/RHOA/WWTR1/PIK3R1/CDKN1A/HSP90AB1/NFKBIE/EGFR/SMO/UBR5/GNAQ/JAK2/NUP214/SYK	1
Y	PanCancer	BP	GO:0001657	ureteric bud development	23/697	97/16672	8.24489e-12	2.05607e-10	PBX1/FGFR2/GATA3/RET/WT1/SIX1/SMAD3/RARA/SOX9/BCL2/SMAD2/SMAD4/HOXD11/PAX8/SDC4/CTNNB1/FAT4/HOXA11/SMO/FGFR1/MYC/PTCH1/GPC3	1
Y	PanCancer	BP	GO:0051272	positive regulation of cellular component movement	50/697	409/16672	8.86415e-12	2.19904e-10	DDR2/JUN/PTPRC/TNFRSF14/GATA3/RET/HRAS/RRAS2/ACVR1B/MDM2/AKT1/HIF1A/NTRK3/SMAD3/COL1A1/SOX9/BCL2/AKT2/CALR/ACVR1/NFE2L2/ROCK2/PLCG1/SRC/MAPK1/PDGFB/BCL6/FOXP1/TGFBR2/KDR/KIT/LEF1/PDGFRA/APC/CD74/CSF1R/FLT4/PDGFRB/PIK3R1/TERT/FGFR1OP/EGFR/MET/RAC1/RELN/FGFR1/CD274/JAK2/NOTCH1/FOXO4	1
Y	PanCancer	BP	GO:0001656	metanephros development	22/697	89/16672	9.61849e-12	2.37388e-10	ID3/GATA3/RET/WT1/HOXC11/SIX1/NF1/SOX9/BCL2/SMAD4/PAX8/PDGFB/CTNNB1/WWTR1/FAT4/PDGFRA/PDGFRB/HOXA11/SMO/MYC/PTCH1/GPC3	1
Y	PanCancer	BP	GO:0043405	regulation of MAP kinase activity	43/697	318/16672	9.78474e-12	2.40253e-10	NTRK1/HRAS/KRAS/PTPN11/PTPN6/FLT3/AJUBA/MAP2K1/NTRK3/SPRED1/AXIN1/TRAF7/CDK12/ERBB2/GPS2/MAP2K4/NF1/TNFRSF11A/CBLC/MAP2K2/PPP2R1A/ALK/CXCR4/PLCG1/SRC/MAPK1/PDGFB/MAP3K13/PIK3CB/RAF1/KIT/CD74/MAP3K1/PDGFRB/DAXX/MAP3K7/BRAF/EGFR/EZH2/FGFR1/NRG1/JAK2/SYK	1
Y	PanCancer	BP	GO:0072163	mesonephric epithelium development	23/697	98/16672	1.0356e-11	2.51699e-10	PBX1/FGFR2/GATA3/RET/WT1/SIX1/SMAD3/RARA/SOX9/BCL2/SMAD2/SMAD4/HOXD11/PAX8/SDC4/CTNNB1/FAT4/HOXA11/SMO/FGFR1/MYC/PTCH1/GPC3	1
Y	PanCancer	BP	GO:0072164	mesonephric tubule development	23/697	98/16672	1.0356e-11	2.51699e-10	PBX1/FGFR2/GATA3/RET/WT1/SIX1/SMAD3/RARA/SOX9/BCL2/SMAD2/SMAD4/HOXD11/PAX8/SDC4/CTNNB1/FAT4/HOXA11/SMO/FGFR1/MYC/PTCH1/GPC3	1
Y	PanCancer	BP	GO:0038127	ERBB signaling pathway	28/697	146/16672	1.12799e-11	2.72463e-10	EPS15/ERRFI1/NRAS/CBL/HRAS/ERBB3/KRAS/PTPN11/AKT1/HSP90AA1/FES/USP8/ERBB2/SOX9/CBLC/ERBB4/SOS1/PLCG1/PTK6/SRC/MAPK1/CBLB/PIK3CA/FBXW7/PIK3R1/EGFR/NRG1/ABL1	1
Y	PanCancer	BP	GO:0045619	regulation of lymphocyte differentiation	27/697	136/16672	1.13242e-11	2.72463e-10	FAS/GATA3/ZBTB16/DTX1/PTPN6/ZFP36L1/FANCA/ERBB2/IKZF3/RARA/STAT5B/JAK3/CD28/SOS1/BCL6/FANCD2/TGFBR2/IL2/CD74/DROSHA/IL7R/IRF4/MYB/PRDM1/CARD11/SYK/BTK	1
Y	PanCancer	BP	GO:0048562	embryonic organ morphogenesis	40/697	282/16672	1.16268e-11	2.78346e-10	ARID1A/PRRX1/STIL/FGFR2/GATA3/SUFU/COL2A1/GLI1/HOXC11/LRIG3/TBX3/HIF1A/SIX1/SMAD3/AXIN1/SOX9/SMAD2/ACVR1/MYCN/PAX8/GNAS/MAFB/BCR/MAPK1/CTNNB1/FOXL2/GATA2/SETD2/TGFBR2/PDGFRA/HOXA11/RAC1/SMO/FGFR1/SOX17/NOTCH1/NR4A3/PAX5/KDM6A/MED12	1
Y	PanCancer	BP	GO:2000147	positive regulation of cell motility	49/697	399/16672	1.22228e-11	2.91159e-10	DDR2/JUN/PTPRC/TNFRSF14/GATA3/RET/HRAS/RRAS2/ACVR1B/MDM2/AKT1/HIF1A/NTRK3/SMAD3/COL1A1/SOX9/BCL2/AKT2/CALR/ACVR1/NFE2L2/ROCK2/PLCG1/SRC/MAPK1/PDGFB/FOXP1/TGFBR2/KDR/KIT/LEF1/PDGFRA/APC/CD74/CSF1R/FLT4/PDGFRB/PIK3R1/TERT/FGFR1OP/EGFR/MET/RAC1/RELN/FGFR1/CD274/JAK2/NOTCH1/FOXO4	1
Y	PanCancer	BP	GO:0009952	anterior/posterior pattern specification	33/697	200/16672	1.23667e-11	2.93128e-10	BTG2/PBX1/ABI1/BMPR1A/ATM/KMT2A/WT1/ZBTB16/DDIT3/HOXC11/HOXC13/TBX3/CDX2/SMAD3/AXIN1/PALB2/AXIN2/SMAD2/SMAD4/ACVR2A/HOXD13/EP300/CTNNB1/LEF1/HOXA11/HOXA9/SMO/SOX17/MLLT3/NOTCH1/GPC3/KDM6A/MED12	1
Y	PanCancer	BP	GO:1903708	positive regulation of hemopoiesis	29/697	157/16672	1.27619e-11	3.01005e-10	ARNT/JUN/TAL1/GATA3/ZBTB16/ACVR1B/RB1/HIF1A/ZFP36L1/FES/RARA/STAT5B/ACVR2A/CASP8/CREB1/GNAS/RUNX1/GATA2/TGFBR2/IL2/LEF1/CD74/IL7R/FOXO3/MYB/PRDM1/SYK/BTK/GATA1	1
Y	PanCancer	BP	GO:0001708	cell fate specification	21/697	82/16672	1.36968e-11	3.21471e-10	BMPR1A/SUFU/FOXA1/SIX1/NTRK3/SOX9/FEV/OLIG2/CTNNB1/SOX2/APC/TLX3/POU5F1/HOXA11/MNX1/SMO/FGFR1/SOX17/NOTCH1/PTCH1/AR	1
Y	PanCancer	BP	GO:0038083	peptidyl-tyrosine autophosphorylation	16/697	45/16672	1.53027e-11	3.57411e-10	ABL2/JAK1/LCK/FES/JAK3/ERBB4/PTK6/SRC/KDR/TEC/ITK/ROS1/ABL1/JAK2/SYK/BTK	1
Y	PanCancer	BP	GO:0070372	regulation of ERK1 and ERK2 cascade	36/697	237/16672	1.7191e-11	3.99565e-10	ERRFI1/JUN/NTRK1/FGFR2/PTEN/HRAS/PTPN11/PTPN6/CYSLTR2/MAP2K1/ERBB2/FLCN/SMAD4/TNFRSF11A/MAP2K2/ACKR3/ERBB4/SRC/PDGFB/FBXW7/FGFR3/KDR/PDGFRA/CD74/CSF1R/FGFR4/FLT4/PDGFRB/EPHA7/EZR/ROS1/BRAF/EGFR/ABL1/KLF4/SYK	1
Y	PanCancer	BP	GO:0048145	regulation of fibroblast proliferation	21/697	83/16672	1.7627e-11	4.06571e-10	CDC73/DDR2/JUN/CDK4/PML/NF1/TP53/BAX/CREB1/PDGFB/CTNNB1/PPARG/PDGFRA/CD74/PDGFRB/CDKN1A/ESR1/CDK6/EGFR/MYC/ABL1	1
Y	PanCancer	BP	GO:0031570	DNA integrity checkpoint	29/697	159/16672	1.76622e-11	4.06571e-10	BTG2/MDM4/MUC1/ATM/CCND1/USP28/CDKN1B/HMGA2/MDM2/PTPN11/BLM/PML/TP53BP1/BRCA1/BRIP1/TP53/BAX/CNOT3/DOT1L/MSH2/CHEK2/EP300/ATR/TP63/XPC/NPM1/CDKN1A/NBN/FOXO4	1
Y	PanCancer	BP	GO:0001837	epithelial to mesenchymal transition	24/697	110/16672	1.94785e-11	4.46234e-10	FGFR2/BCL9L/SDHAF2/HMGA2/FOXA1/HIF1A/NKX2-1/SMAD3/AXIN2/COL1A1/SOX9/SMAD2/SMAD4/ACVR1/PAX3/ERG/CTNNB1/EPHA3/TGFBR2/WWTR1/LEF1/EZH2/HEY1/NOTCH1	1
Y	PanCancer	BP	GO:0031099	regeneration	29/697	160/16672	2.07348e-11	4.72753e-10	BCL9/JUN/PAX7/PRRX1/PTEN/CCND1/MYOD1/CDK4/GLI1/FLT3/LCP1/NFKBIA/MAP2K1/NTRK3/BCL2/ATIC/ERBB4/PPARG/SOX2/TGFBR2/TEC/CDKN1A/BRAF/EGFR/EZH2/JAK2/KLF4/NOTCH1/NR4A3	1
Y	PanCancer	BP	GO:0070661	leukocyte proliferation	38/697	263/16672	2.18875e-11	4.96669e-10	MPL/PTPRC/TNFRSF14/ATM/LMO1/PTPN6/FLT3/ERBB2/IKZF3/PRKAR1A/STAT5B/BCL2/MALT1/BAX/CD79A/JAK3/CD28/SOS1/NFATC2/BCL6/CTNNB1/TFRC/IL2/KIT/LEF1/CD74/IL6ST/IL7R/CCND3/CDKN1A/PRDM1/TNFAIP3/CARD11/ABL1/CD274/PDCD1LG2/SYK/ELF4	1
Y	PanCancer	BP	GO:0022409	positive regulation of cell-cell adhesion	36/697	239/16672	2.2031e-11	4.97569e-10	BCL10/LCK/MTOR/PTPRC/TNFRSF14/GATA3/ZBTB16/PTPN11/PTPN6/AKT1/FOXA1/RARA/STAT5B/MALT1/FSTL3/JAK3/VAV1/CD28/SRC/PIK3CA/SOX2/TFRC/TGFBR2/IL2/CD74/IL6ST/IL7R/PIK3R1/MAP3K7/MYB/CARD11/RAC1/CD274/NR4A3/PDCD1LG2/SYK	1
Y	PanCancer	BP	GO:0051348	negative regulation of transferase activity	44/697	339/16672	2.24621e-11	5.0316e-10	CDKN2C/ERRFI1/PTPRC/PTEN/CBL/MEN1/CDKN1B/PTPN6/LATS2/RB1/AJUBA/AKT1/BUB1B/SPRED1/SOCS1/TSC2/GPS2/NF1/PRKAR1A/TP53/CBLC/CEBPA/MLLT1/PPP2R1A/RANBP2/PTK6/SRC/NF2/CBLB/EIF4A2/PPARG/WWTR1/APC/NPM1/CDKN1A/FGFR1OP/LATS1/TNFAIP3/TRIM27/POT1/ABL1/CDKN2A/CDKN2B/GNAQ	1
Y	PanCancer	BP	GO:0010463	mesenchymal cell proliferation	16/697	46/16672	2.25636e-11	5.0316e-10	LMNA/PRRX1/BMPR1A/FGFR2/SIX1/SOX9/MYCN/CTNNB1/TGFBR2/TP63/FAT4/SMO/FGFR1/MYC/NFIB/GPC3	1
Y	PanCancer	BP	GO:0048144	fibroblast proliferation	21/697	84/16672	2.25939e-11	5.0316e-10	CDC73/DDR2/JUN/CDK4/PML/NF1/TP53/BAX/CREB1/PDGFB/CTNNB1/PPARG/PDGFRA/CD74/PDGFRB/CDKN1A/ESR1/CDK6/EGFR/MYC/ABL1	1
Y	PanCancer	BP	GO:0090398	cellular senescence	17/697	53/16672	2.36926e-11	5.25185e-10	BMPR1A/HRAS/HMGA2/KRAS/TBX3/MAP2K1/PML/TP53/CALR/BCL6/TERT/CDKN1A/HMGA1/CDK6/KAT6A/ABL1/CDKN2A	1
Y	PanCancer	BP	GO:0001707	mesoderm formation	19/697	68/16672	2.44048e-11	5.38481e-10	TAL1/BMPR1A/FGFR2/EXT2/HMGA2/SMAD3/AXIN1/PRKAR1A/SMAD2/PRKACA/ACVR1/NF2/LEF1/HOXA11/FGFR1/SOX17/KLF4/NR4A3/KDM6A	1
Y	PanCancer	BP	GO:0072073	kidney epithelium development	27/697	141/16672	2.736e-11	6.00915e-10	PBX1/FGFR2/GATA3/RET/WT1/SIX1/SMAD3/NUP93/RARA/SOX9/BCL2/SMAD2/SMAD4/HOXD11/PAX8/SDC4/CTNNB1/WWTR1/FAT4/EPHA7/HOXA11/SMO/FGFR1/MYC/NOTCH1/PTCH1/GPC3	1
Y	PanCancer	BP	GO:0038093	Fc receptor signaling pathway	33/697	207/16672	3.22369e-11	7.04796e-10	BCL10/JUN/NRAS/ABI1/HRAS/KRAS/HSP90AA1/NFKBIA/MAP2K4/MALT1/VAV1/SOS1/NFATC2/PLCG1/SRC/MAPK1/PIK3CA/PIK3CB/KIT/TEC/ITK/MAP3K1/PIK3R1/HSP90AB1/MAP3K7/CARD11/RAC1/IKBKB/ABL1/NR4A3/SYK/BTK/WAS	1
Y	PanCancer	BP	GO:0040017	positive regulation of locomotion	49/697	411/16672	3.57006e-11	7.76975e-10	DDR2/JUN/PTPRC/TNFRSF14/GATA3/RET/HRAS/RRAS2/ACVR1B/MDM2/AKT1/HIF1A/NTRK3/SMAD3/COL1A1/SOX9/BCL2/AKT2/CALR/ACVR1/NFE2L2/ROCK2/PLCG1/SRC/MAPK1/PDGFB/FOXP1/TGFBR2/KDR/KIT/LEF1/PDGFRA/APC/CD74/CSF1R/FLT4/PDGFRB/PIK3R1/TERT/FGFR1OP/EGFR/MET/RAC1/RELN/FGFR1/CD274/JAK2/NOTCH1/FOXO4	1
Y	PanCancer	BP	GO:0007517	muscle organ development	44/697	344/16672	3.66986e-11	7.95082e-10	BCL9/BTG2/ID3/MTOR/PAX7/ARID5B/BMPR1A/FGFR2/PTEN/BCL9L/MYOD1/WT1/ERBB3/RB1/SIX1/CHD2/SMAD3/TCF12/ZFHX3/DDX5/HLF/NF1/BCL2/SMAD4/MEF2B/CREB1/ERBB4/PAX3/EP300/CTNNB1/FOXL2/TGFBR2/FRG1/LEF1/PHOX2B/ETV1/SMO/FGFR1/NRG1/SOX17/NOTCH1/PAX5/RXRA/FOXO4	1
Y	PanCancer	BP	GO:0035019	somatic stem cell population maintenance	19/697	70/16672	4.27281e-11	9.21542e-10	BCL9/PBX1/PRDM16/BCL9L/CDX2/SOX9/STAT3/SMAD2/SMAD4/EPAS1/PAX8/SALL4/GATA2/RAF1/SOX2/KIT/POU5F1/BRAF/KLF4	1
Y	PanCancer	BP	GO:0006275	regulation of DNA replication	24/697	114/16672	4.34299e-11	9.32476e-10	ID3/JUN/HRAS/ATF1/GLI1/BRCA2/BLM/RBBP6/MAP2K4/CALR/PPP2R1A/CHEK2/NF2/PDGFB/ATR/FBXW7/PDGFRA/NPM1/EGFR/RAC1/NBN/ATRX/SMC1A/STAG2	1
Y	PanCancer	BP	GO:0030178	negative regulation of Wnt signaling pathway	32/697	198/16672	4.44896e-11	9.50964e-10	TCF7L2/CCND1/CTNND1/SDHAF2/DDIT3/GLI1/WIF1/FOXO1/LATS2/AXIN1/CYLD/TSC2/AXIN2/RNF213/RNF43/SOX9/CUL3/ZNRF3/SOX2/WWTR1/LEF1/APC/FOXO3/LATS1/SFRP4/SOX17/MLLT3/NOTCH1/TLE1/AMER1/GPC3/MED12	1
Y	PanCancer	BP	GO:0010464	regulation of mesenchymal cell proliferation	14/697	35/16672	4.49581e-11	9.56709e-10	LMNA/PRRX1/BMPR1A/FGFR2/SIX1/SOX9/MYCN/CTNNB1/TGFBR2/TP63/SMO/FGFR1/MYC/NFIB	1
Y	PanCancer	BP	GO:0055123	digestive system development	27/697	144/16672	4.552e-11	9.64379e-10	FGFR2/GATA3/RET/GLI1/CDX2/RB1/HIF1A/SMAD3/BCL2/SMAD2/HOXD13/PTK6/CTNNB1/GATA2/TGFBR2/TP63/FAT4/KIT/PDGFRA/CDKN1A/PRDM1/EGFR/HOXA13/SMO/SOX17/NOTCH1/GATA1	1
Y	PanCancer	BP	GO:0031056	regulation of histone modification	25/697	124/16672	4.6304e-11	9.76668e-10	MUC1/PAX7/GATA3/TET1/ATM/EED/KMT2A/KDM5A/BRD7/CTCF/BRCA1/FLCN/TP53/SMAD4/SMARCB1/BCL6/CTNNB1/GATA2/NSD1/MYB/UBR5/PAX5/SET/ATRX/BCOR	1
Y	PanCancer	BP	GO:0044773	mitotic DNA damage checkpoint	22/697	96/16672	4.83276e-11	1.01488e-09	BTG2/MDM4/MUC1/ATM/CCND1/CDKN1B/HMGA2/MDM2/BLM/PML/TP53/BAX/CNOT3/MSH2/CHEK2/EP300/TP63/XPC/NPM1/CDKN1A/NBN/FOXO4	1
Y	PanCancer	BP	GO:0046651	lymphocyte proliferation	36/697	246/16672	5.13028e-11	1.07265e-09	MPL/PTPRC/TNFRSF14/ATM/LMO1/PTPN6/FLT3/ERBB2/IKZF3/PRKAR1A/STAT5B/BCL2/MALT1/BAX/CD79A/JAK3/CD28/SOS1/NFATC2/BCL6/CTNNB1/TFRC/IL2/LEF1/CD74/IL6ST/IL7R/CCND3/CDKN1A/PRDM1/CARD11/ABL1/CD274/PDCD1LG2/SYK/ELF4	1
Y	PanCancer	BP	GO:0030278	regulation of ossification	30/697	177/16672	5.36745e-11	1.11736e-09	DDR2/ID3/PBX1/BMPR1A/FGFR2/SUFU/MEN1/ZBTB16/GLI1/HIF1A/SMAD3/AXIN2/DDX5/SOX9/BCL2/CEBPA/PRKACA/ACVR1/ACVR2A/GNAS/MAPK1/CTNNB1/TP63/IL6ST/CDK6/NOTCH1/OMD/PTCH1/BCOR/GATA1	1
Y	PanCancer	BP	GO:1903039	positive regulation of leukocyte cell-cell adhesion	33/697	211/16672	5.46158e-11	1.13204e-09	BCL10/LCK/MTOR/PTPRC/TNFRSF14/GATA3/ZBTB16/PTPN11/PTPN6/AKT1/RARA/STAT5B/MALT1/JAK3/VAV1/CD28/SRC/PIK3CA/TFRC/TGFBR2/IL2/CD74/IL6ST/IL7R/PIK3R1/MAP3K7/MYB/CARD11/RAC1/CD274/NR4A3/PDCD1LG2/SYK	1
Y	PanCancer	BP	GO:0002683	negative regulation of immune system process	45/697	363/16672	6.30917e-11	1.30208e-09	BCL10/CDC73/PTPRC/RBM15/TNFRSF14/FAS/ATM/ZBTB16/DTX1/PTPN6/STAT6/NFKBIA/ZFP36L1/TYRO3/ERBB2/NF1/PRKAR1A/RARA/SOX9/STAT5B/FSTL3/JAK3/NFE2L2/MAFB/BCR/BCL6/CTNNB1/GATA2/PPARG/IL2/CD74/IL7R/PIK3R1/EZR/HIST1H4I/IRF4/PRDM1/TNFAIP3/TRIM27/CDK6/HOXA9/MYC/CD274/NOTCH1/PDCD1LG2	1
Y	PanCancer	BP	GO:0036293	response to decreased oxygen levels	39/697	285/16672	6.39229e-11	1.31357e-09	ARNT/LMNA/MDM4/MPL/MTOR/PTEN/ATM/CBL/CDKN1B/MDM2/AJUBA/AKT1/HIF1A/ZFP36L1/PML/SMAD3/CBFA2T3/CREBBP/NF1/TP53/BCL2/SMAD4/ERCC2/CREB1/CXCR4/DNMT3A/EPAS1/ERCC3/NFE2L2/SRC/EP300/RAF1/TGFBR2/VHL/TERT/FOXO3/NDRG1/NOTCH1/TSC1	1
Y	PanCancer	BP	GO:0032943	mononuclear cell proliferation	36/697	248/16672	6.49044e-11	1.32804e-09	MPL/PTPRC/TNFRSF14/ATM/LMO1/PTPN6/FLT3/ERBB2/IKZF3/PRKAR1A/STAT5B/BCL2/MALT1/BAX/CD79A/JAK3/CD28/SOS1/NFATC2/BCL6/CTNNB1/TFRC/IL2/LEF1/CD74/IL6ST/IL7R/CCND3/CDKN1A/PRDM1/CARD11/ABL1/CD274/PDCD1LG2/SYK/ELF4	1
Y	PanCancer	BP	GO:0030326	embryonic limb morphogenesis	25/697	126/16672	6.67167e-11	1.35356e-09	PBX1/PRRX1/BMPR1A/ZBTB16/HOXC11/TBX3/CREBBP/SMAD4/BAX/AFF3/HOXD13/MYCN/GNAS/SALL4/CTNNB1/TP63/LEF1/HOXA11/HOXA9/FGFR1/RSPO2/GNAQ/NOTCH1/PTCH1/GPC3	1
Y	PanCancer	BP	GO:0035113	embryonic appendage morphogenesis	25/697	126/16672	6.67167e-11	1.35356e-09	PBX1/PRRX1/BMPR1A/ZBTB16/HOXC11/TBX3/CREBBP/SMAD4/BAX/AFF3/HOXD13/MYCN/GNAS/SALL4/CTNNB1/TP63/LEF1/HOXA11/HOXA9/FGFR1/RSPO2/GNAQ/NOTCH1/PTCH1/GPC3	1
Y	PanCancer	BP	GO:0031047	gene silencing by RNA	28/697	157/16672	6.86058e-11	1.38601e-09	H3F3A/TPR/CLP1/NUP98/NCOR2/AJUBA/DICER1/MAP2K1/SMAD3/NUP93/H3F3B/NCOR1/STAT3/SMAD2/CNOT3/MAP2K2/RANBP2/DROSHA/TERT/ESR1/HIST1H3B/HIST1H4I/POU5F1/EGFR/HNRNPA2B1/SND1/PABPC1/NUP214	1
Y	PanCancer	BP	GO:0010718	positive regulation of epithelial to mesenchymal transition	14/697	36/16672	7.07603e-11	1.42353e-09	TCF7L2/BCL9L/SMAD3/AXIN2/COL1A1/SMAD2/SMAD4/ACVR1/CTNNB1/TGFBR2/WWTR1/LEF1/EZH2/NOTCH1	1
Y	PanCancer	BP	GO:0003007	heart morphogenesis	34/697	225/16672	7.30471e-11	1.46339e-09	JUN/MTOR/NOTCH2/RBM15/STIL/BMPR1A/FGFR2/GATA3/SUFU/COL2A1/MDM2/TBX3/HIF1A/SIX1/SMAD3/AXIN2/RARA/SOX9/SMAD4/ACVR1/SOS1/ASXL1/ERG/CTNNB1/TGFBR2/FAT4/SMO/HEY1/NRG1/SOX17/NOTCH1/PTCH1/RXRA/KDM6A	1
Y	PanCancer	BP	GO:0051962	positive regulation of nervous system development	50/697	434/16672	7.74172e-11	1.54447e-09	ABL2/MTOR/NTRK1/SPEN/RET/ATF1/CLIP1/GLI1/DICER1/FOXA1/HIF1A/FES/MAP2K1/NTRK3/TCF12/RARA/BCL2/ARHGAP35/CRTC1/STK11/TCF3/CXCR4/NCOA1/NFE2L2/PTK6/SS18L1/OLIG2/BCL6/CTNNB1/EPHA3/ETV5/GATA2/PPARG/RHOA/IL2/KIT/PHOX2B/IL6ST/TMEM30A/BRAF/CUX1/EZH2/RELN/SMO/FGFR1/NRG1/PLAG1/ABL1/NOTCH1/PTPRD	1
Y	PanCancer	BP	GO:0050870	positive regulation of T cell activation	32/697	203/16672	8.68611e-11	1.72569e-09	BCL10/LCK/MTOR/PTPRC/TNFRSF14/GATA3/ZBTB16/PTPN11/PTPN6/AKT1/RARA/STAT5B/MALT1/JAK3/VAV1/CD28/SRC/PIK3CA/TFRC/TGFBR2/IL2/CD74/IL6ST/IL7R/PIK3R1/MAP3K7/MYB/CARD11/RAC1/CD274/PDCD1LG2/SYK	1
Y	PanCancer	BP	GO:0030324	lung development	29/697	170/16672	9.58771e-11	1.89694e-09	ERRFI1/BMPR1A/FGFR2/NUMA1/GLI1/KRAS/FOXA1/NKX2-1/MAP2K1/SOX9/SMAD2/CEBPA/CIC/FSTL3/CREB1/EPAS1/MYCN/ASXL1/EP300/MAPK1/CTNNB1/TGFBR2/FLT4/EGFR/FGFR1/RSPO2/NFIB/NOTCH1/GPC3	1
Y	PanCancer	BP	GO:0034644	cellular response to UV	18/697	65/16672	9.65384e-11	1.90216e-09	DDB2/USP28/MDM2/CREBBP/ERCC4/TP53/BAX/POLD1/STK11/EP300/ATR/TP63/XPC/PIK3R1/CDKN1A/PTPRK/MYC/XPA	1
Y	PanCancer	BP	GO:0060249	anatomical structure homeostasis	44/697	355/16672	1.04138e-10	2.04349e-09	FH/ATM/KMT2A/COL2A1/KRAS/POLE/PTPN11/BRCA2/RB1/HIF1A/B2M/PML/TYRO3/ERCC4/NF1/SOX9/BCL2/BAX/POLD1/STK11/BARD1/EPAS1/GNAS/SRC/MAPK1/ATR/CTNNB1/GATA2/TFRC/ALB/CSF1R/TERT/HIST1H4I/TNFAIP3/EGFR/POT1/RAC1/SMO/MYC/NBN/WRN/SYK/ATRX/GATA1	1
Y	PanCancer	BP	GO:0000079	regulation of cyclin-dependent protein serine/threonine kinase activity	20/697	82/16672	1.10007e-10	2.14502e-09	CDKN2C/PTEN/CCND1/MEN1/CCND2/CDKN1B/LATS2/AKT1/BLM/CEBPA/SRC/PDGFB/APC/CCND3/CDKN1A/LATS1/TNFAIP3/EGFR/CDKN2A/CDKN2B	1
Y	PanCancer	BP	GO:0036294	cellular response to decreased oxygen levels	26/697	139/16672	1.10208e-10	2.14502e-09	ARNT/LMNA/MDM4/MPL/MTOR/PTEN/CBL/MDM2/AJUBA/AKT1/HIF1A/ZFP36L1/CREBBP/TP53/BCL2/DNMT3A/EPAS1/NFE2L2/SRC/EP300/VHL/TERT/FOXO3/NDRG1/NOTCH1/TSC1	1
Y	PanCancer	BP	GO:0001525	angiogenesis	48/697	411/16672	1.17142e-10	2.27075e-09	JAK1/JUN/RBM15/TAL1/FGFR2/PTEN/BTG1/PTPRB/CYSLTR2/HIF1A/PML/BRCA1/ERBB2/GNA13/NF1/RNF213/BAX/ACKR3/ACVR1/EPAS1/NFE2L2/ROCK2/PLCG1/RUNX1/MYH9/CTNNB1/GATA2/PIK3CA/PIK3CB/RHOA/SETD2/TGFBR2/KDR/LEF1/PDGFRA/FLT4/PDGFRB/TERT/RSPO3/TNFAIP3/GTF2I/FGFR1/HEY1/SOX17/KLF4/NOTCH1/SYK/FOXO4	1
Y	PanCancer	BP	GO:0071902	positive regulation of protein serine/threonine kinase activity	39/697	291/16672	1.20494e-10	2.32631e-09	CCND1/HRAS/CCND2/CDKN1B/KRAS/PTPN11/FLT3/AJUBA/AKT1/MAP2K1/NTRK3/AXIN1/TRAF7/ERBB2/MAP2K4/MALT1/TNFRSF11A/MAP2K2/STK11/ALK/CXCR4/SRC/MAPK1/PDGFB/PIK3CB/RHOA/KIT/CD74/CSF1R/PDGFRB/CCND3/DAXX/HSP90AB1/MAP3K7/EGFR/EZH2/FGFR1/NRG1/SYK	1
Y	PanCancer	BP	GO:1901796	regulation of signal transduction by p53 class mediator	28/697	161/16672	1.26754e-10	2.43734e-09	MDM4/MUC1/ATM/CHD4/MDM2/AKT1/BLM/PML/SPRED1/BRD7/RMI2/BRCA1/BRIP1/DDX5/TP53/STK11/BARD1/DYRK1A/CHEK2/EP300/ATR/TP63/CD74/TRIM24/KAT6A/NBN/WRN/TAF1	1
Y	PanCancer	BP	GO:0035265	organ growth	26/697	140/16672	1.30094e-10	2.49157e-09	DDR2/MTOR/BMPR1A/FGFR2/PTEN/WT1/PTPN11/LATS2/MAP2K4/PRKAR1A/RARA/SOX9/BCL2/SMAD2/ERBB4/TGFBR2/FGFR3/ESR1/LATS1/SMO/FGFR1/PLAG1/RSPO2/NOTCH1/RXRA/AR	1
Y	PanCancer	BP	GO:1904029	regulation of cyclin-dependent protein kinase activity	20/697	83/16672	1.39334e-10	2.64931e-09	CDKN2C/PTEN/CCND1/MEN1/CCND2/CDKN1B/LATS2/AKT1/BLM/CEBPA/SRC/PDGFB/APC/CCND3/CDKN1A/LATS1/TNFAIP3/EGFR/CDKN2A/CDKN2B	1
Y	PanCancer	BP	GO:0008630	intrinsic apoptotic signaling pathway in response to DNA damage	22/697	101/16672	1.39437e-10	2.64931e-09	MUC1/ATM/USP28/BRCA2/PML/BRCA1/TP53/BCL2/BAX/BCL3/ACKR3/MSH2/MSH6/CHEK2/EP300/MLH1/TP63/CD74/PIK3R1/CDKN1A/ABL1/XPA	1
Y	PanCancer	BP	GO:0061448	connective tissue development	34/697	231/16672	1.51434e-10	2.86588e-09	PAX7/PRRX1/ARID5B/BMPR1A/WT1/ZBTB16/COL2A1/HMGA2/FOXA1/HIF1A/TRIP11/SMAD3/MAF/AXIN2/COL1A1/RARA/SOX9/MYCN/GNAS/RUNX1/PDGFB/CTNNB1/PIK3CA/TBL1XR1/TGFBR2/FGFR3/PDGFRB/CREB3L2/HOXA11/FGFR1/RSPO2/NFIB/NOTCH1/AMER1	0.999999
Y	PanCancer	BP	GO:0010212	response to ionizing radiation	26/697	141/16672	1.53321e-10	2.89017e-09	GATA3/ATM/CCND1/MEN1/USP28/HMGA2/BRCA2/RAD51B/BLM/PML/TP53BP1/BRCA1/TP53/BCL2/BAX/DNM2/STK11/DNMT3A/MSH2/CHEK2/ATR/FANCD2/TP63/CDKN1A/MYC/WRN	0.999999
Y	PanCancer	BP	GO:0046631	alpha-beta T cell activation	23/697	111/16672	1.55023e-10	2.91079e-09	RPL22/TNFRSF14/GATA3/ZBTB16/STAT6/BCL11B/RARA/BCL2/BCL3/JAK3/CD28/BCL6/FOXP1/TGFBR2/LEF1/ITK/IRF4/MYB/PRDM1/BRAF/ABL1/SYK/ELF4	0.999999
Y	PanCancer	BP	GO:0048663	neuron fate commitment	18/697	67/16672	1.67794e-10	3.13827e-09	PAX7/PRRX1/SUFU/BCL11B/FOXA1/NKX2-1/SIX1/NTRK3/AXIN1/SMAD4/ZNF521/FEV/OLIG2/GATA2/TLX3/MNX1/NRG1/NOTCH1	0.999999
Y	PanCancer	BP	GO:0030323	respiratory tube development	29/697	174/16672	1.70886e-10	3.17168e-09	ERRFI1/BMPR1A/FGFR2/NUMA1/GLI1/KRAS/FOXA1/NKX2-1/MAP2K1/SOX9/SMAD2/CEBPA/CIC/FSTL3/CREB1/EPAS1/MYCN/ASXL1/EP300/MAPK1/CTNNB1/TGFBR2/FLT4/EGFR/FGFR1/RSPO2/NFIB/NOTCH1/GPC3	0.999999
Y	PanCancer	BP	GO:0044774	mitotic DNA integrity checkpoint	22/697	102/16672	1.70905e-10	3.17168e-09	BTG2/MDM4/MUC1/ATM/CCND1/CDKN1B/HMGA2/MDM2/BLM/PML/TP53/BAX/CNOT3/MSH2/CHEK2/EP300/TP63/XPC/NPM1/CDKN1A/NBN/FOXO4	0.999999
Y	PanCancer	BP	GO:0071156	regulation of cell cycle arrest	22/697	103/16672	2.08917e-10	3.86213e-09	BTG2/MDM4/MUC1/ATM/CCND1/CDK4/CDKN1B/HMGA2/MDM2/PML/BRCA1/TP53/AKT2/BAX/CNOT3/PRKACA/CHEK2/EP300/PHOX2B/NPM1/CDKN1A/FOXO4	0.999999
Y	PanCancer	BP	GO:0038095	Fc-epsilon receptor signaling pathway	26/697	143/16672	2.11948e-10	3.90311e-09	BCL10/JUN/NRAS/HRAS/KRAS/NFKBIA/MAP2K4/MALT1/VAV1/SOS1/NFATC2/PLCG1/MAPK1/PIK3CA/PIK3CB/TEC/ITK/MAP3K1/PIK3R1/MAP3K7/CARD11/RAC1/IKBKB/NR4A3/SYK/BTK	0.999999
Y	PanCancer	BP	GO:0033157	regulation of intracellular protein transport	44/697	363/16672	2.15677e-10	3.95656e-09	MTOR/TPR/BMPR1A/KIF5B/SUFU/TCF7L2/MDM2/PTPN11/LCP1/HSP90AA1/NFKBIA/SMAD3/AXIN1/CDH1/CYLD/NUP93/AXIN2/ERBB2/NF1/TP53/SMAD4/AKT2/BCL3/KEAP1/PRKACA/BARD1/ERBB4/XPO1/BAP1/RHOA/WWTR1/FBXW7/PIK3R1/CDKN1A/HSP90AB1/NFKBIE/TMEM30A/EGFR/SMO/NRG1/PCM1/UBR5/GNAQ/JAK2	0.999999
Y	PanCancer	BP	GO:0006310	DNA recombination	36/697	259/16672	2.25611e-10	4.123e-09	SFPQ/ATM/POLE/STAT6/BRCA2/BCL11B/CCNB1IP1/RAD51B/BLM/ERCC4/PALB2/RMI2/BRCA1/BRIP1/POLD1/TCF3/TFPT/BARD1/CD28/MSH2/MSH6/BCL6/MLH1/POLQ/TFRC/IL2/LEF1/IL7R/MSH3/NBN/RAD21/RAD54B/RECQL4/WRN/ATRX/NONO	0.999999
Y	PanCancer	BP	GO:0002053	positive regulation of mesenchymal cell proliferation	12/697	27/16672	2.53353e-10	4.61238e-09	PRRX1/BMPR1A/FGFR2/SIX1/SOX9/MYCN/CTNNB1/TGFBR2/TP63/SMO/FGFR1/MYC	0.999999
Y	PanCancer	BP	GO:0016458	gene silencing	35/697	248/16672	2.63971e-10	4.78747e-09	ARID1A/H3F3A/SETDB1/TPR/TET1/CLP1/NUP98/KMT2D/NCOR2/AJUBA/DICER1/MAP2K1/SMAD3/NUP93/H3F3B/NCOR1/STAT3/SMAD2/CNOT3/DOT1L/MAP2K2/DNMT3A/RANBP2/DROSHA/TERT/ESR1/HIST1H3B/HIST1H4I/HMGA1/POU5F1/EGFR/HNRNPA2B1/SND1/PABPC1/NUP214	0.999999
Y	PanCancer	BP	GO:0030850	prostate gland development	15/697	46/16672	2.74462e-10	4.95896e-09	FGFR2/PTEN/CDKN1B/FOXA1/RARA/SOX9/STK11/HOXD13/CTNNB1/TP63/ESR1/PLAG1/NOTCH1/RXRA/AR	0.999999
Y	PanCancer	BP	GO:0035162	embryonic hemopoiesis	11/697	22/16672	2.92114e-10	5.25806e-09	PBX1/TAL1/GATA3/KMT2A/SH2B3/HIF1A/GATA2/TGFBR2/KDR/KIT/GATA1	0.999999
Y	PanCancer	BP	GO:0042306	regulation of protein import into nucleus	28/697	167/16672	3.06261e-10	5.49206e-09	MTOR/TPR/BMPR1A/SUFU/HSP90AA1/NFKBIA/SMAD3/AXIN1/CDH1/CYLD/NUP93/AXIN2/NF1/SMAD4/BCL3/KEAP1/ERBB4/RHOA/WWTR1/PIK3R1/CDKN1A/HSP90AB1/NFKBIE/EGFR/SMO/UBR5/GNAQ/JAK2	0.999999
Y	PanCancer	BP	GO:0009755	hormone-mediated signaling pathway	32/697	213/16672	3.09456e-10	5.52864e-09	ARID1A/NCOA4/KMT2D/PTPN11/LATS2/RB1/FOXA1/TSHR/BRCA1/DDX5/PER1/RARA/STAT5B/CALR/CCNE1/SMARCA4/NCOA1/SRC/EP300/CTNNB1/FOXP1/PPARG/LEF1/DAXX/ESR1/LATS1/UBR5/JAK2/NR4A3/RXRA/AR/MED12	0.999999
Y	PanCancer	BP	GO:0007623	circadian rhythm	30/697	190/16672	3.24769e-10	5.78065e-09	ID3/JUN/NTRK1/SFPQ/FAS/PTEN/KMT2A/CDK4/KDM5A/NKX2-1/NTRK3/PML/ZFHX3/NCOR1/PER1/TP53/TNFRSF11A/CRTC1/GNA11/CREB1/ROCK2/TOP1/DYRK1A/EP300/PPARG/EGFR/EZH2/NCOA2/GNAQ/NONO	0.999999
Y	PanCancer	BP	GO:0046632	alpha-beta T cell differentiation	20/697	87/16672	3.45675e-10	6.12998e-09	RPL22/GATA3/ZBTB16/STAT6/BCL11B/RARA/BCL2/BCL3/JAK3/BCL6/FOXP1/TGFBR2/LEF1/ITK/IRF4/MYB/PRDM1/BRAF/ABL1/SYK	0.999998
Y	PanCancer	BP	GO:0002250	adaptive immune response	44/697	369/16672	3.66434e-10	6.47412e-09	BCL10/FCRL4/PTPRC/FAS/GATA3/NFKB2/HRAS/PTPN6/STAT6/B2M/TNFRSF17/CD79B/MALT1/TNFRSF11A/BCL3/CD79A/JAK3/CD28/MSH2/MSH6/BCL6/KLHL6/MLH1/TFRC/IL2/LEF1/TEC/CD74/IL6ST/IL7R/ITK/IRF4/MAP3K7/PRDM1/TFEB/TNFAIP3/TRIM27/NBN/JAK2/SYK/TSC1/BTK/TFE3/WAS	0.999998
Y	PanCancer	BP	GO:0010717	regulation of epithelial to mesenchymal transition	18/697	70/16672	3.69436e-10	6.50317e-09	TCF7L2/BCL9L/SDHAF2/FOXA1/NKX2-1/SMAD3/AXIN2/COL1A1/SMAD2/SMAD4/ACVR1/CTNNB1/EPHA3/TGFBR2/WWTR1/LEF1/EZH2/NOTCH1	0.999998
Y	PanCancer	BP	GO:0001824	blastocyst development	17/697	62/16672	3.81149e-10	6.68477e-09	ELF3/TET1/BRCA2/CDX2/LATS2/CCNB1IP1/RAD51B/PALB2/CNOT3/CUL3/SALL4/SMARCB1/LATS1/POU5F1/SBDS/NBN/SOX17	0.999998
Y	PanCancer	BP	GO:0001666	response to hypoxia	37/697	277/16672	3.9972e-10	6.98489e-09	ARNT/LMNA/MDM4/MPL/MTOR/PTEN/ATM/CDKN1B/MDM2/AJUBA/AKT1/HIF1A/ZFP36L1/PML/SMAD3/CBFA2T3/CREBBP/NF1/TP53/BCL2/SMAD4/ERCC2/CREB1/CXCR4/DNMT3A/EPAS1/ERCC3/NFE2L2/SRC/EP300/RAF1/TGFBR2/VHL/TERT/FOXO3/NDRG1/NOTCH1	0.999998
Y	PanCancer	BP	GO:0033002	muscle cell proliferation	27/697	158/16672	4.09327e-10	7.12676e-09	JUN/MTOR/BMPR1A/FGFR2/PTEN/TCF7L2/CDKN1B/MDM2/AKT1/SIX1/PRKAR1A/ERBB4/PDGFB/CTNNB1/FOXP1/PPARG/TGFBR2/PDGFRB/TERT/TNFAIP3/EGFR/FGFR1/JAK2/KLF4/NOTCH1/NR4A3/RXRA	0.999998
Y	PanCancer	BP	GO:0002761	regulation of myeloid leukocyte differentiation	22/697	107/16672	4.54745e-10	7.88883e-09	JUN/MTOR/TAL1/RB1/ZFP36L1/NF1/RARA/FSTL3/CASP8/CREB1/GNAS/MAFB/RUNX1/CTNNB1/FOXP1/GATA2/MITF/LEF1/PIK3R1/CDK6/MYC/TFE3	0.999998
Y	PanCancer	BP	GO:1903707	negative regulation of hemopoiesis	24/697	127/16672	4.61737e-10	7.98122e-09	CDC73/RBM15/ZBTB16/DTX1/NFKBIA/ZFP36L1/ERBB2/NF1/RARA/STAT5B/FSTL3/JAK3/NFE2L2/MAFB/BCL6/CTNNB1/GATA2/CD74/PIK3R1/HIST1H4I/CDK6/HOXA9/MYC/NOTCH1	0.999998
Y	PanCancer	BP	GO:1904589	regulation of protein import	28/697	170/16672	4.68316e-10	8.06383e-09	MTOR/TPR/BMPR1A/SUFU/HSP90AA1/NFKBIA/SMAD3/AXIN1/CDH1/CYLD/NUP93/AXIN2/NF1/SMAD4/BCL3/KEAP1/ERBB4/RHOA/WWTR1/PIK3R1/CDKN1A/HSP90AB1/NFKBIE/EGFR/SMO/UBR5/GNAQ/JAK2	0.999998
Y	PanCancer	BP	GO:0001704	formation of primary germ layer	23/697	117/16672	4.69885e-10	8.06383e-09	CDC73/TAL1/BMPR1A/FGFR2/EXT2/HMGA2/SMAD3/AXIN1/PRKAR1A/SMAD2/PRKACA/ACVR1/NF2/CTNNB1/SOX2/LEF1/POU5F1/HOXA11/FGFR1/SOX17/KLF4/NR4A3/KDM6A	0.999998
Y	PanCancer	BP	GO:0048839	inner ear development	28/697	172/16672	6.18004e-10	1.05662e-08	MYCL/PRRX1/FGFR2/GATA3/CDKN1B/COL2A1/LRIG3/PTPN11/SIX1/TRIP11/NTRK3/MAF/SOX9/CEBPA/MYCN/PAX8/MAFB/SDC4/BCR/GATA2/SOX2/FAT4/PHOX2B/PDGFRB/RAC1/FGFR1/NOTCH1/NR4A3	0.999997
Y	PanCancer	BP	GO:0071897	DNA biosynthetic process	30/697	195/16672	6.20111e-10	1.05662e-08	ATM/MEN1/POLE/BRCA2/RAD51B/BLM/PALB2/RMI2/BRCA1/BRIP1/TP53/POLD1/BARD1/SRC/MAPK1/PDGFB/ATR/CTNNB1/POLQ/PPARG/FGFR4/PDGFRB/TERT/CDKN1A/REV3L/POT1/MYC/NBN/WRN/KLF4	0.999997
Y	PanCancer	BP	GO:0030856	regulation of epithelial cell differentiation	23/697	119/16672	6.68557e-10	1.13512e-08	ERRFI1/MYCL/GATA3/CCND1/BTG1/TBX3/ZFP36L1/SOX9/STAT5B/KEAP1/MYCN/PAX8/ROCK2/CTNNB1/TP63/WWTR1/FAT4/EZH2/SFRP4/SMO/IKBKB/NOTCH1/PTCH1	0.999996
Y	PanCancer	BP	GO:0006417	regulation of translation	41/697	335/16672	6.73549e-10	1.13555e-08	BTG2/MTOR/TPR/LARP4B/DDX6/CDK4/NCOR2/AJUBA/AKT1/DICER1/ZFP36L1/MAP2K1/SMAD3/ERBB2/NCOR1/PER1/RARA/STAT3/SMAD2/AKT2/BCL3/CALR/CNOT3/MAP2K2/CD28/EIF5B/MAPK1/EIF4A2/DROSHA/NPM1/ESR1/FOXO3/POU5F1/QKI/EGFR/HNRNPA2B1/EIF3E/PABPC1/RXRA/TSC1/DDX3X	0.999996
Y	PanCancer	BP	GO:0032259	methylation	41/697	335/16672	6.73549e-10	1.13555e-08	ARID4B/BTG2/PAX7/PRDM16/PRDM2/SETDB1/GATA3/TET1/EED/KMT2A/MEN1/ATF7IP/BTG1/EMG1/KMT2D/SETD1B/CTCF/BRCA1/SUZ12/SMAD4/DOT1L/DNMT3A/FBXO11/GNAS/SMARCB1/CTNNB1/MECOM/PIK3CA/SETD2/TET2/NSD1/HIST1H1C/IRF4/MYB/PRDM1/EZH2/KMT2C/PAX5/ATRX/BCOR/KDM6A	0.999996
Y	PanCancer	BP	GO:0001667	ameboidal-type cell migration	40/697	322/16672	7.01219e-10	1.17805e-08	DDR2/JUN/ARID5B/GATA3/PTEN/RET/ACVR1B/PTPN11/AKT1/HIF1A/PML/NUP93/NF1/SOX9/ACVR1/ERBB4/NFE2L2/ROCK2/PLCG1/SDC4/SRC/MYH9/PDGFB/FOXP1/PIK3CA/RHOA/TGFBR2/KDR/KIT/LEF1/PHOX2B/FLT4/BRAF/MET/RAC1/SMO/FGFR1/SOX17/KLF4/NOTCH1	0.999996
Y	PanCancer	BP	GO:0045580	regulation of T cell differentiation	22/697	110/16672	7.94553e-10	1.33018e-08	GATA3/ZBTB16/DTX1/FANCA/ERBB2/RARA/STAT5B/JAK3/CD28/SOS1/BCL6/FANCD2/TGFBR2/IL2/CD74/DROSHA/IL7R/IRF4/MYB/PRDM1/CARD11/SYK	0.999995
Y	PanCancer	BP	GO:0048645	animal organ formation	16/697	57/16672	8.56982e-10	1.4297e-08	BMPR1A/FGFR2/WT1/HOXC11/SIX1/MAP2K1/AXIN2/PAX8/MAPK1/CTNNB1/TGFBR2/TP63/HOXA11/FGFR1/SOX17/AR	0.999995
Y	PanCancer	BP	GO:0043583	ear development	30/697	198/16672	9.03937e-10	1.5028e-08	MYCL/PRRX1/FGFR2/GATA3/CDKN1B/COL2A1/LRIG3/PTPN11/SIX1/TRIP11/NTRK3/MAF/SOX9/BCL2/CEBPA/MYCN/PAX8/MAFB/SDC4/BCR/MAPK1/GATA2/SOX2/FAT4/PHOX2B/PDGFRB/RAC1/FGFR1/NOTCH1/NR4A3	0.999995
Y	PanCancer	BP	GO:0034248	regulation of cellular amide metabolic process	43/697	366/16672	9.28598e-10	1.53845e-08	BTG2/MTOR/TPR/LARP4B/DDX6/PICALM/CDK4/NCOR2/AJUBA/AKT1/DICER1/ZFP36L1/MAP2K1/SMAD3/ERBB2/NCOR1/PER1/RARA/STAT3/SMAD2/AKT2/BCL3/CALR/CNOT3/MAP2K2/CD28/EIF5B/NFE2L2/MAPK1/EIF4A2/DROSHA/NPM1/ESR1/FOXO3/POU5F1/QKI/EGFR/HNRNPA2B1/EIF3E/PABPC1/RXRA/TSC1/DDX3X	0.999994
Y	PanCancer	BP	GO:0050851	antigen receptor-mediated signaling pathway	32/697	223/16672	1.015e-09	1.67579e-08	BCL10/LCK/PTPRC/GATA3/PTEN/HRAS/PTPN6/NFKBIA/CD79B/BCL2/MALT1/BAX/CD79A/STK11/CD28/NFATC2/PLCG1/MAPK1/KLHL6/PIK3CA/PIK3CB/TEC/ITK/PIK3R1/EZR/MAP3K7/CARD11/IKBKB/ABL1/SYK/BTK/WAS	0.999994
Y	PanCancer	BP	GO:0021700	developmental maturation	33/697	236/16672	1.0959e-09	1.80315e-08	MTOR/TAL1/GATA3/PTEN/RET/PICALM/DDIT3/BRCA2/RB1/FOXA1/HIF1A/CBFB/BCL2/CEBPA/ERCC2/LYL1/PPP2R1A/PRKACA/EPAS1/FEV/CTNNB1/GATA2/PPARG/RHOA/FAT4/FGFR3/CDKN1A/FOXO3/RAC1/RELN/FGFR1/GNAQ/BTK	0.999993
Y	PanCancer	BP	GO:0007369	gastrulation	28/697	177/16672	1.21254e-09	1.98823e-08	CDC73/TAL1/BMPR1A/FGFR2/EXT2/HMGA2/SMAD3/AXIN1/PRKAR1A/SMAD2/SMAD4/PRKACA/ACVR1/ACVR2A/CUL3/NF2/CTNNB1/SOX2/TGFBR2/LEF1/POU5F1/HOXA11/EXT1/FGFR1/SOX17/KLF4/NR4A3/KDM6A	0.999992
Y	PanCancer	BP	GO:0071456	cellular response to hypoxia	24/697	133/16672	1.23352e-09	2.01573e-08	ARNT/LMNA/MDM4/MPL/MTOR/PTEN/MDM2/AJUBA/AKT1/HIF1A/ZFP36L1/CREBBP/TP53/BCL2/DNMT3A/EPAS1/NFE2L2/SRC/EP300/VHL/TERT/FOXO3/NDRG1/NOTCH1	0.999992
Y	PanCancer	BP	GO:0048706	embryonic skeletal system development	23/697	123/16672	1.32182e-09	2.15267e-08	PAX7/PBX1/PRRX1/FGFR2/COL2A1/HOXC11/SIX1/SMAD3/AXIN1/COL1A1/SMAD2/ACVR2A/MYCN/GNAS/CTNNB1/SETD2/TGFBR2/PDGFRA/HOXA11/HOXA9/EXT1/PAX5/MED12	0.999991
Y	PanCancer	BP	GO:0044089	positive regulation of cellular component biogenesis	47/697	428/16672	1.44052e-09	2.33803e-08	JUN/MTOR/NTRK1/TAL1/TPR/FAS/ATM/DDB2/HRAS/CDKN1B/CLIP1/HNF1A/ERCC5/LCP1/AJUBA/HSP90AA1/FES/NTRK3/SMAD3/ERCC4/IRF8/SOX9/TP53/ARHGAP35/BAX/DNM2/ERCC2/CREB1/ERCC3/SDC4/SRC/NF2/ATR/CTNNB1/MITF/RHOA/KDR/KIT/APC/TRIM27/BRAF/RAC1/TSC1/XPA/MSN/TAF1/WAS	0.99999
Y	PanCancer	BP	GO:0051098	regulation of binding	37/697	290/16672	1.46683e-09	2.37269e-08	JUN/PAX7/GATA3/TCF7L2/MEN1/DDIT3/HMGA2/RB1/NFKBIA/B2M/SMAD3/HERPUD1/RARA/BCL2/SMAD2/SMAD4/BAX/BCL3/DOT1L/ERCC2/PRKACA/SRC/EP300/PDGFB/CTNNB1/LEF1/NSD1/TERT/HSP90AB1/IRF4/SMO/HEY1/NRG1/ABL1/JAK2/KLF4/GATA1	0.99999
Y	PanCancer	BP	GO:0046854	phosphatidylinositol phosphorylation	20/697	94/16672	1.49271e-09	2.39926e-08	LCK/FGFR2/ERBB3/PTPN11/ERBB2/VAV1/CD28/ERBB4/PDGFB/PIK3CA/PIK3CB/FGFR3/KIT/PDGFRA/FGFR4/PDGFRB/PIK3R1/EGFR/FGFR1/NRG1	0.99999
Y	PanCancer	BP	GO:0016441	posttranscriptional gene silencing	16/697	59/16672	1.50171e-09	2.39926e-08	CLP1/NCOR2/AJUBA/DICER1/MAP2K1/SMAD3/NCOR1/STAT3/SMAD2/MAP2K2/DROSHA/TERT/ESR1/POU5F1/EGFR/HNRNPA2B1	0.99999
Y	PanCancer	BP	GO:0035194	posttranscriptional gene silencing by RNA	16/697	59/16672	1.50171e-09	2.39926e-08	CLP1/NCOR2/AJUBA/DICER1/MAP2K1/SMAD3/NCOR1/STAT3/SMAD2/MAP2K2/DROSHA/TERT/ESR1/POU5F1/EGFR/HNRNPA2B1	0.99999
Y	PanCancer	BP	GO:0016331	morphogenesis of embryonic epithelium	25/697	145/16672	1.50499e-09	2.39926e-08	ARID1A/BCL10/STIL/FGFR2/GATA3/RET/SUFU/HIF1A/SIX1/TSC2/RARA/SOX9/ARHGAP35/PRKACA/PAX8/SALL4/SDC4/CTNNB1/SETD2/TP63/PTCH1/TSC1/AR/KDM6A/MED12	0.99999
Y	PanCancer	BP	GO:0002440	production of molecular mediator of immune response	26/697	156/16672	1.50831e-09	2.39926e-08	BCL10/PTPRC/TNFRSF14/FAS/GATA3/STAT6/B2M/MALT1/JAK3/TCF3/CD28/MSH2/MSH6/BCL6/MLH1/POLQ/TFRC/IL2/KIT/CD74/IL7R/MAP3K7/PMS2/NBN/NR4A3/BTK	0.99999
Y	PanCancer	BP	GO:0061053	somite development	19/697	85/16672	1.58768e-09	2.51716e-08	ABI1/BMPR1A/ATM/CDX2/RAD51B/SIX1/SMAD3/AXIN1/PALB2/RBBP6/AXIN2/SMAD4/EP300/LEF1/SMO/NOTCH1/PTCH1/KDM6A/MED12	0.999989
Y	PanCancer	BP	GO:0010608	posttranscriptional regulation of gene expression	49/697	459/16672	1.66032e-09	2.62364e-08	BTG2/MTOR/TPR/LARP4B/CLP1/DDX6/CDK4/NCOR2/DIS3/AJUBA/AKT1/DICER1/ZFP36L1/MAP2K1/SMAD3/AXIN2/ERBB2/NCOR1/PER1/RARA/STAT3/SMAD2/AKT2/BCL3/CALR/CNOT3/MAP2K2/CD28/EIF5B/XPO1/MAPK1/EIF4A2/MYD88/DROSHA/NPM1/TERT/ESR1/FOXO3/POU5F1/QKI/EGFR/HNRNPA2B1/EIF3E/PABPC1/NUP214/RXRA/SET/TSC1/DDX3X	0.999989
Y	PanCancer	BP	GO:0016573	histone acetylation	25/697	146/16672	1.74557e-09	2.74928e-08	MUC1/GATA3/KAT6B/KMT2A/MYOD1/BRCA2/BRD7/CREBBP/CTCF/BRCA1/FLCN/PER1/SMAD4/NCOA1/EP300/SMARCB1/GATA2/LEF1/IRF4/MAP3K7/TRRAP/KAT6A/NCOA2/SET/TAF1	0.999988
Y	PanCancer	BP	GO:0031050	dsRNA fragmentation	12/697	31/16672	1.76266e-09	2.75804e-08	NCOR2/DICER1/MAP2K1/SMAD3/NCOR1/SMAD2/MAP2K2/DROSHA/TERT/ESR1/EGFR/HNRNPA2B1	0.999988
Y	PanCancer	BP	GO:0070918	production of small RNA involved in gene silencing by RNA	12/697	31/16672	1.76266e-09	2.75804e-08	NCOR2/DICER1/MAP2K1/SMAD3/NCOR1/SMAD2/MAP2K2/DROSHA/TERT/ESR1/EGFR/HNRNPA2B1	0.999988
Y	PanCancer	BP	GO:0030218	erythrocyte differentiation	20/697	95/16672	1.81781e-09	2.83508e-08	ARNT/TAL1/GATA3/ACVR1B/RB1/HIF1A/ZFP36L1/STAT5B/ERCC2/ACVR2A/EPAS1/MAFB/BCL6/GATA2/KIT/FOXO3/CDK6/IKZF1/JAK2/GATA1	0.999987
Y	PanCancer	BP	GO:0033077	T cell differentiation in thymus	17/697	68/16672	1.83127e-09	2.83758e-08	FAS/GATA3/BCL11B/ZFP36L1/B2M/ERBB2/STAT5B/BCL2/STK11/CD28/SOS1/MAFB/CTNNB1/CD74/IL7R/CARD11/CDK6	0.999987
Y	PanCancer	BP	GO:0071594	thymocyte aggregation	17/697	68/16672	1.83127e-09	2.83758e-08	FAS/GATA3/BCL11B/ZFP36L1/B2M/ERBB2/STAT5B/BCL2/STK11/CD28/SOS1/MAFB/CTNNB1/CD74/IL7R/CARD11/CDK6	0.999987
Y	PanCancer	BP	GO:0071496	cellular response to external stimulus	34/697	254/16672	1.95646e-09	3.02178e-08	ATP1A1/BCL10/JUN/MTOR/FAS/CBL/MYOD1/MDM2/FOXO1/AKT1/MAX/BRIP1/COL1A1/MAP2K4/PPM1D/SOX9/TP53/BCL2/ARHGAP35/CASP8/NCOA1/NFE2L2/MYD88/PPARG/ALB/MAP3K1/CDKN1A/PIM1/EGFR/RAC1/TRIM24/WRN/CDKN2B/TSC1	0.999986
Y	PanCancer	BP	GO:0035148	tube formation	24/697	136/16672	1.97122e-09	3.0348e-08	ARID1A/BCL10/STIL/GATA3/RET/SUFU/HIF1A/SIX1/TSC2/RARA/SOX9/ARHGAP35/PRKACA/PAX8/SALL4/SDC4/CTNNB1/SETD2/NFIB/NOTCH1/PTCH1/TSC1/KDM6A/MED12	0.999986
Y	PanCancer	BP	GO:1901215	negative regulation of neuron death	27/697	170/16672	2.19163e-09	3.35307e-08	BTG2/JUN/NTRK1/HRAS/ERBB3/KRAS/AKT1/HIF1A/SIX1/TYRO3/MAP2K4/STAT3/BCL2/BAX/CREB1/MSH2/REL/CTNNB1/PIK3CA/RASA1/TERT/HSP90AB1/BRAF/JAK2/NR4A3/SET/NONO	0.999984
Y	PanCancer	BP	GO:0060443	mammary gland morphogenesis	14/697	45/16672	2.19196e-09	3.35307e-08	ELF3/FGFR2/STAT6/TBX3/PML/ETV4/BAX/SRC/ETV5/TGFBR2/CSF1R/ESR1/PTCH1/AR	0.999984
Y	PanCancer	BP	GO:0044839	cell cycle G2/M phase transition	29/697	194/16672	2.37648e-09	3.62376e-08	PBX1/ATM/CCND1/CDK4/HMGA2/AJUBA/HSP90AA1/RAD51B/BLM/PPM1D/TP53/YWHAE/BRD4/DNM2/PPP2R1A/PRKACA/DCTN1/CHEK2/PHOX2B/NPM1/CDKN1A/FGFR1OP/LATS1/AKAP9/NBN/PCM1/CDKN2B/CNTRL/FOXO4	0.999983
Y	PanCancer	BP	GO:0045639	positive regulation of myeloid cell differentiation	18/697	78/16672	2.47335e-09	3.75949e-08	ARNT/JUN/TAL1/ACVR1B/RB1/HIF1A/ZFP36L1/FES/STAT5B/ACVR2A/CASP8/CREB1/GNAS/RUNX1/GATA2/LEF1/FOXO3/GATA1	0.999982
Y	PanCancer	BP	GO:0021761	limbic system development	20/697	97/16672	2.67372e-09	4.05119e-08	BTG2/FGFR2/PTEN/TBX3/NKX2-1/NF1/RARA/YWHAE/BAX/NCOA1/NF2/EPHA5/LEF1/CDK6/EZH2/RELN/SMO/FGFR1/NR4A3/TSC1	0.99998
Y	PanCancer	BP	GO:0000732	strand displacement	11/697	26/16672	2.74423e-09	4.14491e-08	ATM/BRCA2/RAD51B/BLM/PALB2/RMI2/BRCA1/BRIP1/BARD1/NBN/WRN	0.999979
Y	PanCancer	BP	GO:0034599	cellular response to oxidative stress	31/697	220/16672	2.90991e-09	4.38133e-08	ARNT/SFPQ/MDM2/STAT6/FOXO1/AKT1/HIF1A/PML/NUP93/TP53/BCL2/DNM2/EPAS1/NFE2L2/SRC/ETV5/FANCD2/FBXW7/PDGFRA/FOXO3/PTPRK/TNFAIP3/EZH2/MET/ABL1/FANCC/JAK2/KLF4/NR4A3/BTK/NONO	0.999978
Y	PanCancer	BP	GO:0030168	platelet activation	26/697	161/16672	3.02276e-09	4.53698e-08	LCK/MPL/PTPN11/PTPN6/AKT1/TYRO3/COL1A1/GNA13/GNA11/VAV1/GNAS/SRC/MAPK1/MYH9/PDGFB/PIK3CA/PIK3CB/RAF1/RHOA/PDGFRA/TEC/PIK3R1/RAC1/GNAQ/SYK/GATA1	0.999977
Y	PanCancer	BP	GO:0003170	heart valve development	13/697	39/16672	3.16922e-09	4.74194e-08	MTOR/NOTCH2/BMPR1A/GATA3/MDM2/SOX9/SMAD4/ACVR1/ERG/TGFBR2/PRDM1/HEY1/NOTCH1	0.999976
Y	PanCancer	BP	GO:0045931	positive regulation of mitotic cell cycle	22/697	118/16672	3.19747e-09	4.76931e-08	PBX1/TAL1/TPR/CCND1/CCND2/CDK4/MDM2/PTPN11/BRCA2/RB1/FOXA1/RAD51B/STAT5B/BRD4/CD28/CUL3/PDGFB/PHOX2B/PDGFRB/TERT/ABL1/DDX3X	0.999975
Y	PanCancer	BP	GO:0061564	axon development	47/697	439/16672	3.28971e-09	4.89165e-08	JUN/NRAS/NTRK1/FGFR2/GATA3/KIF5B/PTEN/RET/HRAS/PICALM/KRAS/PTPN11/BCL11B/NKX2-1/MAP2K1/NTRK3/CDH11/ERBB2/ETV4/BCL2/SMAD4/ARHGAP35/DNM2/STK11/CREB1/SOS1/MAPK1/EPHA3/RHOA/EPHA5/PHOX2B/CSF1R/EPHA7/EZR/BRAF/ETV1/RAC1/RELN/EXT1/NRG1/ABL1/JAK2/KLF4/NFIB/NOTCH1/NR4A3/USP9X	0.999975
Y	PanCancer	BP	GO:0048708	astrocyte differentiation	16/697	62/16672	3.32759e-09	4.93267e-08	TAL1/KRAS/PTPN11/MAP2K1/NTRK3/NF1/SOX9/STAT3/MYCN/MAPK1/IL6ST/CDK6/EGFR/SMO/ABL1/NOTCH1	0.999974
Y	PanCancer	BP	GO:0071559	response to transforming growth factor beta	30/697	209/16672	3.36598e-09	4.97418e-08	JUN/PRDM16/TRIM33/BMPR1A/BCL9L/CBL/MEN1/NKX2-1/ZFP36L1/PML/SMAD3/ZFHX3/COL1A1/FLCN/SOX9/SMAD2/SMAD4/DNM2/STK11/ACVR1/CREB1/SRC/PDGFB/RHOA/TGFBR2/MAP3K7/PTPRK/ABL1/CDKN2B/USP9X	0.999974
Y	PanCancer	BP	GO:0050731	positive regulation of peptidyl-tyrosine phosphorylation	26/697	162/16672	3.46108e-09	5.09896e-08	MTOR/TNFRSF14/ABI1/ERBB3/FLT3/STAT3/TP53/STK11/ERBB4/PTK6/SRC/PDGFB/FBXW7/FGFR3/IL2/KIT/TEC/CD74/CSF1R/IL6ST/RELN/NRG1/ABL1/JAK2/SYK/GATA1	0.999973
Y	PanCancer	BP	GO:0018393	internal peptidyl-lysine acetylation	25/697	151/16672	3.58924e-09	5.27156e-08	MUC1/GATA3/KAT6B/KMT2A/MYOD1/BRCA2/BRD7/CREBBP/CTCF/BRCA1/FLCN/PER1/SMAD4/NCOA1/EP300/SMARCB1/GATA2/LEF1/IRF4/MAP3K7/TRRAP/KAT6A/NCOA2/SET/TAF1	0.999972
Y	PanCancer	BP	GO:0007281	germ cell development	31/697	222/16672	3.6345e-09	5.32171e-08	H3F3A/MTOR/ATM/WT1/ZBTB16/KMT2D/BRCA2/AKT1/CCNB1IP1/H3F3B/RARA/BCL2/BAX/PPP2R1A/PRKACA/STK11/ACVR1/MSH2/SRC/CTNNB1/ETV5/FOXL2/MLH1/KIT/AFF4/FOXO3/GOPC/PRDM1/QKI/FANCG/SMARCA2	0.999972
Y	PanCancer	BP	GO:0045666	positive regulation of neuron differentiation	37/697	300/16672	3.76171e-09	5.49118e-08	ABL2/MTOR/NTRK1/RET/ATF1/CLIP1/FOXA1/FES/MAP2K1/NTRK3/TCF12/RARA/BCL2/ARHGAP35/CRTC1/STK11/TCF3/NCOA1/NFE2L2/PTK6/SS18L1/BCL6/EPHA3/ETV5/GATA2/RHOA/IL2/PHOX2B/TMEM30A/BRAF/CUX1/EZH2/RELN/FGFR1/NRG1/ABL1/PTPRD	0.999971
Y	PanCancer	BP	GO:0045444	fat cell differentiation	29/697	198/16672	3.84222e-09	5.59166e-08	MTOR/PRDM16/ARID5B/GATA3/TCF7L2/CCND1/ZBTB16/DDIT3/HMGA2/WIF1/FOXO1/AKT1/ZFP36L1/SMAD3/AXIN1/SOCS1/AKT2/CEBPA/ASXL2/CREB1/ASXL1/EP300/GATA2/PPARG/TBL1XR1/WWTR1/RUNX1T1/KLF4/NR4A3	0.99997
Y	PanCancer	BP	GO:0045667	regulation of osteoblast differentiation	21/697	109/16672	3.92825e-09	5.69953e-08	DDR2/ID3/BMPR1A/FGFR2/SUFU/MEN1/GLI1/SMAD3/AXIN2/DDX5/CEBPA/PRKACA/ACVR1/ACVR2A/GNAS/CTNNB1/TP63/IL6ST/CDK6/NOTCH1/PTCH1	0.999969
Y	PanCancer	BP	GO:0048469	cell maturation	25/697	152/16672	4.12937e-09	5.97324e-08	MTOR/TAL1/GATA3/RET/BRCA2/RB1/FOXA1/HIF1A/CBFB/BCL2/CEBPA/ERCC2/PPP2R1A/PRKACA/EPAS1/FEV/CTNNB1/GATA2/PPARG/CDKN1A/FOXO3/RAC1/FGFR1/GNAQ/BTK	0.999967
Y	PanCancer	BP	GO:0060348	bone development	27/697	175/16672	4.20127e-09	6.05894e-08	PTPRC/TAL1/ABI1/FGFR2/FLI1/COL2A1/NAB2/PTPN11/PTPN6/TRIP11/AXIN2/COL1A1/RARA/SOX9/ASXL1/GNAS/SRC/EP300/FOXP1/RHOA/TGFBR2/FAT4/FGFR3/KIT/HOXA11/SBDS/AMER1	0.999967
Y	PanCancer	BP	GO:0060828	regulation of canonical Wnt signaling pathway	32/697	236/16672	4.25547e-09	6.11868e-08	FGFR2/TCF7L2/CTNND1/SDHAF2/DDIT3/GLI1/FOXO1/LATS2/AXIN1/CYLD/AXIN2/COL1A1/SOX9/CUL3/SRC/ZNRF3/SOX2/WWTR1/LEF1/APC/CTNND2/FOXO3/LATS1/RSPO3/SFRP4/RSPO2/SOX17/UBR5/MLLT3/NOTCH1/AMER1/GPC3	0.999966
Y	PanCancer	BP	GO:0001838	embryonic epithelial tube formation	22/697	120/16672	4.43911e-09	6.36361e-08	ARID1A/BCL10/STIL/GATA3/RET/SUFU/HIF1A/SIX1/TSC2/RARA/SOX9/ARHGAP35/PRKACA/PAX8/SALL4/SDC4/CTNNB1/SETD2/PTCH1/TSC1/KDM6A/MED12	0.999965
Y	PanCancer	BP	GO:0072175	epithelial tube formation	22/697	121/16672	5.21588e-09	7.45481e-08	ARID1A/BCL10/STIL/GATA3/RET/SUFU/HIF1A/SIX1/TSC2/RARA/SOX9/ARHGAP35/PRKACA/PAX8/SALL4/SDC4/CTNNB1/SETD2/PTCH1/TSC1/KDM6A/MED12	0.999957
Y	PanCancer	BP	GO:0043401	steroid hormone mediated signaling pathway	27/697	177/16672	5.41052e-09	7.70998e-08	ARID1A/NCOA4/KMT2D/RB1/FOXA1/BRCA1/DDX5/PER1/RARA/CALR/CCNE1/SMARCA4/NCOA1/SRC/EP300/CTNNB1/FOXP1/PPARG/LEF1/DAXX/ESR1/UBR5/JAK2/NR4A3/RXRA/AR/MED12	0.999955
Y	PanCancer	BP	GO:2001236	regulation of extrinsic apoptotic signaling pathway	25/697	154/16672	5.44479e-09	7.7358e-08	BCL10/LMNA/FAS/PTEN/RET/TCF7L2/COL2A1/AKT1/PML/CYLD/BRCA1/NF1/BCL2/BAX/PPP2R1A/ACVR1/BIRC6/CASP8/SRC/RAF1/TERT/TNFAIP3/FGFR1/AR/GATA1	0.999955
Y	PanCancer	BP	GO:0014068	positive regulation of phosphatidylinositol 3-kinase signaling	16/697	64/16672	5.50027e-09	7.75173e-08	CBL/ERBB3/PTPN6/FLT3/SOX9/CD28/ERBB4/PDGFB/KDR/KIT/PDGFRA/PDGFRB/RELN/FGFR1/NRG1/JAK2	0.999955
Y	PanCancer	BP	GO:0060675	ureteric bud morphogenesis	16/697	64/16672	5.50027e-09	7.75173e-08	PBX1/GATA3/WT1/SIX1/SOX9/BCL2/SMAD4/HOXD11/PAX8/CTNNB1/FAT4/HOXA11/SMO/MYC/PTCH1/GPC3	0.999955
Y	PanCancer	BP	GO:0002064	epithelial cell development	28/697	189/16672	5.50457e-09	7.75173e-08	ARID4B/NTRK1/BCL11B/FOXA1/HIF1A/NUP93/RARA/SOX9/ROCK2/PDGFB/CTNNB1/TP63/AFDN/CDKN1A/ESR1/EZR/PRDM1/ROS1/CDK6/MET/RAC1/SMO/FGFR1/IKBKB/NOTCH1/AR/ATRX/MSN	0.999955
Y	PanCancer	BP	GO:0017148	negative regulation of translation	24/697	143/16672	5.57865e-09	7.83301e-08	BTG2/TPR/NCOR2/AJUBA/DICER1/ZFP36L1/MAP2K1/SMAD3/NCOR1/RARA/STAT3/SMAD2/CALR/CNOT3/MAP2K2/DROSHA/ESR1/POU5F1/QKI/EGFR/HNRNPA2B1/EIF3E/TSC1/DDX3X	0.999954
Y	PanCancer	BP	GO:0010332	response to gamma radiation	14/697	48/16672	5.63863e-09	7.89408e-08	GATA3/ATM/MEN1/BRCA2/PML/TP53/BCL2/BAX/CHEK2/ATR/FANCD2/TP63/MYC/WRN	0.999954
Y	PanCancer	BP	GO:0071158	positive regulation of cell cycle arrest	18/697	82/16672	5.82006e-09	8.12432e-08	BTG2/MDM4/MUC1/ATM/CDKN1B/HMGA2/MDM2/PML/BRCA1/TP53/BAX/CNOT3/PRKACA/CHEK2/EP300/NPM1/CDKN1A/FOXO4	0.999952
Y	PanCancer	BP	GO:0010165	response to X-ray	12/697	34/16672	6.10132e-09	8.46539e-08	GATA3/ATM/CCND1/HMGA2/BRCA2/BLM/TP53BP1/TP53/DNM2/MSH2/TP63/CDKN1A	0.99995
Y	PanCancer	BP	GO:0070849	response to epidermal growth factor	12/697	34/16672	6.10132e-09	8.46539e-08	ERRFI1/TPR/AKT1/ZFP36L1/COL1A1/ERBB2/SOX9/STAT5B/PLCG1/MAPK1/EEF1A1/EGFR	0.99995
Y	PanCancer	BP	GO:0050864	regulation of B cell activation	22/697	122/16672	6.11743e-09	8.46539e-08	PTPRC/FAS/ATM/PTPN6/STAT6/ZFP36L1/IKZF3/STAT5B/BCL2/CD28/MSH6/NFATC2/BCL6/TFRC/IL2/CD74/CDKN1A/PRDM1/TNFAIP3/CARD11/SYK/BTK	0.99995
Y	PanCancer	BP	GO:0045736	negative regulation of cyclin-dependent protein serine/threonine kinase activity	10/697	22/16672	6.2709e-09	8.6279e-08	PTEN/MEN1/CDKN1B/LATS2/CEBPA/APC/CDKN1A/LATS1/TNFAIP3/CDKN2A	0.999949
Y	PanCancer	BP	GO:1904030	negative regulation of cyclin-dependent protein kinase activity	10/697	22/16672	6.2709e-09	8.6279e-08	PTEN/MEN1/CDKN1B/LATS2/CEBPA/APC/CDKN1A/LATS1/TNFAIP3/CDKN2A	0.999949
Y	PanCancer	BP	GO:0048667	cell morphogenesis involved in neuron differentiation	50/697	493/16672	6.34437e-09	8.70397e-08	NRAS/NTRK1/ABI1/FGFR2/GATA3/KIF5B/PTEN/RET/HRAS/PICALM/KRAS/PTPN11/RB1/BCL11B/NKX2-1/MAP2K1/NTRK3/CDH11/ERBB2/ETV4/BCL2/SMAD4/ARHGAP35/DNM2/STK11/CREB1/SOS1/SS18L1/MAPK1/RHOA/EPHA5/PHOX2B/CSF1R/CTNND2/EPHA7/EZR/BRAF/CUX1/ETV1/RAC1/RELN/EXT1/NRG1/PREX2/ABL1/NFIB/NOTCH1/NR4A3/PTPRD/USP9X	0.999948
Y	PanCancer	BP	GO:0001819	positive regulation of cytokine production	42/697	376/16672	6.65877e-09	9.08325e-08	ARNT/BCL10/CD58/TNFRSF14/GATA3/NFKB2/BIRC3/HRAS/DDIT3/STAT6/HIF1A/B2M/SMAD3/CREBBP/IRF8/BRCA1/RARA/STAT5B/MALT1/BCL3/CD28/CREB1/SRC/RUNX1/EP300/CTNNB1/MYD88/IL2/CD74/CSF1R/FLT4/IL6ST/PIK3R1/IRF4/MAP3K7/CARD11/ABL1/CD274/JAK2/NR4A3/SYK/DDX3X	0.999945
Y	PanCancer	BP	GO:0006979	response to oxidative stress	42/697	376/16672	6.65877e-09	9.08325e-08	ARNT/JUN/SFPQ/BTG1/MDM2/STAT6/FOXO1/AKT1/HIF1A/PML/NUP93/COL1A1/TP53/BCL2/DNM2/ERCC2/EPAS1/ERCC3/IDH1/NFE2L2/SRC/ETV5/FANCD2/FBXW7/PDGFRA/PDGFRB/FOXO3/PTPRK/TNFAIP3/EGFR/EZH2/MET/WRN/ABL1/FANCC/JAK2/KLF4/NR4A3/PSIP1/XPA/BTK/NONO	0.999945
Y	PanCancer	BP	GO:0072171	mesonephric tubule morphogenesis	16/697	65/16672	7.01682e-09	9.54447e-08	PBX1/GATA3/WT1/SIX1/SOX9/BCL2/SMAD4/HOXD11/PAX8/CTNNB1/FAT4/HOXA11/SMO/MYC/PTCH1/GPC3	0.999942
Y	PanCancer	BP	GO:0030518	intracellular steroid hormone receptor signaling pathway	22/697	123/16672	7.16202e-09	9.71437e-08	ARID1A/NCOA4/KMT2D/RB1/FOXA1/BRCA1/DDX5/PER1/CALR/CCNE1/SMARCA4/NCOA1/SRC/EP300/CTNNB1/FOXP1/DAXX/ESR1/UBR5/JAK2/AR/MED12	0.999941
Y	PanCancer	BP	GO:0072006	nephron development	23/697	134/16672	7.43858e-09	1.0061e-07	PBX1/GATA3/RET/WT1/SIX1/NUP93/SOX9/BCL2/SMAD4/HOXD11/PAX8/PDGFB/CTNNB1/WWTR1/FAT4/PDGFRA/PDGFRB/HOXA11/SMO/MYC/NOTCH1/PTCH1/GPC3	0.999938
Y	PanCancer	BP	GO:0031060	regulation of histone methylation	15/697	57/16672	7.70534e-09	1.03924e-07	PAX7/GATA3/TET1/EED/KMT2A/CTCF/BRCA1/SMAD4/SMARCB1/CTNNB1/NSD1/MYB/PAX5/ATRX/BCOR	0.999936
Y	PanCancer	BP	GO:0016049	cell growth	49/697	481/16672	7.82275e-09	1.05212e-07	CDKN2C/H3F3A/MTOR/NOTCH2/WT1/ACVR1B/BTG1/CDKN1B/KMT2D/RB1/AKT1/NTRK3/PML/SMAD3/DDX5/ERBB2/FLCN/H3F3B/MAP2K4/SOX9/TP53/BCL2/SMAD4/DNM2/PPP2R1A/SMARCA4/STK11/BAP1/BCL6/FOXL2/PPARG/TGFBR2/IL2/LEF1/IL7R/CDKN1A/EPHA7/FGFR1OP/ROS1/SGK1/EGFR/NRG1/SOX17/ABL1/CDKN2A/SMARCA2/AR/DDX3X/USP9X	0.999935
Y	PanCancer	BP	GO:0002065	columnar/cuboidal epithelial cell differentiation	20/697	103/16672	7.99937e-09	1.06986e-07	MYCL/FGFR2/MEN1/CDX2/FOXA1/HIF1A/RARA/MYCN/PTK6/TP63/LEF1/CDKN1A/PRDM1/ROS1/CDK6/RAC1/SMO/FGFR1/NOTCH1/RXRA	0.999934
Y	PanCancer	BP	GO:0034101	erythrocyte homeostasis	20/697	103/16672	7.99937e-09	1.06986e-07	ARNT/TAL1/GATA3/ACVR1B/RB1/HIF1A/ZFP36L1/STAT5B/ERCC2/ACVR2A/EPAS1/MAFB/BCL6/GATA2/KIT/FOXO3/CDK6/IKZF1/JAK2/GATA1	0.999934
Y	PanCancer	BP	GO:0006475	internal protein amino acid acetylation	25/697	157/16672	8.16731e-09	1.08625e-07	MUC1/GATA3/KAT6B/KMT2A/MYOD1/BRCA2/BRD7/CREBBP/CTCF/BRCA1/FLCN/PER1/SMAD4/NCOA1/EP300/SMARCB1/GATA2/LEF1/IRF4/MAP3K7/TRRAP/KAT6A/NCOA2/SET/TAF1	0.999932
Y	PanCancer	BP	GO:0018394	peptidyl-lysine acetylation	25/697	157/16672	8.16731e-09	1.08625e-07	MUC1/GATA3/KAT6B/KMT2A/MYOD1/BRCA2/BRD7/CREBBP/CTCF/BRCA1/FLCN/PER1/SMAD4/NCOA1/EP300/SMARCB1/GATA2/LEF1/IRF4/MAP3K7/TRRAP/KAT6A/NCOA2/SET/TAF1	0.999932
Y	PanCancer	BP	GO:1905269	positive regulation of chromatin organization	18/697	84/16672	8.74521e-09	1.15989e-07	MUC1/PAX7/SETDB1/TAL1/TPR/GATA3/TET1/ATM/EED/KMT2A/BRD7/BRCA1/TP53/SMAD4/SMARCB1/BCL6/CTNNB1/MYB	0.999927
Y	PanCancer	BP	GO:0003179	heart valve morphogenesis	12/697	35/16672	8.93372e-09	1.17836e-07	MTOR/NOTCH2/BMPR1A/GATA3/MDM2/SOX9/SMAD4/ACVR1/ERG/TGFBR2/HEY1/NOTCH1	0.999925
Y	PanCancer	BP	GO:0006298	mismatch repair	12/697	35/16672	8.93372e-09	1.17836e-07	MUTYH/AXIN2/POLD1/MSH2/MSH6/PMS1/MLH1/SETD2/XPC/MSH3/PMS2/ABL1	0.999925
Y	PanCancer	BP	GO:1901861	regulation of muscle tissue development	21/697	114/16672	9.11316e-09	1.19873e-07	MTOR/BMPR1A/FGFR2/PTEN/MYOD1/ERBB3/SIX1/SMAD3/DDX5/FLCN/BCL2/SMAD4/CREB1/ERBB4/CTNNB1/TGFBR2/LEF1/FGFR1/NRG1/SOX17/NOTCH1	0.999924
Y	PanCancer	BP	GO:0002244	hematopoietic progenitor cell differentiation	19/697	94/16672	9.44196e-09	1.23858e-07	PTPRC/TAL1/GATA3/PTPN6/FLT3/CHD2/FLCN/BCL2/ERCC2/FSTL3/NFE2L2/SOS1/MLF1/KIT/REST/TET2/BRAF/CDK6/NOTCH1	0.999921
Y	PanCancer	BP	GO:0022412	cellular process involved in reproduction in multicellular organism	33/697	257/16672	9.71425e-09	1.27081e-07	H3F3A/MTOR/ATM/WT1/ZBTB16/ETV6/KMT2D/BRCA2/AKT1/CCNB1IP1/H3F3B/RARA/BCL2/BAX/PPP2R1A/PRKACA/STK11/ACVR1/MSH2/SOS1/SRC/CTNNB1/ETV5/FOXL2/MLH1/KIT/AFF4/FOXO3/GOPC/PRDM1/QKI/FANCG/SMARCA2	0.999918
Y	PanCancer	BP	GO:2000377	regulation of reactive oxygen species metabolic process	24/697	147/16672	9.79758e-09	1.27709e-07	MTOR/FOXO1/AKT1/HIF1A/HSP90AA1/SMAD3/BRCA1/STAT3/TP53/BCL2/DNM2/MYCN/NFE2L2/PDGFB/TGFBR2/PDGFRB/CDKN1A/FOXO3/HSP90AB1/EGFR/RAC1/JAK2/KLF4/SYK	0.999918
Y	PanCancer	BP	GO:0070374	positive regulation of ERK1 and ERK2 cascade	26/697	170/16672	9.81558e-09	1.27709e-07	JUN/NTRK1/FGFR2/PTEN/HRAS/PTPN11/CYSLTR2/MAP2K1/TNFRSF11A/MAP2K2/ACKR3/ERBB4/SRC/PDGFB/FBXW7/FGFR3/KDR/PDGFRA/CD74/CSF1R/FGFR4/FLT4/PDGFRB/BRAF/EGFR/ABL1	0.999918
Y	PanCancer	BP	GO:0048546	digestive tract morphogenesis	14/697	50/16672	1.01447e-08	1.31634e-07	FGFR2/GLI1/HIF1A/SMAD3/BCL2/SMAD2/HOXD13/CTNNB1/TP63/PDGFRA/EGFR/HOXA13/SOX17/NOTCH1	0.999915
Y	PanCancer	BP	GO:0050680	negative regulation of epithelial cell proliferation	21/697	115/16672	1.07187e-08	1.38706e-07	CDC73/FGFR2/GATA3/PTEN/MEN1/CDKN1B/BRCA2/RB1/ETV4/NF1/SOX9/STK11/SOX2/FBXW7/PTPRK/CDK6/CDKN2B/NFIB/PTCH1/AR/GPC3	0.99991
Y	PanCancer	BP	GO:0071560	cellular response to transforming growth factor beta stimulus	29/697	207/16672	1.0778e-08	1.39097e-07	JUN/PRDM16/TRIM33/BMPR1A/BCL9L/CBL/MEN1/NKX2-1/ZFP36L1/PML/SMAD3/COL1A1/FLCN/SOX9/SMAD2/SMAD4/DNM2/STK11/ACVR1/CREB1/SRC/PDGFB/RHOA/TGFBR2/MAP3K7/PTPRK/ABL1/CDKN2B/USP9X	0.999909
Y	PanCancer	BP	GO:0070663	regulation of leukocyte proliferation	28/697	195/16672	1.11498e-08	1.43509e-07	MPL/PTPRC/TNFRSF14/ATM/LMO1/PTPN6/ERBB2/IKZF3/PRKAR1A/STAT5B/BCL2/JAK3/CD28/SOS1/NFATC2/BCL6/CTNNB1/TFRC/IL2/CD74/IL6ST/CDKN1A/PRDM1/TNFAIP3/CARD11/CD274/PDCD1LG2/SYK	0.999906
Y	PanCancer	BP	GO:0032508	DNA duplex unwinding	17/697	76/16672	1.13852e-08	1.46146e-07	DDB2/CHD4/BLM/CHD2/BRIP1/ERCC2/ERCC3/XPC/HMGA1/POT1/NBN/RAD54B/RECQL4/WRN/XPA/ATRX/DDX3X	0.999904
Y	PanCancer	BP	GO:0007599	hemostasis	40/697	355/16672	1.20042e-08	1.5368e-07	H3F3A/LCK/MPL/GATA3/JMJD1C/FLI1/PTPN11/PTPN6/SH2B3/AKT1/RAD51B/TYRO3/COL1A1/GNA13/H3F3B/PRKAR1A/GNA11/PRKACA/VAV1/NFE2L2/GNAS/SRC/MAPK1/MYH9/PDGFB/GATA2/PIK3CA/PIK3CB/RAF1/RHOA/PDGFRA/TEC/PIK3R1/HIST1H3B/RAC1/GNAQ/JAK2/SYK/GATA1/WAS	0.999898
Y	PanCancer	BP	GO:0021537	telencephalon development	30/697	221/16672	1.26558e-08	1.61589e-07	BTG2/PTEN/BCL11B/HIF1A/NKX2-1/NF1/RARA/YWHAE/BAX/ATIC/ERBB4/NCOA1/NF2/CTNNB1/EPHA5/FAT4/LEF1/CSF1R/CDK6/EGFR/EZH2/RAC1/RELN/SMO/EXT1/NRG1/NFIB/NR4A3/PAX5/TSC1	0.999892
Y	PanCancer	BP	GO:0001658	branching involved in ureteric bud morphogenesis	15/697	59/16672	1.28921e-08	1.64169e-07	PBX1/WT1/SIX1/SOX9/BCL2/SMAD4/HOXD11/PAX8/CTNNB1/FAT4/HOXA11/SMO/MYC/PTCH1/GPC3	0.99989
Y	PanCancer	BP	GO:0018105	peptidyl-serine phosphorylation	32/697	247/16672	1.31056e-08	1.66445e-07	AKT3/MTOR/RET/ATM/HMGA2/LATS2/AKT1/NTRK3/AXIN1/BCL2/AKT2/BAX/MAP2K2/PRKACA/SRC/DYRK1A/CHEK2/MAPK1/PDGFB/ATR/PIK3CA/RAF1/TGFBR2/NSD1/LATS1/SGK1/AKAP9/BRAF/IKBKB/SYK/ARAF/TAF1	0.999888
Y	PanCancer	BP	GO:0046834	lipid phosphorylation	20/697	106/16672	1.34016e-08	1.69306e-07	LCK/FGFR2/ERBB3/PTPN11/ERBB2/VAV1/CD28/ERBB4/PDGFB/PIK3CA/PIK3CB/FGFR3/KIT/PDGFRA/FGFR4/PDGFRB/PIK3R1/EGFR/FGFR1/NRG1	0.999886
Y	PanCancer	BP	GO:0072089	stem cell proliferation	20/697	106/16672	1.34016e-08	1.69306e-07	PTPRC/FGFR2/ETV6/HMGA2/TBX3/HIF1A/ZFP36L1/NF1/RNF43/RUNX1/NF2/ZNRF3/CTNNB1/MECOM/LEF1/TERT/SMO/FGFR1/SOX17/NOTCH1	0.999886
Y	PanCancer	BP	GO:0003279	cardiac septum development	19/697	96/16672	1.36034e-08	1.71403e-07	NOTCH2/RBM15/BMPR1A/FGFR2/GATA3/SUFU/MDM2/TBX3/TRIP11/RARA/SMAD4/DNM2/ACVR1/SALL4/TGFBR2/PRDM1/SMO/HEY1/NOTCH1	0.999884
Y	PanCancer	BP	GO:0071478	cellular response to radiation	25/697	161/16672	1.37922e-08	1.73325e-07	GATA3/ATM/DDB2/USP28/HMGA2/MDM2/BLM/TP53BP1/CREBBP/ERCC4/TP53/BAX/DNM2/POLD1/STK11/EP300/ATR/TP63/XPC/PIK3R1/CDKN1A/PTPRK/MYC/WRN/XPA	0.999883
Y	PanCancer	BP	GO:0072028	nephron morphogenesis	17/697	77/16672	1.40504e-08	1.76109e-07	PBX1/GATA3/WT1/SIX1/SOX9/BCL2/SMAD4/HOXD11/PAX8/CTNNB1/FAT4/PDGFRB/HOXA11/SMO/MYC/PTCH1/GPC3	0.999881
Y	PanCancer	BP	GO:0000086	G2/M transition of mitotic cell cycle	27/697	185/16672	1.43069e-08	1.78389e-07	PBX1/ATM/CCND1/CDK4/HMGA2/AJUBA/HSP90AA1/RAD51B/BLM/PPM1D/YWHAE/BRD4/DNM2/PPP2R1A/PRKACA/DCTN1/CHEK2/PHOX2B/CDKN1A/FGFR1OP/LATS1/AKAP9/NBN/PCM1/CDKN2B/CNTRL/FOXO4	0.999879
Y	PanCancer	BP	GO:0050670	regulation of lymphocyte proliferation	27/697	185/16672	1.43069e-08	1.78389e-07	MPL/PTPRC/TNFRSF14/ATM/LMO1/PTPN6/ERBB2/IKZF3/PRKAR1A/STAT5B/BCL2/JAK3/CD28/SOS1/NFATC2/BCL6/CTNNB1/TFRC/IL2/CD74/IL6ST/CDKN1A/PRDM1/CARD11/CD274/PDCD1LG2/SYK	0.999879
Y	PanCancer	BP	GO:0021543	pallium development	24/697	150/16672	1.47411e-08	1.83325e-07	BTG2/PTEN/HIF1A/NKX2-1/NF1/RARA/YWHAE/BAX/ATIC/NCOA1/NF2/CTNNB1/EPHA5/FAT4/LEF1/CDK6/EGFR/EZH2/RAC1/RELN/SMO/NR4A3/PAX5/TSC1	0.999875
Y	PanCancer	BP	GO:0007219	Notch signaling pathway	25/697	162/16672	1.56774e-08	1.94465e-07	NOTCH2/RBM15/SPEN/MAML2/CDKN1B/DTX1/FOXA1/NFKBIA/CREBBP/SOX9/STAT3/CEBPA/EP300/BCL6/GATA2/TGFBR2/TP63/FAT4/FBXW7/KIT/IL6ST/CDK6/HEY1/MYC/NOTCH1	0.999866
Y	PanCancer	BP	GO:0032944	regulation of mononuclear cell proliferation	27/697	186/16672	1.60875e-08	1.99036e-07	MPL/PTPRC/TNFRSF14/ATM/LMO1/PTPN6/ERBB2/IKZF3/PRKAR1A/STAT5B/BCL2/JAK3/CD28/SOS1/NFATC2/BCL6/CTNNB1/TFRC/IL2/CD74/IL6ST/CDKN1A/PRDM1/CARD11/CD274/PDCD1LG2/SYK	0.999863
Y	PanCancer	BP	GO:0002260	lymphocyte homeostasis	15/697	60/16672	1.6533e-08	2.04021e-07	BCL10/FAS/LMO1/AKT1/HIF1A/TNFRSF17/STAT5B/BCL2/BAX/JAK3/SOS1/IL2/CD74/TNFAIP3/ABL1	0.999859
Y	PanCancer	BP	GO:0035196	production of miRNAs involved in gene silencing by miRNA	11/697	30/16672	1.66452e-08	2.04878e-07	NCOR2/DICER1/MAP2K1/SMAD3/NCOR1/SMAD2/MAP2K2/DROSHA/ESR1/EGFR/HNRNPA2B1	0.999858
Y	PanCancer	BP	GO:0034249	negative regulation of cellular amide metabolic process	24/697	151/16672	1.68485e-08	2.06848e-07	BTG2/TPR/NCOR2/AJUBA/DICER1/ZFP36L1/MAP2K1/SMAD3/NCOR1/RARA/STAT3/SMAD2/CALR/CNOT3/MAP2K2/DROSHA/ESR1/POU5F1/QKI/EGFR/HNRNPA2B1/EIF3E/TSC1/DDX3X	0.999857
Y	PanCancer	BP	GO:0048146	positive regulation of fibroblast proliferation	14/697	52/16672	1.77055e-08	2.15892e-07	DDR2/JUN/CDK4/PML/PDGFB/PDGFRA/CD74/PDGFRB/CDKN1A/ESR1/CDK6/EGFR/MYC/ABL1	0.999849
Y	PanCancer	BP	GO:0031571	mitotic G1 DNA damage checkpoint	16/697	69/16672	1.77204e-08	2.15892e-07	BTG2/MDM4/MUC1/ATM/CCND1/CDKN1B/MDM2/PML/TP53/BAX/CNOT3/CHEK2/EP300/TP63/NPM1/CDKN1A	0.999849
Y	PanCancer	BP	GO:0044819	mitotic G1/S transition checkpoint	16/697	69/16672	1.77204e-08	2.15892e-07	BTG2/MDM4/MUC1/ATM/CCND1/CDKN1B/MDM2/PML/TP53/BAX/CNOT3/CHEK2/EP300/TP63/NPM1/CDKN1A	0.999849
Y	PanCancer	BP	GO:0090090	negative regulation of canonical Wnt signaling pathway	25/697	163/16672	1.78004e-08	2.16316e-07	TCF7L2/CTNND1/SDHAF2/DDIT3/GLI1/FOXO1/LATS2/AXIN1/CYLD/AXIN2/SOX9/CUL3/ZNRF3/SOX2/WWTR1/LEF1/APC/FOXO3/LATS1/SFRP4/SOX17/MLLT3/NOTCH1/AMER1/GPC3	0.999849
Y	PanCancer	BP	GO:0045646	regulation of erythrocyte differentiation	12/697	37/16672	1.83625e-08	2.22582e-07	ARNT/TAL1/ACVR1B/HIF1A/ZFP36L1/STAT5B/ACVR2A/MAFB/GATA2/FOXO3/CDK6/GATA1	0.999844
Y	PanCancer	BP	GO:0007409	axonogenesis	43/697	404/16672	1.85384e-08	2.24146e-07	NRAS/NTRK1/FGFR2/GATA3/KIF5B/PTEN/RET/HRAS/PICALM/KRAS/PTPN11/BCL11B/NKX2-1/MAP2K1/NTRK3/CDH11/ERBB2/ETV4/BCL2/SMAD4/ARHGAP35/DNM2/STK11/CREB1/SOS1/MAPK1/RHOA/EPHA5/PHOX2B/CSF1R/EPHA7/EZR/BRAF/ETV1/RAC1/RELN/EXT1/NRG1/ABL1/NFIB/NOTCH1/NR4A3/USP9X	0.999843
Y	PanCancer	BP	GO:0048660	regulation of smooth muscle cell proliferation	20/697	108/16672	1.86989e-08	2.25517e-07	JUN/MTOR/BMPR1A/FGFR2/TCF7L2/CDKN1B/MDM2/AKT1/PDGFB/CTNNB1/FOXP1/PPARG/TGFBR2/PDGFRB/TERT/TNFAIP3/EGFR/JAK2/KLF4/NR4A3	0.999842
Y	PanCancer	BP	GO:0071103	DNA conformation change	34/697	278/16672	2.00588e-08	2.4131e-07	H3F3A/TPR/KAT6B/DDB2/CHD4/HMGA2/BLM/CHD2/CTCF/BRIP1/H3F3B/SOX9/TP53/ERCC2/ERCC3/TOP1/XPC/NPM1/DAXX/HIST1H1C/HIST1H3B/HIST1H4I/HMGA1/POT1/KAT6A/NBN/RAD54B/RECQL4/WRN/CDKN2A/SET/XPA/ATRX/DDX3X	0.999829
Y	PanCancer	BP	GO:0016925	protein sumoylation	22/697	130/16672	2.05928e-08	2.47114e-07	ARNT/TPR/NUP98/MDM2/BLM/PML/TP53BP1/NUP93/BRCA1/TP53/BCL11A/RANBP2/TOP1/CTNNB1/MITF/STAG1/XPC/RAD21/WRN/NUP214/SMC1A/STAG2	0.999825
Y	PanCancer	BP	GO:0032147	activation of protein kinase activity	35/697	292/16672	2.08519e-08	2.49598e-07	NTRK1/PTPN11/MAP2K1/NTRK3/AXIN1/SOCS1/TRAF7/MAP2K4/PRKAR1A/MALT1/MAP2K2/PRKACA/STK11/ALK/CXCR4/PLCG1/SRC/MAPK1/PDGFB/MAP3K13/PIK3CA/PIK3CB/RAF1/TGFBR2/KIT/CD74/MAP3K1/DAXX/MAP3K7/BRAF/EGFR/NRG1/ABL1/JAK2/SYK	0.999823
Y	PanCancer	BP	GO:1901216	positive regulation of neuron death	15/697	61/16672	2.10871e-08	2.51783e-07	JUN/MTOR/ATM/PICALM/DDIT3/MAP2K4/NF1/TP53/BAX/CTNNB1/FBXW7/DAXX/EPHA7/FOXO3/ABL1	0.999821
Y	PanCancer	BP	GO:0045926	negative regulation of growth	30/697	226/16672	2.13102e-08	2.53367e-07	CDKN2C/PTEN/WT1/ACVR1B/BTG1/CDKN1B/HIF1A/PML/SMAD3/IRF8/FLCN/TP53/BCL2/SMAD4/PPP2R1A/SMARCA4/STK11/PTK6/BCL6/PPARG/TGFBR2/FGFR3/CDKN1A/EPHA7/SOX17/CDKN2A/PTCH1/SMARCA2/DDX3X/GPC3	0.99982
Y	PanCancer	BP	GO:0071824	protein-DNA complex subunit organization	32/697	252/16672	2.13256e-08	2.53367e-07	ARID1A/H3F3A/KAT6B/DDB2/ARID2/ATF7IP/SMARCD1/ERCC5/RB1/RAD51B/CTCF/H3F3B/SMARCE1/SOX9/ERCC2/SMARCA4/CREB1/ERCC3/SMARCB1/SETD2/XPC/NPM1/DAXX/HIST1H1C/HIST1H3B/HIST1H4I/HMGA1/KAT6A/SET/XPA/ATRX/TAF1	0.99982
Y	PanCancer	BP	GO:0046660	female sex differentiation	20/697	109/16672	2.20182e-08	2.60948e-07	ARID5B/FANCF/WT1/ACVR1B/TBX3/BRCA2/TYRO3/FANCA/STAT5B/BCL2/SMAD4/BAX/IDH1/FOXL2/TP63/KIT/PDGFRA/ESR1/FOXO3/FANCG	0.999813
Y	PanCancer	BP	GO:0044783	G1 DNA damage checkpoint	16/697	70/16672	2.20916e-08	2.61172e-07	BTG2/MDM4/MUC1/ATM/CCND1/CDKN1B/MDM2/PML/TP53/BAX/CNOT3/CHEK2/EP300/TP63/NPM1/CDKN1A	0.999813
Y	PanCancer	BP	GO:0007179	transforming growth factor beta receptor signaling pathway	25/697	165/16672	2.28725e-08	2.69609e-07	JUN/PRDM16/TRIM33/BMPR1A/BCL9L/CBL/MEN1/NKX2-1/PML/SMAD3/FLCN/SMAD2/SMAD4/DNM2/STK11/ACVR1/CREB1/SRC/PDGFB/RHOA/TGFBR2/MAP3K7/PTPRK/CDKN2B/USP9X	0.999807
Y	PanCancer	BP	GO:0009791	post-embryonic development	18/697	89/16672	2.29179e-08	2.69609e-07	MTOR/ARID5B/FGFR2/GATA3/KMT2A/BCL11B/BCL2/SMAD2/BAX/ERCC2/GNAS/CCDC66/TET2/PRDM1/GNAQ/KLF4/TAL2/ATRX	0.999807
Y	PanCancer	BP	GO:0007265	Ras protein signal transduction	36/697	307/16672	2.32469e-08	2.72708e-07	JUN/NOTCH2/NRAS/NTRK1/SETDB1/SHOC2/ARHGEF12/HRAS/RRAS2/USP28/KRAS/RB1/ARHGAP5/FLCN/GNA13/NF1/TP53/ARHGAP35/DNM2/VAV1/CUL3/ROCK2/SOS1/BCR/BCL6/RAF1/RHOA/PDGFRB/RASA1/CDKN1A/ECT2L/RAC1/NRG1/PREX2/CDKN2A/RALGDS	0.999804
Y	PanCancer	BP	GO:0070920	regulation of production of small RNA involved in gene silencing by RNA	7/697	10/16672	2.32952e-08	2.72708e-07	NCOR2/MAP2K1/NCOR1/MAP2K2/TERT/ESR1/EGFR	0.999804
Y	PanCancer	BP	GO:0048873	homeostasis of number of cells within a tissue	11/697	31/16672	2.48307e-08	2.89943e-07	FH/KMT2A/KRAS/PTPN11/SOX9/BCL2/BAX/GATA2/RAC1/SMO/GATA1	0.99979
Y	PanCancer	BP	GO:0007596	blood coagulation	39/697	350/16672	2.48886e-08	2.89943e-07	H3F3A/LCK/MPL/GATA3/JMJD1C/PTPN11/PTPN6/SH2B3/AKT1/RAD51B/TYRO3/COL1A1/GNA13/H3F3B/PRKAR1A/GNA11/PRKACA/VAV1/NFE2L2/GNAS/SRC/MAPK1/MYH9/PDGFB/GATA2/PIK3CA/PIK3CB/RAF1/RHOA/PDGFRA/TEC/PIK3R1/HIST1H3B/RAC1/GNAQ/JAK2/SYK/GATA1/WAS	0.99979
Y	PanCancer	BP	GO:0003205	cardiac chamber development	24/697	154/16672	2.49721e-08	2.9021e-07	ARID1A/NOTCH2/RBM15/BMPR1A/FGFR2/GATA3/SUFU/MDM2/TBX3/HIF1A/TRIP11/RARA/SMAD4/DNM2/ACVR1/SOS1/SALL4/TGFBR2/PRDM1/SMO/HEY1/NRG1/NOTCH1/RXRA	0.99979
Y	PanCancer	BP	GO:0048659	smooth muscle cell proliferation	20/697	110/16672	2.58738e-08	2.99961e-07	JUN/MTOR/BMPR1A/FGFR2/TCF7L2/CDKN1B/MDM2/AKT1/PDGFB/CTNNB1/FOXP1/PPARG/TGFBR2/PDGFRB/TERT/TNFAIP3/EGFR/JAK2/KLF4/NR4A3	0.999782
Y	PanCancer	BP	GO:0002200	somatic diversification of immune receptors	15/697	62/16672	2.6755e-08	3.09428e-07	ATM/STAT6/BCL11B/TCF3/CD28/MSH2/MSH6/BCL6/MLH1/POLQ/TFRC/IL2/LEF1/PMS2/NBN	0.999775
Y	PanCancer	BP	GO:0008544	epidermis development	35/697	295/16672	2.7082e-08	3.12454e-07	ELF3/ERRFI1/MYCL/FGFR2/ACVR1B/GLI1/HOXC13/NAB2/LATS2/BCL11B/ZFP36L1/MAP2K1/SOX9/BCL2/SMAD4/ERCC2/KEAP1/ERCC3/MYCN/ROCK2/SOS1/GNAS/CTNNB1/TP63/LATS1/EGFR/EZH2/RAC1/SFRP4/SMO/FGFR1/KLF4/NOTCH1/PTCH1/WAS	0.999772
Y	PanCancer	BP	GO:0033044	regulation of chromosome organization	22/697	132/16672	2.74488e-08	3.15925e-07	H3F3A/SFPQ/TPR/ATM/RB1/BUB1B/PML/CTCF/ERCC4/AXIN2/H3F3B/CUL3/SRC/MAPK1/ATR/CTNNB1/APC/TTK/POT1/MYC/NBN/ATRX	0.999769
Y	PanCancer	BP	GO:0014013	regulation of gliogenesis	18/697	90/16672	2.75465e-08	3.1629e-07	MTOR/SLC45A3/DICER1/NTRK3/NF1/CREB1/CXCR4/MYCN/OLIG2/NF2/CTNNB1/ETV5/PPARG/IL6ST/TERT/EZH2/PLAG1/NOTCH1	0.999769
Y	PanCancer	BP	GO:0090183	regulation of kidney development	14/697	54/16672	3.0057e-08	3.4429e-07	GATA3/RET/WT1/SIX1/FLCN/SOX9/PAX8/PDGFB/CTNNB1/WWTR1/FAT4/PDGFRB/SMO/MYC	0.999746
Y	PanCancer	BP	GO:0072132	mesenchyme morphogenesis	13/697	46/16672	3.02875e-08	3.45922e-07	BMPR1A/MDM2/SMAD3/SOX9/SMAD2/SMAD4/ACVR1/TGFBR2/LEF1/FGFR1/HEY1/MYC/NOTCH1	0.999745
Y	PanCancer	BP	GO:0016202	regulation of striated muscle tissue development	20/697	111/16672	3.0344e-08	3.45922e-07	MTOR/BMPR1A/FGFR2/PTEN/MYOD1/ERBB3/SIX1/SMAD3/DDX5/BCL2/SMAD4/CREB1/ERBB4/CTNNB1/TGFBR2/LEF1/FGFR1/NRG1/SOX17/NOTCH1	0.999745
Y	PanCancer	BP	GO:0032392	DNA geometric change	17/697	81/16672	3.14626e-08	3.57821e-07	DDB2/CHD4/BLM/CHD2/BRIP1/ERCC2/ERCC3/XPC/HMGA1/POT1/NBN/RAD54B/RECQL4/WRN/XPA/ATRX/DDX3X	0.999735
Y	PanCancer	BP	GO:0002262	myeloid cell homeostasis	21/697	122/16672	3.16913e-08	3.59569e-07	ARNT/TAL1/GATA3/ACVR1B/RB1/HIF1A/ZFP36L1/STAT5B/BAX/ERCC2/ACVR2A/EPAS1/MAFB/BCL6/GATA2/KIT/FOXO3/CDK6/IKZF1/JAK2/GATA1	0.999734
Y	PanCancer	BP	GO:0043281	regulation of cysteine-type endopeptidase activity involved in apoptotic process	27/697	192/16672	3.19187e-08	3.61292e-07	BCL10/LCK/FAS/BIRC3/CDKN1B/MDM2/AKT1/PML/SMAD3/HERPUD1/YWHAE/BAX/CASP8/SRC/FOXL2/PPARG/RAF1/SOX2/TP63/LEF1/REST/EPHA7/HIP1/MYC/JAK2/KLF4/DDX3X	0.999733
Y	PanCancer	BP	GO:0048738	cardiac muscle tissue development	26/697	180/16672	3.28759e-08	3.71249e-07	ARID1A/LMNA/MTOR/BMPR1A/FGFR2/PTEN/WT1/ERBB3/TBX3/MYH11/MAP2K4/PRKAR1A/RARA/SMAD4/CALR/ACVR1/CREB1/ERBB4/TGFBR2/PDGFRA/PDGFRB/FGFR1/NRG1/NOTCH1/RXRA/TSC1	0.999725
Y	PanCancer	BP	GO:0001952	regulation of cell-matrix adhesion	18/697	91/16672	3.30194e-08	3.71993e-07	PTEN/SMAD3/NF1/BCL2/ROCK2/SDC4/SRC/NF2/BCL6/EPHA3/PIK3CB/KDR/PIK3R1/RASA1/CDK6/RAC1/CDKN2A/TSC1	0.999724
Y	PanCancer	BP	GO:0003281	ventricular septum development	15/697	63/16672	3.37755e-08	3.79617e-07	RBM15/FGFR2/GATA3/SUFU/MDM2/TBX3/TRIP11/SMAD4/DNM2/ACVR1/SALL4/TGFBR2/PRDM1/HEY1/NOTCH1	0.999718
Y	PanCancer	BP	GO:0050817	coagulation	39/697	354/16672	3.39523e-08	3.80711e-07	H3F3A/LCK/MPL/GATA3/JMJD1C/PTPN11/PTPN6/SH2B3/AKT1/RAD51B/TYRO3/COL1A1/GNA13/H3F3B/PRKAR1A/GNA11/PRKACA/VAV1/NFE2L2/GNAS/SRC/MAPK1/MYH9/PDGFB/GATA2/PIK3CA/PIK3CB/RAF1/RHOA/PDGFRA/TEC/PIK3R1/HIST1H3B/RAC1/GNAQ/JAK2/SYK/GATA1/WAS	0.999717
Y	PanCancer	BP	GO:0048871	multicellular organismal homeostasis	37/697	326/16672	3.52452e-08	3.94285e-07	FH/KMT2A/COL2A1/KRAS/PTPN11/FOXO1/RB1/B2M/CRTC3/FLCN/NF1/PRKAR1A/SOX9/STAT3/BCL2/TNFRSF11A/BAX/PRKACA/STK11/BARD1/EPAS1/GNAS/SRC/CTNNB1/GATA2/PIK3CA/TFRC/TP63/ALB/CSF1R/TNFAIP3/EGFR/RAC1/SMO/NR4A3/SYK/GATA1	0.999706
Y	PanCancer	BP	GO:0043524	negative regulation of neuron apoptotic process	22/697	134/16672	3.63683e-08	4.05901e-07	BTG2/JUN/NTRK1/HRAS/ERBB3/KRAS/HIF1A/SIX1/TYRO3/MAP2K4/BCL2/BAX/MSH2/PIK3CA/RASA1/TERT/HSP90AB1/BRAF/JAK2/NR4A3/SET/NONO	0.999696
Y	PanCancer	BP	GO:0035195	gene silencing by miRNA	14/697	55/16672	3.8786e-08	4.31878e-07	NCOR2/AJUBA/DICER1/MAP2K1/SMAD3/NCOR1/STAT3/SMAD2/MAP2K2/DROSHA/ESR1/POU5F1/EGFR/HNRNPA2B1	0.999675
Y	PanCancer	BP	GO:0060993	kidney morphogenesis	18/697	92/16672	3.94739e-08	4.37502e-07	PBX1/GATA3/WT1/SIX1/SOX9/BCL2/SMAD4/HOXD11/PAX8/CTNNB1/WWTR1/FAT4/PDGFRB/HOXA11/SMO/MYC/PTCH1/GPC3	0.999671
Y	PanCancer	BP	GO:0072080	nephron tubule development	18/697	92/16672	3.94739e-08	4.37502e-07	PBX1/GATA3/WT1/SIX1/SOX9/BCL2/SMAD4/HOXD11/PAX8/CTNNB1/WWTR1/FAT4/HOXA11/SMO/MYC/NOTCH1/PTCH1/GPC3	0.999671
Y	PanCancer	BP	GO:0071359	cellular response to dsRNA	13/697	47/16672	4.02804e-08	4.4541e-07	NCOR2/DICER1/MAP2K1/SMAD3/NCOR1/SMAD2/MAP2K2/DROSHA/NPM1/TERT/ESR1/EGFR/HNRNPA2B1	0.999664
Y	PanCancer	BP	GO:0097150	neuronal stem cell population maintenance	9/697	20/16672	4.11374e-08	4.53838e-07	PRRX1/FOXO1/SS18/FANCD2/SOX2/FOXO3/HOOK3/PCM1/NOTCH1	0.999658
Y	PanCancer	BP	GO:0035051	cardiocyte differentiation	20/697	113/16672	4.14919e-08	4.5565e-07	ARID1A/LMNA/MTOR/WT1/TBX3/MYH11/MAP2K4/RARA/SMAD4/CALR/ACVR1/MAPK1/PDGFRA/REST/PDGFRB/NRG1/SOX17/NOTCH1/RXRA/TSC1	0.999656
Y	PanCancer	BP	GO:0048634	regulation of muscle organ development	20/697	113/16672	4.14919e-08	4.5565e-07	MTOR/BMPR1A/FGFR2/PTEN/MYOD1/ERBB3/SIX1/SMAD3/DDX5/BCL2/SMAD4/CREB1/ERBB4/CTNNB1/TGFBR2/LEF1/FGFR1/NRG1/SOX17/NOTCH1	0.999656
Y	PanCancer	BP	GO:0072078	nephron tubule morphogenesis	16/697	73/16672	4.17711e-08	4.57666e-07	PBX1/GATA3/WT1/SIX1/SOX9/BCL2/SMAD4/HOXD11/PAX8/CTNNB1/FAT4/HOXA11/SMO/MYC/PTCH1/GPC3	0.999654
Y	PanCancer	BP	GO:0060147	regulation of posttranscriptional gene silencing	10/697	26/16672	4.42375e-08	4.82481e-07	NCOR2/AJUBA/MAP2K1/NCOR1/STAT3/MAP2K2/TERT/ESR1/POU5F1/EGFR	0.999634
Y	PanCancer	BP	GO:0060966	regulation of gene silencing by RNA	10/697	26/16672	4.42375e-08	4.82481e-07	NCOR2/AJUBA/MAP2K1/NCOR1/STAT3/MAP2K2/TERT/ESR1/POU5F1/EGFR	0.999634
Y	PanCancer	BP	GO:0018209	peptidyl-serine modification	32/697	260/16672	4.51173e-08	4.90958e-07	AKT3/MTOR/RET/ATM/HMGA2/LATS2/AKT1/NTRK3/AXIN1/BCL2/AKT2/BAX/MAP2K2/PRKACA/SRC/DYRK1A/CHEK2/MAPK1/PDGFB/ATR/PIK3CA/RAF1/TGFBR2/NSD1/LATS1/SGK1/AKAP9/BRAF/IKBKB/SYK/ARAF/TAF1	0.999627
Y	PanCancer	BP	GO:0071417	cellular response to organonitrogen compound	46/697	462/16672	4.55906e-08	4.94983e-07	ERRFI1/NTRK1/MEN1/WT1/MDM2/PTPN11/FOXO1/AKT1/MAX/ZFP36L1/BLM/MYO5A/CDH1/SOCS1/TSC2/BRCA1/COL1A1/PRKAR1A/SOX9/STAT3/STAT5B/AKT2/DNM2/JAK3/PRKACA/CREB1/DNMT3A/SOS1/SRC/MAPK1/CTNNB1/PIK3CA/PPARG/PIK3R1/EZR/FOXO3/AKAP9/EGFR/EZH2/ABL1/JAK2/KLF4/NR4A3/TSC1/FOXO4/IRS4	0.999624
Y	PanCancer	BP	GO:0006473	protein acetylation	26/697	183/16672	4.63711e-08	5.02319e-07	MUC1/GATA3/KAT6B/KMT2A/MYOD1/BRCA2/FOXO1/BRD7/CREBBP/CTCF/BRCA1/FLCN/PER1/SMAD4/NCOA1/EP300/SMARCB1/GATA2/LEF1/IRF4/MAP3K7/TRRAP/KAT6A/NCOA2/SET/TAF1	0.999618
Y	PanCancer	BP	GO:0035282	segmentation	18/697	93/16672	4.70672e-08	5.08708e-07	ABI1/BMPR1A/ATM/WT1/TBX3/CDX2/SMAD3/AXIN1/PALB2/AXIN2/SMAD4/MAFB/EP300/LEF1/MLLT3/NOTCH1/KDM6A/MED12	0.999613
Y	PanCancer	BP	GO:0007173	epidermal growth factor receptor signaling pathway	21/697	125/16672	4.91409e-08	5.29925e-07	EPS15/ERRFI1/NRAS/CBL/HRAS/KRAS/PTPN11/AKT1/FES/SOX9/CBLC/SOS1/PLCG1/PTK6/SRC/CBLB/PIK3CA/FBXW7/PIK3R1/EGFR/ABL1	0.999596
Y	PanCancer	BP	GO:0009894	regulation of catabolic process	48/697	494/16672	4.93451e-08	5.30931e-07	ARNT/BTG2/MDM4/MTOR/PTEN/SUFU/CDKN1B/MDM2/FOXO1/AKT1/HIF1A/ZFP36L1/BUB1B/CRTC3/PML/SMAD3/AXIN1/CBFA2T3/GRIN2A/HERPUD1/NCOR1/SOX9/STAT3/AKT2/BAX/CEBPA/KEAP1/PRKACA/BARD1/IDH1/NFE2L2/XPO1/CHEK2/FHIT/FBXW7/APC/EZR/HSP90AB1/TNFAIP3/EGFR/NRG1/PABPC1/SOX17/AMER1/ARAF/GPC3/MSN/TAF1	0.999595
Y	PanCancer	BP	GO:0060968	regulation of gene silencing	14/697	56/16672	4.9747e-08	5.34055e-07	SETDB1/TET1/NCOR2/AJUBA/MAP2K1/NCOR1/STAT3/MAP2K2/TERT/ESR1/HIST1H3B/HMGA1/POU5F1/EGFR	0.999593
Y	PanCancer	BP	GO:0061326	renal tubule development	18/697	94/16672	5.59784e-08	5.99608e-07	PBX1/GATA3/WT1/SIX1/SOX9/BCL2/SMAD4/HOXD11/PAX8/CTNNB1/WWTR1/FAT4/HOXA11/SMO/MYC/NOTCH1/PTCH1/GPC3	0.999539
Y	PanCancer	BP	GO:0060525	prostate glandular acinus development	7/697	11/16672	6.17448e-08	6.59898e-07	FGFR2/FOXA1/HOXD13/TP63/ESR1/NOTCH1/RXRA	0.999491
Y	PanCancer	BP	GO:0072088	nephron epithelium morphogenesis	16/697	75/16672	6.26622e-08	6.68211e-07	PBX1/GATA3/WT1/SIX1/SOX9/BCL2/SMAD4/HOXD11/PAX8/CTNNB1/FAT4/HOXA11/SMO/MYC/PTCH1/GPC3	0.999484
Y	PanCancer	BP	GO:0007162	negative regulation of cell adhesion	28/697	211/16672	6.33371e-08	6.72413e-07	MUC1/PTPRC/TNFRSF14/PTEN/MEN1/DTX1/ERBB3/PTPN11/PTPN6/CDH1/COL1A1/ERBB2/NF1/PRKAR1A/JAK3/SRC/NF2/BCL6/CD74/PIK3R1/RASA1/ABL1/CD274/CDKN2A/JAK2/KLF4/NOTCH1/PDCD1LG2	0.999481
Y	PanCancer	BP	GO:0043406	positive regulation of MAP kinase activity	28/697	211/16672	6.33371e-08	6.72413e-07	HRAS/KRAS/PTPN11/FLT3/AJUBA/MAP2K1/NTRK3/AXIN1/ERBB2/MAP2K4/TNFRSF11A/MAP2K2/ALK/CXCR4/SRC/MAPK1/PDGFB/PIK3CB/KIT/CD74/PDGFRB/DAXX/MAP3K7/EGFR/EZH2/FGFR1/NRG1/SYK	0.999481
Y	PanCancer	BP	GO:0045638	negative regulation of myeloid cell differentiation	17/697	85/16672	6.68994e-08	7.0866e-07	CDC73/RBM15/ZBTB16/NFKBIA/ZFP36L1/NF1/RARA/STAT5B/FSTL3/MAFB/CTNNB1/GATA2/PIK3R1/HIST1H4I/CDK6/HOXA9/MYC	0.999452
Y	PanCancer	BP	GO:0010810	regulation of cell-substrate adhesion	25/697	174/16672	6.71244e-08	7.09474e-07	PTEN/MEN1/SMAD3/COL1A1/NF1/BCL2/CALR/DNM2/ROCK2/SDC4/SRC/NF2/BCL6/EPHA3/PIK3CB/KDR/PIK3R1/RASA1/BRAF/CDK6/RAC1/CDKN2A/JAK2/NOTCH1/TSC1	0.999451
Y	PanCancer	BP	GO:1902893	regulation of pri-miRNA transcription from RNA polymerase II promoter	10/697	27/16672	6.76379e-08	7.13327e-07	JUN/BMPR1A/HIF1A/SMAD3/SOX9/STAT3/SMARCA4/PDGFB/TERT/NFIB	0.999448
Y	PanCancer	BP	GO:0032846	positive regulation of homeostatic process	27/697	199/16672	6.83156e-08	7.18891e-07	ARNT/TAL1/KIF5B/ATM/ACVR1B/HIF1A/PML/STAT5B/TNFRSF11A/BAX/SMARCA4/ACVR2A/PLCG1/MAPK1/SMARCB1/ATR/CTNNB1/GATA2/TFRC/FOXO3/EGFR/POT1/NBN/ABL1/SYK/ATRX/GATA1	0.999443
Y	PanCancer	BP	GO:1903829	positive regulation of cellular protein localization	38/697	349/16672	6.95658e-08	7.30441e-07	TPR/BMPR1A/KIF5B/TCF7L2/MDM2/AKT1/HSP90AA1/SMAD3/CDH1/NUP93/ERBB2/TP53/YWHAE/BCL2/SMAD4/AKT2/PRKACA/STK11/ACSL3/CASP8/ERBB4/SRC/BAP1/RHOA/TP63/FBXW7/PIK3R1/TERT/EZR/HSP90AB1/TMEM30A/EGFR/SMO/NRG1/PCM1/UBR5/JAK2/MSN	0.999434
Y	PanCancer	BP	GO:0007178	transmembrane receptor protein serine/threonine kinase signaling pathway	35/697	307/16672	7.40323e-08	7.75638e-07	JUN/PRDM16/TRIM33/BMPR1A/BCL9L/CBL/MEN1/ACVR1B/NKX2-1/PML/SMAD3/NUP93/FLCN/SMAD2/SMAD4/DNM2/FSTL3/STK11/ACVR1/ACVR2A/CREB1/SRC/PDGFB/RHOA/TGFBR2/WWTR1/LEF1/MAP3K7/PTPRK/TTK/ABL1/CDKN2B/NOTCH1/GPC3/USP9X	0.999398
Y	PanCancer	BP	GO:0090342	regulation of cell aging	11/697	34/16672	7.47974e-08	7.81943e-07	LMNA/BMPR1A/PTEN/HMGA2/KRAS/BCL6/TERT/HMGA1/CDK6/ABL1/CDKN2A	0.999393
Y	PanCancer	BP	GO:0001776	leukocyte homeostasis	16/697	76/16672	7.63361e-08	7.94559e-07	BCL10/FAS/LMO1/FLT3/AKT1/HIF1A/TNFRSF17/STAT5B/BCL2/BAX/JAK3/SOS1/IL2/CD74/TNFAIP3/ABL1	0.999383
Y	PanCancer	BP	GO:0007492	endoderm development	16/697	76/16672	7.63361e-08	7.94559e-07	CDC73/BMPR1A/HMGA2/HOXC11/NKX2-1/ZFP36L1/SMAD3/SMAD2/SMAD4/CTNNB1/SOX2/POU5F1/EXT1/SOX17/NOTCH1/MED12	0.999383
Y	PanCancer	BP	GO:0042100	B cell proliferation	17/697	86/16672	8.01855e-08	8.31013e-07	PTPRC/ATM/IKZF3/BCL2/BAX/CD79A/NFATC2/BCL6/TFRC/IL2/LEF1/CD74/IL7R/CDKN1A/PRDM1/CARD11/ABL1	0.999353
Y	PanCancer	BP	GO:1904019	epithelial cell apoptotic process	17/697	86/16672	8.01855e-08	8.31013e-07	MTOR/FAS/GATA3/TCF7L2/RB1/ZFP36L1/DNMT3A/NFE2L2/TGFBR2/KDR/TERT/FOXO3/TNFAIP3/BRAF/SFRP4/ABL1/JAK2	0.999353
Y	PanCancer	BP	GO:0002366	leukocyte activation involved in immune response	28/697	214/16672	8.58555e-08	8.87853e-07	NOTCH2/GATA3/STAT6/LCP1/FES/RARA/BCL3/JAK3/CD28/MSH2/MSH6/BCR/BCL6/FOXP1/GATA2/MLH1/TFRC/IL2/KIT/LEF1/IRF4/MYB/NBN/ABL1/NR4A3/SYK/TSC1/BTK	0.999308
Y	PanCancer	BP	GO:0051961	negative regulation of nervous system development	31/697	254/16672	8.88515e-08	9.16856e-07	PBX1/BMPR1A/PTEN/SUFU/DDX6/DTX1/MDM2/DICER1/B2M/NTRK3/NF1/SOX9/STAT3/CALR/PRKACA/ERBB4/MYCN/OLIG2/CTNNB1/RHOA/SOX2/PHOX2B/REST/TERT/TLX3/EPHA7/FOXO3/HOOK3/NRG1/PCM1/NOTCH1	0.999285
Y	PanCancer	BP	GO:0045058	T cell selection	12/697	42/16672	9.04258e-08	9.29096e-07	FAS/GATA3/STAT6/BCL11B/BCL2/STK11/CD28/CD74/IRF4/BRAF/CARD11/SYK	0.999275
Y	PanCancer	BP	GO:0048538	thymus development	12/697	42/16672	9.04258e-08	9.29096e-07	PBX1/GATA3/BCL11B/SIX1/MAP2K1/BCL2/MAFB/MAPK1/CTNNB1/RAF1/BRAF/ABL1	0.999275
Y	PanCancer	BP	GO:0061333	renal tubule morphogenesis	16/697	77/16672	9.26733e-08	9.49418e-07	PBX1/GATA3/WT1/SIX1/SOX9/BCL2/SMAD4/HOXD11/PAX8/CTNNB1/FAT4/HOXA11/SMO/MYC/PTCH1/GPC3	0.999259
Y	PanCancer	BP	GO:0051101	regulation of DNA binding	18/697	97/16672	9.28003e-08	9.49418e-07	JUN/GATA3/DDIT3/HMGA2/RB1/NFKBIA/BCL3/DOT1L/ERCC2/CTNNB1/LEF1/NSD1/IRF4/SMO/HEY1/JAK2/KLF4/GATA1	0.999259
Y	PanCancer	BP	GO:0031346	positive regulation of cell projection organization	34/697	296/16672	9.48259e-08	9.66607e-07	ABL2/MTOR/NTRK1/RET/HRAS/ATF1/CLIP1/HSP90AA1/FES/MAP2K1/NTRK3/ARHGAP35/CRTC1/DNM2/STK11/NFE2L2/PTK6/SRC/SS18L1/EPHA3/RHOA/IL2/KIT/APC/TMEM30A/BRAF/CUX1/EZH2/RAC1/RELN/FGFR1/NRG1/ABL1/PTPRD	0.999246
Y	PanCancer	BP	GO:0031334	positive regulation of protein complex assembly	28/697	215/16672	9.48841e-08	9.66607e-07	JUN/MTOR/TAL1/FAS/DDB2/CDKN1B/CLIP1/HNF1A/ERCC5/LCP1/AJUBA/FES/ERCC4/IRF8/TP53/BAX/ERCC2/CREB1/ERCC3/SRC/CTNNB1/MITF/TRIM27/RAC1/XPA/MSN/TAF1/WAS	0.999246
Y	PanCancer	BP	GO:0050679	positive regulation of epithelial cell proliferation	23/697	153/16672	9.65149e-08	9.81132e-07	ARNT/JUN/MTOR/BMPR1A/FGFR2/CCND1/HRAS/AKT1/HIF1A/ERBB2/NF1/SOX9/PDGFB/CTNNB1/TP63/KDR/FLT4/TNFAIP3/EGFR/SMO/MYC/NOTCH1/NR4A3	0.999234
Y	PanCancer	BP	GO:0045598	regulation of fat cell differentiation	19/697	108/16672	9.97904e-08	1.01228e-06	MTOR/PRDM16/GATA3/ZBTB16/DDIT3/WIF1/FOXO1/AKT1/ZFP36L1/SMAD3/AXIN1/CEBPA/ASXL2/CREB1/ASXL1/GATA2/PPARG/WWTR1/RUNX1T1	0.99921
Y	PanCancer	BP	GO:0071901	negative regulation of protein serine/threonine kinase activity	20/697	119/16672	1.0151e-07	1.02755e-06	CDKN2C/PTEN/MEN1/CDKN1B/PTPN6/LATS2/SPRED1/GPS2/NF1/PRKAR1A/CBLC/CEBPA/PPP2R1A/APC/CDKN1A/LATS1/TNFAIP3/ABL1/CDKN2A/CDKN2B	0.999198
Y	PanCancer	BP	GO:0001894	tissue homeostasis	27/697	203/16672	1.03703e-07	1.04754e-06	FH/KMT2A/COL2A1/KRAS/PTPN11/RB1/B2M/NF1/SOX9/BCL2/BAX/STK11/BARD1/EPAS1/GNAS/SRC/CTNNB1/GATA2/TFRC/ALB/CSF1R/TNFAIP3/EGFR/RAC1/SMO/SYK/GATA1	0.999182
Y	PanCancer	BP	GO:0002263	cell activation involved in immune response	28/697	216/16672	1.0479e-07	1.05406e-06	NOTCH2/GATA3/STAT6/LCP1/FES/RARA/BCL3/JAK3/CD28/MSH2/MSH6/BCR/BCL6/FOXP1/GATA2/MLH1/TFRC/IL2/KIT/LEF1/IRF4/MYB/NBN/ABL1/NR4A3/SYK/TSC1/BTK	0.999177
Y	PanCancer	BP	GO:0031647	regulation of protein stability	28/697	216/16672	1.0479e-07	1.05406e-06	CDC73/MDM4/A1CF/PTEN/USP28/KRAS/MDM2/HSP90AA1/SMAD3/BCL2/CALR/CREB1/SRC/CHEK2/EP300/MAPK1/NF2/VHL/FBXW7/PIK3R1/TERT/CDKN1A/HSP90AB1/SMO/TRIM24/SOX17/GNAQ/TSC1	0.999177
Y	PanCancer	BP	GO:2001234	negative regulation of apoptotic signaling pathway	27/697	204/16672	1.14891e-07	1.15325e-06	LMNA/MUC1/FAS/TCF7L2/CREB3L1/COL2A1/AKT1/HIF1A/HERPUD1/BRCA1/BCL2/BAX/ACKR3/ACVR1/BIRC6/CASP8/NFE2L2/SRC/CTNNB1/RAF1/CD74/TERT/TNFAIP3/AR/DDX3X/GATA1/NONO	0.999099
Y	PanCancer	BP	GO:0072009	nephron epithelium development	19/697	109/16672	1.16209e-07	1.16403e-06	PBX1/GATA3/WT1/SIX1/NUP93/SOX9/BCL2/SMAD4/HOXD11/PAX8/CTNNB1/WWTR1/FAT4/HOXA11/SMO/MYC/NOTCH1/PTCH1/GPC3	0.999091
Y	PanCancer	BP	GO:0021915	neural tube development	23/697	155/16672	1.23132e-07	1.23081e-06	ARID1A/BCL10/PAX7/STIL/SUFU/FOXA1/HIF1A/ZFP36L1/TSC2/NF1/RARA/ARHGAP35/PRKACA/SALL4/SDC4/SETD2/SMO/SOX17/NOTCH1/PTCH1/TSC1/KDM6A/MED12	0.999039
Y	PanCancer	BP	GO:0051146	striated muscle cell differentiation	29/697	231/16672	1.25554e-07	1.2524e-06	ARID1A/BCL9/LMNA/MTOR/MYOD1/WT1/KRAS/TBX3/RB1/AKT1/MYH11/MAP2K4/PRKAR1A/RARA/BCL2/SMAD4/CALR/ACVR1/NFATC2/MYH9/LEF1/PDGFRA/PDGFRB/EZH2/SMO/NRG1/NOTCH1/RXRA/TSC1	0.999022
Y	PanCancer	BP	GO:0006977	DNA damage response, signal transduction by p53 class mediator resulting in cell cycle arrest	14/697	60/16672	1.27298e-07	1.26715e-06	BTG2/MDM4/MUC1/ATM/CDKN1B/MDM2/PML/TP53/BAX/CNOT3/CHEK2/EP300/NPM1/CDKN1A	0.99901
Y	PanCancer	BP	GO:0051216	cartilage development	25/697	180/16672	1.31716e-07	1.30841e-06	PAX7/PRRX1/BMPR1A/ZBTB16/COL2A1/HMGA2/HIF1A/TRIP11/SMAD3/MAF/AXIN2/COL1A1/RARA/SOX9/MYCN/GNAS/RUNX1/CTNNB1/TGFBR2/FGFR3/CREB3L2/HOXA11/FGFR1/RSPO2/NFIB	0.998979
Y	PanCancer	BP	GO:0048709	oligodendrocyte differentiation	16/697	79/16672	1.35232e-07	1.34056e-06	CDKN2C/MTOR/SLC45A3/PTEN/NKX2-1/ERBB2/NF1/SOX9/ERCC2/CXCR4/OLIG2/CTNNB1/PPARG/NRG1/NOTCH1/MED12	0.998954
Y	PanCancer	BP	GO:0050878	regulation of body fluid levels	47/697	495/16672	1.36408e-07	1.34943e-06	H3F3A/LCK/MPL/GATA3/JMJD1C/CCND1/FLI1/PTPN11/PTPN6/SH2B3/AKT1/HIF1A/RAD51B/TYRO3/COL1A1/GNA13/H3F3B/PRKAR1A/STAT5B/GNA11/PRKACA/VAV1/CREB1/ERBB4/NCOA1/NFE2L2/GNAS/SRC/MAPK1/MYH9/PDGFB/GATA2/PIK3CA/PIK3CB/RAF1/RHOA/TP63/PDGFRA/TEC/PIK3R1/HIST1H3B/RAC1/GNAQ/JAK2/SYK/GATA1/WAS	0.998947
Y	PanCancer	BP	GO:0060742	epithelial cell differentiation involved in prostate gland development	7/697	12/16672	1.42831e-07	1.40715e-06	FGFR2/FOXA1/CTNNB1/TP63/NOTCH1/RXRA/AR	0.998902
Y	PanCancer	BP	GO:0090399	replicative senescence	7/697	12/16672	1.42831e-07	1.40715e-06	ATM/TP53/CHEK2/ATR/TERT/CDKN1A/CDKN2A	0.998902
Y	PanCancer	BP	GO:0061614	pri-miRNA transcription from RNA polymerase II promoter	10/697	29/16672	1.48835e-07	1.46329e-06	JUN/BMPR1A/HIF1A/SMAD3/SOX9/STAT3/SMARCA4/PDGFB/TERT/NFIB	0.99886
Y	PanCancer	BP	GO:0051568	histone H3-K4 methylation	13/697	52/16672	1.49885e-07	1.46759e-06	GATA3/KMT2A/KMT2D/SETD1B/BRCA1/SMAD4/CTNNB1/TET2/HIST1H1C/MYB/KMT2C/BCOR/KDM6A	0.998856
Y	PanCancer	BP	GO:0060688	regulation of morphogenesis of a branching structure	13/697	52/16672	1.49885e-07	1.46759e-06	FGFR2/SIX1/ETV4/SOX9/HOXD13/PAX8/CTNNB1/ETV5/ESR1/SMO/FGFR1/RXRA/AR	0.998856
Y	PanCancer	BP	GO:0006337	nucleosome disassembly	8/697	17/16672	1.55906e-07	1.52032e-06	ARID1A/ARID2/SMARCD1/SMARCE1/SMARCA4/SMARCB1/HMGA1/SET	0.998816
Y	PanCancer	BP	GO:0032986	protein-DNA complex disassembly	8/697	17/16672	1.55906e-07	1.52032e-06	ARID1A/ARID2/SMARCD1/SMARCE1/SMARCA4/SMARCB1/HMGA1/SET	0.998816
Y	PanCancer	BP	GO:0072431	signal transduction involved in mitotic G1 DNA damage checkpoint	14/697	61/16672	1.58935e-07	1.54357e-06	BTG2/MDM4/MUC1/ATM/CDKN1B/MDM2/PML/TP53/BAX/CNOT3/CHEK2/EP300/NPM1/CDKN1A	0.998798
Y	PanCancer	BP	GO:1902400	intracellular signal transduction involved in G1 DNA damage checkpoint	14/697	61/16672	1.58935e-07	1.54357e-06	BTG2/MDM4/MUC1/ATM/CDKN1B/MDM2/PML/TP53/BAX/CNOT3/CHEK2/EP300/NPM1/CDKN1A	0.998798
Y	PanCancer	BP	GO:0021953	central nervous system neuron differentiation	24/697	170/16672	1.71732e-07	1.66448e-06	BTG2/PAX7/TAL1/FGFR2/PTEN/SUFU/BCL11B/NKX2-1/AXIN1/CDH11/ARHGAP35/ERBB4/OLIG2/CTNNB1/GATA2/LEF1/PHOX2B/CSF1R/MNX1/RAC1/SMO/GNAQ/NFIB/PTCH1	0.998707
Y	PanCancer	BP	GO:0045648	positive regulation of erythrocyte differentiation	9/697	23/16672	1.78742e-07	1.72196e-06	ARNT/TAL1/ACVR1B/HIF1A/STAT5B/ACVR2A/GATA2/FOXO3/GATA1	0.998664
Y	PanCancer	BP	GO:0060964	regulation of gene silencing by miRNA	9/697	23/16672	1.78742e-07	1.72196e-06	NCOR2/AJUBA/MAP2K1/NCOR1/STAT3/MAP2K2/ESR1/POU5F1/EGFR	0.998664
Y	PanCancer	BP	GO:0072215	regulation of metanephros development	9/697	23/16672	1.78742e-07	1.72196e-06	RET/WT1/PAX8/PDGFB/CTNNB1/WWTR1/FAT4/PDGFRB/MYC	0.998664
Y	PanCancer	BP	GO:0050768	negative regulation of neurogenesis	29/697	235/16672	1.82183e-07	1.75159e-06	PBX1/BMPR1A/PTEN/DDX6/DTX1/MDM2/DICER1/B2M/NTRK3/NF1/SOX9/STAT3/CALR/ERBB4/MYCN/OLIG2/CTNNB1/RHOA/SOX2/PHOX2B/REST/TERT/TLX3/EPHA7/FOXO3/HOOK3/NRG1/PCM1/NOTCH1	0.998641
Y	PanCancer	BP	GO:0021766	hippocampus development	15/697	71/16672	1.85324e-07	1.77822e-06	BTG2/PTEN/NKX2-1/RARA/YWHAE/NCOA1/NF2/EPHA5/LEF1/CDK6/EZH2/RELN/SMO/NR4A3/TSC1	0.998622
Y	PanCancer	BP	GO:0009798	axis specification	17/697	91/16672	1.90405e-07	1.82245e-06	STIL/BMPR1A/WT1/DDIT3/TBX3/CDX2/AXIN1/AXIN2/SMAD2/SMAD4/CTNNB1/SMO/NOTCH1/PTCH1/BCOR/GPC3/KDM6A	0.998588
Y	PanCancer	BP	GO:0002562	somatic diversification of immune receptors via germline recombination within a single locus	13/697	53/16672	1.91075e-07	1.82245e-06	ATM/STAT6/BCL11B/TCF3/CD28/MSH2/MSH6/BCL6/MLH1/TFRC/IL2/LEF1/NBN	0.998588
Y	PanCancer	BP	GO:0016444	somatic cell DNA recombination	13/697	53/16672	1.91075e-07	1.82245e-06	ATM/STAT6/BCL11B/TCF3/CD28/MSH2/MSH6/BCL6/MLH1/TFRC/IL2/LEF1/NBN	0.998588
Y	PanCancer	BP	GO:0030521	androgen receptor signaling pathway	14/697	62/16672	1.97487e-07	1.86871e-06	ARID1A/NCOA4/RB1/BRCA1/DDX5/CCNE1/SMARCA4/NCOA1/EP300/CTNNB1/FOXP1/DAXX/AR/MED12	0.998554
Y	PanCancer	BP	GO:0072413	signal transduction involved in mitotic cell cycle checkpoint	14/697	62/16672	1.97487e-07	1.86871e-06	BTG2/MDM4/MUC1/ATM/CDKN1B/MDM2/PML/TP53/BAX/CNOT3/CHEK2/EP300/NPM1/CDKN1A	0.998554
Y	PanCancer	BP	GO:1902402	signal transduction involved in mitotic DNA damage checkpoint	14/697	62/16672	1.97487e-07	1.86871e-06	BTG2/MDM4/MUC1/ATM/CDKN1B/MDM2/PML/TP53/BAX/CNOT3/CHEK2/EP300/NPM1/CDKN1A	0.998554
Y	PanCancer	BP	GO:1902403	signal transduction involved in mitotic DNA integrity checkpoint	14/697	62/16672	1.97487e-07	1.86871e-06	BTG2/MDM4/MUC1/ATM/CDKN1B/MDM2/PML/TP53/BAX/CNOT3/CHEK2/EP300/NPM1/CDKN1A	0.998554
Y	PanCancer	BP	GO:0043525	positive regulation of neuron apoptotic process	12/697	45/16672	2.09558e-07	1.9769e-06	JUN/ATM/DDIT3/MAP2K4/NF1/TP53/BAX/CTNNB1/FBXW7/EPHA7/FOXO3/ABL1	0.998474
Y	PanCancer	BP	GO:0046824	positive regulation of nucleocytoplasmic transport	19/697	113/16672	2.09747e-07	1.9769e-06	TPR/BMPR1A/TCF7L2/MDM2/HSP90AA1/SMAD3/CDH1/NUP93/TP53/SMAD4/PRKACA/ERBB4/RHOA/PIK3R1/HSP90AB1/EGFR/SMO/UBR5/JAK2	0.998474
Y	PanCancer	BP	GO:1903533	regulation of protein targeting	33/697	292/16672	2.1457e-07	2.01782e-06	MTOR/TPR/BMPR1A/SUFU/HSP90AA1/NFKBIA/SMAD3/AXIN1/CDH1/CYLD/NUP93/AXIN2/ERBB2/NF1/SMAD4/AKT2/BCL3/KEAP1/ERBB4/BAP1/RHOA/WWTR1/FBXW7/PIK3R1/CDKN1A/HSP90AB1/NFKBIE/EGFR/SMO/NRG1/UBR5/GNAQ/JAK2	0.998444
Y	PanCancer	BP	GO:0071364	cellular response to epidermal growth factor stimulus	10/697	30/16672	2.1493e-07	2.01782e-06	ERRFI1/AKT1/ZFP36L1/COL1A1/ERBB2/SOX9/STAT5B/PLCG1/EEF1A1/EGFR	0.998444
Y	PanCancer	BP	GO:0006333	chromatin assembly or disassembly	25/697	185/16672	2.25391e-07	2.11189e-06	ARID1A/H3F3A/TAL1/TPR/KAT6B/ARID2/HMGA2/SMARCD1/CTCF/H3F3B/SMARCE1/SOX9/TP53/SMARCA4/SMARCB1/NPM1/DAXX/HIST1H1C/HIST1H3B/HIST1H4I/HMGA1/KAT6A/CDKN2A/SET/ATRX	0.998375
Y	PanCancer	BP	GO:0061008	hepaticobiliary system development	20/697	125/16672	2.33757e-07	2.186e-06	JUN/ARID5B/CCND1/GLI1/KRAS/NFKBIA/SMAD3/NF1/RARA/SOX9/CEBPA/CUL3/PIK3CA/FBXW7/TET2/TNFAIP3/EGFR/EZH2/SOX17/NOTCH1	0.998321
Y	PanCancer	BP	GO:0002460	adaptive immune response based on somatic recombination of immune receptors built from immunoglobulin superfamily domains	29/697	238/16672	2.39354e-07	2.23397e-06	BCL10/PTPRC/FAS/GATA3/NFKB2/HRAS/PTPN6/STAT6/B2M/MALT1/BCL3/JAK3/CD28/MSH2/MSH6/BCL6/KLHL6/MLH1/TFRC/IL2/LEF1/CD74/IL7R/IRF4/MAP3K7/TNFAIP3/NBN/BTK/WAS	0.998286
Y	PanCancer	BP	GO:0042552	myelination	18/697	103/16672	2.39883e-07	2.23455e-06	MTOR/PTEN/NAB2/AKT1/DICER1/MYO5A/ERBB2/NF1/RARA/AKT2/ERCC2/CXCR4/OLIG2/CTNNB1/QKI/NDRG1/NRG1/TSC1	0.998285
Y	PanCancer	BP	GO:0070228	regulation of lymphocyte apoptotic process	13/697	54/16672	2.4213e-07	2.2511e-06	BCL10/FAS/PTEN/HIF1A/TP53/BAX/JAK3/BCL6/FOXP1/IL2/CD74/CD274/BTK	0.998273
Y	PanCancer	BP	GO:0002703	regulation of leukocyte mediated immunity	22/697	149/16672	2.5238e-07	2.34185e-06	PTPRC/GATA3/PTPN6/STAT6/B2M/FES/STAT5B/MALT1/JAK3/VAV1/CD28/MSH6/BCR/BCL6/GATA2/TFRC/IL2/IL7R/MAP3K7/SYK/BTK/WAS	0.998208
Y	PanCancer	BP	GO:0048704	embryonic skeletal system morphogenesis	17/697	93/16672	2.64331e-07	2.448e-06	PRRX1/FGFR2/COL2A1/HOXC11/SIX1/SMAD3/AXIN1/SMAD2/MYCN/GNAS/CTNNB1/SETD2/TGFBR2/PDGFRA/HOXA11/PAX5/MED12	0.998131
Y	PanCancer	BP	GO:1902107	positive regulation of leukocyte differentiation	20/697	126/16672	2.67165e-07	2.46947e-06	JUN/GATA3/ZBTB16/RB1/ZFP36L1/RARA/STAT5B/CASP8/CREB1/GNAS/RUNX1/TGFBR2/IL2/LEF1/CD74/IL7R/MYB/PRDM1/SYK/BTK	0.998116
Y	PanCancer	BP	GO:0002902	regulation of B cell apoptotic process	8/697	18/16672	2.70357e-07	2.49417e-06	BCL10/PTEN/BAX/BCL6/FOXP1/IL2/CD74/BTK	0.998098
Y	PanCancer	BP	GO:0072332	intrinsic apoptotic signaling pathway by p53 class mediator	15/697	73/16672	2.72599e-07	2.50731e-06	MUC1/USP28/BRCA2/PML/DDX5/TP53/BAX/BCL3/STK11/MSH2/EP300/FHIT/TP63/CD74/CDKN1A	0.998089
Y	PanCancer	BP	GO:0060711	labyrinthine layer development	12/697	46/16672	2.7283e-07	2.50731e-06	FGFR2/CDX2/AKT1/ZFP36L1/MAP2K1/BIRC6/CASP8/NCOA1/MAPK1/LEF1/RSPO3/HEY1	0.998089
Y	PanCancer	BP	GO:0030316	osteoclast differentiation	16/697	83/16672	2.77414e-07	2.53969e-06	MTOR/NF1/TNFRSF11A/FSTL3/CREB1/GNAS/MAFB/SRC/CTNNB1/FOXP1/MITF/TFRC/CSF1R/PIK3R1/GPC3/TFE3	0.998066
Y	PanCancer	BP	GO:2000379	positive regulation of reactive oxygen species metabolic process	16/697	83/16672	2.77414e-07	2.53969e-06	MTOR/AKT1/HSP90AA1/SMAD3/TP53/DNM2/NFE2L2/PDGFB/TGFBR2/PDGFRB/CDKN1A/FOXO3/HSP90AB1/EGFR/JAK2/KLF4	0.998066
Y	PanCancer	BP	GO:0002697	regulation of immune effector process	34/697	310/16672	2.87528e-07	2.62726e-06	BCL10/LCK/PTPRC/TNFRSF14/GATA3/BIRC3/PTPN6/STAT6/TRAF3/B2M/FES/RARA/STAT5B/MALT1/JAK3/VAV1/CD28/MSH6/BCR/BCL6/GATA2/TFRC/IL2/CD74/IL7R/IRF4/MAP3K7/MYB/TNFAIP3/RAC1/NR4A3/SYK/BTK/WAS	0.998004
Y	PanCancer	BP	GO:1905330	regulation of morphogenesis of an epithelium	24/697	175/16672	2.97548e-07	2.71363e-06	FGFR2/GATA3/SIX1/CLTC/ETV4/SOX9/HOXD13/PAX8/ZNRF3/CTNNB1/ETV5/FOXP1/RHOA/ESR1/RSPO3/RAC1/SMO/FGFR1/ABL1/MLLT3/RXRA/AR/GPC3/MED12	0.997942
Y	PanCancer	BP	GO:0050853	B cell receptor signaling pathway	14/697	64/16672	3.00774e-07	2.72748e-06	LCK/PTPRC/PTPN6/CD79B/BCL2/BAX/CD79A/NFATC2/MAPK1/KLHL6/TEC/ABL1/SYK/BTK	0.997933
Y	PanCancer	BP	GO:0072401	signal transduction involved in DNA integrity checkpoint	14/697	64/16672	3.00774e-07	2.72748e-06	BTG2/MDM4/MUC1/ATM/CDKN1B/MDM2/PML/TP53/BAX/CNOT3/CHEK2/EP300/NPM1/CDKN1A	0.997933
Y	PanCancer	BP	GO:0072422	signal transduction involved in DNA damage checkpoint	14/697	64/16672	3.00774e-07	2.72748e-06	BTG2/MDM4/MUC1/ATM/CDKN1B/MDM2/PML/TP53/BAX/CNOT3/CHEK2/EP300/NPM1/CDKN1A	0.997933
Y	PanCancer	BP	GO:0060603	mammary gland duct morphogenesis	10/697	31/16672	3.05454e-07	2.76467e-06	FGFR2/TBX3/PML/ETV4/SRC/ETV5/CSF1R/ESR1/PTCH1/AR	0.997906
Y	PanCancer	BP	GO:0002062	chondrocyte differentiation	17/697	94/16672	3.10331e-07	2.80352e-06	BMPR1A/ZBTB16/COL2A1/HMGA2/TRIP11/SMAD3/MAF/AXIN2/SOX9/RUNX1/CTNNB1/TGFBR2/FGFR3/CREB3L2/HOXA11/FGFR1/NFIB	0.997879
Y	PanCancer	BP	GO:0032355	response to estradiol	19/697	116/16672	3.20566e-07	2.89053e-06	PTEN/CCND1/MYOD1/CDKN1B/FOXA1/COL1A1/RARA/STAT3/STAT5B/CALR/CASP8/DNMT3A/NCOA1/CTNNB1/PDGFRB/ESR1/EGFR/EZH2/PTCH1	0.997818
Y	PanCancer	BP	GO:0043627	response to estrogen	15/697	74/16672	3.28873e-07	2.95986e-06	GATA3/CCND1/KMT2D/MDM2/HSP90AA1/BRCA1/RARA/EP300/MAPK1/PPARG/TGFBR2/SLC34A2/PDGFRB/ESR1/TRIM24	0.99777
Y	PanCancer	BP	GO:0097305	response to alcohol	22/697	152/16672	3.59713e-07	3.23134e-06	NTRK1/SETDB1/GATA3/PTEN/CBL/CCND1/BLM/NTRK3/CDH1/GRIN2A/BRCA1/RARA/STAT3/SMAD2/CASP8/DNMT3A/CTNNB1/TGFBR2/IL2/SMO/KLF4/PTCH1	0.997582
Y	PanCancer	BP	GO:0046545	development of primary female sexual characteristics	17/697	95/16672	3.63493e-07	3.25918e-06	ARID5B/FANCF/WT1/ACVR1B/BRCA2/FANCA/STAT5B/BCL2/SMAD4/BAX/IDH1/FOXL2/KIT/PDGFRA/ESR1/FOXO3/FANCG	0.997563
Y	PanCancer	BP	GO:0003231	cardiac ventricle development	19/697	117/16672	3.68007e-07	3.28808e-06	RBM15/BMPR1A/FGFR2/GATA3/SUFU/MDM2/TBX3/HIF1A/TRIP11/SMAD4/DNM2/ACVR1/SALL4/TGFBR2/PRDM1/HEY1/NRG1/NOTCH1/RXRA	0.997543
Y	PanCancer	BP	GO:0045682	regulation of epidermis development	14/697	65/16672	3.68776e-07	3.28808e-06	ERRFI1/MYCL/NAB2/ZFP36L1/SMAD4/KEAP1/MYCN/ROCK2/TP63/EZH2/SFRP4/SMO/NOTCH1/PTCH1	0.997543
Y	PanCancer	BP	GO:0072395	signal transduction involved in cell cycle checkpoint	14/697	65/16672	3.68776e-07	3.28808e-06	BTG2/MDM4/MUC1/ATM/CDKN1B/MDM2/PML/TP53/BAX/CNOT3/CHEK2/EP300/NPM1/CDKN1A	0.997543
Y	PanCancer	BP	GO:2000116	regulation of cysteine-type endopeptidase activity	27/697	216/16672	3.71534e-07	3.30652e-06	BCL10/LCK/FAS/BIRC3/CDKN1B/MDM2/AKT1/PML/SMAD3/HERPUD1/YWHAE/BAX/CASP8/SRC/FOXL2/PPARG/RAF1/SOX2/TP63/LEF1/REST/EPHA7/HIP1/MYC/JAK2/KLF4/DDX3X	0.997531
Y	PanCancer	BP	GO:0007272	ensheathment of neurons	18/697	106/16672	3.75014e-07	3.32512e-06	MTOR/PTEN/NAB2/AKT1/DICER1/MYO5A/ERBB2/NF1/RARA/AKT2/ERCC2/CXCR4/OLIG2/CTNNB1/QKI/NDRG1/NRG1/TSC1	0.997518
Y	PanCancer	BP	GO:0008366	axon ensheathment	18/697	106/16672	3.75014e-07	3.32512e-06	MTOR/PTEN/NAB2/AKT1/DICER1/MYO5A/ERBB2/NF1/RARA/AKT2/ERCC2/CXCR4/OLIG2/CTNNB1/QKI/NDRG1/NRG1/TSC1	0.997518
Y	PanCancer	BP	GO:0010721	negative regulation of cell development	31/697	271/16672	3.82649e-07	3.38655e-06	PBX1/BMPR1A/PTEN/DDX6/DTX1/MDM2/DICER1/B2M/NTRK3/NF1/SOX9/STAT3/BCL2/SMAD4/CALR/ERBB4/MYCN/OLIG2/CTNNB1/RHOA/SOX2/PHOX2B/REST/TERT/TLX3/EPHA7/FOXO3/HOOK3/NRG1/PCM1/NOTCH1	0.997476
Y	PanCancer	BP	GO:0042098	T cell proliferation	23/697	165/16672	3.90173e-07	3.44677e-06	PTPRC/TNFRSF14/LMO1/PTPN6/ERBB2/PRKAR1A/STAT5B/MALT1/BAX/JAK3/CD28/SOS1/CTNNB1/TFRC/IL2/IL6ST/CCND3/CARD11/ABL1/CD274/PDCD1LG2/SYK/ELF4	0.997435
Y	PanCancer	BP	GO:0017145	stem cell division	10/697	32/16672	4.27744e-07	3.77171e-06	FGFR2/ZBTB16/CUL3/ETV5/WWTR1/KIT/LEF1/FGFR1/SOX17/NOTCH1	0.997217
Y	PanCancer	BP	GO:0031667	response to nutrient levels	39/697	390/16672	4.38567e-07	3.86004e-06	BCL10/JUN/MTOR/NTRK1/SETDB1/PTEN/CBL/CCND1/MYOD1/DDIT3/MDM2/FOXO1/AKT1/MAX/BRIP1/COL1A1/PPM1D/RARA/SRSF2/TP53/BCL2/ACSL3/DNMT3A/NCOA1/NFE2L2/SRC/PPARG/TBL1XR1/TGFBR2/ALB/CDKN1A/FOXO3/PIM1/EGFR/TRIM24/WRN/CDKN2B/TSC1/FOXO4	0.997158
Y	PanCancer	BP	GO:0031498	chromatin disassembly	8/697	19/16672	4.49893e-07	3.93421e-06	ARID1A/ARID2/SMARCD1/SMARCE1/SMARCA4/SMARCB1/HMGA1/SET	0.997109
Y	PanCancer	BP	GO:0060438	trachea development	8/697	19/16672	4.49893e-07	3.93421e-06	MAP2K1/RARA/SOX9/MAPK1/CTNNB1/TGFBR2/LEF1/RSPO2	0.997109
Y	PanCancer	BP	GO:0072111	cell proliferation involved in kidney development	8/697	19/16672	4.49893e-07	3.93421e-06	GATA3/WT1/FLCN/PDGFB/PDGFRB/MYC/PTCH1/GPC3	0.997109
Y	PanCancer	BP	GO:0001756	somitogenesis	14/697	66/16672	4.50281e-07	3.93421e-06	ABI1/BMPR1A/ATM/CDX2/SMAD3/AXIN1/PALB2/AXIN2/SMAD4/EP300/LEF1/NOTCH1/KDM6A/MED12	0.997109
Y	PanCancer	BP	GO:1900034	regulation of cellular response to heat	15/697	76/16672	4.73891e-07	4.13295e-06	MTOR/TPR/ATM/NUP98/HSP90AA1/CREBBP/NUP93/YWHAE/DNAJB1/RANBP2/EP300/MAPK1/ATR/HSP90AB1/NUP214	0.996978
Y	PanCancer	BP	GO:0051057	positive regulation of small GTPase mediated signal transduction	11/697	40/16672	4.80496e-07	4.18294e-06	NOTCH2/NTRK1/SHOC2/HRAS/KRAS/SOS1/SRC/PDGFRB/RAC1/RELN/NRG1	0.996945
Y	PanCancer	BP	GO:0071482	cellular response to light stimulus	18/697	108/16672	5.00317e-07	4.34758e-06	DDB2/USP28/MDM2/CREBBP/ERCC4/TP53/BAX/POLD1/STK11/EP300/ATR/TP63/XPC/PIK3R1/CDKN1A/PTPRK/MYC/XPA	0.996838
Y	PanCancer	BP	GO:0048705	skeletal system morphogenesis	26/697	206/16672	5.04794e-07	4.37854e-06	PRRX1/ARID5B/FGFR2/COL2A1/HOXC11/NAB2/SIX1/TRIP11/SMAD3/AXIN1/AXIN2/COL1A1/RARA/SOX9/SMAD2/MYCN/GNAS/CTNNB1/SETD2/TGFBR2/FGFR3/PDGFRA/HOXA11/FGFR1/PAX5/MED12	0.996818
Y	PanCancer	BP	GO:0009612	response to mechanical stimulus	25/697	193/16672	5.09914e-07	4.41495e-06	ATP1A1/BCL10/BTG2/JUN/NTRK1/FAS/AKT1/NFKBIA/COL1A1/MAP2K4/SOX9/CASP8/SRC/MYD88/PPARG/RAF1/TGFBR2/XPC/KIT/MAP3K1/EGFR/ETV1/RAC1/PTCH1/XPA	0.996794
Y	PanCancer	BP	GO:0007059	chromosome segregation	34/697	318/16672	5.2315e-07	4.52137e-06	SFPQ/TPR/ATM/NUP98/CLIP1/PDS5B/RB1/CCNB1IP1/BUB1B/KNSTRN/CTCF/ERCC4/AXIN2/BRCA1/ERCC2/PPP2R1A/CUL3/RANBP2/XPO1/TOP1/CTNNB1/FANCD2/MLH1/STAG1/FBXW7/APC/LATS1/TTK/RAD21/ATRX/DDX3X/SMC1A/STAG2/USP9X	0.996725
Y	PanCancer	BP	GO:0010035	response to inorganic substance	43/697	455/16672	5.33761e-07	4.60477e-06	JUN/NTRK1/FAS/PTEN/CCND1/KMT2A/ATF1/CDK4/CDKN1B/MDM2/STAT6/FOXO1/B2M/BLM/CDH1/FUS/NUP93/COL1A1/BCL2/CALR/CEBPA/DNM2/FSTL3/ATIC/CASP8/CREB1/DNMT3A/NFE2L2/SRC/PDGFRB/TERT/FOXO3/TNFAIP3/BRAF/EGFR/EZH2/MET/NDRG1/ABL1/KLF4/NR4A3/PTCH1/ATRX	0.996672
Y	PanCancer	BP	GO:0050871	positive regulation of B cell activation	16/697	87/16672	5.43826e-07	4.68316e-06	PTPRC/STAT6/STAT5B/BCL2/CD28/MSH6/NFATC2/BCL6/TFRC/IL2/CD74/CDKN1A/PRDM1/CARD11/SYK/BTK	0.996621
Y	PanCancer	BP	GO:0036473	cell death in response to oxidative stress	14/697	67/16672	5.47605e-07	4.70724e-06	SFPQ/AKT1/HIF1A/PML/NUP93/BCL2/NFE2L2/FBXW7/FOXO3/MET/ABL1/JAK2/NR4A3/NONO	0.996606
Y	PanCancer	BP	GO:1901652	response to peptide	41/697	425/16672	5.75508e-07	4.93796e-06	BTG2/ERRFI1/MTOR/MEN1/BTG1/CDKN1B/MDM2/PTPN11/FOXO1/AKT1/MAX/NFKBIA/ZFP36L1/MYO5A/SOCS1/TSC2/COL1A1/PRKAR1A/STAT3/STAT5B/AKT2/JAK3/PRKACA/CREB1/SOS1/SRC/MAPK1/PIK3CA/PPARG/PIK3R1/FOXO3/TNFAIP3/BRAF/TRIM24/JAK2/KLF4/NOTCH1/NR4A3/TSC1/FOXO4/IRS4	0.996459
Y	PanCancer	BP	GO:0010518	positive regulation of phospholipase activity	12/697	49/16672	5.76508e-07	4.93796e-06	ABL2/FGFR2/GNA13/FGFR3/KIT/PDGFRA/ITK/PDGFRB/ESR1/EGFR/FGFR1/GNAQ	0.996459
Y	PanCancer	BP	GO:0010976	positive regulation of neuron projection development	27/697	221/16672	5.88788e-07	5.03414e-06	ABL2/MTOR/NTRK1/RET/ATF1/CLIP1/FES/MAP2K1/NTRK3/ARHGAP35/CRTC1/STK11/NFE2L2/PTK6/SS18L1/EPHA3/RHOA/IL2/TMEM30A/BRAF/CUX1/EZH2/RELN/FGFR1/NRG1/ABL1/PTPRD	0.996399
Y	PanCancer	BP	GO:2001235	positive regulation of apoptotic signaling pathway	23/697	169/16672	6.01796e-07	5.13618e-06	BCL10/LCK/MLLT11/SFPQ/FAS/PTEN/RET/DDIT3/PML/SMAD3/CYLD/TRAF7/FLCN/NF1/TP53/YWHAE/BCL2/BAX/PPP2R1A/CASP8/TP63/FBXW7/JAK2	0.996334
Y	PanCancer	BP	GO:0060740	prostate gland epithelium morphogenesis	9/697	26/16672	6.10406e-07	5.2004e-06	FGFR2/FOXA1/SOX9/HOXD13/TP63/ESR1/NOTCH1/RXRA/AR	0.996294
Y	PanCancer	BP	GO:0045088	regulation of innate immune response	36/697	350/16672	6.22578e-07	5.29467e-06	BCL10/JAK1/NRAS/BIRC3/HRAS/KRAS/PTPN11/PTPN6/NFKBIA/TRAF3/TYRO3/CREBBP/CYLD/SOCS1/STAT5B/MALT1/PRKACA/VAV1/CASP8/SRC/EP300/MYD88/PPARG/RAF1/MAP3K1/ESR1/HSP90AB1/IFNGR1/IRF4/MAP3K7/TNFAIP3/CARD11/IKBKB/JAK2/SYK/BTK	0.996235
Y	PanCancer	BP	GO:0032200	telomere organization	21/697	145/16672	6.54333e-07	5.55487e-06	H3F3A/ATM/POLE/BRCA2/PML/ERCC4/H3F3B/DOT1L/POLD1/SRC/MAPK1/ATR/CTNNB1/TERT/HIST1H3B/HIST1H4I/POT1/MYC/NBN/WRN/ATRX	0.996073
Y	PanCancer	BP	GO:0070227	lymphocyte apoptotic process	14/697	68/16672	6.63391e-07	5.62179e-06	BCL10/FAS/PTEN/AKT1/HIF1A/TP53/BAX/JAK3/BCL6/FOXP1/IL2/CD74/CD274/BTK	0.996032
Y	PanCancer	BP	GO:0009953	dorsal/ventral pattern formation	17/697	99/16672	6.69224e-07	5.64866e-06	PAX7/BMPR1A/SUFU/DDIT3/GLI1/FOXA1/NKX2-1/AXIN1/AXIN2/SMAD2/PRKACA/ACVR1/HOXD11/CTNNB1/HOXA11/SMO/PTCH1	0.996016
Y	PanCancer	BP	GO:0030282	bone mineralization	17/697	99/16672	6.69224e-07	5.64866e-06	DDR2/BMPR1A/FGFR2/HIF1A/SMAD3/AXIN2/SOX9/ERCC2/ACVR1/ACVR2A/FGFR3/SBDS/RSPO2/OMD/BCOR/GATA1/GPC3	0.996016
Y	PanCancer	BP	GO:0032388	positive regulation of intracellular transport	31/697	278/16672	6.701e-07	5.64866e-06	TPR/BMPR1A/KIF5B/TCF7L2/MDM2/HSP90AA1/SMAD3/CDH1/NUP93/ERBB2/TP53/SMAD4/AKT2/PRKACA/ERBB4/BAP1/GATA2/RHOA/FBXW7/PIK3R1/EZR/HSP90AB1/TMEM30A/EGFR/SMO/NRG1/PCM1/UBR5/JAK2/SYK/MSN	0.996016
Y	PanCancer	BP	GO:0031058	positive regulation of histone modification	15/697	78/16672	6.74214e-07	5.67335e-06	MUC1/PAX7/GATA3/TET1/ATM/EED/KMT2A/BRD7/BRCA1/TP53/SMAD4/SMARCB1/BCL6/CTNNB1/MYB	0.996
Y	PanCancer	BP	GO:0001558	regulation of cell growth	38/697	382/16672	7.02779e-07	5.90334e-06	CDKN2C/H3F3A/MTOR/WT1/ACVR1B/BTG1/CDKN1B/RB1/AKT1/NTRK3/PML/SMAD3/ERBB2/FLCN/H3F3B/TP53/BCL2/SMAD4/DNM2/PPP2R1A/SMARCA4/STK11/BAP1/BCL6/PPARG/IL2/LEF1/CDKN1A/EPHA7/FGFR1OP/SGK1/EGFR/NRG1/SOX17/ABL1/CDKN2A/SMARCA2/DDX3X	0.99586
Y	PanCancer	BP	GO:0031669	cellular response to nutrient levels	22/697	158/16672	7.09579e-07	5.95002e-06	JUN/MTOR/CBL/MYOD1/MDM2/FOXO1/MAX/BRIP1/COL1A1/PPM1D/TP53/BCL2/NCOA1/NFE2L2/PPARG/ALB/CDKN1A/PIM1/TRIM24/WRN/CDKN2B/TSC1	0.995831
Y	PanCancer	BP	GO:0001889	liver development	19/697	122/16672	7.16371e-07	5.99647e-06	JUN/ARID5B/CCND1/GLI1/KRAS/NFKBIA/SMAD3/NF1/RARA/SOX9/CEBPA/CUL3/PIK3CA/FBXW7/TET2/TNFAIP3/EGFR/EZH2/NOTCH1	0.995803
Y	PanCancer	BP	GO:1902895	positive regulation of pri-miRNA transcription from RNA polymerase II promoter	8/697	20/16672	7.22397e-07	6.03637e-06	JUN/BMPR1A/HIF1A/SMAD3/STAT3/SMARCA4/PDGFB/TERT	0.995779
Y	PanCancer	BP	GO:0010517	regulation of phospholipase activity	13/697	59/16672	7.29177e-07	6.05751e-06	ABL2/FGFR2/GNA13/FGFR3/KIT/PDGFRA/ITK/PDGFRB/ESR1/EGFR/FGFR1/ABL1/GNAQ	0.995766
Y	PanCancer	BP	GO:0043966	histone H3 acetylation	13/697	59/16672	7.29177e-07	6.05751e-06	GATA3/KAT6B/KMT2A/MYOD1/BRCA2/BRCA1/PER1/SMAD4/SMARCB1/LEF1/IRF4/MAP3K7/KAT6A	0.995766
Y	PanCancer	BP	GO:1901989	positive regulation of cell cycle phase transition	13/697	59/16672	7.29177e-07	6.05751e-06	PBX1/CCND1/CCND2/CDK4/MDM2/RB1/RAD51B/BRD4/CUL3/PHOX2B/NPM1/TERT/DDX3X	0.995766
Y	PanCancer	BP	GO:0032663	regulation of interleukin-2 production	12/697	50/16672	7.29988e-07	6.05751e-06	GATA3/STAT5B/MALT1/CD28/RUNX1/EZR/IRF4/MAP3K7/TNFAIP3/TRIM27/CARD11/ABL1	0.995766
Y	PanCancer	BP	GO:0043409	negative regulation of MAPK cascade	21/697	146/16672	7.34819e-07	6.08705e-06	ERRFI1/PTEN/MEN1/PTPN6/FOXO1/AKT1/SPRED1/FLCN/GPS2/NCOR1/NF1/PER1/SMAD4/CBLC/PPP2R1A/NF2/MECOM/EZR/MYC/ABL1/KLF4	0.995748
Y	PanCancer	BP	GO:0031295	T cell costimulation	15/697	79/16672	8.00538e-07	6.59817e-06	LCK/MTOR/TNFRSF14/PTPN11/PTPN6/AKT1/VAV1/CD28/SRC/PIK3CA/PIK3R1/CARD11/RAC1/CD274/PDCD1LG2	0.995442
Y	PanCancer	BP	GO:2000106	regulation of leukocyte apoptotic process	15/697	79/16672	8.00538e-07	6.59817e-06	BCL10/FAS/PTEN/HIF1A/TP53/BAX/JAK3/BCL6/FOXP1/IL2/CD74/CD274/CDKN2A/NR4A3/BTK	0.995442
Y	PanCancer	BP	GO:0048661	positive regulation of smooth muscle cell proliferation	14/697	69/16672	8.00655e-07	6.59817e-06	JUN/MTOR/BMPR1A/FGFR2/MDM2/AKT1/PDGFB/FOXP1/TGFBR2/PDGFRB/TERT/EGFR/JAK2/NR4A3	0.995442
Y	PanCancer	BP	GO:1900182	positive regulation of protein localization to nucleus	19/697	123/16672	8.14702e-07	6.70239e-06	TPR/BMPR1A/AKT1/HSP90AA1/SMAD3/CDH1/NUP93/SMAD4/STK11/ERBB4/SRC/RHOA/PIK3R1/TERT/HSP90AB1/EGFR/SMO/UBR5/JAK2	0.99538
Y	PanCancer	BP	GO:0042771	intrinsic apoptotic signaling pathway in response to DNA damage by p53 class mediator	11/697	42/16672	8.24262e-07	6.76941e-06	MUC1/USP28/BRCA2/PML/TP53/BCL3/MSH2/EP300/TP63/CD74/CDKN1A	0.99534
Y	PanCancer	BP	GO:2000772	regulation of cellular senescence	9/697	27/16672	8.8179e-07	7.22947e-06	BMPR1A/HMGA2/KRAS/BCL6/TERT/HMGA1/CDK6/ABL1/CDKN2A	0.995071
Y	PanCancer	BP	GO:1902749	regulation of cell cycle G2/M phase transition	13/697	60/16672	8.95655e-07	7.33059e-06	PBX1/ATM/CCND1/CDK4/HMGA2/RAD51B/BLM/TP53/BRD4/PHOX2B/NPM1/NBN/FOXO4	0.995012
Y	PanCancer	BP	GO:0006302	double-strand break repair	25/697	199/16672	9.10645e-07	7.44056e-06	SFPQ/ATM/HMGA2/BRCA2/RAD51B/BLM/PML/TP53BP1/ERCC4/PALB2/BRCA1/BRIP1/BARD1/MSH2/CHEK2/MLH1/POLQ/DEK/HIST1H4I/NBN/RAD21/RAD54B/RECQL4/UBR5/WRN	0.994949
Y	PanCancer	BP	GO:0016445	somatic diversification of immunoglobulins	12/697	51/16672	9.18649e-07	7.49317e-06	STAT6/TCF3/CD28/MSH2/MSH6/BCL6/MLH1/POLQ/TFRC/IL2/PMS2/NBN	0.994918
Y	PanCancer	BP	GO:0002819	regulation of adaptive immune response	19/697	124/16672	9.2517e-07	7.53353e-06	PTPRC/GATA3/PTPN6/STAT6/B2M/MALT1/JAK3/CD28/MSH6/BCL6/TFRC/IL2/IL6ST/IL7R/MAP3K7/TNFAIP3/TRIM27/BTK/WAS	0.994895
Y	PanCancer	BP	GO:0031294	lymphocyte costimulation	15/697	80/16672	9.4776e-07	7.69131e-06	LCK/MTOR/TNFRSF14/PTPN11/PTPN6/AKT1/VAV1/CD28/SRC/PIK3CA/PIK3R1/CARD11/RAC1/CD274/PDCD1LG2	0.994804
Y	PanCancer	BP	GO:0043331	response to dsRNA	15/697	80/16672	9.4776e-07	7.69131e-06	NCOR2/DICER1/NFKBIA/MAP2K1/SMAD3/NCOR1/SMAD2/MAP2K2/MAPK1/DROSHA/NPM1/TERT/ESR1/EGFR/HNRNPA2B1	0.994804
Y	PanCancer	BP	GO:0008585	female gonad development	16/697	91/16672	1.02338e-06	8.27691e-06	ARID5B/FANCF/WT1/BRCA2/FANCA/STAT5B/BCL2/SMAD4/BAX/IDH1/FOXL2/KIT/PDGFRA/ESR1/FOXO3/FANCG	0.994472
Y	PanCancer	BP	GO:0014020	primary neural tube formation	16/697	91/16672	1.02338e-06	8.27691e-06	ARID1A/BCL10/STIL/SUFU/HIF1A/TSC2/RARA/ARHGAP35/PRKACA/SALL4/SDC4/SETD2/PTCH1/TSC1/KDM6A/MED12	0.994472
Y	PanCancer	BP	GO:0043543	protein acylation	26/697	214/16672	1.05707e-06	8.53501e-06	MUC1/GATA3/KAT6B/KMT2A/MYOD1/BRCA2/FOXO1/BRD7/CREBBP/CTCF/BRCA1/FLCN/PER1/SMAD4/NCOA1/EP300/SMARCB1/GATA2/LEF1/IRF4/MAP3K7/TRRAP/KAT6A/NCOA2/SET/TAF1	0.994328
Y	PanCancer	BP	GO:0001654	eye development	34/697	328/16672	1.06898e-06	8.61662e-06	ARID1A/JUN/GATA3/RET/WT1/CDK4/BCL11B/HIF1A/MAX/NTRK3/SMAD3/AXIN1/MAF/NF1/RARA/SOX9/STAT3/BCL2/ARHGAP35/BAX/SMARCA4/SOS1/NF2/CCDC66/CTNNB1/FOXL2/SOX2/TGFBR2/PDGFRA/PDGFRB/PRDM1/EGFR/KLF4/RXRA	0.994282
Y	PanCancer	BP	GO:0042733	embryonic digit morphogenesis	13/697	61/16672	1.09518e-06	8.78348e-06	BMPR1A/ZBTB16/HOXC11/TBX3/CREBBP/SMAD4/BAX/HOXD13/MYCN/CTNNB1/HOXA11/GNAQ/NOTCH1	0.994189
Y	PanCancer	BP	GO:0045844	positive regulation of striated muscle tissue development	13/697	61/16672	1.09518e-06	8.78348e-06	MTOR/BMPR1A/FGFR2/MYOD1/ERBB3/BCL2/CREB1/ERBB4/CTNNB1/FGFR1/NRG1/SOX17/NOTCH1	0.994189
Y	PanCancer	BP	GO:0048636	positive regulation of muscle organ development	13/697	61/16672	1.09518e-06	8.78348e-06	MTOR/BMPR1A/FGFR2/MYOD1/ERBB3/BCL2/CREB1/ERBB4/CTNNB1/FGFR1/NRG1/SOX17/NOTCH1	0.994189
Y	PanCancer	BP	GO:0009991	response to extracellular stimulus	40/697	420/16672	1.09747e-06	8.78712e-06	BCL10/JUN/MTOR/NTRK1/SETDB1/PTEN/CBL/CCND1/MYOD1/DDIT3/MDM2/FOXO1/AKT1/MAX/BRIP1/COL1A1/PPM1D/RARA/SRSF2/TP53/BCL2/ARHGAP35/ACSL3/DNMT3A/NCOA1/NFE2L2/SRC/PPARG/TBL1XR1/TGFBR2/ALB/CDKN1A/FOXO3/PIM1/EGFR/TRIM24/WRN/CDKN2B/TSC1/FOXO4	0.994187
Y	PanCancer	BP	GO:0001570	vasculogenesis	14/697	71/16672	1.15379e-06	9.19196e-06	WT1/ZFP36L1/ACKR3/CTNNB1/SETD2/TGFBR2/KDR/PDGFRB/RASA1/QKI/SMO/HEY1/SOX17/NOTCH1	0.993965
Y	PanCancer	BP	GO:0007260	tyrosine phosphorylation of STAT protein	14/697	71/16672	1.15379e-06	9.19196e-06	FLT3/SOCS1/STAT3/JAK3/PPP2R1A/ERBB4/PTK6/NF2/FGFR3/IL2/KIT/CSF1R/IL6ST/JAK2	0.993965
Y	PanCancer	BP	GO:0031100	animal organ regeneration	14/697	71/16672	1.15379e-06	9.19196e-06	CCND1/CDK4/GLI1/FLT3/LCP1/NFKBIA/ATIC/PPARG/TGFBR2/CDKN1A/EGFR/EZH2/NOTCH1/NR4A3	0.993965
Y	PanCancer	BP	GO:0055007	cardiac muscle cell differentiation	16/697	92/16672	1.19154e-06	9.47687e-06	ARID1A/LMNA/MTOR/WT1/TBX3/MYH11/MAP2K4/RARA/SMAD4/CALR/ACVR1/PDGFRA/PDGFRB/NRG1/RXRA/TSC1	0.99381
Y	PanCancer	BP	GO:0030308	negative regulation of cell growth	22/697	163/16672	1.21533e-06	9.6501e-06	CDKN2C/WT1/ACVR1B/BTG1/CDKN1B/PML/SMAD3/FLCN/TP53/BCL2/SMAD4/PPP2R1A/SMARCA4/STK11/BCL6/PPARG/CDKN1A/EPHA7/SOX17/CDKN2A/SMARCA2/DDX3X	0.993715
Y	PanCancer	BP	GO:0042176	regulation of protein catabolic process	36/697	360/16672	1.2187e-06	9.66086e-06	MDM4/PTEN/SUFU/CDKN1B/MDM2/FOXO1/AKT1/BUB1B/PML/SMAD3/AXIN1/CBFA2T3/GRIN2A/HERPUD1/SOX9/CEBPA/KEAP1/PRKACA/BARD1/NFE2L2/XPO1/CHEK2/FHIT/FBXW7/APC/EZR/HSP90AB1/TNFAIP3/EGFR/NRG1/SOX17/AMER1/ARAF/GPC3/MSN/TAF1	0.99371
Y	PanCancer	BP	GO:0060512	prostate gland morphogenesis	9/697	28/16672	1.2515e-06	9.90444e-06	FGFR2/FOXA1/SOX9/HOXD13/TP63/ESR1/NOTCH1/RXRA/AR	0.993578
Y	PanCancer	BP	GO:0002285	lymphocyte activation involved in immune response	21/697	151/16672	1.29066e-06	1.01975e-05	NOTCH2/GATA3/STAT6/LCP1/RARA/BCL3/JAK3/CD28/MSH2/MSH6/BCL6/FOXP1/MLH1/TFRC/IL2/LEF1/IRF4/MYB/NBN/ABL1/TSC1	0.993422
Y	PanCancer	BP	GO:0043254	regulation of protein complex assembly	36/697	361/16672	1.30113e-06	1.02633e-05	JUN/MTOR/TAL1/FAS/DDB2/ATF7IP/CDKN1B/CLIP1/HNF1A/PTPN11/ERCC5/LCP1/AJUBA/HSP90AA1/FES/ERCC4/IRF8/TP53/BAX/ERCC2/CREB1/ERCC3/SRC/CTNNB1/MITF/RAF1/RASA1/LATS1/TRIM27/RAC1/ABL1/XPA/DDX3X/MSN/TAF1/WAS	0.993387
Y	PanCancer	BP	GO:0043618	regulation of transcription from RNA polymerase II promoter in response to stress	13/697	62/16672	1.33335e-06	1.04486e-05	ARNT/JUN/MUC1/CREB3L1/DDIT3/HIF1A/CREBBP/TP53/EPAS1/NFE2L2/EP300/VHL/NOTCH1	0.993289
Y	PanCancer	BP	GO:0060193	positive regulation of lipase activity	13/697	62/16672	1.33335e-06	1.04486e-05	ABL2/FGFR2/GNA13/RHOA/FGFR3/KIT/PDGFRA/ITK/PDGFRB/ESR1/EGFR/FGFR1/GNAQ	0.993289
Y	PanCancer	BP	GO:1901863	positive regulation of muscle tissue development	13/697	62/16672	1.33335e-06	1.04486e-05	MTOR/BMPR1A/FGFR2/MYOD1/ERBB3/BCL2/CREB1/ERBB4/CTNNB1/FGFR1/NRG1/SOX17/NOTCH1	0.993289
Y	PanCancer	BP	GO:1904035	regulation of epithelial cell apoptotic process	13/697	62/16672	1.33335e-06	1.04486e-05	MTOR/GATA3/TCF7L2/ZFP36L1/NFE2L2/KDR/TERT/FOXO3/TNFAIP3/BRAF/SFRP4/ABL1/JAK2	0.993289
Y	PanCancer	BP	GO:0007283	spermatogenesis	44/697	487/16672	1.33891e-06	1.0475e-05	ARID4B/H3F3A/BIRC3/DDX6/FANCF/PAFAH1B2/ZBTB16/BTG1/GLI1/KDM5A/BRCA2/CCNB1IP1/TYRO3/H3F3B/RARA/SOX9/SMAD4/BAX/CALR/DNM2/FSTL3/PRKACA/STK11/ACVR2A/DNMT3A/BCL6/ETV5/MLH1/TP63/KIT/AFF4/GOPC/QKI/ROS1/TRIM27/HOXA11/HOXA9/SOX17/FANCG/NOTCH1/PAX5/SMARCA2/AR/ATRX	0.993275
Y	PanCancer	BP	GO:0048864	stem cell development	14/697	72/16672	1.37794e-06	1.07628e-05	PTPRC/BMPR1A/RET/HIF1A/MSI2/SOX9/ACVR1/ERBB4/MAPK1/SETD2/LEF1/PHOX2B/SMO/NRG1	0.993123
Y	PanCancer	BP	GO:0048232	male gamete generation	44/697	488/16672	1.41442e-06	1.10297e-05	ARID4B/H3F3A/BIRC3/DDX6/FANCF/PAFAH1B2/ZBTB16/BTG1/GLI1/KDM5A/BRCA2/CCNB1IP1/TYRO3/H3F3B/RARA/SOX9/SMAD4/BAX/CALR/DNM2/FSTL3/PRKACA/STK11/ACVR2A/DNMT3A/BCL6/ETV5/MLH1/TP63/KIT/AFF4/GOPC/QKI/ROS1/TRIM27/HOXA11/HOXA9/SOX17/FANCG/NOTCH1/PAX5/SMARCA2/AR/ATRX	0.992984
Y	PanCancer	BP	GO:0030888	regulation of B cell proliferation	12/697	53/16672	1.42973e-06	1.1131e-05	PTPRC/ATM/IKZF3/BCL2/NFATC2/BCL6/TFRC/IL2/CD74/CDKN1A/PRDM1/CARD11	0.992931
Y	PanCancer	BP	GO:0035137	hindlimb morphogenesis	10/697	36/16672	1.44808e-06	1.12373e-05	BMPR1A/ZBTB16/TBX3/AFF3/GNAS/CTNNB1/RSPO2/NOTCH1/PTCH1/GPC3	0.992876
Y	PanCancer	BP	GO:1900274	regulation of phospholipase C activity	10/697	36/16672	1.44808e-06	1.12373e-05	ABL2/KIT/PDGFRA/ITK/PDGFRB/ESR1/EGFR/FGFR1/ABL1/GNAQ	0.992876
Y	PanCancer	BP	GO:0019216	regulation of lipid metabolic process	30/697	274/16672	1.48726e-06	1.15227e-05	ATP1A1/MTOR/SLC45A3/FLT3/RB1/AKT1/BCL11B/CRTC3/BRCA1/STAT5B/AKT2/STK11/CREB1/IDH1/SRC/PDGFB/PPARG/TBL1XR1/FBXW7/FGFR3/KIT/PDGFRA/REST/FGFR4/PDGFRB/PIK3R1/RAC1/KLF4/NR4A3/IRS4	0.992728
Y	PanCancer	BP	GO:1901342	regulation of vasculature development	27/697	232/16672	1.53609e-06	1.18817e-05	JAK1/WT1/BTG1/CYSLTR2/HIF1A/PML/BRCA1/ERBB2/NF1/NFE2L2/ROCK2/PLCG1/RUNX1/PDGFB/CTNNB1/GATA2/RHOA/TGFBR2/KDR/KIT/TERT/TNFAIP3/GTF2I/HEY1/KLF4/NOTCH1/FOXO4	0.992544
Y	PanCancer	BP	GO:0051147	regulation of muscle cell differentiation	21/697	153/16672	1.60471e-06	1.23925e-05	ID3/MTOR/FGFR2/MYOD1/BTG1/DDIT3/TBX3/ZFP36L1/SOX9/BCL2/SMAD4/TCF3/NFATC2/PDGFB/CTNNB1/KIT/EZH2/NRG1/ABL1/NOTCH1/FOXO4	0.992285
Y	PanCancer	BP	GO:0060411	cardiac septum morphogenesis	13/697	63/16672	1.61651e-06	1.24635e-05	NOTCH2/RBM15/BMPR1A/FGFR2/MDM2/TBX3/RARA/SMAD4/ACVR1/TGFBR2/SMO/HEY1/NOTCH1	0.992249
Y	PanCancer	BP	GO:0000731	DNA synthesis involved in DNA repair	14/697	73/16672	1.64023e-06	1.25856e-05	ATM/POLE/BRCA2/RAD51B/BLM/PALB2/RMI2/BRCA1/BRIP1/POLD1/BARD1/REV3L/NBN/WRN	0.992188
Y	PanCancer	BP	GO:0038034	signal transduction in absence of ligand	14/697	73/16672	1.64023e-06	1.25856e-05	FAS/RET/COL2A1/ERBB3/AKT1/NF1/BCL2/BAX/PPP2R1A/IL2/TERT/FOXO3/FGFR1/GATA1	0.992188
Y	PanCancer	BP	GO:0097192	extrinsic apoptotic signaling pathway in absence of ligand	14/697	73/16672	1.64023e-06	1.25856e-05	FAS/RET/COL2A1/ERBB3/AKT1/NF1/BCL2/BAX/PPP2R1A/IL2/TERT/FOXO3/FGFR1/GATA1	0.992188
Y	PanCancer	BP	GO:0060351	cartilage development involved in endochondral bone morphogenesis	8/697	22/16672	1.70218e-06	1.30401e-05	COL2A1/TRIP11/AXIN2/COL1A1/RARA/SOX9/TGFBR2/HOXA11	0.991961
Y	PanCancer	BP	GO:0010092	specification of animal organ identity	9/697	29/16672	1.7477e-06	1.33674e-05	FGFR2/HOXC11/SIX1/AXIN2/PAX8/CTNNB1/HOXA11/FGFR1/AR	0.991799
Y	PanCancer	BP	GO:0045740	positive regulation of DNA replication	12/697	54/16672	1.76904e-06	1.34875e-05	JUN/HRAS/ATF1/GLI1/MAP2K4/CALR/PDGFB/PDGFRA/NPM1/EGFR/RAC1/ATRX	0.991739
Y	PanCancer	BP	GO:1901992	positive regulation of mitotic cell cycle phase transition	12/697	54/16672	1.76904e-06	1.34875e-05	PBX1/CCND1/CCND2/CDK4/MDM2/RB1/RAD51B/BRD4/CUL3/PHOX2B/TERT/DDX3X	0.991739
Y	PanCancer	BP	GO:0035855	megakaryocyte development	7/697	16/16672	1.78096e-06	1.35353e-05	TAL1/ABI1/FLI1/PTPN11/PTPN6/EP300/KIT	0.991716
Y	PanCancer	BP	GO:0045910	negative regulation of DNA recombination	7/697	16/16672	1.78096e-06	1.35353e-05	BLM/MSH2/MSH6/BCL6/MLH1/POLQ/MSH3	0.991716
Y	PanCancer	BP	GO:0002699	positive regulation of immune effector process	21/697	154/16672	1.78655e-06	1.35563e-05	BCL10/TNFRSF14/GATA3/STAT6/B2M/FES/RARA/STAT5B/MALT1/VAV1/CD28/MSH6/GATA2/TFRC/IL2/CD74/MAP3K7/MYB/NR4A3/SYK/BTK	0.991706
Y	PanCancer	BP	GO:0050852	T cell receptor signaling pathway	22/697	167/16672	1.83739e-06	1.392e-05	BCL10/LCK/PTPRC/GATA3/PTEN/HRAS/PTPN6/NFKBIA/MALT1/STK11/CD28/PLCG1/MAPK1/PIK3CA/PIK3CB/ITK/PIK3R1/EZR/MAP3K7/CARD11/IKBKB/WAS	0.991528
Y	PanCancer	BP	GO:0048771	tissue remodeling	20/697	142/16672	1.88107e-06	1.42284e-05	ELF3/NOTCH2/MDM2/HIF1A/NF1/BAX/EPAS1/SRC/ERG/BCR/CTNNB1/TFRC/IL2/CSF1R/FLT4/RSPO3/TNFAIP3/EGFR/RAC1/SYK	0.991378
Y	PanCancer	BP	GO:0033500	carbohydrate homeostasis	25/697	207/16672	1.89604e-06	1.42964e-05	KIF5B/TCF7L2/MEN1/HNF1A/PTPN11/FOXO1/AKT1/FOXA1/HIF1A/ASPSCR1/STAT3/CEBPA/PRKACA/SMARCA4/STK11/RANBP2/SMARCB1/PIK3CA/PPARG/RAF1/EPHA5/FGFR4/PIK3R1/FOXO3/PTCH1	0.991345
Y	PanCancer	BP	GO:0042593	glucose homeostasis	25/697	207/16672	1.89604e-06	1.42964e-05	KIF5B/TCF7L2/MEN1/HNF1A/PTPN11/FOXO1/AKT1/FOXA1/HIF1A/ASPSCR1/STAT3/CEBPA/PRKACA/SMARCA4/STK11/RANBP2/SMARCB1/PIK3CA/PPARG/RAF1/EPHA5/FGFR4/PIK3R1/FOXO3/PTCH1	0.991345
Y	PanCancer	BP	GO:0003206	cardiac chamber morphogenesis	18/697	118/16672	1.90532e-06	1.43384e-05	NOTCH2/RBM15/BMPR1A/FGFR2/GATA3/MDM2/TBX3/HIF1A/RARA/SMAD4/ACVR1/SOS1/TGFBR2/SMO/HEY1/NRG1/NOTCH1/RXRA	0.991325
Y	PanCancer	BP	GO:0048536	spleen development	10/697	37/16672	1.91059e-06	1.43384e-05	PBX1/RBM15/FAS/NFKB2/KMT2A/BCL2/BCL3/TET2/ABL1/CDKN2B	0.991325
Y	PanCancer	BP	GO:2000677	regulation of transcription regulatory region DNA binding	10/697	37/16672	1.91059e-06	1.43384e-05	GATA3/DDIT3/HMGA2/RB1/DOT1L/CTNNB1/NSD1/HEY1/KLF4/GATA1	0.991325
Y	PanCancer	BP	GO:0031214	biomineral tissue development	19/697	130/16672	1.92651e-06	1.44353e-05	DDR2/BMPR1A/FGFR2/FOXO1/HIF1A/SMAD3/AXIN2/COL1A1/SOX9/ERCC2/ACVR1/ACVR2A/FGFR3/SBDS/RSPO2/OMD/BCOR/GATA1/GPC3	0.991278
Y	PanCancer	BP	GO:0031507	heterochromatin assembly	6/697	11/16672	2.01684e-06	1.50885e-05	H3F3A/TPR/HMGA2/H3F3B/HMGA1/CDKN2A	0.990965
Y	PanCancer	BP	GO:0001843	neural tube closure	15/697	85/16672	2.11562e-06	1.58028e-05	ARID1A/BCL10/STIL/SUFU/TSC2/RARA/ARHGAP35/PRKACA/SALL4/SDC4/SETD2/PTCH1/TSC1/KDM6A/MED12	0.990628
Y	PanCancer	BP	GO:0010631	epithelial cell migration	26/697	222/16672	2.1245e-06	1.58444e-05	JUN/GATA3/PTEN/PTPN11/AKT1/HIF1A/NUP93/NF1/SOX9/NFE2L2/ROCK2/PLCG1/SRC/MYH9/PDGFB/FOXP1/PIK3CA/RHOA/TGFBR2/KDR/KIT/FLT4/MET/FGFR1/KLF4/NOTCH1	0.990608
Y	PanCancer	BP	GO:0061515	myeloid cell development	12/697	55/16672	2.17759e-06	1.62151e-05	TAL1/ABI1/FLI1/PTPN11/PTPN6/ERCC2/SRC/EP300/BCL6/FOXP1/KIT/GATA1	0.990435
Y	PanCancer	BP	GO:0048701	embryonic cranial skeleton morphogenesis	11/697	46/16672	2.20521e-06	1.63953e-05	PRRX1/FGFR2/SIX1/SMAD3/SMAD2/GNAS/SETD2/TGFBR2/PDGFRA/PAX5/MED12	0.990351
Y	PanCancer	BP	GO:0034605	cellular response to heat	17/697	108/16672	2.35104e-06	1.74523e-05	MTOR/TPR/ATM/NUP98/HSP90AA1/CREBBP/NUP93/NF1/YWHAE/DNAJB1/RANBP2/EP300/MAPK1/ATR/CDKN1A/HSP90AB1/NUP214	0.989866
Y	PanCancer	BP	GO:1904951	positive regulation of establishment of protein localization	44/697	498/16672	2.42138e-06	1.79467e-05	CD58/TNFRSF14/TPR/BMPR1A/GATA3/KIF5B/TCF7L2/MDM2/AKT1/HIF1A/HSP90AA1/SMAD3/CDH1/NUP93/ERBB2/TP53/YWHAE/BCL2/SMAD4/AKT2/PRKACA/ACSL3/CASP8/ERBB4/SRC/BAP1/RHOA/TP63/FBXW7/IL2/CSF1R/PIK3R1/EZR/HSP90AB1/TMEM30A/EGFR/SMO/NRG1/PCM1/UBR5/ABL1/CD274/JAK2/SYK	0.989642
Y	PanCancer	BP	GO:0060606	tube closure	15/697	86/16672	2.46509e-06	1.82025e-05	ARID1A/BCL10/STIL/SUFU/TSC2/RARA/ARHGAP35/PRKACA/SALL4/SDC4/SETD2/PTCH1/TSC1/KDM6A/MED12	0.989528
Y	PanCancer	BP	GO:2000278	regulation of DNA biosynthetic process	15/697	86/16672	2.46509e-06	1.82025e-05	ATM/MEN1/TP53/SRC/MAPK1/PDGFB/ATR/CTNNB1/PPARG/FGFR4/PDGFRB/CDKN1A/POT1/MYC/KLF4	0.989528
Y	PanCancer	BP	GO:0071887	leukocyte apoptotic process	16/697	97/16672	2.4673e-06	1.82025e-05	BCL10/FAS/PTEN/AKT1/HIF1A/TP53/BAX/JAK3/BCL6/FOXP1/IL2/CD74/CD274/CDKN2A/NR4A3/BTK	0.989528
Y	PanCancer	BP	GO:0001783	B cell apoptotic process	8/697	23/16672	2.51468e-06	1.85235e-05	BCL10/PTEN/BAX/BCL6/FOXP1/IL2/CD74/BTK	0.989384
Y	PanCancer	BP	GO:0045685	regulation of glial cell differentiation	12/697	56/16672	2.66723e-06	1.95869e-05	MTOR/SLC45A3/DICER1/NTRK3/NF1/CXCR4/MYCN/OLIG2/CTNNB1/PPARG/IL6ST/NOTCH1	0.988913
Y	PanCancer	BP	GO:0061005	cell differentiation involved in kidney development	12/697	56/16672	2.66723e-06	1.95869e-05	GATA3/WT1/NUP93/PAX8/PDGFB/CTNNB1/WWTR1/FAT4/SMO/NOTCH1/PTCH1/AMER1	0.988913
Y	PanCancer	BP	GO:0090132	epithelium migration	26/697	225/16672	2.73288e-06	2.00383e-05	JUN/GATA3/PTEN/PTPN11/AKT1/HIF1A/NUP93/NF1/SOX9/NFE2L2/ROCK2/PLCG1/SRC/MYH9/PDGFB/FOXP1/PIK3CA/RHOA/TGFBR2/KDR/KIT/FLT4/MET/FGFR1/KLF4/NOTCH1	0.988717
Y	PanCancer	BP	GO:0045604	regulation of epidermal cell differentiation	11/697	47/16672	2.7713e-06	2.0258e-05	ERRFI1/MYCL/ZFP36L1/KEAP1/MYCN/ROCK2/TP63/EZH2/SFRP4/NOTCH1/PTCH1	0.988621
Y	PanCancer	BP	GO:0060350	endochondral bone morphogenesis	11/697	47/16672	2.7713e-06	2.0258e-05	COL2A1/NAB2/TRIP11/AXIN2/COL1A1/RARA/SOX9/GNAS/TGFBR2/FGFR3/HOXA11	0.988621
Y	PanCancer	BP	GO:0002702	positive regulation of production of molecular mediator of immune response	13/697	66/16672	2.81307e-06	2.0532e-05	BCL10/TNFRSF14/GATA3/STAT6/B2M/MALT1/CD28/MSH6/TFRC/IL2/CD74/MAP3K7/NR4A3	0.988502
Y	PanCancer	BP	GO:0021510	spinal cord development	16/697	98/16672	2.83626e-06	2.06697e-05	MTOR/PAX7/TAL1/SUFU/EED/AKT1/NF1/ERCC2/OLIG2/GATA2/MNX1/RELN/SMO/NOTCH1/PTCH1/MED12	0.988443
Y	PanCancer	BP	GO:0051056	regulation of small GTPase mediated signal transduction	30/697	283/16672	2.90104e-06	2.11097e-05	NOTCH2/NTRK1/SHOC2/ARHGEF12/HRAS/KRAS/ARHGAP5/TSC2/FLCN/NF1/ARHGAP35/DNM2/VAV1/CUL3/SOS1/SRC/BCR/BCL6/RAF1/RHOA/SRGAP3/RHOH/ARHGAP26/PDGFRB/RASA1/ECT2L/RAC1/RELN/NRG1/PREX2	0.988255
Y	PanCancer	BP	GO:0003158	endothelium development	17/697	110/16672	3.04756e-06	2.21422e-05	BTG1/SMAD4/ACVR1/ROCK2/CTNNB1/FOXP1/RHOA/KDR/AFDN/EZR/MET/HEY1/IKBKB/NRG1/SOX17/NOTCH1/MSN	0.987816
Y	PanCancer	BP	GO:0000819	sister chromatid segregation	25/697	213/16672	3.19614e-06	2.31865e-05	SFPQ/TPR/ATM/NUP98/CLIP1/PDS5B/RB1/BUB1B/KNSTRN/CTCF/AXIN2/PPP2R1A/CUL3/RANBP2/XPO1/CTNNB1/STAG1/FBXW7/APC/LATS1/TTK/RAD21/ATRX/SMC1A/STAG2	0.98738
Y	PanCancer	BP	GO:0003197	endocardial cushion development	10/697	39/16672	3.23259e-06	2.33801e-05	BMPR1A/ERBB3/MDM2/SOX9/SMAD4/ACVR1/ERG/TGFBR2/HEY1/NOTCH1	0.9873
Y	PanCancer	BP	GO:0090184	positive regulation of kidney development	10/697	39/16672	3.23259e-06	2.33801e-05	GATA3/RET/WT1/SIX1/SOX9/PAX8/PDGFB/PDGFRB/SMO/MYC	0.9873
Y	PanCancer	BP	GO:0031668	cellular response to extracellular stimulus	23/697	186/16672	3.24561e-06	2.34103e-05	JUN/MTOR/CBL/MYOD1/MDM2/FOXO1/MAX/BRIP1/COL1A1/PPM1D/TP53/BCL2/ARHGAP35/NCOA1/NFE2L2/PPARG/ALB/CDKN1A/PIM1/TRIM24/WRN/CDKN2B/TSC1	0.987288
Y	PanCancer	BP	GO:2001242	regulation of intrinsic apoptotic signaling pathway	20/697	147/16672	3.24805e-06	2.34103e-05	LCK/MUC1/SFPQ/CREB3L1/DDIT3/AKT1/HIF1A/CYLD/HERPUD1/FLCN/TP53/BCL2/BAX/ACKR3/NFE2L2/SRC/FBXW7/CD74/DDX3X/NONO	0.987288
Y	PanCancer	BP	GO:0032623	interleukin-2 production	12/697	57/16672	3.25143e-06	2.34103e-05	GATA3/STAT5B/MALT1/CD28/RUNX1/EZR/IRF4/MAP3K7/TNFAIP3/TRIM27/CARD11/ABL1	0.987288
Y	PanCancer	BP	GO:0030279	negative regulation of ossification	13/697	67/16672	3.35846e-06	2.40723e-05	ID3/SUFU/MEN1/HIF1A/SMAD3/AXIN2/SOX9/BCL2/CDK6/NOTCH1/PTCH1/BCOR/GATA1	0.987016
Y	PanCancer	BP	GO:0042509	regulation of tyrosine phosphorylation of STAT protein	13/697	67/16672	3.35846e-06	2.40723e-05	FLT3/SOCS1/STAT3/PPP2R1A/ERBB4/PTK6/NF2/FGFR3/IL2/KIT/CSF1R/IL6ST/JAK2	0.987016
Y	PanCancer	BP	GO:0043620	regulation of DNA-templated transcription in response to stress	13/697	67/16672	3.35846e-06	2.40723e-05	ARNT/JUN/MUC1/CREB3L1/DDIT3/HIF1A/CREBBP/TP53/EPAS1/NFE2L2/EP300/VHL/NOTCH1	0.987016
Y	PanCancer	BP	GO:0035065	regulation of histone acetylation	11/697	48/16672	3.46071e-06	2.47312e-05	MUC1/GATA3/KMT2A/BRD7/CTCF/BRCA1/FLCN/SMAD4/SMARCB1/GATA2/SET	0.986748
Y	PanCancer	BP	GO:2001239	regulation of extrinsic apoptotic signaling pathway in absence of ligand	11/697	48/16672	3.46071e-06	2.47312e-05	FAS/RET/COL2A1/AKT1/NF1/BCL2/BAX/PPP2R1A/TERT/FGFR1/GATA1	0.986748
Y	PanCancer	BP	GO:0098813	nuclear chromosome segregation	29/697	271/16672	3.51193e-06	2.50598e-05	SFPQ/TPR/ATM/NUP98/CLIP1/PDS5B/RB1/CCNB1IP1/BUB1B/KNSTRN/CTCF/ERCC4/AXIN2/PPP2R1A/CUL3/RANBP2/XPO1/CTNNB1/FANCD2/MLH1/STAG1/FBXW7/APC/LATS1/TTK/RAD21/ATRX/SMC1A/STAG2	0.986615
Y	PanCancer	BP	GO:0045577	regulation of B cell differentiation	8/697	24/16672	3.63431e-06	2.5856e-05	PTPN6/ZFP36L1/IKZF3/STAT5B/PRDM1/CARD11/SYK/BTK	0.986296
Y	PanCancer	BP	GO:0052312	modulation of transcription in other organism involved in symbiotic interaction	8/697	24/16672	3.63431e-06	2.5856e-05	JUN/HMGA2/NTRK3/SMARCA4/EP300/SMARCB1/LEF1/REST	0.986296
Y	PanCancer	BP	GO:0001841	neural tube formation	16/697	100/16672	3.72611e-06	2.63915e-05	ARID1A/BCL10/STIL/SUFU/HIF1A/TSC2/RARA/ARHGAP35/PRKACA/SALL4/SDC4/SETD2/PTCH1/TSC1/KDM6A/MED12	0.986083
Y	PanCancer	BP	GO:0042303	molting cycle	16/697	100/16672	3.72611e-06	2.63915e-05	FGFR2/ACVR1B/HOXC13/PER1/SOX9/BCL2/SMAD4/ERCC2/SOS1/GNAS/CTNNB1/TP63/TERT/EGFR/SMO/NOTCH1	0.986083
Y	PanCancer	BP	GO:0042633	hair cycle	16/697	100/16672	3.72611e-06	2.63915e-05	FGFR2/ACVR1B/HOXC13/PER1/SOX9/BCL2/SMAD4/ERCC2/SOS1/GNAS/CTNNB1/TP63/TERT/EGFR/SMO/NOTCH1	0.986083
Y	PanCancer	BP	GO:0060191	regulation of lipase activity	14/697	78/16672	3.74335e-06	2.64744e-05	ABL2/FGFR2/GNA13/RHOA/FGFR3/KIT/PDGFRA/ITK/PDGFRB/ESR1/EGFR/FGFR1/ABL1/GNAQ	0.98605
Y	PanCancer	BP	GO:0002377	immunoglobulin production	15/697	89/16672	3.84435e-06	2.71486e-05	PTPRC/FAS/STAT6/TCF3/CD28/MSH2/MSH6/BCL6/MLH1/POLQ/TFRC/IL2/IL7R/PMS2/NBN	0.985785
Y	PanCancer	BP	GO:0060736	prostate gland growth	6/697	12/16672	3.89085e-06	2.74365e-05	FGFR2/PTEN/SOX9/ESR1/PLAG1/AR	0.985672
Y	PanCancer	BP	GO:0002706	regulation of lymphocyte mediated immunity	17/697	112/16672	3.9246e-06	2.75932e-05	PTPRC/GATA3/PTPN6/STAT6/B2M/STAT5B/MALT1/VAV1/CD28/MSH6/BCL6/TFRC/IL2/IL7R/MAP3K7/BTK/WAS	0.98561
Y	PanCancer	BP	GO:0034250	positive regulation of cellular amide metabolic process	17/697	112/16672	3.9246e-06	2.75932e-05	MTOR/LARP4B/PICALM/CDK4/NCOR2/ERBB2/NCOR1/BCL3/CD28/NFE2L2/MAPK1/NPM1/ESR1/POU5F1/PABPC1/RXRA/DDX3X	0.98561
Y	PanCancer	BP	GO:0007249	I-kappaB kinase/NF-kappaB signaling	28/697	258/16672	3.93165e-06	2.76023e-05	BCL10/NFKB2/BIRC3/ERC1/AJUBA/NFKBIA/CYLD/CANT1/PER1/MALT1/BCL3/BRD4/CASP8/REL/ROCK2/CTNNB1/MYD88/RHOA/TFG/RHOH/ESR1/MAP3K7/TNFAIP3/CARD11/IKBKB/ABL1/TLE1/BTK	0.985607
Y	PanCancer	BP	GO:0009880	embryonic pattern specification	12/697	58/16672	3.94549e-06	2.76188e-05	STIL/FGFR2/WT1/ZBTB16/TBX3/SMAD3/SMAD2/SMAD4/ERBB4/CTNNB1/PTCH1/KDM6A	0.985601
Y	PanCancer	BP	GO:0007062	sister chromatid cohesion	18/697	124/16672	3.94554e-06	2.76188e-05	SFPQ/NUP98/CLIP1/PDS5B/RB1/BUB1B/CTCF/AXIN2/PPP2R1A/RANBP2/XPO1/CTNNB1/STAG1/FBXW7/RAD21/ATRX/SMC1A/STAG2	0.985601
Y	PanCancer	BP	GO:2001020	regulation of response to DNA damage stimulus	20/697	149/16672	4.01087e-06	2.80351e-05	MUC1/ATM/HMGA2/MDM2/PML/SPRED1/AXIN2/BRCA1/DDX5/ACKR3/DYRK1A/CHEK2/ATR/POLQ/CD74/DEK/EGFR/MYC/UBR5/ABL1	0.98544
Y	PanCancer	BP	GO:0090596	sensory organ morphogenesis	27/697	244/16672	4.04592e-06	2.82389e-05	ARID1A/PRRX1/FGFR2/GATA3/COL2A1/HOXC13/LRIG3/HIF1A/SIX1/AXIN1/NF1/SOX9/STAT3/BCL2/BAX/PAX8/MAFB/BCR/MAPK1/CCDC66/CTNNB1/FOXL2/GATA2/PRDM1/RAC1/FGFR1/NR4A3	0.98536
Y	PanCancer	BP	GO:0007411	axon guidance	25/697	216/16672	4.11479e-06	2.86777e-05	NRAS/NTRK1/GATA3/KIF5B/HRAS/KRAS/BCL11B/NKX2-1/ERBB2/ETV4/SMAD4/ARHGAP35/CREB1/SOS1/MAPK1/EPHA5/CSF1R/EPHA7/EZR/ETV1/RAC1/RELN/EXT1/NFIB/NR4A3	0.985191
Y	PanCancer	BP	GO:0006284	base-excision repair	10/697	40/16672	4.14995e-06	2.88389e-05	MUTYH/HMGA2/POLE/NTHL1/TP53/POLD1/POLQ/RECQL4/WRN/XPA	0.985129
Y	PanCancer	BP	GO:0043551	regulation of phosphatidylinositol 3-kinase activity	10/697	40/16672	4.14995e-06	2.88389e-05	FLT3/SRC/PDGFB/FGFR3/KIT/PDGFRA/PDGFRB/PIK3R1/RAC1/KLF4	0.985129
Y	PanCancer	BP	GO:2001237	negative regulation of extrinsic apoptotic signaling pathway	16/697	101/16672	4.25871e-06	2.95517e-05	LMNA/FAS/TCF7L2/COL2A1/AKT1/BRCA1/BCL2/ACVR1/BIRC6/CASP8/SRC/RAF1/TERT/TNFAIP3/AR/GATA1	0.984857
Y	PanCancer	BP	GO:0030219	megakaryocyte differentiation	11/697	49/16672	4.29561e-06	2.97217e-05	TAL1/ABI1/FLI1/PTPN11/PTPN6/EP300/GATA2/KIT/HIST1H4I/CDKN2B/GATA1	0.984792
Y	PanCancer	BP	GO:0043550	regulation of lipid kinase activity	11/697	49/16672	4.29561e-06	2.97217e-05	FLT3/RB1/SRC/PDGFB/FGFR3/KIT/PDGFRA/PDGFRB/PIK3R1/RAC1/KLF4	0.984792
Y	PanCancer	BP	GO:0048333	mesodermal cell differentiation	9/697	32/16672	4.37293e-06	3.01694e-05	TAL1/BMPR1A/FGFR2/HMGA2/HOXA11/FGFR1/SOX17/KLF4/KDM6A	0.984623
Y	PanCancer	BP	GO:0098751	bone cell development	9/697	32/16672	4.37293e-06	3.01694e-05	TAL1/ABI1/FLI1/PTPN11/PTPN6/SRC/EP300/FOXP1/KIT	0.984623
Y	PanCancer	BP	GO:0090092	regulation of transmembrane receptor protein serine/threonine kinase signaling pathway	24/697	203/16672	4.41247e-06	3.03985e-05	PRDM16/TRIM33/BMPR1A/BCL9L/MEN1/ACVR1B/NKX2-1/SMAD3/NUP93/FLCN/SMAD2/SMAD4/DNM2/FSTL3/STK11/ACVR1/ACVR2A/TGFBR2/WWTR1/TTK/ABL1/CDKN2B/NOTCH1/GPC3	0.984536
Y	PanCancer	BP	GO:0009913	epidermal cell differentiation	22/697	176/16672	4.4228e-06	3.04258e-05	ERRFI1/MYCL/GLI1/LATS2/BCL11B/ZFP36L1/MAP2K1/ERCC2/KEAP1/ERCC3/MYCN/ROCK2/CTNNB1/TP63/LATS1/EZH2/RAC1/SFRP4/FGFR1/KLF4/NOTCH1/PTCH1	0.984526
Y	PanCancer	BP	GO:0002822	regulation of adaptive immune response based on somatic recombination of immune receptors built from immunoglobulin superfamily domains	17/697	113/16672	4.44306e-06	3.05213e-05	PTPRC/GATA3/PTPN6/STAT6/B2M/MALT1/JAK3/CD28/MSH6/BCL6/TFRC/IL2/IL7R/MAP3K7/TNFAIP3/BTK/WAS	0.984491
Y	PanCancer	BP	GO:0090130	tissue migration	26/697	231/16672	4.45302e-06	3.0546e-05	JUN/GATA3/PTEN/PTPN11/AKT1/HIF1A/NUP93/NF1/SOX9/NFE2L2/ROCK2/PLCG1/SRC/MYH9/PDGFB/FOXP1/PIK3CA/RHOA/TGFBR2/KDR/KIT/FLT4/MET/FGFR1/KLF4/NOTCH1	0.984481
Y	PanCancer	BP	GO:1901653	cellular response to peptide	31/697	304/16672	4.46777e-06	3.05811e-05	ERRFI1/MEN1/MDM2/PTPN11/FOXO1/AKT1/MAX/ZFP36L1/MYO5A/SOCS1/TSC2/PRKAR1A/STAT3/STAT5B/AKT2/JAK3/PRKACA/CREB1/SOS1/SRC/MAPK1/PIK3CA/PPARG/PIK3R1/FOXO3/JAK2/KLF4/NR4A3/TSC1/FOXO4/IRS4	0.984468
Y	PanCancer	BP	GO:0097485	neuron projection guidance	25/697	217/16672	4.47091e-06	3.05811e-05	NRAS/NTRK1/GATA3/KIF5B/HRAS/KRAS/BCL11B/NKX2-1/ERBB2/ETV4/SMAD4/ARHGAP35/CREB1/SOS1/MAPK1/EPHA5/CSF1R/EPHA7/EZR/ETV1/RAC1/RELN/EXT1/NFIB/NR4A3	0.984468
Y	PanCancer	BP	GO:0002320	lymphoid progenitor cell differentiation	7/697	18/16672	4.60368e-06	3.13994e-05	GATA3/FLT3/FLCN/BCL2/SOS1/KIT/NOTCH1	0.984162
Y	PanCancer	BP	GO:1902751	positive regulation of cell cycle G2/M phase transition	7/697	18/16672	4.60368e-06	3.13994e-05	PBX1/CCND1/CDK4/RAD51B/BRD4/PHOX2B/NPM1	0.984162
Y	PanCancer	BP	GO:0072091	regulation of stem cell proliferation	12/697	59/16672	4.76668e-06	3.24188e-05	PTPRC/HMGA2/TBX3/HIF1A/ZFP36L1/NF1/NF2/CTNNB1/TERT/SMO/SOX17/NOTCH1	0.983785
Y	PanCancer	BP	GO:1904888	cranial skeletal system development	12/697	59/16672	4.76668e-06	3.24188e-05	PRRX1/FGFR2/SIX1/SMAD3/SMAD2/GNAS/CTNNB1/SETD2/TGFBR2/PDGFRA/PAX5/MED12	0.983785
Y	PanCancer	BP	GO:0002443	leukocyte mediated immunity	31/697	305/16672	4.78045e-06	3.24664e-05	BCL10/PTPRC/FAS/GATA3/PTPN6/STAT6/B2M/FES/STAT5B/MALT1/BCL3/JAK3/VAV1/CD28/MSH2/MSH6/BCR/BCL6/GATA2/MLH1/TFRC/IL2/KIT/CD74/IL7R/MAP3K7/NBN/NR4A3/SYK/BTK/WAS	0.983768
Y	PanCancer	BP	GO:0045216	cell-cell junction organization	25/697	218/16672	4.85497e-06	3.29031e-05	PTEN/CTNND1/AJUBA/SMAD3/CDH1/CDH11/FLCN/BCL2/PRKACA/ROCK2/STRN/SDC4/SRC/NF2/CTNNB1/EPHA3/RHOA/KDR/APC/CSF1R/AFDN/PTPRK/RAC1/IKBKB/TSC1	0.983607
Y	PanCancer	BP	GO:0002700	regulation of production of molecular mediator of immune response	16/697	102/16672	4.8585e-06	3.29031e-05	BCL10/TNFRSF14/GATA3/STAT6/B2M/MALT1/JAK3/CD28/MSH6/BCL6/TFRC/IL2/CD74/MAP3K7/NR4A3/BTK	0.983607
Y	PanCancer	BP	GO:0042476	odontogenesis	17/697	114/16672	5.02224e-06	3.3964e-05	CSF3R/ID3/BMPR1A/FGFR2/FOXO1/BCL11B/MYO5A/AXIN2/COL1A1/BAX/NF2/CTNNB1/TP63/LEF1/SMO/RSPO2/BCOR	0.983222
Y	PanCancer	BP	GO:0001942	hair follicle development	14/697	80/16672	5.10464e-06	3.43273e-05	FGFR2/ACVR1B/HOXC13/SOX9/BCL2/SMAD4/ERCC2/SOS1/GNAS/CTNNB1/TP63/EGFR/SMO/NOTCH1	0.983091
Y	PanCancer	BP	GO:0022404	molting cycle process	14/697	80/16672	5.10464e-06	3.43273e-05	FGFR2/ACVR1B/HOXC13/SOX9/BCL2/SMAD4/ERCC2/SOS1/GNAS/CTNNB1/TP63/EGFR/SMO/NOTCH1	0.983091
Y	PanCancer	BP	GO:0022405	hair cycle process	14/697	80/16672	5.10464e-06	3.43273e-05	FGFR2/ACVR1B/HOXC13/SOX9/BCL2/SMAD4/ERCC2/SOS1/GNAS/CTNNB1/TP63/EGFR/SMO/NOTCH1	0.983091
Y	PanCancer	BP	GO:1902106	negative regulation of leukocyte differentiation	14/697	80/16672	5.10464e-06	3.43273e-05	DTX1/ERBB2/NF1/RARA/FSTL3/JAK3/MAFB/BCL6/CTNNB1/GATA2/CD74/PIK3R1/CDK6/MYC	0.983091
Y	PanCancer	BP	GO:0001782	B cell homeostasis	8/697	25/16672	5.14955e-06	3.45323e-05	BCL10/HIF1A/BCL2/BAX/SOS1/CD74/TNFAIP3/ABL1	0.983017
Y	PanCancer	BP	GO:0030878	thyroid gland development	8/697	25/16672	5.14955e-06	3.45323e-05	NKX2-1/SIX1/MAP2K1/SMAD3/PAX8/MAPK1/RAF1/BRAF	0.983017
Y	PanCancer	BP	GO:0050732	negative regulation of peptidyl-tyrosine phosphorylation	10/697	41/16672	5.28475e-06	3.53894e-05	ERRFI1/CBL/PTPN6/SOCS1/CBLC/PPP2R1A/PTK6/NF2/CBLB/FGFR1OP	0.982711
Y	PanCancer	BP	GO:0090316	positive regulation of intracellular protein transport	27/697	248/16672	5.4956e-06	3.67499e-05	TPR/BMPR1A/KIF5B/TCF7L2/MDM2/HSP90AA1/SMAD3/CDH1/NUP93/ERBB2/TP53/SMAD4/AKT2/PRKACA/ERBB4/BAP1/RHOA/FBXW7/PIK3R1/HSP90AB1/TMEM30A/EGFR/SMO/NRG1/PCM1/UBR5/JAK2	0.982231
Y	PanCancer	BP	GO:0010634	positive regulation of epithelial cell migration	16/697	103/16672	5.5328e-06	3.6947e-05	JUN/GATA3/AKT1/HIF1A/SOX9/NFE2L2/ROCK2/PLCG1/SRC/PDGFB/FOXP1/TGFBR2/KDR/FLT4/MET/FGFR1	0.982161
Y	PanCancer	BP	GO:0000018	regulation of DNA recombination	12/697	60/16672	5.73444e-06	3.8187e-05	STAT6/BLM/CD28/MSH2/MSH6/BCL6/MLH1/POLQ/TFRC/IL2/IL7R/MSH3	0.98173
Y	PanCancer	BP	GO:0055024	regulation of cardiac muscle tissue development	12/697	60/16672	5.73444e-06	3.8187e-05	MTOR/BMPR1A/FGFR2/PTEN/ERBB3/SMAD4/CREB1/ERBB4/TGFBR2/FGFR1/NRG1/NOTCH1	0.98173
Y	PanCancer	BP	GO:0009266	response to temperature stimulus	24/697	207/16672	6.19529e-06	4.11986e-05	MTOR/NTRK1/TPR/ATM/NUP98/FOXO1/AKT1/HSP90AA1/NFKBIA/CREBBP/NUP93/NF1/YWHAE/DNAJB1/CASP8/RANBP2/EP300/MAPK1/ATR/PPARG/CDKN1A/HSP90AB1/NUP214/PSIP1	0.980705
Y	PanCancer	BP	GO:0050821	protein stabilization	18/697	128/16672	6.23685e-06	4.14175e-05	MDM4/A1CF/PTEN/HSP90AA1/SMAD3/CALR/CREB1/CHEK2/EP300/VHL/FBXW7/PIK3R1/CDKN1A/HSP90AB1/SMO/SOX17/GNAQ/TSC1	0.980631
Y	PanCancer	BP	GO:0010812	negative regulation of cell-substrate adhesion	11/697	51/16672	6.50653e-06	4.31486e-05	PTEN/MEN1/COL1A1/NF1/SRC/NF2/BCL6/PIK3R1/RASA1/CDKN2A/NOTCH1	0.980057
Y	PanCancer	BP	GO:0048806	genitalia development	10/697	42/16672	6.67866e-06	4.42288e-05	WT1/PTPN11/TBX3/TYRO3/BAX/HOXD13/CTNNB1/TP63/ESR1/AR	0.979702
Y	PanCancer	BP	GO:0042307	positive regulation of protein import into nucleus	15/697	93/16672	6.73911e-06	4.45675e-05	TPR/BMPR1A/HSP90AA1/SMAD3/CDH1/NUP93/SMAD4/ERBB4/RHOA/PIK3R1/HSP90AB1/EGFR/SMO/UBR5/JAK2	0.979592
Y	PanCancer	BP	GO:0051493	regulation of cytoskeleton organization	37/697	404/16672	6.85623e-06	4.52494e-05	ABL2/MTOR/STIL/TPR/HRAS/CDKN1B/CLIP1/FES/NTRK3/SMAD3/CYLD/BRCA1/SMAD4/ARHGAP35/ROCK2/XPO1/SDC4/MAPK1/NF2/CTNNB1/EPHA3/RHOA/EPHA5/PDGFRA/APC/CSF1R/NPM1/PDGFRB/PIK3R1/RASA1/LATS1/TRIM27/BRAF/RAC1/ABL1/TSC1/WAS	0.97937
Y	PanCancer	BP	GO:0002312	B cell activation involved in immune response	12/697	61/16672	6.87058e-06	4.52494e-05	NOTCH2/STAT6/BCL3/CD28/MSH2/MSH6/BCL6/MLH1/TFRC/IL2/NBN/ABL1	0.97937
Y	PanCancer	BP	GO:0033045	regulation of sister chromatid segregation	12/697	61/16672	6.87058e-06	4.52494e-05	SFPQ/TPR/ATM/RB1/BUB1B/CTCF/AXIN2/CUL3/CTNNB1/APC/TTK/ATRX	0.97937
Y	PanCancer	BP	GO:0098773	skin epidermis development	14/697	82/16672	6.88872e-06	4.53066e-05	FGFR2/ACVR1B/HOXC13/SOX9/BCL2/SMAD4/ERCC2/SOS1/GNAS/CTNNB1/TP63/EGFR/SMO/NOTCH1	0.979353
Y	PanCancer	BP	GO:0021781	glial cell fate commitment	6/697	13/16672	6.9702e-06	4.57796e-05	TAL1/SOX9/OLIG2/CTNNB1/SOX2/NRG1	0.9792
Y	PanCancer	BP	GO:0060065	uterus development	7/697	19/16672	7.02672e-06	4.60876e-05	GATA3/SMAD4/SRC/FOXL2/ESR1/HOXA11/HOXA9	0.979101
Y	PanCancer	BP	GO:0033598	mammary gland epithelial cell proliferation	8/697	26/16672	7.16695e-06	4.6943e-05	GATA3/CCND1/STAT6/BRCA2/ETV4/BAX/MAPK1/ESR1	0.978827
Y	PanCancer	BP	GO:0010863	positive regulation of phospholipase C activity	9/697	34/16672	7.58591e-06	4.95516e-05	ABL2/KIT/PDGFRA/ITK/PDGFRB/ESR1/EGFR/FGFR1/GNAQ	0.978005
Y	PanCancer	BP	GO:1904031	positive regulation of cyclin-dependent protein kinase activity	9/697	34/16672	7.58591e-06	4.95516e-05	CCND1/CCND2/CDKN1B/AKT1/SRC/PDGFB/CCND3/CDKN1A/EGFR	0.978005
Y	PanCancer	BP	GO:0043434	response to peptide hormone	36/697	390/16672	7.65306e-06	4.99222e-05	BTG2/ERRFI1/MTOR/MEN1/BTG1/CDKN1B/MDM2/PTPN11/FOXO1/AKT1/MAX/ZFP36L1/MYO5A/SOCS1/TSC2/COL1A1/PRKAR1A/STAT3/STAT5B/AKT2/JAK3/PRKACA/CREB1/SOS1/SRC/MAPK1/PIK3CA/PPARG/PIK3R1/BRAF/TRIM24/JAK2/NR4A3/TSC1/FOXO4/IRS4	0.97789
Y	PanCancer	BP	GO:0014031	mesenchymal cell development	13/697	72/16672	7.74335e-06	5.04424e-05	BMPR1A/RET/HIF1A/SOX9/BCL2/ACVR1/ERBB4/MAPK1/LEF1/PHOX2B/SMO/NRG1/NOTCH1	0.977728
Y	PanCancer	BP	GO:0043433	negative regulation of sequence-specific DNA binding transcription factor activity	18/697	130/16672	7.78153e-06	5.06222e-05	ID3/SUFU/TCF7L2/MEN1/DDIT3/RB1/NFKBIA/TRAF3/CYLD/KEAP1/ESR1/PIM1/TNFAIP3/EZH2/SFRP4/CDKN2A/KLF4/PTCH1	0.977673
Y	PanCancer	BP	GO:0010389	regulation of G2/M transition of mitotic cell cycle	11/697	52/16672	7.94384e-06	5.15381e-05	PBX1/ATM/CCND1/CDK4/HMGA2/RAD51B/BLM/BRD4/PHOX2B/NBN/FOXO4	0.977391
Y	PanCancer	BP	GO:1903201	regulation of oxidative stress-induced cell death	11/697	52/16672	7.94384e-06	5.15381e-05	SFPQ/AKT1/HIF1A/NUP93/NFE2L2/FBXW7/FOXO3/MET/ABL1/NR4A3/NONO	0.977391
Y	PanCancer	BP	GO:0034332	adherens junction organization	17/697	118/16672	8.07775e-06	5.23359e-05	PTEN/CTNND1/AJUBA/SMAD3/CDH1/CDH11/BCL2/ROCK2/SDC4/SRC/CTNNB1/EPHA3/KDR/AFDN/PTPRK/RAC1/TSC1	0.977147
Y	PanCancer	BP	GO:0043967	histone H4 acetylation	12/697	62/16672	8.19952e-06	5.30531e-05	MUC1/KMT2A/MYOD1/BRCA2/BRCA1/PER1/NCOA1/EP300/SMARCB1/LEF1/IRF4/TRRAP	0.976929
Y	PanCancer	BP	GO:0002758	innate immune response-activating signal transduction	26/697	239/16672	8.28323e-06	5.35224e-05	BCL10/NRAS/BIRC3/HRAS/KRAS/NFKBIA/TRAF3/TYRO3/CREBBP/CYLD/MALT1/PRKACA/CASP8/SRC/EP300/MYD88/RAF1/MAP3K1/ESR1/IRF4/MAP3K7/TNFAIP3/CARD11/IKBKB/SYK/BTK	0.976787
Y	PanCancer	BP	GO:0016447	somatic recombination of immunoglobulin gene segments	10/697	43/16672	8.37943e-06	5.39983e-05	STAT6/TCF3/CD28/MSH2/MSH6/BCL6/MLH1/TFRC/IL2/NBN	0.976643
Y	PanCancer	BP	GO:0042516	regulation of tyrosine phosphorylation of Stat3 protein	10/697	43/16672	8.37943e-06	5.39983e-05	SOCS1/STAT3/PPP2R1A/PTK6/NF2/FGFR3/KIT/CSF1R/IL6ST/JAK2	0.976643
Y	PanCancer	BP	GO:0034728	nucleosome organization	21/697	170/16672	8.74678e-06	5.62897e-05	ARID1A/H3F3A/KAT6B/ARID2/SMARCD1/CTCF/H3F3B/SMARCE1/SOX9/SMARCA4/SMARCB1/SETD2/NPM1/DAXX/HIST1H1C/HIST1H3B/HIST1H4I/HMGA1/KAT6A/SET/ATRX	0.97596
Y	PanCancer	BP	GO:0045727	positive regulation of translation	15/697	95/16672	8.81245e-06	5.65604e-05	MTOR/LARP4B/CDK4/NCOR2/ERBB2/NCOR1/BCL3/CD28/MAPK1/NPM1/ESR1/POU5F1/PABPC1/RXRA/DDX3X	0.97588
Y	PanCancer	BP	GO:1904591	positive regulation of protein import	15/697	95/16672	8.81245e-06	5.65604e-05	TPR/BMPR1A/HSP90AA1/SMAD3/CDH1/NUP93/SMAD4/ERBB4/RHOA/PIK3R1/HSP90AB1/EGFR/SMO/UBR5/JAK2	0.97588
Y	PanCancer	BP	GO:0042542	response to hydrogen peroxide	17/697	119/16672	9.06423e-06	5.80984e-05	JUN/MDM2/STAT6/FOXO1/NUP93/COL1A1/BCL2/NFE2L2/SRC/PDGFRB/FOXO3/TNFAIP3/EZH2/MET/ABL1/KLF4/NR4A3	0.975428
Y	PanCancer	BP	GO:0043010	camera-type eye development	29/697	285/16672	9.42178e-06	6.03095e-05	ARID1A/JUN/GATA3/RET/WT1/CDK4/BCL11B/HIF1A/MAX/NTRK3/SMAD3/MAF/NF1/RARA/SOX9/ARHGAP35/BAX/SMARCA4/SOS1/NF2/CCDC66/CTNNB1/FOXL2/TGFBR2/PDGFRA/PDGFRB/EGFR/KLF4/RXRA	0.974788
Y	PanCancer	BP	GO:0060425	lung morphogenesis	11/697	53/16672	9.64992e-06	6.16051e-05	FGFR2/KRAS/FOXA1/NKX2-1/MAP2K1/SOX9/MAPK1/CTNNB1/TGFBR2/RSPO2/NFIB	0.974418
Y	PanCancer	BP	GO:2000756	regulation of peptidyl-lysine acetylation	11/697	53/16672	9.64992e-06	6.16051e-05	MUC1/GATA3/KMT2A/BRD7/CTCF/BRCA1/FLCN/SMAD4/SMARCB1/GATA2/SET	0.974418
Y	PanCancer	BP	GO:2001252	positive regulation of chromosome organization	12/697	63/16672	9.74846e-06	6.21513e-05	SFPQ/TPR/ATM/RB1/PML/CUL3/MAPK1/ATR/CTNNB1/POT1/NBN/ATRX	0.974263
Y	PanCancer	BP	GO:0060795	cell fate commitment involved in formation of primary germ layer	9/697	35/16672	9.8358e-06	6.25416e-05	CDC73/BMPR1A/CTNNB1/SOX2/POU5F1/HOXA11/FGFR1/SOX17/KLF4	0.974152
Y	PanCancer	BP	GO:1904036	negative regulation of epithelial cell apoptotic process	9/697	35/16672	9.8358e-06	6.25416e-05	MTOR/GATA3/TCF7L2/NFE2L2/KDR/TERT/TNFAIP3/BRAF/ABL1	0.974152
Y	PanCancer	BP	GO:0031589	cell-substrate adhesion	30/697	301/16672	9.99725e-06	6.34839e-05	PTEN/MEN1/AJUBA/SMAD3/TYRO3/COL1A1/NF1/BCL2/CALR/DNM2/ROCK2/SDC4/SRC/NF2/BCL6/CTNNB1/EPHA3/PIK3CB/KDR/PIK3R1/RASA1/PTPRK/BRAF/CDK6/RAC1/ABL1/CDKN2A/JAK2/NOTCH1/TSC1	0.973886
Y	PanCancer	BP	GO:0046488	phosphatidylinositol metabolic process	23/697	199/16672	1.01404e-05	6.43075e-05	LCK/FGFR2/PTEN/ATM/ERBB3/PTPN11/ERBB2/VAV1/CD28/ERBB4/PDGFB/PIK3CA/PIK3CB/FGFR3/KIT/PDGFRA/CSF1R/FGFR4/PDGFRB/PIK3R1/EGFR/FGFR1/NRG1	0.973655
Y	PanCancer	BP	GO:0051222	positive regulation of protein transport	39/697	444/16672	1.03835e-05	6.55682e-05	CD58/TNFRSF14/TPR/BMPR1A/GATA3/KIF5B/TCF7L2/MDM2/HIF1A/HSP90AA1/SMAD3/CDH1/NUP93/ERBB2/TP53/SMAD4/AKT2/PRKACA/ACSL3/ERBB4/SRC/BAP1/RHOA/FBXW7/IL2/CSF1R/PIK3R1/EZR/HSP90AB1/TMEM30A/EGFR/SMO/NRG1/PCM1/UBR5/ABL1/CD274/JAK2/SYK	0.973304
Y	PanCancer	BP	GO:0009299	mRNA transcription	7/697	20/16672	1.04214e-05	6.55682e-05	ARNT/LMO2/DDIT3/HIF1A/DDX5/POU5F1/SOX17	0.973304
Y	PanCancer	BP	GO:0036296	response to increased oxygen levels	7/697	20/16672	1.04214e-05	6.55682e-05	FAS/CDK4/FOXO1/COL1A1/PPARG/PDGFRB/CDKN1A	0.973304
Y	PanCancer	BP	GO:0055093	response to hyperoxia	7/697	20/16672	1.04214e-05	6.55682e-05	FAS/CDK4/FOXO1/COL1A1/PPARG/PDGFRB/CDKN1A	0.973304
Y	PanCancer	BP	GO:0060216	definitive hemopoiesis	7/697	20/16672	1.04214e-05	6.55682e-05	TAL1/KMT2A/CBFB/LYL1/GATA2/HOXA9/GATA1	0.973304
Y	PanCancer	BP	GO:0060969	negative regulation of gene silencing	7/697	20/16672	1.04214e-05	6.55682e-05	TET1/NCOR2/NCOR1/TERT/ESR1/HMGA1/POU5F1	0.973304
Y	PanCancer	BP	GO:0042503	tyrosine phosphorylation of Stat3 protein	10/697	44/16672	1.04415e-05	6.56091e-05	SOCS1/STAT3/PPP2R1A/PTK6/NF2/FGFR3/KIT/CSF1R/IL6ST/JAK2	0.973293
Y	PanCancer	BP	GO:0071375	cellular response to peptide hormone stimulus	29/697	287/16672	1.07779e-05	6.76337e-05	ERRFI1/MEN1/MDM2/PTPN11/FOXO1/AKT1/MAX/ZFP36L1/MYO5A/SOCS1/TSC2/PRKAR1A/STAT3/STAT5B/AKT2/JAK3/PRKACA/CREB1/SOS1/SRC/MAPK1/PIK3CA/PPARG/PIK3R1/JAK2/NR4A3/TSC1/FOXO4/IRS4	0.972736
Y	PanCancer	BP	GO:0048638	regulation of developmental growth	29/697	288/16672	1.15207e-05	7.22006e-05	MTOR/BMPR1A/FGFR2/PTEN/MYOD1/WT1/PTPN11/LATS2/SIX1/NTRK3/STAT3/STAT5B/BCL2/DNM2/CREB1/ERBB4/PIK3CA/TGFBR2/FGFR3/EPHA7/EZR/LATS1/SMO/FGFR1/NRG1/ABL1/NOTCH1/PTCH1/AR	0.971505
Y	PanCancer	BP	GO:0061097	regulation of protein tyrosine kinase activity	12/697	64/16672	1.15477e-05	7.22748e-05	ERRFI1/ABI1/CBL/ERBB3/CBLC/PTK6/PDGFB/CBLB/FBXW7/CSF1R/FGFR1OP/RELN	0.971485
Y	PanCancer	BP	GO:0072593	reactive oxygen species metabolic process	25/697	229/16672	1.15752e-05	7.23524e-05	MTOR/FOXO1/AKT1/HIF1A/HSP90AA1/SMAD3/BRCA1/STAT3/TP53/BCL2/DNM2/VAV1/MYCN/NFE2L2/PDGFB/TGFBR2/PDGFRB/CDKN1A/FOXO3/HSP90AB1/EGFR/RAC1/JAK2/KLF4/SYK	0.971464
Y	PanCancer	BP	GO:0070828	heterochromatin organization	6/697	14/16672	1.17666e-05	7.32618e-05	H3F3A/TPR/HMGA2/H3F3B/HMGA1/CDKN2A	0.971223
Y	PanCancer	BP	GO:0072216	positive regulation of metanephros development	6/697	14/16672	1.17666e-05	7.32618e-05	RET/WT1/PAX8/PDGFB/PDGFRB/MYC	0.971223
Y	PanCancer	BP	GO:0072498	embryonic skeletal joint development	6/697	14/16672	1.17666e-05	7.32618e-05	COL2A1/HOXC11/AXIN1/CTNNB1/HOXA11/EXT1	0.971223
Y	PanCancer	BP	GO:0010975	regulation of neuron projection development	36/697	398/16672	1.19884e-05	7.45462e-05	ABL2/MTOR/NTRK1/PRRX1/GATA3/PTEN/RET/ATF1/CLIP1/MDM2/AKT1/B2M/FES/MAP2K1/NTRK3/ARHGAP35/CRTC1/DNM2/STK11/NFE2L2/PTK6/SS18L1/EPHA3/RHOA/IL2/EPHA7/TMEM30A/BRAF/CUX1/EZH2/RELN/FGFR1/NRG1/ABL1/KLF4/PTPRD	0.970886
Y	PanCancer	BP	GO:0002705	positive regulation of leukocyte mediated immunity	14/697	86/16672	1.21851e-05	7.5671e-05	GATA3/STAT6/B2M/STAT5B/MALT1/VAV1/CD28/MSH6/GATA2/TFRC/IL2/MAP3K7/SYK/BTK	0.970592
Y	PanCancer	BP	GO:0045445	myoblast differentiation	13/697	75/16672	1.23193e-05	7.64049e-05	ID3/TCF7L2/MYOD1/BTG1/DDIT3/TBX3/RB1/ZFP36L1/SOX9/EPAS1/REST/NRG1/NOTCH1	0.970401
Y	PanCancer	BP	GO:0046578	regulation of Ras protein signal transduction	22/697	188/16672	1.29069e-05	7.97597e-05	NOTCH2/NTRK1/SHOC2/ARHGEF12/HRAS/KRAS/FLCN/NF1/ARHGAP35/DNM2/VAV1/CUL3/SOS1/BCR/BCL6/RAF1/PDGFRB/RASA1/ECT2L/RAC1/NRG1/PREX2	0.96954
Y	PanCancer	BP	GO:0007131	reciprocal meiotic recombination	10/697	45/16672	1.29268e-05	7.97597e-05	ATM/CCNB1IP1/RAD51B/ERCC4/MSH2/MSH6/MLH1/MSH3/RAD21/RAD54B	0.96954
Y	PanCancer	BP	GO:0035825	reciprocal DNA recombination	10/697	45/16672	1.29268e-05	7.97597e-05	ATM/CCNB1IP1/RAD51B/ERCC4/MSH2/MSH6/MLH1/MSH3/RAD21/RAD54B	0.96954
Y	PanCancer	BP	GO:0048008	platelet-derived growth factor receptor signaling pathway	10/697	45/16672	1.29268e-05	7.97597e-05	ARID5B/PTEN/PTPN11/SRC/BCR/PDGFB/PDGFRA/PDGFRB/ABL1/JAK2	0.96954
Y	PanCancer	BP	GO:0002431	Fc receptor mediated stimulatory signaling pathway	15/697	98/16672	1.29883e-05	8.00357e-05	ABI1/HSP90AA1/VAV1/PLCG1/SRC/MAPK1/PIK3CA/PIK3CB/PIK3R1/HSP90AB1/RAC1/ABL1/NR4A3/SYK/WAS	0.96947
Y	PanCancer	BP	GO:0060538	skeletal muscle organ development	20/697	161/16672	1.30944e-05	8.05862e-05	BCL9/BTG2/PAX7/BCL9L/MYOD1/WT1/RB1/SIX1/DDX5/HLF/NF1/BCL2/EP300/CTNNB1/FOXL2/PHOX2B/SMO/SOX17/NOTCH1/PAX5	0.96933
Y	PanCancer	BP	GO:0006099	tricarboxylic acid cycle	8/697	28/16672	1.32381e-05	8.11573e-05	FH/SDHB/SDHC/SDHD/CS/IDH2/IDH1/SDHA	0.969186
Y	PanCancer	BP	GO:0035116	embryonic hindlimb morphogenesis	8/697	28/16672	1.32381e-05	8.11573e-05	ZBTB16/TBX3/AFF3/GNAS/CTNNB1/RSPO2/NOTCH1/GPC3	0.969186
Y	PanCancer	BP	GO:0035411	catenin import into nucleus	8/697	28/16672	1.32381e-05	8.11573e-05	SMAD3/AXIN1/AXIN2/CTNNB1/WWTR1/EGFR/UBR5/GNAQ	0.969186
Y	PanCancer	BP	GO:0015758	glucose transport	19/697	148/16672	1.33507e-05	8.17433e-05	TPR/NUP98/HNF1A/PTPN11/AKT1/NUP93/ASPSCR1/AKT2/NFE2L2/RANBP2/CLTCL1/PIK3R1/TERT/EZR/BRAF/NR4A3/NUP214/TSC1/GPC3	0.969038
Y	PanCancer	BP	GO:0034103	regulation of tissue remodeling	12/697	65/16672	1.36307e-05	8.33508e-05	NF1/BAX/SRC/ERG/BCR/TFRC/IL2/CSF1R/FLT4/TNFAIP3/EGFR/SYK	0.968636
Y	PanCancer	BP	GO:0032845	negative regulation of homeostatic process	21/697	175/16672	1.37332e-05	8.38703e-05	BCL10/LCK/PTPRC/ATM/DDIT3/PTPN6/ZFP36L1/MYO5A/ERCC4/FLCN/STAT5B/BCL2/BAX/PRKACA/MAFB/PLCG1/SRC/CD74/TNFAIP3/NBN/ABL1	0.968506
Y	PanCancer	BP	GO:0002218	activation of innate immune response	26/697	246/16672	1.38824e-05	8.4674e-05	BCL10/NRAS/BIRC3/HRAS/KRAS/NFKBIA/TRAF3/TYRO3/CREBBP/CYLD/MALT1/PRKACA/CASP8/SRC/EP300/MYD88/RAF1/MAP3K1/ESR1/IRF4/MAP3K7/TNFAIP3/CARD11/IKBKB/SYK/BTK	0.968307
Y	PanCancer	BP	GO:1903725	regulation of phospholipid metabolic process	11/697	55/16672	1.40381e-05	8.55143e-05	FLT3/IDH1/SRC/PDGFB/FGFR3/KIT/PDGFRA/PDGFRB/PIK3R1/RAC1/KLF4	0.9681
Y	PanCancer	BP	GO:0021536	diencephalon development	13/697	76/16672	1.43011e-05	8.70059e-05	BMPR1A/GLI1/NKX2-1/CDH1/BAX/CREB1/NCOA1/OLIG2/GATA2/SOX2/LEF1/SMO/TAL2	0.967733
Y	PanCancer	BP	GO:0003181	atrioventricular valve morphogenesis	7/697	21/16672	1.50699e-05	9.15668e-05	BMPR1A/MDM2/SMAD4/ACVR1/TGFBR2/HEY1/NOTCH1	0.966631
Y	PanCancer	BP	GO:0050671	positive regulation of lymphocyte proliferation	17/697	124/16672	1.5803e-05	9.58994e-05	MPL/PTPRC/STAT5B/BCL2/JAK3/CD28/NFATC2/BCL6/TFRC/IL2/CD74/IL6ST/CDKN1A/CARD11/CD274/PDCD1LG2/SYK	0.965608
Y	PanCancer	BP	GO:0035850	epithelial cell differentiation involved in kidney development	10/697	46/16672	1.5905e-05	9.63965e-05	GATA3/WT1/NUP93/PAX8/PDGFB/CTNNB1/WWTR1/FAT4/SMO/NOTCH1	0.965491
Y	PanCancer	BP	GO:0035914	skeletal muscle cell differentiation	12/697	66/16672	1.60346e-05	9.7059e-05	BCL9/BTG2/PAX7/BCL9L/MYOD1/RB1/SIX1/DDX5/HLF/PHOX2B/NOTCH1/PAX5	0.965337
Y	PanCancer	BP	GO:0030890	positive regulation of B cell proliferation	9/697	37/16672	1.60778e-05	9.70749e-05	PTPRC/BCL2/NFATC2/BCL6/TFRC/IL2/CD74/CDKN1A/CARD11	0.965334
Y	PanCancer	BP	GO:0055025	positive regulation of cardiac muscle tissue development	9/697	37/16672	1.60778e-05	9.70749e-05	MTOR/BMPR1A/FGFR2/ERBB3/CREB1/ERBB4/FGFR1/NRG1/NOTCH1	0.965334
Y	PanCancer	BP	GO:0008645	hexose transport	19/697	150/16672	1.62047e-05	9.7595e-05	TPR/NUP98/HNF1A/PTPN11/AKT1/NUP93/ASPSCR1/AKT2/NFE2L2/RANBP2/CLTCL1/PIK3R1/TERT/EZR/BRAF/NR4A3/NUP214/TSC1/GPC3	0.965213
Y	PanCancer	BP	GO:0015749	monosaccharide transport	19/697	150/16672	1.62047e-05	9.7595e-05	TPR/NUP98/HNF1A/PTPN11/AKT1/NUP93/ASPSCR1/AKT2/NFE2L2/RANBP2/CLTCL1/PIK3R1/TERT/EZR/BRAF/NR4A3/NUP214/TSC1/GPC3	0.965213
Y	PanCancer	BP	GO:0021987	cerebral cortex development	15/697	100/16672	1.66678e-05	0.000100258	HIF1A/NKX2-1/NF1/YWHAE/BAX/ATIC/NCOA1/CTNNB1/FAT4/EGFR/RAC1/RELN/SMO/PAX5/TSC1	0.964599
Y	PanCancer	BP	GO:0002292	T cell differentiation involved in immune response	11/697	56/16672	1.68176e-05	0.000100906	GATA3/STAT6/RARA/BCL3/JAK3/BCL6/FOXP1/LEF1/IRF4/MYB/TSC1	0.964451
Y	PanCancer	BP	GO:2000573	positive regulation of DNA biosynthetic process	11/697	56/16672	1.68176e-05	0.000100906	ATM/SRC/MAPK1/PDGFB/ATR/CTNNB1/FGFR4/PDGFRB/POT1/MYC/KLF4	0.964451
Y	PanCancer	BP	GO:0032946	positive regulation of mononuclear cell proliferation	17/697	125/16672	1.75927e-05	0.000105034	MPL/PTPRC/STAT5B/BCL2/JAK3/CD28/NFATC2/BCL6/TFRC/IL2/CD74/IL6ST/CDKN1A/CARD11/CD274/PDCD1LG2/SYK	0.963517
Y	PanCancer	BP	GO:0001825	blastocyst formation	8/697	29/16672	1.76153e-05	0.000105034	TET1/CDX2/LATS2/CCNB1IP1/CNOT3/CUL3/LATS1/SOX17	0.963517
Y	PanCancer	BP	GO:0003203	endocardial cushion morphogenesis	8/697	29/16672	1.76153e-05	0.000105034	BMPR1A/MDM2/SOX9/SMAD4/ACVR1/TGFBR2/HEY1/NOTCH1	0.963517
Y	PanCancer	BP	GO:0043552	positive regulation of phosphatidylinositol 3-kinase activity	8/697	29/16672	1.76153e-05	0.000105034	FLT3/SRC/PDGFB/FGFR3/KIT/PDGFRA/PDGFRB/RAC1	0.963517
Y	PanCancer	BP	GO:0048713	regulation of oligodendrocyte differentiation	8/697	29/16672	1.76153e-05	0.000105034	MTOR/SLC45A3/NF1/CXCR4/OLIG2/CTNNB1/PPARG/NOTCH1	0.963517
Y	PanCancer	BP	GO:0050866	negative regulation of cell activation	19/697	151/16672	1.78272e-05	0.000106165	TNFRSF14/FAS/ATM/DTX1/PTPN6/TYRO3/ERBB2/PRKAR1A/JAK3/BCR/PDGFB/BCL6/IL2/PDGFRA/CD74/PRDM1/TNFAIP3/CD274/PDCD1LG2	0.963265
Y	PanCancer	BP	GO:0045446	endothelial cell differentiation	14/697	89/16672	1.8254e-05	0.000108571	BTG1/SMAD4/ACVR1/ROCK2/CTNNB1/AFDN/EZR/MET/HEY1/IKBKB/NRG1/SOX17/NOTCH1/MSN	0.962731
Y	PanCancer	BP	GO:0035690	cellular response to drug	12/697	67/16672	1.88003e-05	0.000111682	KMT2A/HMGA2/TP53/NCOA1/NFE2L2/CHEK2/TFRC/REST/HSP90AB1/BRAF/EGFR/MYC	0.96205
Y	PanCancer	BP	GO:0042789	mRNA transcription from RNA polymerase II promoter	6/697	15/16672	1.89181e-05	0.000112104	ARNT/LMO2/DDIT3/HIF1A/POU5F1/SOX17	0.961958
Y	PanCancer	BP	GO:0071599	otic vesicle development	6/697	15/16672	1.89181e-05	0.000112104	FGFR2/GATA3/COL2A1/SIX1/SOX9/PAX8	0.961958
Y	PanCancer	BP	GO:0051983	regulation of chromosome segregation	13/697	78/16672	1.91204e-05	0.000113162	SFPQ/TPR/ATM/RB1/BUB1B/KNSTRN/CTCF/AXIN2/CUL3/CTNNB1/APC/TTK/ATRX	0.961729
Y	PanCancer	BP	GO:0045927	positive regulation of growth	25/697	236/16672	1.94514e-05	0.000114716	H3F3A/MTOR/BMPR1A/FGFR2/MYOD1/WT1/AKT1/NTRK3/ERBB2/H3F3B/STAT5B/BCL2/CREB1/ERBB4/TGFBR2/IL2/LEF1/EZR/FGFR1OP/EGFR/SMO/FGFR1/NRG1/NOTCH1/DDX3X	0.961394
Y	PanCancer	BP	GO:0042093	T-helper cell differentiation	10/697	47/16672	1.94547e-05	0.000114716	GATA3/STAT6/RARA/BCL3/JAK3/BCL6/FOXP1/LEF1/IRF4/MYB	0.961394
Y	PanCancer	BP	GO:1903428	positive regulation of reactive oxygen species biosynthetic process	10/697	47/16672	1.94547e-05	0.000114716	MTOR/AKT1/HSP90AA1/SMAD3/DNM2/FOXO3/HSP90AB1/EGFR/JAK2/KLF4	0.961394
Y	PanCancer	BP	GO:0007519	skeletal muscle tissue development	19/697	152/16672	1.95937e-05	0.000115393	BCL9/BTG2/PAX7/BCL9L/MYOD1/RB1/SIX1/DDX5/HLF/NF1/BCL2/EP300/CTNNB1/FOXL2/PHOX2B/SMO/SOX17/NOTCH1/PAX5	0.961249
Y	PanCancer	BP	GO:0061647	histone H3-K9 modification	9/697	38/16672	2.02926e-05	0.000119363	ARID4B/GATA3/KMT2A/BRCA1/SMAD4/SMARCB1/MYB/PAX5/ATRX	0.960405
Y	PanCancer	BP	GO:0010632	regulation of epithelial cell migration	20/697	166/16672	2.06333e-05	0.000121217	JUN/GATA3/AKT1/HIF1A/NF1/SOX9/NFE2L2/ROCK2/PLCG1/SRC/PDGFB/FOXP1/RHOA/TGFBR2/KDR/FLT4/MET/FGFR1/KLF4/NOTCH1	0.960016
Y	PanCancer	BP	GO:0051250	negative regulation of lymphocyte activation	16/697	114/16672	2.0731e-05	0.000121642	TNFRSF14/FAS/ATM/DTX1/PTPN6/TYRO3/ERBB2/PRKAR1A/JAK3/BCL6/IL2/CD74/PRDM1/TNFAIP3/CD274/PDCD1LG2	0.959927
Y	PanCancer	BP	GO:0010827	regulation of glucose transport	15/697	102/16672	2.12414e-05	0.000124332	TPR/NUP98/PTPN11/AKT1/NUP93/ASPSCR1/AKT2/NFE2L2/RANBP2/CLTCL1/PIK3R1/TERT/NR4A3/NUP214/GPC3	0.959368
Y	PanCancer	BP	GO:0032526	response to retinoic acid	15/697	102/16672	2.12414e-05	0.000124332	ABL2/RET/NTRK3/COL1A1/RARA/SOX9/NCOA1/ASXL1/PTK6/EPHA3/PPARG/PDGFRB/KLF4/PTCH1/RXRA	0.959368
Y	PanCancer	BP	GO:0009408	response to heat	19/697	153/16672	2.15153e-05	0.000125781	MTOR/TPR/ATM/NUP98/AKT1/HSP90AA1/CREBBP/NUP93/NF1/YWHAE/DNAJB1/RANBP2/EP300/MAPK1/ATR/CDKN1A/HSP90AB1/NUP214/PSIP1	0.959069
Y	PanCancer	BP	GO:0042129	regulation of T cell proliferation	18/697	140/16672	2.19314e-05	0.000128058	PTPRC/TNFRSF14/LMO1/PTPN6/ERBB2/PRKAR1A/STAT5B/JAK3/CD28/SOS1/CTNNB1/TFRC/IL2/IL6ST/CARD11/CD274/PDCD1LG2/SYK	0.958604
Y	PanCancer	BP	GO:0034333	adherens junction assembly	13/697	79/16672	2.20243e-05	0.000128288	PTEN/AJUBA/SMAD3/BCL2/ROCK2/SDC4/SRC/CTNNB1/EPHA3/KDR/PTPRK/RAC1/TSC1	0.958557
Y	PanCancer	BP	GO:0045815	positive regulation of gene expression, epigenetic	13/697	79/16672	2.20243e-05	0.000128288	ARID1A/H3F3A/TET1/SMARCD1/H3F3B/SF3B1/EP300/CTNNB1/ARID1B/DEK/HIST1H3B/HIST1H4I/HMGA1	0.958557
Y	PanCancer	BP	GO:0001953	negative regulation of cell-matrix adhesion	8/697	30/16672	2.31465e-05	0.000134334	PTEN/NF1/SRC/NF2/BCL6/PIK3R1/RASA1/CDKN2A	0.95734
Y	PanCancer	BP	GO:0031128	developmental induction	8/697	30/16672	2.31465e-05	0.000134334	HOXC11/NKX2-1/SIX1/SOX9/CTNNB1/HOXA11/FGFR1/AR	0.95734
Y	PanCancer	BP	GO:0032743	positive regulation of interleukin-2 production	8/697	30/16672	2.31465e-05	0.000134334	STAT5B/MALT1/CD28/RUNX1/IRF4/MAP3K7/CARD11/ABL1	0.95734
Y	PanCancer	BP	GO:0050900	leukocyte migration	33/697	362/16672	2.35089e-05	0.000136272	CD58/CSF3R/LCK/NRAS/TNFRSF14/GATA3/RET/HRAS/KRAS/PTPN11/PTPN6/COL1A1/STAT5B/TNFRSF11A/CALR/VAV1/CXCR4/SOS1/PLCG1/SRC/BCR/MYH9/PDGFB/MITF/PIK3CA/PIK3CB/KIT/CD74/PIK3R1/RAC1/SBDS/SYK/MSN	0.956956
Y	PanCancer	BP	GO:0090287	regulation of cellular response to growth factor stimulus	24/697	224/16672	2.35394e-05	0.000136284	ARNT/PRDM16/TRIM33/FGFR2/GATA3/BCL9L/MEN1/HIF1A/NKX2-1/SMAD3/FLCN/SMAD2/SMAD4/DNM2/FSTL3/STK11/ACVR2A/CTNNB1/TGFBR2/FGFR1/ABL1/CDKN2B/NOTCH1/GPC3	0.956954
Y	PanCancer	BP	GO:0048010	vascular endothelial growth factor receptor signaling pathway	14/697	91/16672	2.36513e-05	0.000136672	ARNT/ABI1/HIF1A/HSP90AA1/VAV1/ROCK2/SRC/PIK3CA/PIK3CB/RHOA/KDR/FLT4/PIK3R1/RAC1	0.956877
Y	PanCancer	BP	GO:0051145	smooth muscle cell differentiation	10/697	48/16672	2.36636e-05	0.000136672	FGFR2/SIX1/SOX9/ACVR1/PDGFB/CTNNB1/KIT/HEY1/NOTCH1/FOXO4	0.956877
Y	PanCancer	BP	GO:0002718	regulation of cytokine production involved in immune response	11/697	58/16672	2.38335e-05	0.000137488	BCL10/TNFRSF14/GATA3/B2M/MALT1/JAK3/BCL6/CD74/MAP3K7/NR4A3/BTK	0.956717
Y	PanCancer	BP	GO:0034614	cellular response to reactive oxygen species	17/697	128/16672	2.40943e-05	0.000138825	MDM2/STAT6/FOXO1/NUP93/DNM2/NFE2L2/SRC/PDGFRA/FOXO3/PTPRK/TNFAIP3/EZH2/MET/ABL1/KLF4/NR4A3/BTK	0.956454
Y	PanCancer	BP	GO:0045765	regulation of angiogenesis	23/697	210/16672	2.43822e-05	0.000140315	JAK1/BTG1/CYSLTR2/HIF1A/PML/BRCA1/ERBB2/NF1/NFE2L2/ROCK2/PLCG1/RUNX1/CTNNB1/GATA2/RHOA/TGFBR2/KDR/TERT/TNFAIP3/GTF2I/KLF4/NOTCH1/FOXO4	0.956163
Y	PanCancer	BP	GO:0060428	lung epithelium development	9/697	39/16672	2.54107e-05	0.000146058	ERRFI1/FGFR2/NUMA1/FOXA1/NKX2-1/MAP2K1/SOX9/CREB1/NFIB	0.955057
Y	PanCancer	BP	GO:0007045	cell-substrate adherens junction assembly	12/697	69/16672	2.56013e-05	0.000146451	PTEN/AJUBA/SMAD3/BCL2/ROCK2/SDC4/SRC/EPHA3/KDR/PTPRK/RAC1/TSC1	0.954982
Y	PanCancer	BP	GO:0007422	peripheral nervous system development	12/697	69/16672	2.56013e-05	0.000146451	ERBB3/NAB2/AKT1/DICER1/ERBB2/NF1/AKT2/RUNX1/ETV1/NDRG1/NRG1/MED12	0.954982
Y	PanCancer	BP	GO:0046634	regulation of alpha-beta T cell activation	12/697	69/16672	2.56013e-05	0.000146451	TNFRSF14/GATA3/ZBTB16/RARA/JAK3/CD28/BCL6/TGFBR2/IRF4/MYB/PRDM1/SYK	0.954982
Y	PanCancer	BP	GO:0048041	focal adhesion assembly	12/697	69/16672	2.56013e-05	0.000146451	PTEN/AJUBA/SMAD3/BCL2/ROCK2/SDC4/SRC/EPHA3/KDR/PTPRK/RAC1/TSC1	0.954982
Y	PanCancer	BP	GO:0007440	foregut morphogenesis	5/697	10/16672	2.66276e-05	0.000151417	SMAD3/SMAD2/CTNNB1/SOX17/NOTCH1	0.954043
Y	PanCancer	BP	GO:0060767	epithelial cell proliferation involved in prostate gland development	5/697	10/16672	2.66276e-05	0.000151417	CDKN1B/SOX9/STK11/CTNNB1/NOTCH1	0.954043
Y	PanCancer	BP	GO:0070601	centromeric sister chromatid cohesion	5/697	10/16672	2.66276e-05	0.000151417	CTCF/AXIN2/PPP2R1A/CTNNB1/RAD21	0.954043
Y	PanCancer	BP	GO:0072203	cell proliferation involved in metanephros development	5/697	10/16672	2.66276e-05	0.000151417	WT1/PDGFRB/MYC/PTCH1/GPC3	0.954043
Y	PanCancer	BP	GO:2000615	regulation of histone H3-K9 acetylation	5/697	10/16672	2.66276e-05	0.000151417	GATA3/KMT2A/BRCA1/SMAD4/SMARCB1	0.954043
Y	PanCancer	BP	GO:0002433	immune response-regulating cell surface receptor signaling pathway involved in phagocytosis	14/697	92/16672	2.68418e-05	0.000152093	ABI1/HSP90AA1/VAV1/PLCG1/SRC/MAPK1/PIK3CA/PIK3CB/PIK3R1/HSP90AB1/RAC1/ABL1/SYK/WAS	0.953917
Y	PanCancer	BP	GO:0038096	Fc-gamma receptor signaling pathway involved in phagocytosis	14/697	92/16672	2.68418e-05	0.000152093	ABI1/HSP90AA1/VAV1/PLCG1/SRC/MAPK1/PIK3CA/PIK3CB/PIK3R1/HSP90AB1/RAC1/ABL1/SYK/WAS	0.953917
Y	PanCancer	BP	GO:0042472	inner ear morphogenesis	14/697	92/16672	2.68418e-05	0.000152093	PRRX1/FGFR2/GATA3/COL2A1/LRIG3/SIX1/SOX9/PAX8/MAFB/BCR/GATA2/RAC1/FGFR1/NR4A3	0.953917
Y	PanCancer	BP	GO:0002223	stimulatory C-type lectin receptor signaling pathway	15/697	104/16672	2.68902e-05	0.000152187	BCL10/NRAS/HRAS/KRAS/NFKBIA/CREBBP/MALT1/PRKACA/SRC/EP300/RAF1/MAP3K7/CARD11/IKBKB/SYK	0.953899
Y	PanCancer	BP	GO:0045862	positive regulation of proteolysis	32/697	349/16672	2.77904e-05	0.000157096	BCL10/LCK/FAS/PTEN/PICALM/CDKN1B/MDM2/AKT1/BUB1B/PML/SMAD3/AXIN1/CBFA2T3/HERPUD1/STAT3/BAX/CEBPA/KEAP1/CASP8/NFE2L2/SRC/MYH9/FOXL2/PPARG/FBXW7/REST/FGFR4/HIP1/MYC/JAK2/DDX3X/TAF1	0.952989
Y	PanCancer	BP	GO:2001251	negative regulation of chromosome organization	11/697	59/16672	2.8203e-05	0.000159241	H3F3A/TPR/ATM/BUB1B/ERCC4/H3F3B/SRC/APC/TTK/NBN/ATRX	0.952595
Y	PanCancer	BP	GO:0002294	CD4-positive, alpha-beta T cell differentiation involved in immune response	10/697	49/16672	2.86298e-05	0.00016146	GATA3/STAT6/RARA/BCL3/JAK3/BCL6/FOXP1/LEF1/IRF4/MYB	0.952191
Y	PanCancer	BP	GO:0060644	mammary gland epithelial cell differentiation	6/697	16/16672	2.92004e-05	0.000164291	AKT1/HIF1A/AKT2/ERBB4/SMO/PTCH1	0.95168
Y	PanCancer	BP	GO:2000104	negative regulation of DNA-dependent DNA replication	6/697	16/16672	2.92004e-05	0.000164291	BRCA2/BLM/CHEK2/FBXW7/SMC1A/STAG2	0.95168
Y	PanCancer	BP	GO:0036003	positive regulation of transcription from RNA polymerase II promoter in response to stress	7/697	23/16672	2.95303e-05	0.000165176	MUC1/CREB3L1/DDIT3/HIF1A/TP53/NFE2L2/NOTCH1	0.951521
Y	PanCancer	BP	GO:0043921	modulation by host of viral transcription	7/697	23/16672	2.95303e-05	0.000165176	JUN/HMGA2/SMARCA4/EP300/SMARCB1/LEF1/REST	0.951521
Y	PanCancer	BP	GO:0052472	modulation by host of symbiont transcription	7/697	23/16672	2.95303e-05	0.000165176	JUN/HMGA2/SMARCA4/EP300/SMARCB1/LEF1/REST	0.951521
Y	PanCancer	BP	GO:0060251	regulation of glial cell proliferation	7/697	23/16672	2.95303e-05	0.000165176	MTOR/DICER1/CREB1/ETV5/TERT/PLAG1/NOTCH1	0.951521
Y	PanCancer	BP	GO:0060444	branching involved in mammary gland duct morphogenesis	7/697	23/16672	2.95303e-05	0.000165176	TBX3/PML/ETV4/SRC/ETV5/ESR1/AR	0.951521
Y	PanCancer	BP	GO:0071260	cellular response to mechanical stimulus	12/697	70/16672	2.97399e-05	0.000166155	ATP1A1/BCL10/FAS/AKT1/COL1A1/MAP2K4/SOX9/CASP8/MYD88/MAP3K1/EGFR/RAC1	0.951346
Y	PanCancer	BP	GO:0030224	monocyte differentiation	8/697	31/16672	3.00624e-05	0.000166982	JUN/ZFP36L1/MYH9/FOXP1/PPARG/CSF1R/CDK6/MYC	0.951198
Y	PanCancer	BP	GO:0030851	granulocyte differentiation	8/697	31/16672	3.00624e-05	0.000166982	TAL1/CBFA2T3/RARA/CEBPA/RUNX1/GATA2/LEF1/GATA1	0.951198
Y	PanCancer	BP	GO:1903131	mononuclear cell differentiation	8/697	31/16672	3.00624e-05	0.000166982	JUN/ZFP36L1/MYH9/FOXP1/PPARG/CSF1R/CDK6/MYC	0.951198
Y	PanCancer	BP	GO:2000142	regulation of DNA-templated transcription, initiation	8/697	31/16672	3.00624e-05	0.000166982	JUN/ATF7IP/HNF1A/IRF8/CREB1/CTNNB1/MITF/TAF1	0.951198
Y	PanCancer	BP	GO:2000826	regulation of heart morphogenesis	8/697	31/16672	3.00624e-05	0.000166982	SIX1/SOX9/SMAD4/ACVR1/CTNNB1/TGFBR2/SMO/NOTCH1	0.951198
Y	PanCancer	BP	GO:0007292	female gamete generation	15/697	105/16672	3.01823e-05	0.000167454	H3F3A/ATM/ETV6/KMT2D/BRCA2/H3F3B/BCL2/PPP2R1A/SOS1/SRC/CTNNB1/FOXL2/MLH1/FOXO3/USP9X	0.951114
Y	PanCancer	BP	GO:0045089	positive regulation of innate immune response	28/697	288/16672	3.08509e-05	0.000170965	BCL10/NRAS/BIRC3/HRAS/KRAS/NFKBIA/TRAF3/TYRO3/CREBBP/CYLD/STAT5B/MALT1/PRKACA/VAV1/CASP8/SRC/EP300/MYD88/RAF1/MAP3K1/ESR1/IRF4/MAP3K7/TNFAIP3/CARD11/IKBKB/SYK/BTK	0.950492
Y	PanCancer	BP	GO:0006352	DNA-templated transcription, initiation	24/697	228/16672	3.1485e-05	0.000173617	JUN/NOTCH2/MAML2/ATF7IP/HNF1A/CREBBP/IRF8/RARA/ERCC2/CREB1/ERCC3/CTNNB1/MITF/PPARG/WWTR1/ESR1/HIST1H4I/GTF2I/NOTCH1/NR4A3/RXRA/AR/MED12/TAF1	0.950027
Y	PanCancer	BP	GO:0002204	somatic recombination of immunoglobulin genes involved in immune response	9/697	40/16672	3.15831e-05	0.000173617	STAT6/CD28/MSH2/MSH6/BCL6/MLH1/TFRC/IL2/NBN	0.950027
Y	PanCancer	BP	GO:0002208	somatic diversification of immunoglobulins involved in immune response	9/697	40/16672	3.15831e-05	0.000173617	STAT6/CD28/MSH2/MSH6/BCL6/MLH1/TFRC/IL2/NBN	0.950027
Y	PanCancer	BP	GO:0045190	isotype switching	9/697	40/16672	3.15831e-05	0.000173617	STAT6/CD28/MSH2/MSH6/BCL6/MLH1/TFRC/IL2/NBN	0.950027
Y	PanCancer	BP	GO:0045429	positive regulation of nitric oxide biosynthetic process	9/697	40/16672	3.15831e-05	0.000173617	MTOR/AKT1/HSP90AA1/SMAD3/DNM2/HSP90AB1/EGFR/JAK2/KLF4	0.950027
Y	PanCancer	BP	GO:0046677	response to antibiotic	9/697	40/16672	3.15831e-05	0.000173617	JAK1/CDKN1B/MDM2/HSP90AA1/CIITA/TP53/CASP8/EZH2/JAK2	0.950027
Y	PanCancer	BP	GO:1904407	positive regulation of nitric oxide metabolic process	9/697	40/16672	3.15831e-05	0.000173617	MTOR/AKT1/HSP90AA1/SMAD3/DNM2/HSP90AB1/EGFR/JAK2/KLF4	0.950027
Y	PanCancer	BP	GO:0009896	positive regulation of catabolic process	30/697	320/16672	3.24597e-05	0.000178231	ARNT/BTG2/PTEN/CDKN1B/MDM2/FOXO1/AKT1/HIF1A/ZFP36L1/BUB1B/AXIN1/CBFA2T3/HERPUD1/SOX9/AKT2/BAX/CEBPA/KEAP1/BARD1/NFE2L2/FBXW7/APC/EZR/TNFAIP3/PABPC1/SOX17/AMER1/GPC3/MSN/TAF1	0.949226
Y	PanCancer	BP	GO:0051092	positive regulation of NF-kappaB transcription factor activity	17/697	131/16672	3.26496e-05	0.000178863	BCL10/NTRK1/NFKB2/ERC1/KRAS/NFKBIA/MALT1/TNFRSF11A/ALK/MAP3K13/MYD88/NPM1/MAP3K7/CARD11/IKBKB/AR/BTK	0.949117
Y	PanCancer	BP	GO:0070665	positive regulation of leukocyte proliferation	17/697	131/16672	3.26496e-05	0.000178863	MPL/PTPRC/STAT5B/BCL2/JAK3/CD28/NFATC2/BCL6/TFRC/IL2/CD74/IL6ST/CDKN1A/CARD11/CD274/PDCD1LG2/SYK	0.949117
Y	PanCancer	BP	GO:0043367	CD4-positive, alpha-beta T cell differentiation	11/697	60/16672	3.3247e-05	0.000181513	GATA3/STAT6/RARA/BCL3/JAK3/BCL6/FOXP1/LEF1/IRF4/MYB/BRAF	0.948663
Y	PanCancer	BP	GO:0048678	response to axon injury	11/697	60/16672	3.3247e-05	0.000181513	JUN/NTRK1/PTEN/MAX/MAP2K1/NTRK3/BCL2/BAX/BRAF/JAK2/KLF4	0.948663
Y	PanCancer	BP	GO:1901983	regulation of protein acetylation	11/697	60/16672	3.3247e-05	0.000181513	MUC1/GATA3/KMT2A/BRD7/CTCF/BRCA1/FLCN/SMAD4/SMARCB1/GATA2/SET	0.948663
Y	PanCancer	BP	GO:0002220	innate immune response activating cell surface receptor signaling pathway	15/697	106/16672	3.38245e-05	0.000184455	BCL10/NRAS/HRAS/KRAS/NFKBIA/CREBBP/MALT1/PRKACA/SRC/EP300/RAF1/MAP3K7/CARD11/IKBKB/SYK	0.948162
Y	PanCancer	BP	GO:0002708	positive regulation of lymphocyte mediated immunity	12/697	71/16672	3.44476e-05	0.000187079	GATA3/STAT6/B2M/STAT5B/MALT1/VAV1/CD28/MSH6/TFRC/IL2/MAP3K7/BTK	0.94772
Y	PanCancer	BP	GO:0008306	associative learning	12/697	71/16672	3.44476e-05	0.000187079	BTG2/MTOR/KMT2A/KRAS/HIF1A/GRIN2A/NF1/CREB1/KIT/BRAF/RELN/ABL1	0.94772
Y	PanCancer	BP	GO:0002287	alpha-beta T cell activation involved in immune response	10/697	50/16672	3.44619e-05	0.000187079	GATA3/STAT6/RARA/BCL3/JAK3/BCL6/FOXP1/LEF1/IRF4/MYB	0.94772
Y	PanCancer	BP	GO:0002293	alpha-beta T cell differentiation involved in immune response	10/697	50/16672	3.44619e-05	0.000187079	GATA3/STAT6/RARA/BCL3/JAK3/BCL6/FOXP1/LEF1/IRF4/MYB	0.94772
Y	PanCancer	BP	GO:0043491	protein kinase B signaling	18/697	145/16672	3.53708e-05	0.000191795	MTOR/GATA3/PTEN/TCF7L2/DDIT3/AKT1/ZFP36L1/TYRO3/TSC2/FLCN/SOX9/STK11/CD28/SRC/PIK3CA/EGFR/NRG1/KLF4	0.946932
Y	PanCancer	BP	GO:0000723	telomere maintenance	17/697	132/16672	3.60478e-05	0.000195245	ATM/POLE/BRCA2/PML/ERCC4/POLD1/SRC/MAPK1/ATR/CTNNB1/TERT/HIST1H4I/POT1/MYC/NBN/WRN/ATRX	0.946362
Y	PanCancer	BP	GO:0006367	transcription initiation from RNA polymerase II promoter	20/697	173/16672	3.76947e-05	0.000203935	NOTCH2/MAML2/ATF7IP/HNF1A/CREBBP/IRF8/RARA/ERCC2/CREB1/ERCC3/PPARG/WWTR1/ESR1/GTF2I/NOTCH1/NR4A3/RXRA/AR/MED12/TAF1	0.94495
Y	PanCancer	BP	GO:0002720	positive regulation of cytokine production involved in immune response	8/697	32/16672	3.86256e-05	0.000207331	BCL10/TNFRSF14/GATA3/B2M/MALT1/CD74/MAP3K7/NR4A3	0.944406
Y	PanCancer	BP	GO:0003156	regulation of animal organ formation	8/697	32/16672	3.86256e-05	0.000207331	WT1/HOXC11/SIX1/CTNNB1/HOXA11/FGFR1/NOTCH1/AR	0.944406
Y	PanCancer	BP	GO:0014037	Schwann cell differentiation	8/697	32/16672	3.86256e-05	0.000207331	ERBB3/NAB2/AKT1/DICER1/NF1/AKT2/NDRG1/MED12	0.944406
Y	PanCancer	BP	GO:0031062	positive regulation of histone methylation	8/697	32/16672	3.86256e-05	0.000207331	PAX7/TET1/EED/KMT2A/BRCA1/SMAD4/CTNNB1/MYB	0.944406
Y	PanCancer	BP	GO:0045737	positive regulation of cyclin-dependent protein serine/threonine kinase activity	8/697	32/16672	3.86256e-05	0.000207331	CCND1/CCND2/CDKN1B/AKT1/SRC/PDGFB/CCND3/EGFR	0.944406
Y	PanCancer	BP	GO:0070670	response to interleukin-4	8/697	32/16672	3.86256e-05	0.000207331	GATA3/STAT6/PML/STAT5B/JAK3/KEAP1/LEF1/HSP90AB1	0.944406
Y	PanCancer	BP	GO:0090218	positive regulation of lipid kinase activity	8/697	32/16672	3.86256e-05	0.000207331	FLT3/SRC/PDGFB/FGFR3/KIT/PDGFRA/PDGFRB/RAC1	0.944406
Y	PanCancer	BP	GO:0060759	regulation of response to cytokine stimulus	18/697	146/16672	3.88041e-05	0.000207833	JAK1/PTPRC/BIRC3/PTPN11/PTPN6/HIF1A/CYLD/SOCS1/CASP8/PPARG/CD74/HSP90AB1/IFNGR1/TNFAIP3/IKBKB/JAK2/KLF4/SYK	0.944327
Y	PanCancer	BP	GO:0043122	regulation of I-kappaB kinase/NF-kappaB signaling	24/697	231/16672	3.89492e-05	0.000207833	BCL10/BIRC3/AJUBA/NFKBIA/CYLD/CANT1/PER1/MALT1/BCL3/BRD4/CASP8/REL/CTNNB1/MYD88/RHOA/TFG/RHOH/ESR1/MAP3K7/TNFAIP3/CARD11/IKBKB/ABL1/TLE1	0.944327
Y	PanCancer	BP	GO:0032873	negative regulation of stress-activated MAPK cascade	9/697	41/16672	3.89795e-05	0.000207833	MEN1/FOXO1/AKT1/GPS2/NCOR1/PER1/MECOM/EZR/MYC	0.944327
Y	PanCancer	BP	GO:0045599	negative regulation of fat cell differentiation	9/697	41/16672	3.89795e-05	0.000207833	GATA3/DDIT3/FOXO1/SMAD3/AXIN1/ASXL1/GATA2/WWTR1/RUNX1T1	0.944327
Y	PanCancer	BP	GO:0070303	negative regulation of stress-activated protein kinase signaling cascade	9/697	41/16672	3.89795e-05	0.000207833	MEN1/FOXO1/AKT1/GPS2/NCOR1/PER1/MECOM/EZR/MYC	0.944327
Y	PanCancer	BP	GO:0072210	metanephric nephron development	9/697	41/16672	3.89795e-05	0.000207833	RET/WT1/SOX9/PAX8/PDGFB/CTNNB1/PDGFRA/PDGFRB/SMO	0.944327
Y	PanCancer	BP	GO:0033143	regulation of intracellular steroid hormone receptor signaling pathway	11/697	61/16672	3.90498e-05	0.000207976	KMT2D/FOXA1/BRCA1/DDX5/PER1/CALR/SMARCA4/SRC/EP300/FOXP1/AR	0.944304
Y	PanCancer	BP	GO:0034330	cell junction organization	25/697	246/16672	3.91544e-05	0.000208301	PTEN/CTNND1/AJUBA/SMAD3/CDH1/CDH11/FLCN/BCL2/PRKACA/ROCK2/STRN/SDC4/SRC/NF2/CTNNB1/EPHA3/RHOA/KDR/APC/CSF1R/AFDN/PTPRK/RAC1/IKBKB/TSC1	0.944252
Y	PanCancer	BP	GO:0002367	cytokine production involved in immune response	12/697	72/16672	3.97884e-05	0.000211205	BCL10/TNFRSF14/GATA3/B2M/MALT1/JAK3/BCL6/KIT/CD74/MAP3K7/NR4A3/BTK	0.943792
Y	PanCancer	BP	GO:0060419	heart growth	12/697	72/16672	3.97884e-05	0.000211205	MTOR/BMPR1A/FGFR2/PTEN/WT1/MAP2K4/PRKAR1A/ERBB4/TGFBR2/FGFR1/NOTCH1/RXRA	0.943792
Y	PanCancer	BP	GO:0003171	atrioventricular valve development	7/697	24/16672	4.01933e-05	0.000212647	BMPR1A/MDM2/SMAD4/ACVR1/TGFBR2/HEY1/NOTCH1	0.943565
Y	PanCancer	BP	GO:0006359	regulation of transcription from RNA polymerase III promoter	7/697	24/16672	4.01933e-05	0.000212647	MTOR/NAB2/BRCA1/ERBB2/CEBPA/ELL/AR	0.943565
Y	PanCancer	BP	GO:2000144	positive regulation of DNA-templated transcription, initiation	7/697	24/16672	4.01933e-05	0.000212647	JUN/HNF1A/IRF8/CREB1/CTNNB1/MITF/TAF1	0.943565
Y	PanCancer	BP	GO:0046637	regulation of alpha-beta T cell differentiation	10/697	51/16672	4.12803e-05	0.000218157	GATA3/ZBTB16/RARA/JAK3/BCL6/TGFBR2/IRF4/MYB/PRDM1/SYK	0.942706
Y	PanCancer	BP	GO:0030258	lipid modification	26/697	262/16672	4.1491e-05	0.000219028	LCK/MTOR/FGFR2/PTEN/ERBB3/PTPN11/AKT1/ERBB2/AKT2/VAV1/CD28/ERBB4/PDGFB/PIK3CA/PIK3CB/PPARG/FGFR3/KIT/PDGFRA/FGFR4/PDGFRB/PIK3R1/EGFR/FGFR1/NRG1/NR4A3	0.942571
Y	PanCancer	BP	GO:0007063	regulation of sister chromatid cohesion	6/697	17/16672	4.3536e-05	0.000229066	SFPQ/RB1/CTCF/AXIN2/CTNNB1/ATRX	0.941037
Y	PanCancer	BP	GO:0010971	positive regulation of G2/M transition of mitotic cell cycle	6/697	17/16672	4.3536e-05	0.000229066	PBX1/CCND1/CDK4/RAD51B/BRD4/PHOX2B	0.941037
Y	PanCancer	BP	GO:2000641	regulation of early endosome to late endosome transport	6/697	17/16672	4.3536e-05	0.000229066	MAP2K1/MAP2K2/SRC/MAPK1/EZR/MSN	0.941037
Y	PanCancer	BP	GO:0006304	DNA modification	14/697	96/16672	4.37012e-05	0.000229418	MUTYH/GATA3/TET1/KMT2A/ATF7IP/CTCF/NTHL1/BRCA1/DNMT3A/GNAS/PIK3CA/TET2/EZH2/ATRX	0.940984
Y	PanCancer	BP	GO:0038094	Fc-gamma receptor signaling pathway	14/697	96/16672	4.37012e-05	0.000229418	ABI1/HSP90AA1/VAV1/PLCG1/SRC/MAPK1/PIK3CA/PIK3CB/PIK3R1/HSP90AB1/RAC1/ABL1/SYK/WAS	0.940984
Y	PanCancer	BP	GO:0001764	neuron migration	17/697	134/16672	4.37976e-05	0.000229418	GATA3/HSP90AA1/NKX2-1/NTRK3/STAT3/YWHAE/BAX/ERBB4/CTNNB1/GATA2/PHOX2B/TLX3/RELN/FGFR1/NRG1/PCM1/USP9X	0.940984
Y	PanCancer	BP	GO:0002695	negative regulation of leukocyte activation	17/697	134/16672	4.37976e-05	0.000229418	TNFRSF14/FAS/ATM/DTX1/PTPN6/TYRO3/ERBB2/PRKAR1A/JAK3/BCR/BCL6/IL2/CD74/PRDM1/TNFAIP3/CD274/PDCD1LG2	0.940984
Y	PanCancer	BP	GO:2000241	regulation of reproductive process	16/697	121/16672	4.38424e-05	0.000229418	FGFR2/WT1/ACVR1B/CDKN1B/PRKAR1A/SOX9/CALR/PPP2R1A/STK11/HOXD13/MSH2/CTNNB1/ESR1/NOTCH1/RXRA/AR	0.940984
Y	PanCancer	BP	GO:0000226	microtubule cytoskeleton organization	35/697	407/16672	4.54496e-05	0.000237569	LMNA/STIL/TPR/NUMA1/CDKN1B/CHD4/CLIP1/BRCA2/NIN/FES/KNSTRN/AXIN1/CYLD/BRCA1/NCOR1/SS18/PPP2R1A/EML4/ROCK2/XPO1/CHEK2/MYH9/CTNNB1/EPHA3/MLH1/RHOA/APC/NPM1/EZR/FGFR1OP/TTK/AKAP9/HOOK3/PCM1/ABL1	0.939765
Y	PanCancer	BP	GO:0034502	protein localization to chromosome	11/697	62/16672	4.57038e-05	0.000238377	BRCA2/RB1/BUB1B/CTCF/ATR/TERT/ESR1/EZH2/POT1/RAD21/ATRX	0.939646
Y	PanCancer	BP	GO:1900407	regulation of cellular response to oxidative stress	11/697	62/16672	4.57038e-05	0.000238377	SFPQ/AKT1/HIF1A/NUP93/NFE2L2/FBXW7/FOXO3/MET/ABL1/NR4A3/NONO	0.939646
Y	PanCancer	BP	GO:0003157	endocardium development	5/697	11/16672	4.71366e-05	0.000244518	SMAD4/ACVR1/NRG1/SOX17/NOTCH1	0.938744
Y	PanCancer	BP	GO:0045945	positive regulation of transcription from RNA polymerase III promoter	5/697	11/16672	4.71366e-05	0.000244518	MTOR/ERBB2/CEBPA/ELL/AR	0.938744
Y	PanCancer	BP	GO:0060149	negative regulation of posttranscriptional gene silencing	5/697	11/16672	4.71366e-05	0.000244518	NCOR2/NCOR1/TERT/ESR1/POU5F1	0.938744
Y	PanCancer	BP	GO:0060439	trachea morphogenesis	5/697	11/16672	4.71366e-05	0.000244518	MAP2K1/MAPK1/CTNNB1/TGFBR2/RSPO2	0.938744
Y	PanCancer	BP	GO:0060967	negative regulation of gene silencing by RNA	5/697	11/16672	4.71366e-05	0.000244518	NCOR2/NCOR1/TERT/ESR1/POU5F1	0.938744
Y	PanCancer	BP	GO:0001709	cell fate determination	9/697	42/16672	4.77889e-05	0.000247366	NOTCH2/PRRX1/GATA3/MYOD1/CTNNB1/GATA2/SOX17/KLF4/PTCH1	0.938331
Y	PanCancer	BP	GO:0060038	cardiac muscle cell proliferation	9/697	42/16672	4.77889e-05	0.000247366	BMPR1A/FGFR2/PTEN/PRKAR1A/ERBB4/TGFBR2/FGFR1/NOTCH1/RXRA	0.938331
Y	PanCancer	BP	GO:0060333	interferon-gamma-mediated signaling pathway	13/697	85/16672	4.89743e-05	0.000253226	JAK1/B2M/PML/CIITA/IRF8/SOCS1/PPARG/HLA-A/HLA-B/HSP90AB1/IFNGR1/IRF4/JAK2	0.937488
Y	PanCancer	BP	GO:0000578	embryonic axis specification	8/697	33/16672	4.91326e-05	0.000253226	STIL/WT1/TBX3/SMAD2/SMAD4/CTNNB1/PTCH1/KDM6A	0.937488
Y	PanCancer	BP	GO:0014009	glial cell proliferation	8/697	33/16672	4.91326e-05	0.000253226	MTOR/DICER1/CREB1/NF2/ETV5/TERT/PLAG1/NOTCH1	0.937488
Y	PanCancer	BP	GO:0046825	regulation of protein export from nucleus	8/697	33/16672	4.91326e-05	0.000253226	TPR/TCF7L2/MDM2/PTPN11/TP53/PRKACA/BARD1/XPO1	0.937488
Y	PanCancer	BP	GO:0021872	forebrain generation of neurons	11/697	63/16672	5.33097e-05	0.000274164	FGFR2/BCL11B/NKX2-1/AXIN1/ERBB4/GATA2/LEF1/CSF1R/RAC1/FGFR1/GNAQ	0.934559
Y	PanCancer	BP	GO:1900006	positive regulation of dendrite development	11/697	63/16672	5.33097e-05	0.000274164	MTOR/CLIP1/CRTC1/SS18L1/IL2/CUX1/EZH2/RELN/NRG1/ABL1/PTPRD	0.934559
Y	PanCancer	BP	GO:0060571	morphogenesis of an epithelial fold	7/697	25/16672	5.38215e-05	0.000276203	FGFR2/HIF1A/HOXD13/CTNNB1/TP63/EGFR/AR	0.934281
Y	PanCancer	BP	GO:0071514	genetic imprinting	7/697	25/16672	5.38215e-05	0.000276203	ARID4B/EED/CTCF/BRCA1/DNMT3A/GNAS/PIK3CA	0.934281
Y	PanCancer	BP	GO:0090100	positive regulation of transmembrane receptor protein serine/threonine kinase signaling pathway	14/697	98/16672	5.51697e-05	0.000282818	BMPR1A/MEN1/ACVR1B/NUP93/FLCN/SMAD2/SMAD4/STK11/ACVR1/ACVR2A/TTK/CDKN2B/NOTCH1/GPC3	0.933385
Y	PanCancer	BP	GO:0007259	JAK-STAT cascade	19/697	164/16672	5.68321e-05	0.000290718	RET/FLT3/SOCS1/STAT3/STAT5B/DOT1L/JAK3/PPP2R1A/ERBB4/PTK6/MAPK1/NF2/FGFR3/IL2/KIT/CSF1R/IL6ST/JAK2/NOTCH1	0.932331
Y	PanCancer	BP	GO:0097696	STAT cascade	19/697	164/16672	5.68321e-05	0.000290718	RET/FLT3/SOCS1/STAT3/STAT5B/DOT1L/JAK3/PPP2R1A/ERBB4/PTK6/MAPK1/NF2/FGFR3/IL2/KIT/CSF1R/IL6ST/JAK2/NOTCH1	0.932331
Y	PanCancer	BP	GO:0014855	striated muscle cell proliferation	10/697	53/16672	5.84193e-05	0.000298518	BMPR1A/FGFR2/PTEN/SIX1/PRKAR1A/ERBB4/TGFBR2/FGFR1/NOTCH1/RXRA	0.931305
Y	PanCancer	BP	GO:0007160	cell-matrix adhesion	21/697	193/16672	5.98644e-05	0.000305577	PTEN/AJUBA/SMAD3/NF1/BCL2/ROCK2/SDC4/SRC/NF2/BCL6/CTNNB1/EPHA3/PIK3CB/KDR/PIK3R1/RASA1/PTPRK/CDK6/RAC1/CDKN2A/TSC1	0.93039
Y	PanCancer	BP	GO:0031349	positive regulation of defense response	34/697	396/16672	6.00513e-05	0.000306204	BCL10/NRAS/BIRC3/HRAS/KRAS/NFKBIA/TRAF3/TYRO3/CREBBP/CYLD/STAT5B/MALT1/TNFRSF11A/PRKACA/VAV1/CASP8/CD28/SRC/EP300/MYD88/RAF1/IL2/IL6ST/MAP3K1/ESR1/IRF4/MAP3K7/TNFAIP3/CARD11/EGFR/IKBKB/JAK2/SYK/BTK	0.93031
Y	PanCancer	BP	GO:0042752	regulation of circadian rhythm	14/697	99/16672	6.18309e-05	0.000314684	SFPQ/NKX2-1/PML/ZFHX3/PER1/TP53/CRTC1/GNA11/CREB1/ROCK2/PPARG/EZH2/GNAQ/NONO	0.929227
Y	PanCancer	BP	GO:0008156	negative regulation of DNA replication	8/697	34/16672	6.19162e-05	0.000314684	BRCA2/BLM/CHEK2/NF2/ATR/FBXW7/SMC1A/STAG2	0.929227
Y	PanCancer	BP	GO:0046579	positive regulation of Ras protein signal transduction	8/697	34/16672	6.19162e-05	0.000314684	NOTCH2/NTRK1/SHOC2/HRAS/KRAS/PDGFRB/RAC1/NRG1	0.929227
Y	PanCancer	BP	GO:0008589	regulation of smoothened signaling pathway	11/697	64/16672	6.19773e-05	0.000314684	PRRX1/FGFR2/SUFU/GLI1/RB1/FOXA1/CREBBP/PRKACA/SMO/PTCH1/GPC3	0.929227
Y	PanCancer	BP	GO:0048013	ephrin receptor signaling pathway	13/697	87/16672	6.28257e-05	0.000316864	NTRK1/HRAS/PTPN11/NTRK3/SS18/ROCK2/SRC/EPHA3/RHOA/EPHA5/RASA1/EPHA7/RAC1	0.928952
Y	PanCancer	BP	GO:0002449	lymphocyte mediated immunity	24/697	238/16672	6.28967e-05	0.000316864	BCL10/PTPRC/FAS/GATA3/PTPN6/STAT6/B2M/STAT5B/MALT1/BCL3/VAV1/CD28/MSH2/MSH6/BCL6/MLH1/TFRC/IL2/CD74/IL7R/MAP3K7/NBN/BTK/WAS	0.928952
Y	PanCancer	BP	GO:0006909	phagocytosis	24/697	238/16672	6.28967e-05	0.000316864	ABI1/PTEN/HSP90AA1/TYRO3/IRF8/RARA/CALR/DNM2/VAV1/PLCG1/SRC/BCR/MAPK1/MYH9/GATA2/PIK3CA/PIK3CB/PPARG/PIK3R1/HSP90AB1/RAC1/ABL1/SYK/WAS	0.928952
Y	PanCancer	BP	GO:0001832	blastocyst growth	6/697	18/16672	6.30021e-05	0.000316864	BRCA2/RAD51B/PALB2/SALL4/SBDS/NBN	0.928952
Y	PanCancer	BP	GO:0030220	platelet formation	6/697	18/16672	6.30021e-05	0.000316864	TAL1/PTPN11/PTPN6/EP300/MYH9/GATA1	0.928952
Y	PanCancer	BP	GO:0060749	mammary gland alveolus development	6/697	18/16672	6.30021e-05	0.000316864	CCND1/HIF1A/TNFRSF11A/ERBB4/ESR1/AR	0.928952
Y	PanCancer	BP	GO:0061377	mammary gland lobule development	6/697	18/16672	6.30021e-05	0.000316864	CCND1/HIF1A/TNFRSF11A/ERBB4/ESR1/AR	0.928952
Y	PanCancer	BP	GO:0071157	negative regulation of cell cycle arrest	6/697	18/16672	6.30021e-05	0.000316864	MDM4/CCND1/CDK4/MDM2/CHEK2/PHOX2B	0.928952
Y	PanCancer	BP	GO:0090185	negative regulation of kidney development	6/697	18/16672	6.30021e-05	0.000316864	GATA3/WT1/SIX1/FLCN/PAX8/CTNNB1	0.928952
Y	PanCancer	BP	GO:0042471	ear morphogenesis	15/697	112/16672	6.49515e-05	0.000326325	PRRX1/FGFR2/GATA3/COL2A1/LRIG3/SIX1/SOX9/PAX8/MAFB/BCR/MAPK1/GATA2/RAC1/FGFR1/NR4A3	0.927768
Y	PanCancer	BP	GO:0031960	response to corticosteroid	18/697	152/16672	6.6345e-05	0.000332628	ERRFI1/FAS/CCND1/MYOD1/KRAS/FLT3/FOXO1/ZFP36L1/NTRK3/COL1A1/BCL2/SRC/REST/CDKN1A/FOXO3/EGFR/HEY1/NOTCH1	0.926991
Y	PanCancer	BP	GO:0043542	endothelial cell migration	18/697	152/16672	6.6345e-05	0.000332628	GATA3/PTEN/AKT1/NF1/NFE2L2/ROCK2/PLCG1/MYH9/PDGFB/FOXP1/PIK3CA/RHOA/KDR/FLT4/MET/FGFR1/KLF4/NOTCH1	0.926991
Y	PanCancer	BP	GO:0014033	neural crest cell differentiation	12/697	76/16672	6.89695e-05	0.000343627	BMPR1A/RET/HIF1A/SOX9/SMAD4/ACVR1/ERBB4/MAPK1/LEF1/PHOX2B/SMO/NRG1	0.925653
Y	PanCancer	BP	GO:0044728	DNA methylation or demethylation	12/697	76/16672	6.89695e-05	0.000343627	GATA3/TET1/KMT2A/ATF7IP/CTCF/BRCA1/DNMT3A/GNAS/PIK3CA/TET2/EZH2/ATRX	0.925653
Y	PanCancer	BP	GO:0046427	positive regulation of JAK-STAT cascade	12/697	76/16672	6.89695e-05	0.000343627	FLT3/SOCS1/STAT3/ERBB4/PTK6/FGFR3/IL2/KIT/CSF1R/IL6ST/JAK2/NOTCH1	0.925653
Y	PanCancer	BP	GO:0048477	oogenesis	12/697	76/16672	6.89695e-05	0.000343627	H3F3A/ATM/KMT2D/BRCA2/H3F3B/BCL2/PPP2R1A/SRC/CTNNB1/FOXL2/MLH1/FOXO3	0.925653
Y	PanCancer	BP	GO:0070301	cellular response to hydrogen peroxide	12/697	76/16672	6.89695e-05	0.000343627	MDM2/STAT6/FOXO1/NUP93/NFE2L2/FOXO3/TNFAIP3/EZH2/MET/ABL1/KLF4/NR4A3	0.925653
Y	PanCancer	BP	GO:1904894	positive regulation of STAT cascade	12/697	76/16672	6.89695e-05	0.000343627	FLT3/SOCS1/STAT3/ERBB4/PTK6/FGFR3/IL2/KIT/CSF1R/IL6ST/JAK2/NOTCH1	0.925653
Y	PanCancer	BP	GO:0002762	negative regulation of myeloid leukocyte differentiation	9/697	44/16672	7.05069e-05	0.000350194	NF1/RARA/FSTL3/MAFB/CTNNB1/GATA2/PIK3R1/CDK6/MYC	0.924866
Y	PanCancer	BP	GO:0010828	positive regulation of glucose transport	9/697	44/16672	7.05069e-05	0.000350194	PTPN11/AKT1/AKT2/NFE2L2/CLTCL1/PIK3R1/TERT/NR4A3/GPC3	0.924866
Y	PanCancer	BP	GO:1905268	negative regulation of chromatin organization	9/697	44/16672	7.05069e-05	0.000350194	TET1/KDM5A/BRCA1/SMARCB1/HMGA1/UBR5/PAX5/SET/BCOR	0.924866
Y	PanCancer	BP	GO:0032350	regulation of hormone metabolic process	7/697	26/16672	7.101e-05	0.000350873	ARNT/ATP1A1/GATA3/TCF7L2/HIF1A/PAX8/REST	0.924786
Y	PanCancer	BP	GO:0035412	regulation of catenin import into nucleus	7/697	26/16672	7.101e-05	0.000350873	SMAD3/AXIN1/AXIN2/WWTR1/EGFR/UBR5/GNAQ	0.924786
Y	PanCancer	BP	GO:0060479	lung cell differentiation	7/697	26/16672	7.101e-05	0.000350873	NUMA1/FOXA1/NKX2-1/SOX9/CREB1/CTNNB1/NFIB	0.924786
Y	PanCancer	BP	GO:0061311	cell surface receptor signaling pathway involved in heart development	7/697	26/16672	7.101e-05	0.000350873	NOTCH2/BMPR1A/ACVR1/CTNNB1/HEY1/SOX17/NOTCH1	0.924786
Y	PanCancer	BP	GO:2000352	negative regulation of endothelial cell apoptotic process	7/697	26/16672	7.101e-05	0.000350873	GATA3/NFE2L2/KDR/TERT/TNFAIP3/BRAF/ABL1	0.924786
Y	PanCancer	BP	GO:0055017	cardiac muscle tissue growth	11/697	65/16672	7.18257e-05	0.000354173	MTOR/BMPR1A/FGFR2/PTEN/MAP2K4/PRKAR1A/ERBB4/TGFBR2/FGFR1/NOTCH1/RXRA	0.924394
Y	PanCancer	BP	GO:1903426	regulation of reactive oxygen species biosynthetic process	11/697	65/16672	7.18257e-05	0.000354173	MTOR/AKT1/HSP90AA1/SMAD3/STAT3/DNM2/FOXO3/HSP90AB1/EGFR/JAK2/KLF4	0.924394
Y	PanCancer	BP	GO:0010594	regulation of endothelial cell migration	15/697	113/16672	7.20574e-05	0.000354584	GATA3/AKT1/NF1/NFE2L2/ROCK2/PLCG1/PDGFB/FOXP1/RHOA/KDR/FLT4/MET/FGFR1/KLF4/NOTCH1	0.924345
Y	PanCancer	BP	GO:0043280	positive regulation of cysteine-type endopeptidase activity involved in apoptotic process	15/697	113/16672	7.20574e-05	0.000354584	BCL10/LCK/FAS/CDKN1B/PML/SMAD3/BAX/CASP8/FOXL2/PPARG/REST/HIP1/MYC/JAK2/DDX3X	0.924345
Y	PanCancer	BP	GO:0001959	regulation of cytokine-mediated signaling pathway	17/697	140/16672	7.66024e-05	0.000376563	JAK1/PTPRC/BIRC3/PTPN11/PTPN6/HIF1A/CYLD/SOCS1/CASP8/PPARG/CD74/HSP90AB1/IFNGR1/TNFAIP3/IKBKB/JAK2/SYK	0.921791
Y	PanCancer	BP	GO:0065004	protein-DNA complex assembly	23/697	226/16672	7.72146e-05	0.000379183	H3F3A/KAT6B/DDB2/ATF7IP/ERCC5/RB1/RAD51B/H3F3B/SOX9/ERCC2/CREB1/ERCC3/XPC/NPM1/DAXX/HIST1H1C/HIST1H3B/HIST1H4I/KAT6A/SET/XPA/ATRX/TAF1	0.921492
Y	PanCancer	BP	GO:0002903	negative regulation of B cell apoptotic process	5/697	12/16672	7.80265e-05	0.000380052	BCL10/BCL6/FOXP1/IL2/CD74	0.921393
Y	PanCancer	BP	GO:0008340	determination of adult lifespan	5/697	12/16672	7.80265e-05	0.000380052	PRDM2/ATM/TP53/MSH2/MSH6	0.921393
Y	PanCancer	BP	GO:0010225	response to UV-C	5/697	12/16672	7.80265e-05	0.000380052	MDM2/BRCA2/ERCC5/BCL3/WRN	0.921393
Y	PanCancer	BP	GO:0043217	myelin maintenance	5/697	12/16672	7.80265e-05	0.000380052	PTEN/AKT1/AKT2/CXCR4/NDRG1	0.921393
Y	PanCancer	BP	GO:0043970	histone H3-K9 acetylation	5/697	12/16672	7.80265e-05	0.000380052	GATA3/KMT2A/BRCA1/SMAD4/SMARCB1	0.921393
Y	PanCancer	BP	GO:0060272	embryonic skeletal joint morphogenesis	5/697	12/16672	7.80265e-05	0.000380052	COL2A1/HOXC11/AXIN1/CTNNB1/HOXA11	0.921393
Y	PanCancer	BP	GO:0071481	cellular response to X-ray	5/697	12/16672	7.80265e-05	0.000380052	GATA3/ATM/HMGA2/TP53BP1/DNM2	0.921393
Y	PanCancer	BP	GO:1901722	regulation of cell proliferation involved in kidney development	5/697	12/16672	7.80265e-05	0.000380052	GATA3/WT1/FLCN/PDGFB/MYC	0.921393
Y	PanCancer	BP	GO:0018107	peptidyl-threonine phosphorylation	12/697	77/16672	7.86455e-05	0.000381901	MTOR/ACVR1B/AKT1/SPRED1/AXIN1/BCL2/PRKACA/ACVR1/DYRK1A/MAPK1/TGFBR2/TAF1	0.921183
Y	PanCancer	BP	GO:0030038	contractile actin filament bundle assembly	12/697	77/16672	7.86455e-05	0.000381901	MTOR/SMAD3/CUL3/ROCK2/SDC4/SRC/NF2/RHOA/PIK3R1/BRAF/RAC1/TSC1	0.921183
Y	PanCancer	BP	GO:0043149	stress fiber assembly	12/697	77/16672	7.86455e-05	0.000381901	MTOR/SMAD3/CUL3/ROCK2/SDC4/SRC/NF2/RHOA/PIK3R1/BRAF/RAC1/TSC1	0.921183
Y	PanCancer	BP	GO:0021879	forebrain neuron differentiation	10/697	55/16672	8.12688e-05	0.00039424	FGFR2/BCL11B/NKX2-1/AXIN1/ERBB4/GATA2/LEF1/CSF1R/RAC1/GNAQ	0.919798
Y	PanCancer	BP	GO:0008593	regulation of Notch signaling pathway	11/697	66/16672	8.2984e-05	0.000400936	DTX1/NFKBIA/STAT3/BCL6/GATA2/TP63/FBXW7/KIT/IL6ST/HEY1/NOTCH1	0.919057
Y	PanCancer	BP	GO:0010595	positive regulation of endothelial cell migration	11/697	66/16672	8.2984e-05	0.000400936	GATA3/AKT1/NFE2L2/ROCK2/PLCG1/PDGFB/FOXP1/KDR/FLT4/MET/FGFR1	0.919057
Y	PanCancer	BP	GO:0032204	regulation of telomere maintenance	11/697	66/16672	8.2984e-05	0.000400936	ATM/PML/ERCC4/SRC/MAPK1/ATR/CTNNB1/POT1/MYC/NBN/ATRX	0.919057
Y	PanCancer	BP	GO:0035710	CD4-positive, alpha-beta T cell activation	11/697	66/16672	8.2984e-05	0.000400936	GATA3/STAT6/RARA/BCL3/JAK3/BCL6/FOXP1/LEF1/IRF4/MYB/BRAF	0.919057
Y	PanCancer	BP	GO:0000060	protein import into nucleus, translocation	9/697	45/16672	8.49019e-05	0.000408143	AKT1/HSP90AA1/NFKBIA/BCL3/BCL6/CDKN1A/HSP90AB1/UBR5/JAK2	0.918268
Y	PanCancer	BP	GO:0002381	immunoglobulin production involved in immunoglobulin mediated immune response	9/697	45/16672	8.49019e-05	0.000408143	STAT6/CD28/MSH2/MSH6/BCL6/MLH1/TFRC/IL2/NBN	0.918268
Y	PanCancer	BP	GO:0008542	visual learning	9/697	45/16672	8.49019e-05	0.000408143	MTOR/KMT2A/KRAS/HIF1A/GRIN2A/NF1/CREB1/KIT/BRAF	0.918268
Y	PanCancer	BP	GO:0008631	intrinsic apoptotic signaling pathway in response to oxidative stress	9/697	45/16672	8.49019e-05	0.000408143	SFPQ/AKT1/HIF1A/PML/BCL2/NFE2L2/FBXW7/JAK2/NONO	0.918268
Y	PanCancer	BP	GO:0043392	negative regulation of DNA binding	9/697	45/16672	8.49019e-05	0.000408143	JUN/DDIT3/HMGA2/NFKBIA/LEF1/SMO/HEY1/JAK2/GATA1	0.918268
Y	PanCancer	BP	GO:0031032	actomyosin structure organization	18/697	155/16672	8.57205e-05	0.000411665	MTOR/SMAD3/MYH11/PRKAR1A/SMAD4/CUL3/ROCK2/SDC4/SRC/MYH9/NF2/RHOA/PDGFRA/PDGFRB/PIK3R1/BRAF/RAC1/TSC1	0.917885
Y	PanCancer	BP	GO:0044033	multi-organism metabolic process	22/697	213/16672	8.82375e-05	0.000422945	JUN/RPL22/RPL5/TPR/NUP98/HMGA2/MAP2K1/NUP93/MAP2K4/MAP2K2/SMARCA4/PCBP1/RANBP2/ROCK2/EP300/SMARCB1/LEF1/REST/TRIM27/NOTCH1/NUP214/RPL10	0.916672
Y	PanCancer	BP	GO:0006289	nucleotide-excision repair	15/697	115/16672	8.83344e-05	0.000422945	DDB2/POLE/BRCA2/ERCC5/ERCC4/NTHL1/TP53/ERCC2/POLD1/ERCC3/EP300/XPC/TCEA1/FANCC/XPA	0.916672
Y	PanCancer	BP	GO:0045995	regulation of embryonic development	15/697	115/16672	8.83344e-05	0.000422945	BMPR1A/GATA3/SUFU/CDX2/SIX1/PRKACA/NFE2L2/CTNNB1/GATA2/FGFR1/SOX17/KLF4/NOTCH1/AR/GATA1	0.916672
Y	PanCancer	BP	GO:0001759	organ induction	6/697	19/16672	8.88369e-05	0.000423235	HOXC11/SIX1/CTNNB1/HOXA11/FGFR1/AR	0.916641
Y	PanCancer	BP	GO:0030903	notochord development	6/697	19/16672	8.88369e-05	0.000423235	ID3/STIL/COL2A1/GLI1/SOX9/KDM6A	0.916641
Y	PanCancer	BP	GO:0036344	platelet morphogenesis	6/697	19/16672	8.88369e-05	0.000423235	TAL1/PTPN11/PTPN6/EP300/MYH9/GATA1	0.916641
Y	PanCancer	BP	GO:0072074	kidney mesenchyme development	6/697	19/16672	8.88369e-05	0.000423235	WT1/SIX1/SMAD4/PDGFRB/MYC/AMER1	0.916641
Y	PanCancer	BP	GO:1903649	regulation of cytoplasmic transport	6/697	19/16672	8.88369e-05	0.000423235	MAP2K1/MAP2K2/SRC/MAPK1/EZR/MSN	0.916641
Y	PanCancer	BP	GO:0021782	glial cell development	12/697	78/16672	8.94683e-05	0.000425819	PTEN/KRAS/AKT1/DICER1/NF1/AKT2/ERCC2/CDK6/EGFR/SMO/NDRG1/MED12	0.916366
Y	PanCancer	BP	GO:0043276	anoikis	7/697	27/16672	9.24288e-05	0.000438167	BCL2/STK11/SRC/CHEK2/PIK3CA/NOTCH1/TLE1	0.915065
Y	PanCancer	BP	GO:0043516	regulation of DNA damage response, signal transduction by p53 class mediator	7/697	27/16672	9.24288e-05	0.000438167	ATM/MDM2/SPRED1/DDX5/DYRK1A/ATR/CD74	0.915065
Y	PanCancer	BP	GO:0051569	regulation of histone H3-K4 methylation	7/697	27/16672	9.24288e-05	0.000438167	GATA3/KMT2A/BRCA1/SMAD4/CTNNB1/MYB/BCOR	0.915065
Y	PanCancer	BP	GO:1901522	positive regulation of transcription from RNA polymerase II promoter involved in cellular response to chemical stimulus	7/697	27/16672	9.24288e-05	0.000438167	HIF1A/SMAD4/NCOA1/NFE2L2/EP300/NOTCH1/RXRA	0.915065
Y	PanCancer	BP	GO:1902882	regulation of response to oxidative stress	11/697	67/16672	9.55915e-05	0.000452712	SFPQ/AKT1/HIF1A/NUP93/NFE2L2/FBXW7/FOXO3/MET/ABL1/NR4A3/NONO	0.91356
Y	PanCancer	BP	GO:0031670	cellular response to nutrient	8/697	36/16672	9.58376e-05	0.000453429	MDM2/BRIP1/COL1A1/NCOA1/PPARG/PIM1/TRIM24/CDKN2B	0.913487
Y	PanCancer	BP	GO:0051168	nuclear export	20/697	185/16672	9.74218e-05	0.000460469	TPR/TCF7L2/NUP98/MDM2/PTPN11/NUP93/SRSF2/TP53/MALT1/CALR/PRKACA/BARD1/RANBP2/XPO1/SETD2/FIP1L1/SRSF3/HNRNPA2B1/NUP214/TSC1	0.912769
Y	PanCancer	BP	GO:0042991	transcription factor import into nucleus	13/697	91/16672	0.000100994	0.000476882	MTOR/SUFU/NFKBIA/SMAD3/CDH1/CYLD/NF1/BCL3/KEAP1/RHOA/PIK3R1/NFKBIE/SYK	0.911122
Y	PanCancer	BP	GO:0045621	positive regulation of lymphocyte differentiation	12/697	79/16672	0.000101548	0.000479026	GATA3/ZBTB16/RARA/STAT5B/TGFBR2/IL2/CD74/IL7R/MYB/PRDM1/SYK/BTK	0.91091
Y	PanCancer	BP	GO:0014015	positive regulation of gliogenesis	9/697	46/16672	0.000101685	0.0004792	MTOR/DICER1/CXCR4/OLIG2/ETV5/PPARG/IL6ST/PLAG1/NOTCH1	0.910892
Y	PanCancer	BP	GO:0042698	ovulation cycle	14/697	104/16672	0.000106749	0.000502571	FANCF/TYRO3/STAT5B/BCL2/SMAD4/BAX/NCOA1/FOXL2/KIT/PDGFRA/ESR1/FOXO3/EGFR/FANCG	0.908612
Y	PanCancer	BP	GO:0046425	regulation of JAK-STAT cascade	17/697	144/16672	0.000109032	0.000512311	RET/FLT3/SOCS1/STAT3/DOT1L/PPP2R1A/ERBB4/PTK6/NF2/FGFR3/IL2/KIT/CSF1R/IL6ST/IKBKB/JAK2/NOTCH1	0.90768
Y	PanCancer	BP	GO:1904892	regulation of STAT cascade	17/697	144/16672	0.000109032	0.000512311	RET/FLT3/SOCS1/STAT3/DOT1L/PPP2R1A/ERBB4/PTK6/NF2/FGFR3/IL2/KIT/CSF1R/IL6ST/IKBKB/JAK2/NOTCH1	0.90768
Y	PanCancer	BP	GO:0014032	neural crest cell development	11/697	68/16672	0.000109799	0.000514903	BMPR1A/RET/HIF1A/SOX9/ACVR1/ERBB4/MAPK1/LEF1/PHOX2B/SMO/NRG1	0.907434
Y	PanCancer	BP	GO:0014812	muscle cell migration	11/697	68/16672	0.000109799	0.000514903	BMPR1A/MDM2/SIX1/BCL2/NFE2L2/SRC/PDGFB/PDGFRB/TERT/SMO/FOXO4	0.907434
Y	PanCancer	BP	GO:0042490	mechanoreceptor differentiation	10/697	57/16672	0.000111284	0.000521357	MYCL/NTRK1/TRIP11/NTRK3/MYCN/SDC4/FAT4/RAC1/FGFR1/NOTCH1	0.906825
Y	PanCancer	BP	GO:0008643	carbohydrate transport	20/697	187/16672	0.000113056	0.000529141	SLC45A3/TPR/NUP98/HNF1A/PTPN11/AKT1/NUP93/ASPSCR1/AKT2/NFE2L2/RANBP2/CLTCL1/PIK3R1/TERT/EZR/BRAF/NR4A3/NUP214/TSC1/GPC3	0.906096
Y	PanCancer	BP	GO:0046620	regulation of organ growth	12/697	80/16672	0.000115002	0.000537724	MTOR/BMPR1A/FGFR2/PTEN/WT1/LATS2/ERBB4/TGFBR2/LATS1/SMO/FGFR1/NOTCH1	0.905299
Y	PanCancer	BP	GO:0006296	nucleotide-excision repair, DNA incision, 5'-to lesion	8/697	37/16672	0.00011784	0.000548318	DDB2/ERCC5/ERCC4/NTHL1/ERCC2/POLD1/ERCC3/XPA	0.904327
Y	PanCancer	BP	GO:0030857	negative regulation of epithelial cell differentiation	8/697	37/16672	0.00011784	0.000548318	CCND1/TBX3/SOX9/CTNNB1/TP63/EZH2/SMO/NOTCH1	0.904327
Y	PanCancer	BP	GO:0060412	ventricular septum morphogenesis	8/697	37/16672	0.00011784	0.000548318	RBM15/FGFR2/TBX3/SMAD4/ACVR1/TGFBR2/HEY1/NOTCH1	0.904327
Y	PanCancer	BP	GO:0097306	cellular response to alcohol	8/697	37/16672	0.00011784	0.000548318	BLM/CDH1/BRCA1/DNMT3A/CTNNB1/SMO/KLF4/PTCH1	0.904327
Y	PanCancer	BP	GO:2000648	positive regulation of stem cell proliferation	8/697	37/16672	0.00011784	0.000548318	PTPRC/HMGA2/TBX3/HIF1A/CTNNB1/TERT/SMO/NOTCH1	0.904327
Y	PanCancer	BP	GO:0043368	positive T cell selection	7/697	28/16672	0.000118826	0.000551831	STAT6/BCL11B/BCL2/STK11/CD74/IRF4/BRAF	0.904008
Y	PanCancer	BP	GO:0070229	negative regulation of lymphocyte apoptotic process	7/697	28/16672	0.000118826	0.000551831	BCL10/HIF1A/JAK3/BCL6/FOXP1/IL2/CD74	0.904008
Y	PanCancer	BP	GO:0031102	neuron projection regeneration	9/697	47/16672	0.000121161	0.000559943	JUN/PRRX1/PTEN/MAP2K1/NTRK3/BCL2/BRAF/JAK2/KLF4	0.903274
Y	PanCancer	BP	GO:0036297	interstrand cross-link repair	9/697	47/16672	0.000121161	0.000559943	FANCF/ERCC4/FANCA/ATR/FANCD2/FANCE/FANCC/FANCG/XPA	0.903274
Y	PanCancer	BP	GO:0051974	negative regulation of telomerase activity	5/697	13/16672	0.000122437	0.000559943	MEN1/TP53/SRC/PPARG/POT1	0.903274
Y	PanCancer	BP	GO:0071285	cellular response to lithium ion	5/697	13/16672	0.000122437	0.000559943	FAS/CDKN1B/CDH1/CALR/CEBPA	0.903274
Y	PanCancer	BP	GO:0072182	regulation of nephron tubule epithelial cell differentiation	5/697	13/16672	0.000122437	0.000559943	GATA3/PAX8/CTNNB1/WWTR1/FAT4	0.903274
Y	PanCancer	BP	GO:0097296	activation of cysteine-type endopeptidase activity involved in apoptotic signaling pathway	5/697	13/16672	0.000122437	0.000559943	FAS/SMAD3/BAX/CASP8/JAK2	0.903274
Y	PanCancer	BP	GO:1904707	positive regulation of vascular smooth muscle cell proliferation	5/697	13/16672	0.000122437	0.000559943	BMPR1A/MDM2/PDGFB/TERT/JAK2	0.903274
Y	PanCancer	BP	GO:2000637	positive regulation of gene silencing by miRNA	5/697	13/16672	0.000122437	0.000559943	AJUBA/MAP2K1/STAT3/MAP2K2/EGFR	0.903274
Y	PanCancer	BP	GO:0043586	tongue development	6/697	20/16672	0.000122444	0.000559943	PRDM16/HOXC13/SIX1/CTNNB1/LEF1/EGFR	0.903274
Y	PanCancer	BP	GO:0045061	thymic T cell selection	6/697	20/16672	0.000122444	0.000559943	FAS/GATA3/STK11/CD28/CD74/CARD11	0.903274
Y	PanCancer	BP	GO:0060039	pericardium development	6/697	20/16672	0.000122444	0.000559943	WT1/SMAD3/SMAD2/SOS1/SETD2/NOTCH1	0.903274
Y	PanCancer	BP	GO:0060334	regulation of interferon-gamma-mediated signaling pathway	6/697	20/16672	0.000122444	0.000559943	JAK1/SOCS1/PPARG/HSP90AB1/IFNGR1/JAK2	0.903274
Y	PanCancer	BP	GO:0070570	regulation of neuron projection regeneration	6/697	20/16672	0.000122444	0.000559943	PRRX1/PTEN/MAP2K1/NTRK3/BRAF/KLF4	0.903274
Y	PanCancer	BP	GO:1904705	regulation of vascular smooth muscle cell proliferation	6/697	20/16672	0.000122444	0.000559943	BMPR1A/CDKN1B/MDM2/PDGFB/TERT/JAK2	0.903274
Y	PanCancer	BP	GO:1990874	vascular smooth muscle cell proliferation	6/697	20/16672	0.000122444	0.000559943	BMPR1A/CDKN1B/MDM2/PDGFB/TERT/JAK2	0.903274
Y	PanCancer	BP	GO:2000050	regulation of non-canonical Wnt signaling pathway	6/697	20/16672	0.000122444	0.000559943	RNF213/ZNRF3/RSPO3/ABL1/MLLT3/GPC3	0.903274
Y	PanCancer	BP	GO:0001101	response to acid chemical	25/697	264/16672	0.000123284	0.00056325	ABL2/ID3/MTOR/NTRK1/RET/CDKN1B/SMARCD1/NTRK3/SOCS1/COL1A1/RARA/SOX9/CREB1/DNMT3A/NCOA1/ASXL1/PTK6/SRC/EPHA3/PPARG/PDGFRB/EGFR/KLF4/PTCH1/RXRA	0.902977
Y	PanCancer	BP	GO:0003151	outflow tract morphogenesis	11/697	69/16672	0.000125767	0.000574044	JUN/BMPR1A/FGFR2/TBX3/HIF1A/SIX1/RARA/SMAD4/CTNNB1/TGFBR2/SOX17	0.902014
Y	PanCancer	BP	GO:0006476	protein deacetylation	13/697	93/16672	0.00012665	0.000577523	ARID4B/ELK4/SFPQ/CHD4/KDM5A/SPRED1/PER1/TP53/DYRK1A/EP300/BCL6/TBL1XR1/REST	0.901706
Y	PanCancer	BP	GO:0031497	chromatin assembly	18/697	160/16672	0.000129225	0.000588706	H3F3A/TPR/KAT6B/HMGA2/CTCF/H3F3B/SOX9/TP53/NPM1/DAXX/HIST1H1C/HIST1H3B/HIST1H4I/HMGA1/KAT6A/CDKN2A/SET/ATRX	0.900724
Y	PanCancer	BP	GO:0006611	protein export from nucleus	10/697	58/16672	0.000129503	0.00058885	TPR/TCF7L2/MDM2/PTPN11/TP53/CALR/PRKACA/BARD1/XPO1/NUP214	0.900712
Y	PanCancer	BP	GO:0071479	cellular response to ionizing radiation	10/697	58/16672	0.000129503	0.00058885	GATA3/ATM/HMGA2/BLM/TP53BP1/TP53/DNM2/ATR/CDKN1A/WRN	0.900712
Y	PanCancer	BP	GO:0018210	peptidyl-threonine modification	12/697	81/16672	0.000129957	0.000590355	MTOR/ACVR1B/AKT1/SPRED1/AXIN1/BCL2/PRKACA/ACVR1/DYRK1A/MAPK1/TGFBR2/TAF1	0.900581
Y	PanCancer	BP	GO:0007067	mitotic nuclear division	35/697	429/16672	0.00013014	0.000590627	TPR/ATM/NUMA1/CLIP1/HMGA2/LATS2/PDS5B/RB1/BUB1B/KNSTRN/CLTC/SRSF2/PPP2R1A/SMARCA4/BIRC6/CD28/CUL3/DCTN1/EML4/CHEK2/CLTCL1/PDGFB/PBRM1/RHOA/STAG1/APC/PDGFRB/LATS1/TTK/RAD21/ABL1/ATRX/SMC1A/STAG2/USP9X	0.900557
Y	PanCancer	BP	GO:0000302	response to reactive oxygen species	21/697	205/16672	0.00014233	0.000645338	JUN/MDM2/STAT6/FOXO1/NUP93/COL1A1/BCL2/DNM2/NFE2L2/SRC/PDGFRA/PDGFRB/FOXO3/PTPRK/TNFAIP3/EZH2/MET/ABL1/KLF4/NR4A3/BTK	0.895923
Y	PanCancer	BP	GO:0002067	glandular epithelial cell differentiation	9/697	48/16672	0.00014366	0.000649781	FGFR2/MEN1/FOXA1/RARA/TP63/CDK6/SMO/NOTCH1/RXRA	0.895557
Y	PanCancer	BP	GO:0060324	face development	9/697	48/16672	0.00014366	0.000649781	ARID5B/PTPN11/MAP2K1/COL1A1/RARA/MAPK1/RAF1/LEF1/BRAF	0.895557
Y	PanCancer	BP	GO:0031103	axon regeneration	8/697	38/16672	0.000143853	0.000649781	JUN/PTEN/MAP2K1/NTRK3/BCL2/BRAF/JAK2/KLF4	0.895557
Y	PanCancer	BP	GO:0035315	hair cell differentiation	8/697	38/16672	0.000143853	0.000649781	MYCL/ERCC2/ERCC3/MYCN/CTNNB1/RAC1/FGFR1/NOTCH1	0.895557
Y	PanCancer	BP	GO:0060349	bone morphogenesis	12/697	82/16672	0.000146548	0.00066133	FGFR2/COL2A1/NAB2/TRIP11/AXIN2/COL1A1/RARA/SOX9/GNAS/TGFBR2/FGFR3/HOXA11	0.894615
Y	PanCancer	BP	GO:0032956	regulation of actin cytoskeleton organization	26/697	283/16672	0.000148781	0.000670776	ABL2/MTOR/HRAS/FES/NTRK3/SMAD3/SMAD4/ARHGAP35/ROCK2/SDC4/NF2/EPHA3/RHOA/EPHA5/PDGFRA/CSF1R/PDGFRB/PIK3R1/RASA1/LATS1/TRIM27/BRAF/RAC1/ABL1/TSC1/WAS	0.893851
Y	PanCancer	BP	GO:0042531	positive regulation of tyrosine phosphorylation of STAT protein	10/697	59/16672	0.000150176	0.000675189	FLT3/STAT3/ERBB4/PTK6/FGFR3/IL2/KIT/CSF1R/IL6ST/JAK2	0.893498
Y	PanCancer	BP	GO:0045670	regulation of osteoclast differentiation	10/697	59/16672	0.000150176	0.000675189	MTOR/NF1/FSTL3/CREB1/GNAS/MAFB/CTNNB1/MITF/PIK3R1/TFE3	0.893498
Y	PanCancer	BP	GO:0051099	positive regulation of binding	16/697	134/16672	0.000150677	0.000675189	GATA3/TCF7L2/MEN1/HMGA2/RB1/B2M/HERPUD1/RARA/ERCC2/EP300/TERT/HSP90AB1/IRF4/ABL1/JAK2/KLF4	0.893498
Y	PanCancer	BP	GO:0010259	multicellular organism aging	7/697	29/16672	0.000151029	0.000675189	PRDM2/ATM/TP53/MSH2/MSH6/TP63/WRN	0.893498
Y	PanCancer	BP	GO:0014911	positive regulation of smooth muscle cell migration	7/697	29/16672	0.000151029	0.000675189	MDM2/BCL2/SRC/PDGFB/PDGFRB/TERT/FOXO4	0.893498
Y	PanCancer	BP	GO:0031641	regulation of myelination	7/697	29/16672	0.000151029	0.000675189	MTOR/PTEN/AKT1/DICER1/RARA/CTNNB1/NRG1	0.893498
Y	PanCancer	BP	GO:0048730	epidermis morphogenesis	7/697	29/16672	0.000151029	0.000675189	FGFR2/BCL2/CTNNB1/TP63/SMO/KLF4/NOTCH1	0.893498
Y	PanCancer	BP	GO:0060441	epithelial tube branching involved in lung morphogenesis	7/697	29/16672	0.000151029	0.000675189	FGFR2/KRAS/FOXA1/NKX2-1/SOX9/CTNNB1/RSPO2	0.893498
Y	PanCancer	BP	GO:0071353	cellular response to interleukin-4	7/697	29/16672	0.000151029	0.000675189	GATA3/STAT6/PML/JAK3/KEAP1/LEF1/HSP90AB1	0.893498
Y	PanCancer	BP	GO:0046823	negative regulation of nucleocytoplasmic transport	11/697	71/16672	0.000163695	0.000730447	MTOR/TPR/SUFU/NFKBIA/CYLD/AXIN2/NF1/KEAP1/BARD1/WWTR1/NFKBIE	0.889182
Y	PanCancer	BP	GO:1901888	regulation of cell junction assembly	11/697	71/16672	0.000163695	0.000730447	PTEN/SMAD3/PRKACA/ROCK2/SDC4/SRC/EPHA3/KDR/RAC1/IKBKB/TSC1	0.889182
Y	PanCancer	BP	GO:0032970	regulation of actin filament-based process	28/697	317/16672	0.000164179	0.000731926	ABL2/ATP1A1/MTOR/HRAS/FES/NTRK3/SMAD3/SMAD4/ARHGAP35/ROCK2/SDC4/MYH9/NF2/EPHA3/RHOA/EPHA5/PDGFRA/CSF1R/PDGFRB/PIK3R1/RASA1/LATS1/TRIM27/BRAF/RAC1/ABL1/TSC1/WAS	0.88907
Y	PanCancer	BP	GO:0010950	positive regulation of endopeptidase activity	16/697	135/16672	0.000164456	0.000732478	BCL10/LCK/FAS/CDKN1B/PML/SMAD3/STAT3/BAX/CASP8/FOXL2/PPARG/REST/HIP1/MYC/JAK2/DDX3X	0.889028
Y	PanCancer	BP	GO:0006293	nucleotide-excision repair, preincision complex stabilization	6/697	21/16672	0.000165393	0.000733922	DDB2/ERCC5/ERCC4/ERCC2/ERCC3/XPA	0.888918
Y	PanCancer	BP	GO:0048485	sympathetic nervous system development	6/697	21/16672	0.000165393	0.000733922	NTRK1/GATA3/NF1/CTNNB1/TP63/PHOX2B	0.888918
Y	PanCancer	BP	GO:0060330	regulation of response to interferon-gamma	6/697	21/16672	0.000165393	0.000733922	JAK1/SOCS1/PPARG/HSP90AB1/IFNGR1/JAK2	0.888918
Y	PanCancer	BP	GO:0060396	growth hormone receptor signaling pathway	6/697	21/16672	0.000165393	0.000733922	STAT3/STAT5B/JAK3/MAPK1/PIK3R1/JAK2	0.888918
Y	PanCancer	BP	GO:0010952	positive regulation of peptidase activity	17/697	149/16672	0.000166065	0.000736222	BCL10/LCK/FAS/PICALM/CDKN1B/PML/SMAD3/STAT3/BAX/CASP8/FOXL2/PPARG/REST/HIP1/MYC/JAK2/DDX3X	0.888743
Y	PanCancer	BP	GO:0036092	phosphatidylinositol-3-phosphate biosynthetic process	9/697	49/16672	0.000169542	0.000749552	FGFR2/ATM/PTPN11/PIK3CA/PIK3CB/FGFR3/FGFR4/PIK3R1/FGFR1	0.887739
Y	PanCancer	BP	GO:0051893	regulation of focal adhesion assembly	9/697	49/16672	0.000169542	0.000749552	PTEN/SMAD3/ROCK2/SDC4/SRC/EPHA3/KDR/RAC1/TSC1	0.887739
Y	PanCancer	BP	GO:0090109	regulation of cell-substrate junction assembly	9/697	49/16672	0.000169542	0.000749552	PTEN/SMAD3/ROCK2/SDC4/SRC/EPHA3/KDR/RAC1/TSC1	0.887739
Y	PanCancer	BP	GO:0009855	determination of bilateral symmetry	15/697	122/16672	0.000173244	0.000763804	STIL/SUFU/DDIT3/TBX3/HIF1A/SMAD3/AXIN1/SMAD2/ACVR1/ACVR2A/CTNNB1/TGFBR2/SMO/SOX17/NOTCH1	0.886677
Y	PanCancer	BP	GO:0045834	positive regulation of lipid metabolic process	15/697	122/16672	0.000173244	0.000763804	MTOR/SLC45A3/FLT3/AKT1/AKT2/CREB1/SRC/PDGFB/PPARG/FGFR3/KIT/PDGFRA/PDGFRB/RAC1/NR4A3	0.886677
Y	PanCancer	BP	GO:2001056	positive regulation of cysteine-type endopeptidase activity	15/697	122/16672	0.000173244	0.000763804	BCL10/LCK/FAS/CDKN1B/PML/SMAD3/BAX/CASP8/FOXL2/PPARG/REST/HIP1/MYC/JAK2/DDX3X	0.886677
Y	PanCancer	BP	GO:0043029	T cell homeostasis	8/697	39/16672	0.000174419	0.00076546	FAS/LMO1/AKT1/STAT5B/BCL2/BAX/JAK3/IL2	0.886555
Y	PanCancer	BP	GO:0045668	negative regulation of osteoblast differentiation	8/697	39/16672	0.000174419	0.00076546	ID3/SUFU/MEN1/SMAD3/AXIN2/CDK6/NOTCH1/PTCH1	0.886555
Y	PanCancer	BP	GO:0051972	regulation of telomerase activity	8/697	39/16672	0.000174419	0.00076546	MEN1/TP53/SRC/MAPK1/CTNNB1/PPARG/POT1/KLF4	0.886555
Y	PanCancer	BP	GO:1903727	positive regulation of phospholipid metabolic process	8/697	39/16672	0.000174419	0.00076546	FLT3/SRC/PDGFB/FGFR3/KIT/PDGFRA/PDGFRB/RAC1	0.886555
Y	PanCancer	BP	GO:2000351	regulation of endothelial cell apoptotic process	8/697	39/16672	0.000174419	0.00076546	GATA3/NFE2L2/KDR/TERT/FOXO3/TNFAIP3/BRAF/ABL1	0.886555
Y	PanCancer	BP	GO:0017015	regulation of transforming growth factor beta receptor signaling pathway	13/697	96/16672	0.000175596	0.000769218	PRDM16/TRIM33/BCL9L/MEN1/NKX2-1/SMAD3/FLCN/SMAD2/SMAD4/DNM2/STK11/TGFBR2/CDKN2B	0.886278
Y	PanCancer	BP	GO:1903844	regulation of cellular response to transforming growth factor beta stimulus	13/697	96/16672	0.000175596	0.000769218	PRDM16/TRIM33/BCL9L/MEN1/NKX2-1/SMAD3/FLCN/SMAD2/SMAD4/DNM2/STK11/TGFBR2/CDKN2B	0.886278
Y	PanCancer	BP	GO:0043588	skin development	23/697	239/16672	0.000179233	0.000784429	ERRFI1/FGFR2/SUFU/ACVR1B/HOXC13/LATS2/BCL11B/ZFP36L1/MAP2K1/COL1A1/SOX9/BCL2/SMAD4/ERCC2/ROCK2/SOS1/GNAS/CTNNB1/TP63/LATS1/EGFR/SMO/NOTCH1	0.885164
Y	PanCancer	BP	GO:0003188	heart valve formation	5/697	14/16672	0.00018392	0.000799827	SOX9/SMAD4/ERG/HEY1/NOTCH1	0.884051
Y	PanCancer	BP	GO:0006978	DNA damage response, signal transduction by p53 class mediator resulting in transcription of p21 class mediator	5/697	14/16672	0.00018392	0.000799827	MUC1/BRCA2/BRCA1/TP53/TP63	0.884051
Y	PanCancer	BP	GO:0016446	somatic hypermutation of immunoglobulin genes	5/697	14/16672	0.00018392	0.000799827	MSH2/MSH6/MLH1/POLQ/PMS2	0.884051
Y	PanCancer	BP	GO:0043923	positive regulation by host of viral transcription	5/697	14/16672	0.00018392	0.000799827	JUN/SMARCA4/EP300/SMARCB1/LEF1	0.884051
Y	PanCancer	BP	GO:0060148	positive regulation of posttranscriptional gene silencing	5/697	14/16672	0.00018392	0.000799827	AJUBA/MAP2K1/STAT3/MAP2K2/EGFR	0.884051
Y	PanCancer	BP	GO:0060397	JAK-STAT cascade involved in growth hormone signaling pathway	5/697	14/16672	0.00018392	0.000799827	STAT3/STAT5B/JAK3/MAPK1/JAK2	0.884051
Y	PanCancer	BP	GO:2001241	positive regulation of extrinsic apoptotic signaling pathway in absence of ligand	5/697	14/16672	0.00018392	0.000799827	FAS/RET/NF1/BAX/PPP2R1A	0.884051
Y	PanCancer	BP	GO:0008625	extrinsic apoptotic signaling pathway via death domain receptors	12/697	84/16672	0.00018522	0.000804018	FAS/PTEN/BRCA1/NF1/BCL2/BAX/CASP8/RAF1/PIK3R1/DAXX/TNFAIP3/DDX3X	0.88375
Y	PanCancer	BP	GO:0033273	response to vitamin	12/697	84/16672	0.00018522	0.000804018	SETDB1/CCND1/MDM2/BRIP1/COL1A1/RARA/SRSF2/DNMT3A/PPARG/PIM1/EGFR/TRIM24	0.88375
Y	PanCancer	BP	GO:0006644	phospholipid metabolic process	32/697	386/16672	0.000187285	0.000812247	LCK/FGFR2/PTEN/ATM/ERBB3/ETNK1/PTPN11/FLT3/AJUBA/NKX2-1/ERBB2/VAV1/CD28/ERBB4/IDH1/PLCG1/SRC/PDGFB/PIK3CA/PIK3CB/FGFR3/KIT/PDGFRA/CSF1R/FGFR4/PDGFRB/PIK3R1/EGFR/RAC1/FGFR1/NRG1/KLF4	0.883163
Y	PanCancer	BP	GO:0009799	specification of symmetry	15/697	123/16672	0.00018985	0.000822314	STIL/SUFU/DDIT3/TBX3/HIF1A/SMAD3/AXIN1/SMAD2/ACVR1/ACVR2A/CTNNB1/TGFBR2/SMO/SOX17/NOTCH1	0.882449
Y	PanCancer	BP	GO:1905332	positive regulation of morphogenesis of an epithelium	7/697	30/16672	0.00018995	0.000822314	GATA3/SIX1/SOX9/PAX8/CTNNB1/SMO/AR	0.882449
Y	PanCancer	BP	GO:0008361	regulation of cell size	18/697	165/16672	0.000191039	0.000826284	MTOR/PTEN/RET/CDK4/AKT1/HSP90AA1/NTRK3/DNM2/VAV1/CREB1/IL7R/EPHA7/HSP90AB1/RAC1/NRG1/ABL1/TSC1/MSN	0.882169
Y	PanCancer	BP	GO:0031329	regulation of cellular catabolic process	31/697	370/16672	0.000194791	0.00084175	ARNT/BTG2/MTOR/PTEN/SUFU/MDM2/AKT1/HIF1A/ZFP36L1/BUB1B/PML/AXIN1/CBFA2T3/HERPUD1/AKT2/BAX/CEBPA/KEAP1/PRKACA/IDH1/NFE2L2/FHIT/FBXW7/EZR/HSP90AB1/TNFAIP3/PABPC1/AMER1/ARAF/MSN/TAF1	0.881088
Y	PanCancer	BP	GO:0007266	Rho protein signal transduction	17/697	151/16672	0.000195317	0.000843263	ARHGEF12/ARHGAP5/FLCN/GNA13/ARHGAP35/VAV1/CUL3/ROCK2/SOS1/BCR/BCL6/RAF1/RHOA/PDGFRB/ECT2L/RAC1/PREX2	0.880983
Y	PanCancer	BP	GO:0007632	visual behavior	9/697	50/16672	0.000199193	0.000856907	MTOR/KMT2A/KRAS/HIF1A/GRIN2A/NF1/CREB1/KIT/BRAF	0.880041
Y	PanCancer	BP	GO:0042246	tissue regeneration	9/697	50/16672	0.000199193	0.000856907	BCL9/PAX7/MYOD1/ERBB4/SOX2/TGFBR2/TEC/EZH2/NOTCH1	0.880041
Y	PanCancer	BP	GO:0060420	regulation of heart growth	9/697	50/16672	0.000199193	0.000856907	MTOR/BMPR1A/FGFR2/PTEN/WT1/ERBB4/TGFBR2/FGFR1/NOTCH1	0.880041
Y	PanCancer	BP	GO:0071385	cellular response to glucocorticoid stimulus	9/697	50/16672	0.000199193	0.000856907	ERRFI1/MYOD1/FLT3/FOXO1/ZFP36L1/REST/FOXO3/EGFR/HEY1	0.880041
Y	PanCancer	BP	GO:0009060	aerobic respiration	10/697	61/16672	0.000199937	0.00085898	FH/SDHB/SDHC/SDHD/CS/HIF1A/IDH2/CBFA2T3/IDH1/SDHA	0.879899
Y	PanCancer	BP	GO:0032872	regulation of stress-activated MAPK cascade	20/697	195/16672	0.000200034	0.00085898	HRAS/MEN1/FOXO1/AKT1/MAP2K1/AXIN1/GPS2/MAP2K4/NCOR1/PER1/TNFRSF11A/MAP2K2/MAPK1/MECOM/FLT4/DAXX/EZR/MAP3K7/MYC/SYK	0.879899
Y	PanCancer	BP	GO:0007584	response to nutrient	18/697	166/16672	0.000206114	0.000884297	MTOR/SETDB1/PTEN/CCND1/MDM2/BRIP1/COL1A1/RARA/SRSF2/ACSL3/DNMT3A/NCOA1/PPARG/TGFBR2/PIM1/EGFR/TRIM24/CDKN2B	0.878179
Y	PanCancer	BP	GO:0007044	cell-substrate junction assembly	12/697	85/16672	0.000207616	0.000889147	PTEN/AJUBA/SMAD3/BCL2/ROCK2/SDC4/SRC/EPHA3/KDR/PTPRK/RAC1/TSC1	0.877853
Y	PanCancer	BP	GO:0060021	palate development	12/697	85/16672	0.000207616	0.000889147	PRDM16/PRRX1/ARID5B/BMPR1A/COL2A1/TBX3/SMAD2/SMAD4/SOS1/TGFBR2/LEF1/BCOR	0.877853
Y	PanCancer	BP	GO:0033683	nucleotide-excision repair, DNA incision	8/697	40/16672	0.000210128	0.000897495	DDB2/ERCC5/ERCC4/NTHL1/ERCC2/POLD1/ERCC3/XPA	0.877294
Y	PanCancer	BP	GO:0046326	positive regulation of glucose import	8/697	40/16672	0.000210128	0.000897495	PTPN11/AKT1/AKT2/NFE2L2/CLTCL1/PIK3R1/TERT/GPC3	0.877294
Y	PanCancer	BP	GO:0048286	lung alveolus development	8/697	40/16672	0.000210128	0.000897495	ERRFI1/FGFR2/FOXA1/NKX2-1/CIC/CREB1/ASXL1/FLT4	0.877294
Y	PanCancer	BP	GO:2000177	regulation of neural precursor cell proliferation	11/697	73/16672	0.000210914	0.000900048	BTG2/GLI1/FOXO1/HIF1A/NF1/NF2/CTNNB1/GATA2/FOXO3/SMO/NOTCH1	0.877124
Y	PanCancer	BP	GO:0030902	hindbrain development	16/697	138/16672	0.000212581	0.000906357	CLP1/GLI1/PTPN11/MAP2K1/BCL2/ATIC/NCOA1/MAFB/CTNNB1/GATA2/LEF1/PHOX2B/EZH2/SMO/ABL1/NFIB	0.876706
Y	PanCancer	BP	GO:0070302	regulation of stress-activated protein kinase signaling cascade	20/697	196/16672	0.00021425	0.000912659	HRAS/MEN1/FOXO1/AKT1/MAP2K1/AXIN1/GPS2/MAP2K4/NCOR1/PER1/TNFRSF11A/MAP2K2/MAPK1/MECOM/FLT4/DAXX/EZR/MAP3K7/MYC/SYK	0.87629
Y	PanCancer	BP	GO:0035601	protein deacylation	13/697	98/16672	0.000216578	0.000921755	ARID4B/ELK4/SFPQ/CHD4/KDM5A/SPRED1/PER1/TP53/DYRK1A/EP300/BCL6/TBL1XR1/REST	0.875692
Y	PanCancer	BP	GO:0003272	endocardial cushion formation	6/697	22/16672	0.000219425	0.000928098	BMPR1A/SMAD4/ACVR1/TGFBR2/HEY1/NOTCH1	0.875277
Y	PanCancer	BP	GO:0006295	nucleotide-excision repair, DNA incision, 3'-to lesion	6/697	22/16672	0.000219425	0.000928098	DDB2/ERCC5/ERCC4/ERCC2/ERCC3/XPA	0.875277
Y	PanCancer	BP	GO:0033688	regulation of osteoblast proliferation	6/697	22/16672	0.000219425	0.000928098	FGFR2/SMAD3/BCL2/RHOA/ABL1/GATA1	0.875277
Y	PanCancer	BP	GO:0042506	tyrosine phosphorylation of Stat5 protein	6/697	22/16672	0.000219425	0.000928098	ERBB4/PTK6/NF2/IL2/KIT/JAK2	0.875277
Y	PanCancer	BP	GO:0061099	negative regulation of protein tyrosine kinase activity	6/697	22/16672	0.000219425	0.000928098	ERRFI1/CBL/CBLC/PTK6/CBLB/FGFR1OP	0.875277
Y	PanCancer	BP	GO:0061213	positive regulation of mesonephros development	6/697	22/16672	0.000219425	0.000928098	GATA3/WT1/SIX1/SOX9/PAX8/SMO	0.875277
Y	PanCancer	BP	GO:0071378	cellular response to growth hormone stimulus	6/697	22/16672	0.000219425	0.000928098	STAT3/STAT5B/JAK3/MAPK1/PIK3R1/JAK2	0.875277
Y	PanCancer	BP	GO:0022408	negative regulation of cell-cell adhesion	15/697	125/16672	0.000227235	0.000959575	TNFRSF14/DTX1/PTPN6/CDH1/ERBB2/PRKAR1A/JAK3/NF2/BCL6/CD74/ABL1/CD274/JAK2/KLF4/PDCD1LG2	0.873248
Y	PanCancer	BP	GO:0051321	meiotic cell cycle	21/697	212/16672	0.000227268	0.000959575	ATM/NUMA1/BRCA2/CCNB1IP1/RAD51B/ERCC4/FANCA/PRKAR1A/CALR/PPP2R1A/MSH2/MSH6/MYH9/FANCD2/MLH1/MSH3/NBN/RAD21/RAD54B/SMC1A/STAG2	0.873248
Y	PanCancer	BP	GO:0051403	stress-activated MAPK cascade	23/697	243/16672	0.000228702	0.00096478	HRAS/MEN1/FOXO1/AKT1/ZFP36L1/MAP2K1/AXIN1/GPS2/MAP2K4/NCOR1/PER1/TNFRSF11A/MAP2K2/MAPK1/MAP3K13/MECOM/FLT4/DAXX/EZR/MAP3K7/IKBKB/MYC/SYK	0.872917
Y	PanCancer	BP	GO:0031929	TOR signaling	12/697	86/16672	0.00023228	0.000978733	MTOR/GATA3/ATM/HIF1A/TSC2/FLCN/STK11/TMEM127/ROS1/RELN/TSC1/ARAF	0.872035
Y	PanCancer	BP	GO:0000186	activation of MAPKK activity	9/697	51/16672	0.000233032	0.000978733	NTRK1/PLCG1/MAP3K13/RAF1/MAP3K1/MAP3K7/BRAF/EGFR/JAK2	0.872035
Y	PanCancer	BP	GO:0014910	regulation of smooth muscle cell migration	9/697	51/16672	0.000233032	0.000978733	BMPR1A/MDM2/BCL2/NFE2L2/SRC/PDGFB/PDGFRB/TERT/FOXO4	0.872035
Y	PanCancer	BP	GO:1903391	regulation of adherens junction organization	9/697	51/16672	0.000233032	0.000978733	PTEN/SMAD3/ROCK2/SDC4/SRC/EPHA3/KDR/RAC1/TSC1	0.872035
Y	PanCancer	BP	GO:2001021	negative regulation of response to DNA damage stimulus	9/697	51/16672	0.000233032	0.000978733	MUC1/HMGA2/MDM2/ACKR3/DYRK1A/CHEK2/POLQ/CD74/UBR5	0.872035
Y	PanCancer	BP	GO:0048665	neuron fate specification	7/697	31/16672	0.000236584	0.00099278	SUFU/FOXA1/SIX1/NTRK3/FEV/TLX3/MNX1	0.871155
Y	PanCancer	BP	GO:0070507	regulation of microtubule cytoskeleton organization	14/697	112/16672	0.000237241	0.000994667	STIL/TPR/CDKN1B/CLIP1/FES/CYLD/BRCA1/ROCK2/XPO1/CTNNB1/EPHA3/APC/NPM1/ABL1	0.871037
Y	PanCancer	BP	GO:0046323	glucose import	11/697	74/16672	0.000238546	0.000999264	HNF1A/PTPN11/AKT1/ASPSCR1/AKT2/NFE2L2/CLTCL1/PIK3R1/TERT/TSC1/GPC3	0.870752
Y	PanCancer	BP	GO:0098732	macromolecule deacylation	13/697	99/16672	0.00023997	0.00100435	ARID4B/ELK4/SFPQ/CHD4/KDM5A/SPRED1/PER1/TP53/DYRK1A/EP300/BCL6/TBL1XR1/REST	0.870437
Y	PanCancer	BP	GO:0006650	glycerophospholipid metabolic process	25/697	276/16672	0.000246507	0.00103081	LCK/FGFR2/PTEN/ATM/ERBB3/ETNK1/PTPN11/AJUBA/ERBB2/VAV1/CD28/ERBB4/PDGFB/PIK3CA/PIK3CB/FGFR3/KIT/PDGFRA/CSF1R/FGFR4/PDGFRB/PIK3R1/EGFR/FGFR1/NRG1	0.868814
Y	PanCancer	BP	GO:0019058	viral life cycle	35/697	444/16672	0.000251693	0.00105158	EPS15/JUN/RPL22/RPL5/TNFRSF14/TPR/DDX6/NUP98/HMGA2/PML/TYRO3/NUP93/DDX5/BCL2/SMARCA4/CD28/CXCR4/PCBP1/RANBP2/ROCK2/XPO1/TMPRSS2/EP300/SMARCB1/TFRC/LEF1/REST/DEK/HSP90AB1/TRIM27/PABPC1/NOTCH1/NUP214/DDX3X/RPL10	0.86756
Y	PanCancer	BP	GO:0070664	negative regulation of leukocyte proliferation	10/697	63/16672	0.000262859	0.00109727	TNFRSF14/ATM/PTPN6/ERBB2/PRKAR1A/IL2/PRDM1/TNFAIP3/CD274/PDCD1LG2	0.864859
Y	PanCancer	BP	GO:0002467	germinal center formation	5/697	15/16672	0.000266421	0.00110253	NFKB2/BCL3/BCL6/KLHL6/TNFAIP3	0.864553
Y	PanCancer	BP	GO:0002566	somatic diversification of immune receptors via somatic mutation	5/697	15/16672	0.000266421	0.00110253	MSH2/MSH6/MLH1/POLQ/PMS2	0.864553
Y	PanCancer	BP	GO:0042772	DNA damage response, signal transduction resulting in transcription	5/697	15/16672	0.000266421	0.00110253	MUC1/BRCA2/BRCA1/TP53/TP63	0.864553
Y	PanCancer	BP	GO:0045589	regulation of regulatory T cell differentiation	5/697	15/16672	0.000266421	0.00110253	FANCA/CD28/FANCD2/IL2/DROSHA	0.864553
Y	PanCancer	BP	GO:0060788	ectodermal placode formation	5/697	15/16672	0.000266421	0.00110253	TBX3/SIX1/AXIN1/GNAS/CTNNB1	0.864553
Y	PanCancer	BP	GO:0071697	ectodermal placode morphogenesis	5/697	15/16672	0.000266421	0.00110253	TBX3/SIX1/AXIN1/GNAS/CTNNB1	0.864553
Y	PanCancer	BP	GO:0072075	metanephric mesenchyme development	5/697	15/16672	0.000266421	0.00110253	WT1/SIX1/SMAD4/PDGFRB/MYC	0.864553
Y	PanCancer	BP	GO:0072160	nephron tubule epithelial cell differentiation	5/697	15/16672	0.000266421	0.00110253	GATA3/PAX8/CTNNB1/WWTR1/FAT4	0.864553
Y	PanCancer	BP	GO:1900271	regulation of long-term synaptic potentiation	5/697	15/16672	0.000266421	0.00110253	GRIN2A/NF1/CRTC1/CREB1/RELN	0.864553
Y	PanCancer	BP	GO:2000136	regulation of cell proliferation involved in heart morphogenesis	5/697	15/16672	0.000266421	0.00110253	SIX1/SOX9/SMAD4/CTNNB1/NOTCH1	0.864553
Y	PanCancer	BP	GO:0035050	embryonic heart tube development	11/697	75/16672	0.000269176	0.00111296	STIL/SUFU/TBX3/HIF1A/SMAD3/ACVR1/CTNNB1/TGFBR2/SMO/SOX17/NOTCH1	0.863948
Y	PanCancer	BP	GO:0061351	neural precursor cell proliferation	15/697	127/16672	0.000270816	0.00111878	BTG2/FGFR2/FOXO1/HIF1A/NF1/NF2/CTNNB1/GATA2/LEF1/FOXO3/SMO/FGFR1/HOOK3/PCM1/NOTCH1	0.863613
Y	PanCancer	BP	GO:0045428	regulation of nitric oxide biosynthetic process	9/697	52/16672	0.000271504	0.00111969	MTOR/AKT1/HSP90AA1/SMAD3/DNM2/HSP90AB1/EGFR/JAK2/KLF4	0.863561
Y	PanCancer	BP	GO:2001238	positive regulation of extrinsic apoptotic signaling pathway	9/697	52/16672	0.000271504	0.00111969	BCL10/FAS/PTEN/RET/PML/CYLD/NF1/BAX/PPP2R1A	0.863561
Y	PanCancer	BP	GO:0007184	SMAD protein import into nucleus	6/697	23/16672	0.000286447	0.00117726	JUN/BMPR1A/PML/NUP93/SMAD4/WWTR1	0.860307
Y	PanCancer	BP	GO:0021904	dorsal/ventral neural tube patterning	6/697	23/16672	0.000286447	0.00117726	PAX7/SUFU/FOXA1/PRKACA/SMO/PTCH1	0.860307
Y	PanCancer	BP	GO:1903205	regulation of hydrogen peroxide-induced cell death	6/697	23/16672	0.000286447	0.00117726	NUP93/NFE2L2/FOXO3/MET/ABL1/NR4A3	0.860307
Y	PanCancer	BP	GO:2000209	regulation of anoikis	6/697	23/16672	0.000286447	0.00117726	BCL2/SRC/CHEK2/PIK3CA/NOTCH1/TLE1	0.860307
Y	PanCancer	BP	GO:0042990	regulation of transcription factor import into nucleus	12/697	88/16672	0.000289147	0.00118632	MTOR/SUFU/NFKBIA/SMAD3/CDH1/CYLD/NF1/BCL3/KEAP1/RHOA/PIK3R1/NFKBIE	0.859805
Y	PanCancer	BP	GO:0051817	modification of morphology or physiology of other organism involved in symbiotic interaction	12/697	88/16672	0.000289147	0.00118632	JUN/HMGA2/NTRK3/SMAD3/SMARCA4/CASP8/EP300/SMARCB1/ALB/LEF1/REST/RXRA	0.859805
Y	PanCancer	BP	GO:0045732	positive regulation of protein catabolic process	23/697	247/16672	0.00028985	0.00118819	PTEN/CDKN1B/MDM2/FOXO1/AKT1/BUB1B/AXIN1/CBFA2T3/HERPUD1/SOX9/CEBPA/KEAP1/BARD1/NFE2L2/FBXW7/APC/EZR/TNFAIP3/SOX17/AMER1/GPC3/MSN/TAF1	0.859702
Y	PanCancer	BP	GO:0001569	patterning of blood vessels	7/697	32/16672	0.000292012	0.00118992	RBM15/GNA13/BAX/ACVR1/CTNNB1/TGFBR2/LEF1	0.859606
Y	PanCancer	BP	GO:0009954	proximal/distal pattern formation	7/697	32/16672	0.000292012	0.00118992	PBX1/GLI1/HOXC11/CTNNB1/TP63/HOXA11/HOXA9	0.859606
Y	PanCancer	BP	GO:0032633	interleukin-4 production	7/697	32/16672	0.000292012	0.00118992	GATA3/RARA/CD28/LEF1/ITK/IRF4/NOTCH1	0.859606
Y	PanCancer	BP	GO:0045687	positive regulation of glial cell differentiation	7/697	32/16672	0.000292012	0.00118992	MTOR/DICER1/CXCR4/OLIG2/PPARG/IL6ST/NOTCH1	0.859606
Y	PanCancer	BP	GO:0060421	positive regulation of heart growth	7/697	32/16672	0.000292012	0.00118992	MTOR/BMPR1A/FGFR2/WT1/ERBB4/FGFR1/NOTCH1	0.859606
Y	PanCancer	BP	GO:0061418	regulation of transcription from RNA polymerase II promoter in response to hypoxia	7/697	32/16672	0.000292012	0.00118992	ARNT/HIF1A/CREBBP/EPAS1/EP300/VHL/NOTCH1	0.859606
Y	PanCancer	BP	GO:2000249	regulation of actin cytoskeleton reorganization	7/697	32/16672	0.000292012	0.00118992	ABL2/HRAS/FES/NTRK3/PDGFRA/CSF1R/ABL1	0.859606
Y	PanCancer	BP	GO:0002712	regulation of B cell mediated immunity	8/697	42/16672	0.000299578	0.00121661	PTPN6/STAT6/CD28/MSH6/BCL6/TFRC/IL2/BTK	0.858145
Y	PanCancer	BP	GO:0002889	regulation of immunoglobulin mediated immune response	8/697	42/16672	0.000299578	0.00121661	PTPN6/STAT6/CD28/MSH6/BCL6/TFRC/IL2/BTK	0.858145
Y	PanCancer	BP	GO:0048483	autonomic nervous system development	8/697	42/16672	0.000299578	0.00121661	NTRK1/GATA3/RET/SIX1/NF1/CTNNB1/TP63/PHOX2B	0.858145
Y	PanCancer	BP	GO:0090329	regulation of DNA-dependent DNA replication	8/697	42/16672	0.000299578	0.00121661	BRCA2/BLM/CHEK2/FBXW7/NBN/ATRX/SMC1A/STAG2	0.858145
Y	PanCancer	BP	GO:0002821	positive regulation of adaptive immune response	11/697	76/16672	0.000303057	0.00122969	GATA3/STAT6/B2M/MALT1/CD28/MSH6/TFRC/IL2/IL6ST/MAP3K7/BTK	0.857437
Y	PanCancer	BP	GO:0031098	stress-activated protein kinase signaling cascade	23/697	248/16672	0.00030722	0.00124553	HRAS/MEN1/FOXO1/AKT1/ZFP36L1/MAP2K1/AXIN1/GPS2/MAP2K4/NCOR1/PER1/TNFRSF11A/MAP2K2/MAPK1/MAP3K13/MECOM/FLT4/DAXX/EZR/MAP3K7/IKBKB/MYC/SYK	0.856586
Y	PanCancer	BP	GO:0052548	regulation of endopeptidase activity	30/697	363/16672	0.000310383	0.00125729	BCL10/LCK/FAS/BIRC3/PICALM/CDKN1B/MDM2/AKT1/PML/SMAD3/HERPUD1/STAT3/YWHAE/BAX/BIRC6/CASP8/SRC/FOXL2/PPARG/RAF1/SOX2/TP63/LEF1/REST/EPHA7/HIP1/MYC/JAK2/KLF4/DDX3X	0.85596
Y	PanCancer	BP	GO:0045453	bone resorption	9/697	53/16672	0.00031509	0.00127312	NF1/SRC/CTNNB1/TFRC/CSF1R/TNFAIP3/EGFR/RAC1/SYK	0.855122
Y	PanCancer	BP	GO:0045600	positive regulation of fat cell differentiation	9/697	53/16672	0.00031509	0.00127312	PRDM16/ZBTB16/WIF1/AKT1/ZFP36L1/CEBPA/ASXL2/CREB1/PPARG	0.855122
Y	PanCancer	BP	GO:0071384	cellular response to corticosteroid stimulus	9/697	53/16672	0.00031509	0.00127312	ERRFI1/MYOD1/FLT3/FOXO1/ZFP36L1/REST/FOXO3/EGFR/HEY1	0.855122
Y	PanCancer	BP	GO:0000187	activation of MAPK activity	16/697	143/16672	0.000320088	0.00129223	PTPN11/MAP2K1/NTRK3/AXIN1/MAP2K4/MAP2K2/ALK/CXCR4/MAPK1/PIK3CB/KIT/CD74/DAXX/MAP3K7/NRG1/SYK	0.854121
Y	PanCancer	BP	GO:0002286	T cell activation involved in immune response	12/697	89/16672	0.000321748	0.00129783	GATA3/STAT6/LCP1/RARA/BCL3/JAK3/BCL6/FOXP1/LEF1/IRF4/MYB/TSC1	0.853829
Y	PanCancer	BP	GO:0003143	embryonic heart tube morphogenesis	10/697	65/16672	0.000341556	0.00137542	STIL/SUFU/TBX3/HIF1A/SMAD3/ACVR1/TGFBR2/SMO/SOX17/NOTCH1	0.849878
Y	PanCancer	BP	GO:0040014	regulation of multicellular organism growth	10/697	65/16672	0.000341556	0.00137542	FGFR2/PTPN11/STAT3/STAT5B/BCL2/CREB1/PIK3CA/EZR/SMO/PTCH1	0.849878
Y	PanCancer	BP	GO:0002224	toll-like receptor signaling pathway	14/697	116/16672	0.000342897	0.00137966	BCL10/BIRC3/NFKBIA/TRAF3/TYRO3/CASP8/MYD88/MAP3K1/ESR1/IRF4/MAP3K7/TNFAIP3/IKBKB/BTK	0.849666
Y	PanCancer	BP	GO:0046622	positive regulation of organ growth	8/697	43/16672	0.000354745	0.00142493	MTOR/BMPR1A/FGFR2/WT1/ERBB4/SMO/FGFR1/NOTCH1	0.847436
Y	PanCancer	BP	GO:0048599	oocyte development	8/697	43/16672	0.000354745	0.00142493	ATM/KMT2D/BRCA2/BCL2/PPP2R1A/CTNNB1/FOXL2/FOXO3	0.847436
Y	PanCancer	BP	GO:0060043	regulation of cardiac muscle cell proliferation	7/697	33/16672	0.000357402	0.0014332	BMPR1A/FGFR2/PTEN/ERBB4/TGFBR2/FGFR1/NOTCH1	0.847034
Y	PanCancer	BP	GO:0060416	response to growth hormone	7/697	33/16672	0.000357402	0.0014332	AKT1/STAT3/STAT5B/JAK3/MAPK1/PIK3R1/JAK2	0.847034
Y	PanCancer	BP	GO:0071229	cellular response to acid chemical	17/697	159/16672	0.00036191	0.00145006	ABL2/ID3/RET/SMARCD1/NTRK3/SOCS1/COL1A1/RARA/SOX9/CREB1/DNMT3A/PTK6/SRC/EPHA3/PPARG/EGFR/KLF4	0.846219
Y	PanCancer	BP	GO:0001541	ovarian follicle development	9/697	54/16672	0.000364299	0.00145598	FANCF/BCL2/SMAD4/BAX/FOXL2/KIT/ESR1/FOXO3/FANCG	0.845935
Y	PanCancer	BP	GO:0002066	columnar/cuboidal epithelial cell development	9/697	54/16672	0.000364299	0.00145598	HIF1A/RARA/CDKN1A/PRDM1/ROS1/CDK6/RAC1/SMO/FGFR1	0.845935
Y	PanCancer	BP	GO:0043124	negative regulation of I-kappaB kinase/NF-kappaB signaling	9/697	54/16672	0.000364299	0.00145598	NFKBIA/CYLD/PER1/CASP8/RHOH/ESR1/TNFAIP3/ABL1/TLE1	0.845935
Y	PanCancer	BP	GO:0032925	regulation of activin receptor signaling pathway	6/697	24/16672	0.000368531	0.00147044	MEN1/ACVR1B/SMAD2/FSTL3/ACVR1/ACVR2A	0.845243
Y	PanCancer	BP	GO:0060669	embryonic placenta morphogenesis	6/697	24/16672	0.000368531	0.00147044	FGFR2/ZFP36L1/NCOA1/SETD2/LEF1/RSPO3	0.845243
Y	PanCancer	BP	GO:0016358	dendrite development	19/697	189/16672	0.000369145	0.00147166	MTOR/ABI1/PTEN/PICALM/CLIP1/CRTC1/STK11/STRN/SS18L1/IL2/CTNND2/CUX1/EZH2/RAC1/RELN/NRG1/PREX2/ABL1/PTPRD	0.845185
Y	PanCancer	BP	GO:0001711	endodermal cell fate commitment	5/697	16/16672	0.000374249	0.0014736	CDC73/CTNNB1/SOX2/POU5F1/SOX17	0.845092
Y	PanCancer	BP	GO:0006349	regulation of gene expression by genetic imprinting	5/697	16/16672	0.000374249	0.0014736	ARID4B/EED/CTCF/BRCA1/DNMT3A	0.845092
Y	PanCancer	BP	GO:0007095	mitotic G2 DNA damage checkpoint	5/697	16/16672	0.000374249	0.0014736	ATM/HMGA2/BLM/NBN/FOXO4	0.845092
Y	PanCancer	BP	GO:0021542	dentate gyrus development	5/697	16/16672	0.000374249	0.0014736	BTG2/PTEN/LEF1/CDK6/SMO	0.845092
Y	PanCancer	BP	GO:0030540	female genitalia development	5/697	16/16672	0.000374249	0.0014736	TBX3/TYRO3/BAX/TP63/ESR1	0.845092
Y	PanCancer	BP	GO:0033599	regulation of mammary gland epithelial cell proliferation	5/697	16/16672	0.000374249	0.0014736	GATA3/CCND1/BRCA2/ETV4/BAX	0.845092
Y	PanCancer	BP	GO:0045655	regulation of monocyte differentiation	5/697	16/16672	0.000374249	0.0014736	JUN/ZFP36L1/FOXP1/CDK6/MYC	0.845092
Y	PanCancer	BP	GO:0048070	regulation of developmental pigmentation	5/697	16/16672	0.000374249	0.0014736	BCL2/BAX/GNA11/KIT/GNAQ	0.845092
Y	PanCancer	BP	GO:0051571	positive regulation of histone H3-K4 methylation	5/697	16/16672	0.000374249	0.0014736	KMT2A/BRCA1/SMAD4/CTNNB1/MYB	0.845092
Y	PanCancer	BP	GO:0060218	hematopoietic stem cell differentiation	5/697	16/16672	0.000374249	0.0014736	TAL1/CHD2/ERCC2/NFE2L2/CDK6	0.845092
Y	PanCancer	BP	GO:0071696	ectodermal placode development	5/697	16/16672	0.000374249	0.0014736	TBX3/SIX1/AXIN1/GNAS/CTNNB1	0.845092
Y	PanCancer	BP	GO:0072224	metanephric glomerulus development	5/697	16/16672	0.000374249	0.0014736	RET/WT1/PDGFB/PDGFRA/PDGFRB	0.845092
Y	PanCancer	BP	GO:0090344	negative regulation of cell aging	5/697	16/16672	0.000374249	0.0014736	PTEN/BCL6/TERT/CDK6/ABL1	0.845092
Y	PanCancer	BP	GO:2000380	regulation of mesoderm development	5/697	16/16672	0.000374249	0.0014736	BMPR1A/SMAD2/TP63/FGFR1/SOX17	0.845092
Y	PanCancer	BP	GO:2000811	negative regulation of anoikis	5/697	16/16672	0.000374249	0.0014736	BCL2/SRC/PIK3CA/NOTCH1/TLE1	0.845092
Y	PanCancer	BP	GO:0055001	muscle cell development	16/697	145/16672	0.000374707	0.0014742	LMNA/MTOR/MYOD1/TBX3/AXIN1/MYH11/MAP2K4/PRKAR1A/BCL2/SMAD4/NFATC2/LEF1/PDGFRA/PDGFRB/SMO/NOTCH1	0.845064
Y	PanCancer	BP	GO:2000146	negative regulation of cell motility	21/697	220/16672	0.000376291	0.00147921	BMPR1A/GATA3/PTEN/ARID2/NKX2-1/FLCN/NF1/STAT3/BCL2/ERBB4/NFE2L2/BCR/NF2/RHOA/SRGAP3/PTPRK/BRAF/NRG1/KLF4/NOTCH1/WAS	0.844827
Y	PanCancer	BP	GO:0019724	B cell mediated immunity	15/697	131/16672	0.000379949	0.00149114	BCL10/FAS/PTPN6/STAT6/BCL3/CD28/MSH2/MSH6/BCL6/MLH1/TFRC/IL2/CD74/NBN/BTK	0.844262
Y	PanCancer	BP	GO:0045814	negative regulation of gene expression, epigenetic	15/697	131/16672	0.000379949	0.00149114	ARID1A/H3F3A/SETDB1/TET1/EED/KMT2D/H3F3B/SUZ12/DOT1L/DNMT3A/HIST1H3B/HIST1H4I/HMGA1/TRIM27/EZH2	0.844262
Y	PanCancer	BP	GO:0006303	double-strand break repair via nonhomologous end joining	10/697	66/16672	0.00038773	0.00151919	ATM/HMGA2/TP53BP1/BRCA1/BARD1/MLH1/POLQ/DEK/HIST1H4I/NBN	0.842947
Y	PanCancer	BP	GO:0051492	regulation of stress fiber assembly	10/697	66/16672	0.00038773	0.00151919	MTOR/SMAD3/ROCK2/SDC4/NF2/RHOA/PIK3R1/BRAF/RAC1/TSC1	0.842947
Y	PanCancer	BP	GO:0030100	regulation of endocytosis	19/697	190/16672	0.000394531	0.00154458	ABL2/PTEN/CBL/PICALM/B2M/TSC2/CALR/DNM2/SRC/BCR/GATA2/PIK3CB/PPARG/HIP1/RAC1/SFRP4/ABL1/SYK/GPC3	0.841772
Y	PanCancer	BP	GO:2001243	negative regulation of intrinsic apoptotic signaling pathway	12/697	91/16672	0.000396359	0.00155046	MUC1/CREB3L1/AKT1/HIF1A/HERPUD1/BCL2/ACKR3/NFE2L2/SRC/CD74/DDX3X/NONO	0.841501
Y	PanCancer	BP	GO:0052547	regulation of peptidase activity	31/697	386/16672	0.000406947	0.00159058	BCL10/LCK/FAS/BIRC3/PICALM/CDKN1B/MDM2/AKT1/PML/SMAD3/HERPUD1/STAT3/YWHAE/BAX/BIRC6/CASP8/SRC/FOXL2/PPARG/RAF1/SOX2/TP63/LEF1/REST/EPHA7/HIP1/MYC/JAK2/KLF4/DDX3X/GPC3	0.839676
Y	PanCancer	BP	GO:0055021	regulation of cardiac muscle tissue growth	8/697	44/16672	0.00041791	0.0016321	MTOR/BMPR1A/FGFR2/PTEN/ERBB4/TGFBR2/FGFR1/NOTCH1	0.837821
Y	PanCancer	BP	GO:0051148	negative regulation of muscle cell differentiation	9/697	55/16672	0.000419674	0.00163765	ID3/DDIT3/TBX3/SOX9/SMAD4/PDGFB/EZH2/NOTCH1/FOXO4	0.837575
Y	PanCancer	BP	GO:0018023	peptidyl-lysine trimethylation	7/697	34/16672	0.00043401	0.00168672	ARID4B/KMT2A/SMARCB1/SETD2/TET2/HIST1H1C/ATRX	0.835431
Y	PanCancer	BP	GO:0045124	regulation of bone resorption	7/697	34/16672	0.00043401	0.00168672	NF1/SRC/TFRC/CSF1R/TNFAIP3/EGFR/SYK	0.835431
Y	PanCancer	BP	GO:1900408	negative regulation of cellular response to oxidative stress	7/697	34/16672	0.00043401	0.00168672	AKT1/HIF1A/NUP93/NFE2L2/MET/NR4A3/NONO	0.835431
Y	PanCancer	BP	GO:1902883	negative regulation of response to oxidative stress	7/697	34/16672	0.00043401	0.00168672	AKT1/HIF1A/NUP93/NFE2L2/MET/NR4A3/NONO	0.835431
Y	PanCancer	BP	GO:1903202	negative regulation of oxidative stress-induced cell death	7/697	34/16672	0.00043401	0.00168672	AKT1/HIF1A/NUP93/NFE2L2/MET/NR4A3/NONO	0.835431
Y	PanCancer	BP	GO:0021954	central nervous system neuron development	10/697	67/16672	0.000438982	0.00170052	BTG2/FGFR2/PTEN/CDH11/ARHGAP35/GATA2/PHOX2B/RAC1/GNAQ/NFIB	0.834836
Y	PanCancer	BP	GO:0045582	positive regulation of T cell differentiation	10/697	67/16672	0.000438982	0.00170052	GATA3/ZBTB16/RARA/STAT5B/TGFBR2/IL2/CD74/IL7R/MYB/SYK	0.834836
Y	PanCancer	BP	GO:0051304	chromosome separation	10/697	67/16672	0.000438982	0.00170052	TPR/ATM/RB1/BUB1B/ERCC4/PPP2R1A/CUL3/MLH1/APC/TTK	0.834836
Y	PanCancer	BP	GO:1901655	cellular response to ketone	10/697	67/16672	0.000438982	0.00170052	ERRFI1/FOXO1/AKT1/ROCK2/SRC/PPARG/FOXO3/EGFR/KLF4/MSN	0.834836
Y	PanCancer	BP	GO:0034329	cell junction assembly	19/697	192/16672	0.000449886	0.00174136	PTEN/AJUBA/SMAD3/FLCN/BCL2/PRKACA/ROCK2/STRN/SDC4/SRC/CTNNB1/EPHA3/RHOA/KDR/APC/PTPRK/RAC1/IKBKB/TSC1	0.833095
Y	PanCancer	BP	GO:1903046	meiotic cell cycle process	18/697	177/16672	0.000454044	0.00175603	ATM/BRCA2/CCNB1IP1/RAD51B/ERCC4/FANCA/PRKAR1A/CALR/PPP2R1A/MSH2/MSH6/MYH9/FANCD2/MLH1/MSH3/RAD21/RAD54B/SMC1A	0.832477
Y	PanCancer	BP	GO:0009649	entrainment of circadian clock	6/697	25/16672	0.000467913	0.00179949	PML/PER1/TP53/CRTC1/GNA11/GNAQ	0.830666
Y	PanCancer	BP	GO:0014044	Schwann cell development	6/697	25/16672	0.000467913	0.00179949	AKT1/DICER1/NF1/AKT2/NDRG1/MED12	0.830666
Y	PanCancer	BP	GO:0033687	osteoblast proliferation	6/697	25/16672	0.000467913	0.00179949	FGFR2/SMAD3/BCL2/RHOA/ABL1/GATA1	0.830666
Y	PanCancer	BP	GO:0034105	positive regulation of tissue remodeling	6/697	25/16672	0.000467913	0.00179949	BAX/ERG/TFRC/IL2/EGFR/SYK	0.830666
Y	PanCancer	BP	GO:0036474	cell death in response to hydrogen peroxide	6/697	25/16672	0.000467913	0.00179949	NUP93/NFE2L2/FOXO3/MET/ABL1/NR4A3	0.830666
Y	PanCancer	BP	GO:0060487	lung epithelial cell differentiation	6/697	25/16672	0.000467913	0.00179949	NUMA1/FOXA1/NKX2-1/SOX9/CREB1/NFIB	0.830666
Y	PanCancer	BP	GO:0071295	cellular response to vitamin	6/697	25/16672	0.000467913	0.00179949	MDM2/BRIP1/COL1A1/PPARG/PIM1/TRIM24	0.830666
Y	PanCancer	BP	GO:0070527	platelet aggregation	9/697	56/16672	0.000481793	0.00185138	MPL/PTPN6/TYRO3/GNAS/MYH9/PIK3CB/PDGFRA/SYK/GATA1	0.828546
Y	PanCancer	BP	GO:0051017	actin filament bundle assembly	14/697	120/16672	0.000486464	0.00186783	MTOR/LCP1/SMAD3/CUL3/ROCK2/SDC4/SRC/NF2/RHOA/PIK3R1/EZR/BRAF/RAC1/TSC1	0.827883
Y	PanCancer	BP	GO:0072577	endothelial cell apoptotic process	8/697	45/16672	0.000489911	0.00187956	GATA3/NFE2L2/KDR/TERT/FOXO3/TNFAIP3/BRAF/ABL1	0.827412
Y	PanCancer	BP	GO:0030500	regulation of bone mineralization	10/697	68/16672	0.000495738	0.00189887	DDR2/BMPR1A/HIF1A/SMAD3/SOX9/ACVR1/ACVR2A/OMD/BCOR/GATA1	0.826642
Y	PanCancer	BP	GO:0071300	cellular response to retinoic acid	10/697	68/16672	0.000495738	0.00189887	ABL2/RET/NTRK3/COL1A1/RARA/SOX9/PTK6/EPHA3/PPARG/KLF4	0.826642
Y	PanCancer	BP	GO:0030177	positive regulation of Wnt signaling pathway	16/697	149/16672	0.000508383	0.00194575	CDC73/FGFR2/AXIN1/AXIN2/COL1A1/SMARCA4/SRC/TERT/RSPO3/SFRP4/RSPO2/UBR5/ABL1/MLLT3/AMER1/GPC3	0.824797
Y	PanCancer	BP	GO:0003198	epithelial to mesenchymal transition involved in endocardial cushion formation	5/697	17/16672	0.000512046	0.00194577	SMAD4/ACVR1/TGFBR2/HEY1/NOTCH1	0.824796
Y	PanCancer	BP	GO:0010224	response to UV-B	5/697	17/16672	0.000512046	0.00194577	BCL2/STK11/MSH2/XPC/CDKN1A	0.824796
Y	PanCancer	BP	GO:0033158	regulation of protein import into nucleus, translocation	5/697	17/16672	0.000512046	0.00194577	HSP90AA1/CDKN1A/HSP90AB1/UBR5/JAK2	0.824796
Y	PanCancer	BP	GO:0036120	cellular response to platelet-derived growth factor stimulus	5/697	17/16672	0.000512046	0.00194577	ERRFI1/CBL/CREB1/SRC/PDGFRB	0.824796
Y	PanCancer	BP	GO:0044346	fibroblast apoptotic process	5/697	17/16672	0.000512046	0.00194577	BTG1/CUL3/PIK3CA/TP63/MYC	0.824796
Y	PanCancer	BP	GO:0045066	regulatory T cell differentiation	5/697	17/16672	0.000512046	0.00194577	FANCA/CD28/FANCD2/IL2/DROSHA	0.824796
Y	PanCancer	BP	GO:0060575	intestinal epithelial cell differentiation	5/697	17/16672	0.000512046	0.00194577	CDX2/HIF1A/PTK6/CDKN1A/PRDM1	0.824796
Y	PanCancer	BP	GO:2000036	regulation of stem cell population maintenance	5/697	17/16672	0.000512046	0.00194577	TAL1/HMGA2/CNOT3/PAX8/SMO	0.824796
Y	PanCancer	BP	GO:2001269	positive regulation of cysteine-type endopeptidase activity involved in apoptotic signaling pathway	5/697	17/16672	0.000512046	0.00194577	FAS/SMAD3/BAX/CASP8/JAK2	0.824796
Y	PanCancer	BP	GO:0002328	pro-B cell differentiation	4/697	10/16672	0.000519731	0.00195789	FLT3/FLCN/SOS1/NOTCH1	0.824324
Y	PanCancer	BP	GO:0014041	regulation of neuron maturation	4/697	10/16672	0.000519731	0.00195789	MTOR/RET/BCL2/RAC1	0.824324
Y	PanCancer	BP	GO:0033148	positive regulation of intracellular estrogen receptor signaling pathway	4/697	10/16672	0.000519731	0.00195789	KMT2D/FOXA1/DDX5/AR	0.824324
Y	PanCancer	BP	GO:0033160	positive regulation of protein import into nucleus, translocation	4/697	10/16672	0.000519731	0.00195789	HSP90AA1/HSP90AB1/UBR5/JAK2	0.824324
Y	PanCancer	BP	GO:0045793	positive regulation of cell size	4/697	10/16672	0.000519731	0.00195789	RET/CDK4/HSP90AA1/HSP90AB1	0.824324
Y	PanCancer	BP	GO:0048340	paraxial mesoderm morphogenesis	4/697	10/16672	0.000519731	0.00195789	BMPR1A/SMAD3/SMAD2/LEF1	0.824324
Y	PanCancer	BP	GO:0060502	epithelial cell proliferation involved in lung morphogenesis	4/697	10/16672	0.000519731	0.00195789	FGFR2/MAP2K1/SOX9/NFIB	0.824324
Y	PanCancer	BP	GO:1900273	positive regulation of long-term synaptic potentiation	4/697	10/16672	0.000519731	0.00195789	GRIN2A/CRTC1/CREB1/RELN	0.824324
Y	PanCancer	BP	GO:1904738	vascular associated smooth muscle cell migration	4/697	10/16672	0.000519731	0.00195789	MDM2/NFE2L2/PDGFB/TERT	0.824324
Y	PanCancer	BP	GO:1904752	regulation of vascular associated smooth muscle cell migration	4/697	10/16672	0.000519731	0.00195789	MDM2/NFE2L2/PDGFB/TERT	0.824324
Y	PanCancer	BP	GO:2000773	negative regulation of cellular senescence	4/697	10/16672	0.000519731	0.00195789	BCL6/TERT/CDK6/ABL1	0.824324
Y	PanCancer	BP	GO:0031057	negative regulation of histone modification	7/697	35/16672	0.000523176	0.00196468	KDM5A/BRCA1/SMARCB1/UBR5/PAX5/SET/BCOR	0.824061
Y	PanCancer	BP	GO:0035329	hippo signaling	7/697	35/16672	0.000523176	0.00196468	LATS2/AJUBA/YWHAE/NF2/WWTR1/FAT4/LATS1	0.824061
Y	PanCancer	BP	GO:0045022	early endosome to late endosome transport	7/697	35/16672	0.000523176	0.00196468	MAP2K1/MAP2K2/SRC/MAPK1/EZR/HOOK3/MSN	0.824061
Y	PanCancer	BP	GO:0070423	nucleotide-binding oligomerization domain containing signaling pathway	7/697	35/16672	0.000523176	0.00196468	BIRC3/NFKBIA/CYLD/CASP8/MAP3K7/TNFAIP3/IKBKB	0.824061
Y	PanCancer	BP	GO:0006261	DNA-dependent DNA replication	15/697	135/16672	0.000524841	0.00196785	POLE/BRCA2/BLM/CCNE1/POLD1/CHEK2/POLQ/FBXW7/HMGA1/REV3L/NBN/WRN/ATRX/SMC1A/STAG2	0.823938
Y	PanCancer	BP	GO:0032886	regulation of microtubule-based process	15/697	135/16672	0.000524841	0.00196785	STIL/TPR/CDKN1B/CLIP1/FES/CYLD/BRCA1/ERBB2/ROCK2/XPO1/CTNNB1/EPHA3/APC/NPM1/ABL1	0.823938
Y	PanCancer	BP	GO:0045778	positive regulation of ossification	11/697	81/16672	0.000531205	0.00199015	DDR2/BMPR1A/ZBTB16/SMAD3/CEBPA/ACVR1/ACVR2A/GNAS/CTNNB1/TP63/IL6ST	0.823078
Y	PanCancer	BP	GO:1904018	positive regulation of vasculature development	15/697	136/16672	0.000567675	0.00212512	JAK1/BTG1/CYSLTR2/HIF1A/BRCA1/NFE2L2/PLCG1/RUNX1/PDGFB/GATA2/TGFBR2/KDR/KIT/TERT/NOTCH1	0.81802
Y	PanCancer	BP	GO:0009994	oocyte differentiation	8/697	46/16672	0.000571643	0.0021333	ATM/KMT2D/BRCA2/BCL2/PPP2R1A/CTNNB1/FOXL2/FOXO3	0.81772
Y	PanCancer	BP	GO:0045661	regulation of myoblast differentiation	8/697	46/16672	0.000571643	0.0021333	ID3/MYOD1/BTG1/DDIT3/TBX3/ZFP36L1/SOX9/NOTCH1	0.81772
Y	PanCancer	BP	GO:0048066	developmental pigmentation	8/697	46/16672	0.000571643	0.0021333	MYO5A/BCL2/BAX/GNA11/MITF/KIT/LEF1/GNAQ	0.81772
Y	PanCancer	BP	GO:0050999	regulation of nitric-oxide synthase activity	8/697	46/16672	0.000571643	0.0021333	KRAS/AKT1/HIF1A/HSP90AA1/DNM2/ACVR2A/TERT/EGFR	0.81772
Y	PanCancer	BP	GO:0030318	melanocyte differentiation	6/697	26/16672	0.000586984	0.00218036	MYO5A/BCL2/GNA11/MITF/KIT/GNAQ	0.816018
Y	PanCancer	BP	GO:0031069	hair follicle morphogenesis	6/697	26/16672	0.000586984	0.00218036	FGFR2/BCL2/CTNNB1/TP63/SMO/NOTCH1	0.816018
Y	PanCancer	BP	GO:0045191	regulation of isotype switching	6/697	26/16672	0.000586984	0.00218036	STAT6/CD28/MSH6/BCL6/TFRC/IL2	0.816018
Y	PanCancer	BP	GO:0061217	regulation of mesonephros development	6/697	26/16672	0.000586984	0.00218036	GATA3/WT1/SIX1/SOX9/PAX8/SMO	0.816018
Y	PanCancer	BP	GO:0072202	cell differentiation involved in metanephros development	6/697	26/16672	0.000586984	0.00218036	PAX8/PDGFB/CTNNB1/WWTR1/FAT4/SMO	0.816018
Y	PanCancer	BP	GO:0072273	metanephric nephron morphogenesis	6/697	26/16672	0.000586984	0.00218036	WT1/SOX9/PAX8/CTNNB1/PDGFRB/SMO	0.816018
Y	PanCancer	BP	GO:0022602	ovulation cycle process	11/697	82/16672	0.0005908	0.00218943	FANCF/STAT5B/BCL2/SMAD4/BAX/FOXL2/KIT/PDGFRA/ESR1/FOXO3/FANCG	0.815692
Y	PanCancer	BP	GO:0042475	odontogenesis of dentin-containing tooth	11/697	82/16672	0.0005908	0.00218943	CSF3R/BMPR1A/FOXO1/BCL11B/BAX/NF2/CTNNB1/TP63/LEF1/SMO/RSPO2	0.815692
Y	PanCancer	BP	GO:0043154	negative regulation of cysteine-type endopeptidase activity involved in apoptotic process	11/697	82/16672	0.0005908	0.00218943	BIRC3/MDM2/AKT1/HERPUD1/YWHAE/CASP8/SRC/RAF1/LEF1/KLF4/DDX3X	0.815692
Y	PanCancer	BP	GO:0001818	negative regulation of cytokine production	20/697	212/16672	0.000596984	0.00221064	ERRFI1/GATA3/TRAF3/PML/CYLD/RARA/BCL3/JAK3/REL/BCL6/LEF1/EZR/TNFAIP3/TRIM27/RAC1/FGFR1/CD274/KLF4/PDCD1LG2/BTK	0.814935
Y	PanCancer	BP	GO:0051384	response to glucocorticoid	15/697	137/16672	0.000613454	0.00226988	ERRFI1/FAS/CCND1/MYOD1/KRAS/FLT3/FOXO1/ZFP36L1/NTRK3/BCL2/REST/CDKN1A/FOXO3/EGFR/HEY1	0.81285
Y	PanCancer	BP	GO:0060627	regulation of vesicle-mediated transport	32/697	413/16672	0.000614119	0.00227058	ABL2/KIF5B/PTEN/CBL/PICALM/B2M/FES/MAP2K1/TSC2/USP6/AKT2/CALR/DNM2/MAP2K2/SDC4/SRC/BCR/MAPK1/GATA2/PIK3CB/PPARG/REST/EZR/BRAF/HIP1/RAC1/SFRP4/ABL1/NOTCH1/SYK/GPC3/MSN	0.812825
Y	PanCancer	BP	GO:0014014	negative regulation of gliogenesis	7/697	36/16672	0.000626326	0.00231036	DICER1/NTRK3/NF1/MYCN/CTNNB1/TERT/NOTCH1	0.811448
Y	PanCancer	BP	GO:0032007	negative regulation of TOR signaling	7/697	36/16672	0.000626326	0.00231036	ATM/HIF1A/TSC2/FLCN/STK11/TMEM127/TSC1	0.811448
Y	PanCancer	BP	GO:0035872	nucleotide-binding domain, leucine rich repeat containing receptor signaling pathway	7/697	36/16672	0.000626326	0.00231036	BIRC3/NFKBIA/CYLD/CASP8/MAP3K7/TNFAIP3/IKBKB	0.811448
Y	PanCancer	BP	GO:0014909	smooth muscle cell migration	9/697	58/16672	0.000628729	0.00231744	BMPR1A/MDM2/BCL2/NFE2L2/SRC/PDGFB/PDGFRB/TERT/FOXO4	0.811204
Y	PanCancer	BP	GO:0032206	positive regulation of telomere maintenance	8/697	47/16672	0.00066405	0.00244387	ATM/PML/MAPK1/ATR/CTNNB1/POT1/NBN/ATRX	0.806949
Y	PanCancer	BP	GO:0070231	T cell apoptotic process	8/697	47/16672	0.00066405	0.00244387	BCL10/FAS/AKT1/HIF1A/TP53/BAX/JAK3/CD274	0.806949
Y	PanCancer	BP	GO:0006470	protein dephosphorylation	23/697	262/16672	0.000665974	0.00244727	LCK/PTPRC/PTEN/SDHAF2/PTPN11/PTPN6/PTPRB/PPM1D/YWHAE/BCL2/PPP2R1A/ROCK2/PTPRT/PTPN13/PDGFRB/HSP90AB1/PTPRK/IKBKB/JAK2/PPP6C/PTPRD/SET/TSC1	0.806836
Y	PanCancer	BP	GO:0050727	regulation of inflammatory response	25/697	295/16672	0.000665997	0.00244727	GATA3/BIRC3/SMAD3/TYRO3/FANCA/PER1/STAT5B/TNFRSF11A/BRD4/CD28/BCR/BCL6/FANCD2/FOXP1/MYD88/PPARG/IL2/DROSHA/IL6ST/ESR1/TNFAIP3/EGFR/JAK2/KLF4/BTK	0.806836
Y	PanCancer	BP	GO:0035023	regulation of Rho protein signal transduction	13/697	110/16672	0.00067607	0.00248238	ARHGEF12/FLCN/ARHGAP35/VAV1/CUL3/SOS1/BCR/BCL6/RAF1/PDGFRB/ECT2L/RAC1/PREX2	0.805685
Y	PanCancer	BP	GO:0061572	actin filament bundle organization	14/697	124/16672	0.000678295	0.00248864	MTOR/LCP1/SMAD3/CUL3/ROCK2/SDC4/SRC/NF2/RHOA/PIK3R1/EZR/BRAF/RAC1/TSC1	0.805481
Y	PanCancer	BP	GO:0036119	response to platelet-derived growth factor	5/697	18/16672	0.000684755	0.00250084	ERRFI1/CBL/CREB1/SRC/PDGFRB	0.805085
Y	PanCancer	BP	GO:0045830	positive regulation of isotype switching	5/697	18/16672	0.000684755	0.00250084	STAT6/CD28/MSH6/TFRC/IL2	0.805085
Y	PanCancer	BP	GO:0048339	paraxial mesoderm development	5/697	18/16672	0.000684755	0.00250084	BMPR1A/SMAD3/SMAD2/LEF1/FGFR1	0.805085
Y	PanCancer	BP	GO:0048679	regulation of axon regeneration	5/697	18/16672	0.000684755	0.00250084	PTEN/MAP2K1/NTRK3/BRAF/KLF4	0.805085
Y	PanCancer	BP	GO:0072576	liver morphogenesis	5/697	18/16672	0.000684755	0.00250084	GLI1/CUL3/FBXW7/TET2/TNFAIP3	0.805085
Y	PanCancer	BP	GO:2000696	regulation of epithelial cell differentiation involved in kidney development	5/697	18/16672	0.000684755	0.00250084	GATA3/PAX8/CTNNB1/WWTR1/FAT4	0.805085
Y	PanCancer	BP	GO:0003208	cardiac ventricle morphogenesis	10/697	71/16672	0.000703619	0.00256778	BMPR1A/FGFR2/GATA3/HIF1A/SMAD4/TGFBR2/HEY1/NRG1/NOTCH1/RXRA	0.802934
Y	PanCancer	BP	GO:1903362	regulation of cellular protein catabolic process	22/697	247/16672	0.000712531	0.00259696	PTEN/SUFU/MDM2/AKT1/BUB1B/PML/AXIN1/CBFA2T3/HERPUD1/CEBPA/KEAP1/PRKACA/NFE2L2/FHIT/FBXW7/EZR/HSP90AB1/TNFAIP3/AMER1/ARAF/MSN/TAF1	0.80201
Y	PanCancer	BP	GO:0007127	meiosis I	12/697	97/16672	0.000713257	0.00259696	ATM/BRCA2/CCNB1IP1/RAD51B/ERCC4/MSH2/MSH6/FANCD2/MLH1/MSH3/RAD21/RAD54B	0.80201
Y	PanCancer	BP	GO:0001947	heart looping	9/697	59/16672	0.000714869	0.00259696	STIL/SUFU/TBX3/HIF1A/SMAD3/TGFBR2/SMO/SOX17/NOTCH1	0.80201
Y	PanCancer	BP	GO:0032945	negative regulation of mononuclear cell proliferation	9/697	59/16672	0.000714869	0.00259696	TNFRSF14/ATM/PTPN6/ERBB2/PRKAR1A/IL2/PRDM1/CD274/PDCD1LG2	0.80201
Y	PanCancer	BP	GO:0045669	positive regulation of osteoblast differentiation	9/697	59/16672	0.000714869	0.00259696	DDR2/BMPR1A/CEBPA/ACVR1/ACVR2A/GNAS/CTNNB1/TP63/IL6ST	0.80201
Y	PanCancer	BP	GO:0050672	negative regulation of lymphocyte proliferation	9/697	59/16672	0.000714869	0.00259696	TNFRSF14/ATM/PTPN6/ERBB2/PRKAR1A/IL2/PRDM1/CD274/PDCD1LG2	0.80201
Y	PanCancer	BP	GO:1903409	reactive oxygen species biosynthetic process	11/697	84/16672	0.000726784	0.00263824	MTOR/AKT1/HSP90AA1/SMAD3/STAT3/DNM2/FOXO3/HSP90AB1/EGFR/JAK2/KLF4	0.800715
Y	PanCancer	BP	GO:0010453	regulation of cell fate commitment	6/697	27/16672	0.000728285	0.00263969	PAX7/BMPR1A/FGFR2/FGFR1/SOX17/AR	0.80067
Y	PanCancer	BP	GO:0060674	placenta blood vessel development	6/697	27/16672	0.000728285	0.00263969	ARID1A/RBM15/AKT1/MAP2K1/MAPK1/HEY1	0.80067
Y	PanCancer	BP	GO:0007126	meiotic nuclear division	17/697	169/16672	0.000732269	0.00265212	ATM/BRCA2/CCNB1IP1/RAD51B/ERCC4/FANCA/PRKAR1A/CALR/PPP2R1A/MSH2/MSH6/FANCD2/MLH1/MSH3/RAD21/RAD54B/SMC1A	0.800284
Y	PanCancer	BP	GO:0042517	positive regulation of tyrosine phosphorylation of Stat3 protein	7/697	37/16672	0.000744973	0.00269609	STAT3/PTK6/FGFR3/KIT/CSF1R/IL6ST/JAK2	0.798927
Y	PanCancer	BP	GO:0002763	positive regulation of myeloid leukocyte differentiation	8/697	48/16672	0.000768128	0.00276526	JUN/RB1/ZFP36L1/CASP8/CREB1/GNAS/RUNX1/LEF1	0.796826
Y	PanCancer	BP	GO:0009948	anterior/posterior axis specification	8/697	48/16672	0.000768128	0.00276526	WT1/DDIT3/TBX3/CDX2/SMAD4/CTNNB1/GPC3/KDM6A	0.796826
Y	PanCancer	BP	GO:0030520	intracellular estrogen receptor signaling pathway	8/697	48/16672	0.000768128	0.00276526	ARID1A/KMT2D/FOXA1/BRCA1/DDX5/SRC/ESR1/AR	0.796826
Y	PanCancer	BP	GO:0035904	aorta development	8/697	48/16672	0.000768128	0.00276526	BMPR1A/SUFU/SIX1/DNM2/PDGFRB/PRDM1/HEY1/NOTCH1	0.796826
Y	PanCancer	BP	GO:0051306	mitotic sister chromatid separation	8/697	48/16672	0.000768128	0.00276526	TPR/ATM/RB1/BUB1B/PPP2R1A/CUL3/APC/TTK	0.796826
Y	PanCancer	BP	GO:0060291	long-term synaptic potentiation	8/697	48/16672	0.000768128	0.00276526	PTEN/GRIN2A/NF1/CRTC1/CREB1/MAPK1/BRAF/RELN	0.796826
Y	PanCancer	BP	GO:0071695	anatomical structure maturation	8/697	48/16672	0.000768128	0.00276526	GATA3/RET/DDIT3/ERCC2/LYL1/RHOA/FAT4/FGFR3	0.796826
Y	PanCancer	BP	GO:0031331	positive regulation of cellular catabolic process	23/697	265/16672	0.000778631	0.00280096	ARNT/BTG2/PTEN/MDM2/AKT1/HIF1A/ZFP36L1/BUB1B/AXIN1/CBFA2T3/HERPUD1/AKT2/BAX/CEBPA/KEAP1/NFE2L2/FBXW7/EZR/TNFAIP3/PABPC1/AMER1/MSN/TAF1	0.795758
Y	PanCancer	BP	GO:0048639	positive regulation of developmental growth	16/697	155/16672	0.000784675	0.00282059	MTOR/BMPR1A/FGFR2/MYOD1/WT1/NTRK3/STAT5B/BCL2/CREB1/ERBB4/TGFBR2/EZR/SMO/FGFR1/NRG1/NOTCH1	0.795175
Y	PanCancer	BP	GO:0002824	positive regulation of adaptive immune response based on somatic recombination of immune receptors built from immunoglobulin superfamily domains	10/697	72/16672	0.0007871	0.00282412	GATA3/STAT6/B2M/MALT1/CD28/MSH6/TFRC/IL2/MAP3K7/BTK	0.79507
Y	PanCancer	BP	GO:0032006	regulation of TOR signaling	10/697	72/16672	0.0007871	0.00282412	ATM/HIF1A/TSC2/FLCN/STK11/TMEM127/ROS1/RELN/TSC1/ARAF	0.79507
Y	PanCancer	BP	GO:0001833	inner cell mass cell proliferation	4/697	11/16672	0.000789786	0.00282412	BRCA2/PALB2/SALL4/SBDS	0.79507
Y	PanCancer	BP	GO:0007175	negative regulation of epidermal growth factor-activated receptor activity	4/697	11/16672	0.000789786	0.00282412	ERRFI1/CBL/CBLC/CBLB	0.79507
Y	PanCancer	BP	GO:0032352	positive regulation of hormone metabolic process	4/697	11/16672	0.000789786	0.00282412	ARNT/GATA3/HIF1A/PAX8	0.79507
Y	PanCancer	BP	GO:0043619	regulation of transcription from RNA polymerase II promoter in response to oxidative stress	4/697	11/16672	0.000789786	0.00282412	ARNT/HIF1A/EPAS1/NFE2L2	0.79507
Y	PanCancer	BP	GO:1903358	regulation of Golgi organization	4/697	11/16672	0.000789786	0.00282412	MAP2K1/DNM2/MAP2K2/MAPK1	0.79507
Y	PanCancer	BP	GO:0051271	negative regulation of cellular component movement	22/697	249/16672	0.00079332	0.00283464	BMPR1A/GATA3/PTEN/ARID2/CDKN1B/NKX2-1/FLCN/NF1/STAT3/BCL2/ERBB4/NFE2L2/BCR/NF2/RHOA/SRGAP3/PTPRK/BRAF/NRG1/KLF4/NOTCH1/WAS	0.794759
Y	PanCancer	BP	GO:0043467	regulation of generation of precursor metabolites and energy	11/697	85/16672	0.000803958	0.00287051	ARNT/MTOR/PRDM16/AKT1/HIF1A/CBFA2T3/FLCN/NCOR1/STAT3/AKT2/PIK3CA	0.793705
Y	PanCancer	BP	GO:0032835	glomerulus development	9/697	60/16672	0.000810393	0.00289133	RET/WT1/NUP93/BCL2/PDGFB/WWTR1/PDGFRA/PDGFRB/NOTCH1	0.793098
Y	PanCancer	BP	GO:0000726	non-recombinational repair	10/697	73/16672	0.000878558	0.00312754	ATM/HMGA2/TP53BP1/BRCA1/BARD1/MLH1/POLQ/DEK/HIST1H4I/NBN	0.786432
Y	PanCancer	BP	GO:0043534	blood vessel endothelial cell migration	10/697	73/16672	0.000878558	0.00312754	AKT1/NF1/NFE2L2/PLCG1/MYH9/PDGFB/RHOA/KDR/KLF4/NOTCH1	0.786432
Y	PanCancer	BP	GO:1900181	negative regulation of protein localization to nucleus	10/697	73/16672	0.000878558	0.00312754	MTOR/SUFU/NFKBIA/CYLD/AXIN2/FLCN/NF1/KEAP1/WWTR1/NFKBIE	0.786432
Y	PanCancer	BP	GO:0021532	neural tube patterning	7/697	38/16672	0.00088071	0.00312822	PAX7/SUFU/FOXA1/PRKACA/SMO/SOX17/PTCH1	0.786413
Y	PanCancer	BP	GO:0035924	cellular response to vascular endothelial growth factor stimulus	7/697	38/16672	0.00088071	0.00312822	FLT3/AKT1/KDR/PDGFRA/FLT4/PDGFRB/NOTCH1	0.786413
Y	PanCancer	BP	GO:0098927	vesicle-mediated transport between endosomal compartments	7/697	38/16672	0.00088071	0.00312822	MAP2K1/MAP2K2/SRC/MAPK1/EZR/HOOK3/MSN	0.786413
Y	PanCancer	BP	GO:0031532	actin cytoskeleton reorganization	11/697	86/16672	0.000887804	0.00315108	ABL2/HRAS/FES/NTRK3/MYH9/RHOA/KIT/PDGFRA/CSF1R/EZR/ABL1	0.785789
Y	PanCancer	BP	GO:0035066	positive regulation of histone acetylation	6/697	28/16672	0.000894501	0.00316002	MUC1/GATA3/BRD7/BRCA1/SMAD4/SMARCB1	0.785546
Y	PanCancer	BP	GO:0051567	histone H3-K9 methylation	6/697	28/16672	0.000894501	0.00316002	ARID4B/BRCA1/SMARCB1/MYB/PAX5/ATRX	0.785546
Y	PanCancer	BP	GO:0055023	positive regulation of cardiac muscle tissue growth	6/697	28/16672	0.000894501	0.00316002	MTOR/BMPR1A/FGFR2/ERBB4/FGFR1/NOTCH1	0.785546
Y	PanCancer	BP	GO:2000108	positive regulation of leukocyte apoptotic process	6/697	28/16672	0.000894501	0.00316002	FAS/TP53/BAX/CD274/CDKN2A/NR4A3	0.785546
Y	PanCancer	BP	GO:0001710	mesodermal cell fate commitment	5/697	19/16672	0.000897582	0.00316002	BMPR1A/HOXA11/FGFR1/SOX17/KLF4	0.785546
Y	PanCancer	BP	GO:0042522	regulation of tyrosine phosphorylation of Stat5 protein	5/697	19/16672	0.000897582	0.00316002	ERBB4/NF2/IL2/KIT/JAK2	0.785546
Y	PanCancer	BP	GO:0046827	positive regulation of protein export from nucleus	5/697	19/16672	0.000897582	0.00316002	TPR/TCF7L2/MDM2/TP53/PRKACA	0.785546
Y	PanCancer	BP	GO:0051570	regulation of histone H3-K9 methylation	5/697	19/16672	0.000897582	0.00316002	BRCA1/SMARCB1/MYB/PAX5/ATRX	0.785546
Y	PanCancer	BP	GO:0060231	mesenchymal to epithelial transition	5/697	19/16672	0.000897582	0.00316002	GATA3/WT1/PAX8/CTNNB1/SMO	0.785546
Y	PanCancer	BP	GO:0072079	nephron tubule formation	5/697	19/16672	0.000897582	0.00316002	GATA3/SIX1/SOX9/PAX8/CTNNB1	0.785546
Y	PanCancer	BP	GO:1903429	regulation of cell maturation	5/697	19/16672	0.000897582	0.00316002	MTOR/RET/BCL2/PPP2R1A/RAC1	0.785546
Y	PanCancer	BP	GO:0006305	DNA alkylation	9/697	61/16672	0.000916049	0.00321793	KMT2A/ATF7IP/CTCF/BRCA1/DNMT3A/GNAS/PIK3CA/EZH2/ATRX	0.783983
Y	PanCancer	BP	GO:0006306	DNA methylation	9/697	61/16672	0.000916049	0.00321793	KMT2A/ATF7IP/CTCF/BRCA1/DNMT3A/GNAS/PIK3CA/EZH2/ATRX	0.783983
Y	PanCancer	BP	GO:0055006	cardiac cell development	9/697	61/16672	0.000916049	0.00321793	LMNA/MTOR/TBX3/MYH11/MAP2K4/SMAD4/PDGFRA/PDGFRB/NOTCH1	0.783983
Y	PanCancer	BP	GO:0050792	regulation of viral process	22/697	252/16672	0.000929334	0.00326221	JUN/LCK/BIRC3/HMGA2/TRAF3/B2M/PML/DDX5/BCL2/SMARCA4/CD28/TMPRSS2/EP300/SMARCB1/LEF1/REST/TNFAIP3/TRIM27/RAC1/PABPC1/NOTCH1/DDX3X	0.782802
Y	PanCancer	BP	GO:0007368	determination of left/right symmetry	13/697	114/16672	0.000948866	0.00332833	STIL/SUFU/TBX3/HIF1A/SMAD3/AXIN1/SMAD2/ACVR1/ACVR2A/TGFBR2/SMO/SOX17/NOTCH1	0.781062
Y	PanCancer	BP	GO:1903034	regulation of response to wounding	15/697	143/16672	0.000959485	0.00336312	PTEN/HRAS/MYOD1/MAP2K1/NTRK3/SMAD3/NFE2L2/PDGFB/TGFBR2/PDGFRA/TEC/TNFAIP3/BRAF/KLF4/SYK	0.780158
Y	PanCancer	BP	GO:0046849	bone remodeling	10/697	74/16672	0.00097856	0.00342747	NOTCH2/NF1/SRC/CTNNB1/TFRC/CSF1R/TNFAIP3/EGFR/RAC1/SYK	0.778502
Y	PanCancer	BP	GO:0016064	immunoglobulin mediated immune response	14/697	129/16672	0.0010048	0.0035168	BCL10/PTPN6/STAT6/BCL3/CD28/MSH2/MSH6/BCL6/MLH1/TFRC/IL2/CD74/NBN/BTK	0.776245
Y	PanCancer	BP	GO:0043535	regulation of blood vessel endothelial cell migration	8/697	50/16672	0.00101554	0.0035518	AKT1/NF1/NFE2L2/PLCG1/PDGFB/RHOA/KLF4/NOTCH1	0.775372
Y	PanCancer	BP	GO:0090101	negative regulation of transmembrane receptor protein serine/threonine kinase signaling pathway	12/697	101/16672	0.00102506	0.00358247	PRDM16/TRIM33/BCL9L/NKX2-1/SMAD3/SMAD2/DNM2/FSTL3/ACVR1/TGFBR2/ABL1/NOTCH1	0.774613
Y	PanCancer	BP	GO:0042308	negative regulation of protein import into nucleus	9/697	62/16672	0.00103262	0.003601	MTOR/SUFU/NFKBIA/CYLD/AXIN2/NF1/KEAP1/WWTR1/NFKBIE	0.774157
Y	PanCancer	BP	GO:0046324	regulation of glucose import	9/697	62/16672	0.00103262	0.003601	PTPN11/AKT1/ASPSCR1/AKT2/NFE2L2/CLTCL1/PIK3R1/TERT/GPC3	0.774157
Y	PanCancer	BP	GO:1904590	negative regulation of protein import	9/697	62/16672	0.00103262	0.003601	MTOR/SUFU/NFKBIA/CYLD/AXIN2/NF1/KEAP1/WWTR1/NFKBIE	0.774157
Y	PanCancer	BP	GO:0010761	fibroblast migration	7/697	39/16672	0.00103521	0.00360742	DDR2/ARID5B/AKT1/PML/SDC4/BRAF/RAC1	0.773999
Y	PanCancer	BP	GO:0033138	positive regulation of peptidyl-serine phosphorylation	11/697	88/16672	0.00107727	0.00375126	RET/AKT1/NTRK3/AXIN1/BCL2/PIK3CA/RAF1/LATS1/AKAP9/BRAF/ARAF	0.770524
Y	PanCancer	BP	GO:0055002	striated muscle cell development	14/697	130/16672	0.00108387	0.00377098	LMNA/MTOR/MYOD1/TBX3/MYH11/MAP2K4/PRKAR1A/BCL2/SMAD4/NFATC2/LEF1/PDGFRA/PDGFRB/SMO	0.770056
Y	PanCancer	BP	GO:0002714	positive regulation of B cell mediated immunity	6/697	29/16672	0.00108845	0.00377098	STAT6/CD28/MSH6/TFRC/IL2/BTK	0.770056
Y	PanCancer	BP	GO:0002891	positive regulation of immunoglobulin mediated immune response	6/697	29/16672	0.00108845	0.00377098	STAT6/CD28/MSH6/TFRC/IL2/BTK	0.770056
Y	PanCancer	BP	GO:0006294	nucleotide-excision repair, preincision complex assembly	6/697	29/16672	0.00108845	0.00377098	DDB2/ERCC5/ERCC2/ERCC3/XPC/XPA	0.770056
Y	PanCancer	BP	GO:0060317	cardiac epithelial to mesenchymal transition	6/697	29/16672	0.00108845	0.00377098	SMAD4/ACVR1/ERG/TGFBR2/HEY1/NOTCH1	0.770056
Y	PanCancer	BP	GO:0097009	energy homeostasis	6/697	29/16672	0.00108845	0.00377098	FOXO1/CRTC3/FLCN/STAT3/PIK3CA/NR4A3	0.770056
Y	PanCancer	BP	GO:2000758	positive regulation of peptidyl-lysine acetylation	6/697	29/16672	0.00108845	0.00377098	MUC1/GATA3/BRD7/BRCA1/SMAD4/SMARCB1	0.770056
Y	PanCancer	BP	GO:0009650	UV protection	4/697	12/16672	0.00114567	0.00393504	ERCC5/ERCC4/ERCC2/ERCC3	0.766232
Y	PanCancer	BP	GO:0016246	RNA interference	4/697	12/16672	0.00114567	0.00393504	CLP1/DICER1/DROSHA/TERT	0.766232
Y	PanCancer	BP	GO:0021877	forebrain neuron fate commitment	4/697	12/16672	0.00114567	0.00393504	BCL11B/NKX2-1/AXIN1/GATA2	0.766232
Y	PanCancer	BP	GO:0043517	positive regulation of DNA damage response, signal transduction by p53 class mediator	4/697	12/16672	0.00114567	0.00393504	ATM/SPRED1/DDX5/ATR	0.766232
Y	PanCancer	BP	GO:0045086	positive regulation of interleukin-2 biosynthetic process	4/697	12/16672	0.00114567	0.00393504	STAT5B/CD28/IRF4/CARD11	0.766232
Y	PanCancer	BP	GO:0060442	branching involved in prostate gland morphogenesis	4/697	12/16672	0.00114567	0.00393504	FGFR2/HOXD13/ESR1/RXRA	0.766232
Y	PanCancer	BP	GO:0060911	cardiac cell fate commitment	4/697	12/16672	0.00114567	0.00393504	WT1/TBX3/ACVR1/SOX17	0.766232
Y	PanCancer	BP	GO:0071391	cellular response to estrogen stimulus	4/697	12/16672	0.00114567	0.00393504	MDM2/RARA/ESR1/TRIM24	0.766232
Y	PanCancer	BP	GO:0072189	ureter development	4/697	12/16672	0.00114567	0.00393504	GATA3/RET/SIX1/SOX9	0.766232
Y	PanCancer	BP	GO:0097531	mast cell migration	4/697	12/16672	0.00114567	0.00393504	STAT5B/MITF/KIT/RAC1	0.766232
Y	PanCancer	BP	GO:2000052	positive regulation of non-canonical Wnt signaling pathway	4/697	12/16672	0.00114567	0.00393504	RSPO3/ABL1/MLLT3/GPC3	0.766232
Y	PanCancer	BP	GO:2000095	regulation of Wnt signaling pathway, planar cell polarity pathway	4/697	12/16672	0.00114567	0.00393504	RSPO3/ABL1/MLLT3/GPC3	0.766232
Y	PanCancer	BP	GO:0003159	morphogenesis of an endothelium	5/697	20/16672	0.00115596	0.00395622	CTNNB1/FOXP1/RHOA/SOX17/NOTCH1	0.765749
Y	PanCancer	BP	GO:0042508	tyrosine phosphorylation of Stat1 protein	5/697	20/16672	0.00115596	0.00395622	SOCS1/FGFR3/KIT/IL6ST/JAK2	0.765749
Y	PanCancer	BP	GO:0045911	positive regulation of DNA recombination	5/697	20/16672	0.00115596	0.00395622	STAT6/CD28/MSH6/TFRC/IL2	0.765749
Y	PanCancer	BP	GO:0060008	Sertoli cell differentiation	5/697	20/16672	0.00115596	0.00395622	ARID4B/NTRK1/RARA/SOX9/ATRX	0.765749
Y	PanCancer	BP	GO:0060602	branch elongation of an epithelium	5/697	20/16672	0.00115596	0.00395622	FGFR2/SIX1/SOX9/HOXD13/ESR1	0.765749
Y	PanCancer	BP	GO:0006809	nitric oxide biosynthetic process	9/697	63/16672	0.00116091	0.00396821	MTOR/AKT1/HSP90AA1/SMAD3/DNM2/HSP90AB1/EGFR/JAK2/KLF4	0.765475
Y	PanCancer	BP	GO:2001244	positive regulation of intrinsic apoptotic signaling pathway	8/697	51/16672	0.00116112	0.00396821	LCK/SFPQ/DDIT3/FLCN/TP53/BCL2/BAX/FBXW7	0.765475
Y	PanCancer	BP	GO:1901654	response to ketone	16/697	161/16672	0.00117971	0.00402885	ERRFI1/CCND1/CDK4/FOXO1/AKT1/NTRK3/CALR/NCOA1/ROCK2/SRC/PPARG/CDKN1A/FOXO3/EGFR/KLF4/MSN	0.764102
Y	PanCancer	BP	GO:1903038	negative regulation of leukocyte cell-cell adhesion	11/697	89/16672	0.00118382	0.00404002	TNFRSF14/DTX1/PTPN6/ERBB2/PRKAR1A/JAK3/BCL6/CD74/CD274/KLF4/PDCD1LG2	0.763852
Y	PanCancer	BP	GO:0006109	regulation of carbohydrate metabolic process	15/697	146/16672	0.0011868	0.00404728	ARNT/MTOR/SLC45A3/FOXO1/AKT1/HIF1A/CBFA2T3/CLTC/NCOR1/STAT3/AKT2/RANBP2/SRC/PDGFB/NCOA2	0.763688
Y	PanCancer	BP	GO:0030336	negative regulation of cell migration	19/697	208/16672	0.00119065	0.00405754	BMPR1A/PTEN/ARID2/NKX2-1/FLCN/NF1/STAT3/BCL2/ERBB4/NFE2L2/BCR/NF2/RHOA/SRGAP3/PTPRK/BRAF/NRG1/KLF4/NOTCH1	0.763459
Y	PanCancer	BP	GO:0031016	pancreas development	10/697	76/16672	0.00120658	0.00410598	TCF7L2/MEN1/FOXO1/AKT1/SOX9/SMAD2/CTNNB1/CDK6/MNX1/SMO	0.76238
Y	PanCancer	BP	GO:0070167	regulation of biomineral tissue development	10/697	76/16672	0.00120658	0.00410598	DDR2/BMPR1A/HIF1A/SMAD3/SOX9/ACVR1/ACVR2A/OMD/BCOR/GATA1	0.76238
Y	PanCancer	BP	GO:0032924	activin receptor signaling pathway	7/697	40/16672	0.00121023	0.00410671	MEN1/ACVR1B/SMAD3/SMAD2/FSTL3/ACVR1/ACVR2A	0.762364
Y	PanCancer	BP	GO:0035136	forelimb morphogenesis	7/697	40/16672	0.00121023	0.00410671	ZBTB16/TBX3/CTNNB1/HOXA11/HOXA9/RSPO2/ATRX	0.762364
Y	PanCancer	BP	GO:0042992	negative regulation of transcription factor import into nucleus	7/697	40/16672	0.00121023	0.00410671	MTOR/SUFU/NFKBIA/CYLD/NF1/KEAP1/NFKBIE	0.762364
Y	PanCancer	BP	GO:0051496	positive regulation of stress fiber assembly	7/697	40/16672	0.00121023	0.00410671	MTOR/SMAD3/SDC4/NF2/RHOA/BRAF/RAC1	0.762364
Y	PanCancer	BP	GO:0043903	regulation of symbiosis, encompassing mutualism through parasitism	23/697	274/16672	0.00122127	0.00414125	JUN/LCK/BIRC3/HMGA2/TRAF3/B2M/PML/IRF8/DDX5/BCL2/SMARCA4/CD28/TMPRSS2/EP300/SMARCB1/LEF1/REST/TNFAIP3/TRIM27/RAC1/PABPC1/NOTCH1/DDX3X	0.761601
Y	PanCancer	BP	GO:0051302	regulation of cell division	14/697	132/16672	0.00125775	0.00426193	TAL1/FGFR2/BRCA2/BLM/FLCN/BIRC6/CUL3/PDGFB/RHOA/TP63/POU5F1/MYC/SOX17/PTCH1	0.758974
Y	PanCancer	BP	GO:0071772	response to BMP	15/697	147/16672	0.00127198	0.00430406	TRIM33/BMPR1A/GATA3/COL2A1/SMAD2/SMAD4/FSTL3/ACVR1/ACVR2A/LEF1/PHOX2B/ABL1/NOTCH1/GPC3/USP9X	0.758071
Y	PanCancer	BP	GO:0071773	cellular response to BMP stimulus	15/697	147/16672	0.00127198	0.00430406	TRIM33/BMPR1A/GATA3/COL2A1/SMAD2/SMAD4/FSTL3/ACVR1/ACVR2A/LEF1/PHOX2B/ABL1/NOTCH1/GPC3/USP9X	0.758071
Y	PanCancer	BP	GO:0046782	regulation of viral transcription	9/697	64/16672	0.00130178	0.00439866	JUN/HMGA2/SMARCA4/EP300/SMARCB1/LEF1/REST/TRIM27/NOTCH1	0.756068
Y	PanCancer	BP	GO:0061371	determination of heart left/right asymmetry	9/697	64/16672	0.00130178	0.00439866	STIL/SUFU/TBX3/HIF1A/SMAD3/TGFBR2/SMO/SOX17/NOTCH1	0.756068
Y	PanCancer	BP	GO:0019083	viral transcription	17/697	178/16672	0.00130569	0.00440879	JUN/RPL22/RPL5/TPR/NUP98/HMGA2/NUP93/SMARCA4/RANBP2/EP300/SMARCB1/LEF1/REST/TRIM27/NOTCH1/NUP214/RPL10	0.755856
Y	PanCancer	BP	GO:0033135	regulation of peptidyl-serine phosphorylation	13/697	118/16672	0.00130833	0.00441193	RET/AKT1/NTRK3/AXIN1/BCL2/BAX/PIK3CA/RAF1/NSD1/LATS1/AKAP9/BRAF/ARAF	0.75579
Y	PanCancer	BP	GO:0001844	protein insertion into mitochondrial membrane involved in apoptotic signaling pathway	6/697	30/16672	0.00131308	0.00441193	TP53/YWHAE/BCL2/BAX/CASP8/TP63	0.75579
Y	PanCancer	BP	GO:0033146	regulation of intracellular estrogen receptor signaling pathway	6/697	30/16672	0.00131308	0.00441193	KMT2D/FOXA1/BRCA1/DDX5/SRC/AR	0.75579
Y	PanCancer	BP	GO:0038179	neurotrophin signaling pathway	6/697	30/16672	0.00131308	0.00441193	NTRK1/PTPN11/NTRK3/SOS1/SRC/RAF1	0.75579
Y	PanCancer	BP	GO:0048147	negative regulation of fibroblast proliferation	6/697	30/16672	0.00131308	0.00441193	CDC73/NF1/TP53/BAX/PPARG/MYC	0.75579
Y	PanCancer	BP	GO:1902175	regulation of oxidative stress-induced intrinsic apoptotic signaling pathway	6/697	30/16672	0.00131308	0.00441193	SFPQ/AKT1/HIF1A/NFE2L2/FBXW7/NONO	0.75579
Y	PanCancer	BP	GO:1903335	regulation of vacuolar transport	6/697	30/16672	0.00131308	0.00441193	MAP2K1/MAP2K2/SRC/MAPK1/EZR/MSN	0.75579
Y	PanCancer	BP	GO:0032231	regulation of actin filament bundle assembly	10/697	77/16672	0.00133585	0.00448217	MTOR/SMAD3/ROCK2/SDC4/NF2/RHOA/PIK3R1/BRAF/RAC1/TSC1	0.754329
Y	PanCancer	BP	GO:0060840	artery development	10/697	77/16672	0.00133585	0.00448217	PRRX1/BMPR1A/SUFU/SIX1/NF1/DNM2/PDGFRB/PRDM1/HEY1/NOTCH1	0.754329
Y	PanCancer	BP	GO:0001974	blood vessel remodeling	7/697	41/16672	0.00140759	0.00471956	MDM2/BAX/EPAS1/ERG/BCR/FLT4/RSPO3	0.749521
Y	PanCancer	BP	GO:0007224	smoothened signaling pathway	13/697	119/16672	0.00141403	0.00473453	PRRX1/STIL/FGFR2/SUFU/GLI1/RB1/FOXA1/CREBBP/PRKACA/TGFBR2/SMO/PTCH1/GPC3	0.749225
Y	PanCancer	BP	GO:0045471	response to ethanol	13/697	119/16672	0.00141403	0.00473453	NTRK1/SETDB1/GATA3/PTEN/CBL/CCND1/NTRK3/GRIN2A/RARA/STAT3/CASP8/DNMT3A/IL2	0.749225
Y	PanCancer	BP	GO:0071241	cellular response to inorganic substance	15/697	149/16672	0.00145783	0.00486945	JUN/FAS/CDKN1B/FOXO1/B2M/BLM/CDH1/FUS/CALR/CEBPA/DNM2/FSTL3/CREB1/BRAF/ATRX	0.746585
Y	PanCancer	BP	GO:0000729	DNA double-strand break processing	5/697	21/16672	0.00146551	0.00486945	ATM/BLM/BRCA1/BARD1/NBN	0.746585
Y	PanCancer	BP	GO:0009950	dorsal/ventral axis specification	5/697	21/16672	0.00146551	0.00486945	BMPR1A/AXIN1/AXIN2/SMAD2/CTNNB1	0.746585
Y	PanCancer	BP	GO:0030325	adrenal gland development	5/697	21/16672	0.00146551	0.00486945	PBX1/ARID5B/WT1/NF1/FSTL3	0.746585
Y	PanCancer	BP	GO:0032469	endoplasmic reticulum calcium ion homeostasis	5/697	21/16672	0.00146551	0.00486945	PML/HERPUD1/BCL2/BAX/RAP1GDS1	0.746585
Y	PanCancer	BP	GO:0048103	somatic stem cell division	5/697	21/16672	0.00146551	0.00486945	FGFR2/KIT/LEF1/FGFR1/NOTCH1	0.746585
Y	PanCancer	BP	GO:0051882	mitochondrial depolarization	5/697	21/16672	0.00146551	0.00486945	MLLT11/BCL2/SRC/KDR/ABL1	0.746585
Y	PanCancer	BP	GO:0051894	positive regulation of focal adhesion assembly	5/697	21/16672	0.00146551	0.00486945	SMAD3/SDC4/KDR/RAC1/TSC1	0.746585
Y	PanCancer	BP	GO:0060045	positive regulation of cardiac muscle cell proliferation	5/697	21/16672	0.00146551	0.00486945	BMPR1A/FGFR2/ERBB4/FGFR1/NOTCH1	0.746585
Y	PanCancer	BP	GO:0060713	labyrinthine layer morphogenesis	5/697	21/16672	0.00146551	0.00486945	FGFR2/ZFP36L1/NCOA1/LEF1/RSPO3	0.746585
Y	PanCancer	BP	GO:0060914	heart formation	5/697	21/16672	0.00146551	0.00486945	BMPR1A/SIX1/AXIN2/CTNNB1/SOX17	0.746585
Y	PanCancer	BP	GO:0007405	neuroblast proliferation	8/697	53/16672	0.00150203	0.00496667	FGFR2/HIF1A/NF1/CTNNB1/LEF1/SMO/FGFR1/NOTCH1	0.744719
Y	PanCancer	BP	GO:0021515	cell differentiation in spinal cord	8/697	53/16672	0.00150203	0.00496667	PAX7/TAL1/SUFU/OLIG2/GATA2/MNX1/NOTCH1/PTCH1	0.744719
Y	PanCancer	BP	GO:0033047	regulation of mitotic sister chromatid segregation	8/697	53/16672	0.00150203	0.00496667	TPR/ATM/RB1/BUB1B/CUL3/APC/TTK/ATRX	0.744719
Y	PanCancer	BP	GO:0045576	mast cell activation	8/697	53/16672	0.00150203	0.00496667	FES/GATA2/KIT/RHOH/NDRG1/NR4A3/SYK/BTK	0.744719
Y	PanCancer	BP	GO:0051784	negative regulation of nuclear division	8/697	53/16672	0.00150203	0.00496667	TPR/ATM/BUB1B/PRKAR1A/MSH2/APC/TTK/ATRX	0.744719
Y	PanCancer	BP	GO:0051851	modification by host of symbiont morphology or physiology	8/697	53/16672	0.00150203	0.00496667	JUN/HMGA2/SMARCA4/CASP8/EP300/SMARCB1/LEF1/REST	0.744719
Y	PanCancer	BP	GO:0060113	inner ear receptor cell differentiation	8/697	53/16672	0.00150203	0.00496667	MYCL/TRIP11/MYCN/SDC4/FAT4/RAC1/FGFR1/NOTCH1	0.744719
Y	PanCancer	BP	GO:0050773	regulation of dendrite development	13/697	120/16672	0.00152673	0.00504483	MTOR/PTEN/CLIP1/CRTC1/STK11/SS18L1/IL2/CUX1/EZH2/RELN/NRG1/ABL1/PTPRD	0.74324
Y	PanCancer	BP	GO:0044344	cellular response to fibroblast growth factor stimulus	14/697	135/16672	0.00156194	0.00515762	FGFR2/GATA3/SHOC2/CBL/PTPN11/ZFP36L1/SPRED1/COL1A1/MAPK1/CTNNB1/FAT4/FGFR3/FGFR4/FGFR1	0.741138
Y	PanCancer	BP	GO:0003401	axis elongation	6/697	31/16672	0.00157143	0.00517115	FGFR2/SIX1/SOX9/HOXD13/ESR1/MED12	0.740888
Y	PanCancer	BP	GO:0048384	retinoic acid receptor signaling pathway	6/697	31/16672	0.00157143	0.00517115	PML/RARA/CALR/ASXL1/EZH2/RXRA	0.740888
Y	PanCancer	BP	GO:0051204	protein insertion into mitochondrial membrane	6/697	31/16672	0.00157143	0.00517115	TP53/YWHAE/BCL2/BAX/CASP8/TP63	0.740888
Y	PanCancer	BP	GO:0051385	response to mineralocorticoid	6/697	31/16672	0.00157143	0.00517115	CCND1/KRAS/NTRK3/SRC/CDKN1A/FOXO3	0.740888
Y	PanCancer	BP	GO:1903053	regulation of extracellular matrix organization	6/697	31/16672	0.00157143	0.00517115	DDR2/SMAD3/SOX9/FGFR4/ABL1/NOTCH1	0.740888
Y	PanCancer	BP	GO:0003161	cardiac conduction system development	4/697	13/16672	0.00160043	0.00523063	BMPR1A/TBX3/NRG1/NOTCH1	0.739797
Y	PanCancer	BP	GO:0009886	post-embryonic animal morphogenesis	4/697	13/16672	0.00160043	0.00523063	BAX/GNAS/CCDC66/ATRX	0.739797
Y	PanCancer	BP	GO:0010623	programmed cell death involved in cell development	4/697	13/16672	0.00160043	0.00523063	NTRK1/BCL2/BAX/KIT	0.739797
Y	PanCancer	BP	GO:0033197	response to vitamin E	4/697	13/16672	0.00160043	0.00523063	CCND1/COL1A1/SRSF2/PPARG	0.739797
Y	PanCancer	BP	GO:0042659	regulation of cell fate specification	4/697	13/16672	0.00160043	0.00523063	BMPR1A/FGFR1/SOX17/AR	0.739797
Y	PanCancer	BP	GO:0050872	white fat cell differentiation	4/697	13/16672	0.00160043	0.00523063	PRDM16/CEBPA/PPARG/TBL1XR1	0.739797
Y	PanCancer	BP	GO:0072350	tricarboxylic acid metabolic process	4/697	13/16672	0.00160043	0.00523063	CS/IDH2/STAT5B/IDH1	0.739797
Y	PanCancer	BP	GO:0097152	mesenchymal cell apoptotic process	4/697	13/16672	0.00160043	0.00523063	ETV6/HIF1A/SOX9/PAX8	0.739797
Y	PanCancer	BP	GO:1901532	regulation of hematopoietic progenitor cell differentiation	4/697	13/16672	0.00160043	0.00523063	FLCN/NFE2L2/SOS1/NOTCH1	0.739797
Y	PanCancer	BP	GO:1903203	regulation of oxidative stress-induced neuron death	4/697	13/16672	0.00160043	0.00523063	HIF1A/FBXW7/NR4A3/NONO	0.739797
Y	PanCancer	BP	GO:0051235	maintenance of location	24/697	297/16672	0.00162194	0.00529732	LCK/PTPRC/SUFU/DDIT3/PTPN6/AKT1/NFKBIA/MYO5A/PML/STAT5B/BAX/BCL3/CALR/KEAP1/PRKACA/PLCG1/PPARG/ALB/FBXW7/EZR/GOPC/LATS1/NFKBIE/ABL1	0.738585
Y	PanCancer	BP	GO:0042551	neuron maturation	7/697	42/16672	0.00162919	0.00531012	MTOR/RET/RB1/BCL2/FEV/RAC1/GNAQ	0.738354
Y	PanCancer	BP	GO:0051220	cytoplasmic sequestering of protein	7/697	42/16672	0.00162919	0.00531012	SUFU/AKT1/NFKBIA/KEAP1/GOPC/LATS1/NFKBIE	0.738354
Y	PanCancer	BP	GO:0060976	coronary vasculature development	7/697	42/16672	0.00162919	0.00531012	SUFU/DNM2/SETD2/PDGFRB/PRDM1/NOTCH1/GPC3	0.738354
Y	PanCancer	BP	GO:0010770	positive regulation of cell morphogenesis involved in differentiation	13/697	121/16672	0.00164677	0.00536011	MAP2K1/NTRK3/CALR/DNM2/STK11/SS18L1/RHOA/BRAF/CUX1/RAC1/RELN/NRG1/PTPRD	0.737456
Y	PanCancer	BP	GO:0051896	regulation of protein kinase B signaling	13/697	121/16672	0.00164677	0.00536011	MTOR/GATA3/PTEN/TCF7L2/DDIT3/TSC2/FLCN/STK11/CD28/SRC/EGFR/NRG1/KLF4	0.737456
Y	PanCancer	BP	GO:0006323	DNA packaging	18/697	198/16672	0.0016721	0.00543886	H3F3A/TPR/KAT6B/HMGA2/CTCF/H3F3B/SOX9/TP53/NPM1/DAXX/HIST1H1C/HIST1H3B/HIST1H4I/HMGA1/KAT6A/CDKN2A/SET/ATRX	0.736054
Y	PanCancer	BP	GO:0008543	fibroblast growth factor receptor signaling pathway	12/697	107/16672	0.00169892	0.00551963	FGFR2/GATA3/SHOC2/CBL/PTPN11/SPRED1/MAPK1/CTNNB1/FAT4/FGFR3/FGFR4/FGFR1	0.734634
Y	PanCancer	BP	GO:0000724	double-strand break repair via homologous recombination	11/697	93/16672	0.00170039	0.00551963	SFPQ/ATM/BRCA2/RAD51B/BLM/ERCC4/PALB2/BRCA1/POLQ/NBN/RAD54B	0.734634
Y	PanCancer	BP	GO:0042102	positive regulation of T cell proliferation	11/697	93/16672	0.00170039	0.00551963	PTPRC/STAT5B/JAK3/CD28/TFRC/IL2/IL6ST/CARD11/CD274/PDCD1LG2/SYK	0.734634
Y	PanCancer	BP	GO:0040013	negative regulation of locomotion	21/697	248/16672	0.00175622	0.00569701	BMPR1A/GATA3/PTEN/ARID2/NKX2-1/FLCN/NF1/STAT3/BCL2/ERBB4/NFE2L2/BCR/NF2/RHOA/SRGAP3/PTPRK/BRAF/NRG1/KLF4/NOTCH1/WAS	0.731573
Y	PanCancer	BP	GO:0032869	cellular response to insulin stimulus	17/697	183/16672	0.00176353	0.00571685	ERRFI1/PTPN11/FOXO1/AKT1/ZFP36L1/MYO5A/SOCS1/TSC2/AKT2/SOS1/SRC/PIK3CA/PPARG/PIK3R1/TSC1/FOXO4/IRS4	0.731237
Y	PanCancer	BP	GO:0002274	myeloid leukocyte activation	15/697	152/16672	0.00177892	0.00576285	JUN/CRTC3/FES/BCR/FOXP1/GATA2/TGFBR2/KIT/RHOH/CD74/IRF4/NDRG1/NR4A3/SYK/BTK	0.730457
Y	PanCancer	BP	GO:0006919	activation of cysteine-type endopeptidase activity involved in apoptotic process	10/697	80/16672	0.00179273	0.00579974	LCK/FAS/CDKN1B/PML/SMAD3/BAX/CASP8/PPARG/HIP1/JAK2	0.729837
Y	PanCancer	BP	GO:1901343	negative regulation of vasculature development	10/697	80/16672	0.00179273	0.00579974	WT1/PML/NF1/ROCK2/PDGFB/RHOA/GTF2I/KLF4/NOTCH1/FOXO4	0.729837
Y	PanCancer	BP	GO:0001938	positive regulation of endothelial cell proliferation	9/697	67/16672	0.00180879	0.00584773	ARNT/JUN/MTOR/AKT1/HIF1A/NF1/PDGFB/KDR/FLT4	0.729034
Y	PanCancer	BP	GO:0000717	nucleotide-excision repair, DNA duplex unwinding	5/697	22/16672	0.00183201	0.00586342	DDB2/ERCC2/ERCC3/XPC/XPA	0.728772
Y	PanCancer	BP	GO:0003148	outflow tract septum morphogenesis	5/697	22/16672	0.00183201	0.00586342	BMPR1A/FGFR2/RARA/SMAD4/TGFBR2	0.728772
Y	PanCancer	BP	GO:0010226	response to lithium ion	5/697	22/16672	0.00183201	0.00586342	FAS/CDKN1B/CDH1/CALR/CEBPA	0.728772
Y	PanCancer	BP	GO:0014002	astrocyte development	5/697	22/16672	0.00183201	0.00586342	KRAS/NF1/CDK6/EGFR/SMO	0.728772
Y	PanCancer	BP	GO:0022011	myelination in peripheral nervous system	5/697	22/16672	0.00183201	0.00586342	AKT1/DICER1/NF1/AKT2/NDRG1	0.728772
Y	PanCancer	BP	GO:0030539	male genitalia development	5/697	22/16672	0.00183201	0.00586342	WT1/TBX3/HOXD13/CTNNB1/AR	0.728772
Y	PanCancer	BP	GO:0032292	peripheral nervous system axon ensheathment	5/697	22/16672	0.00183201	0.00586342	AKT1/DICER1/NF1/AKT2/NDRG1	0.728772
Y	PanCancer	BP	GO:0043457	regulation of cellular respiration	5/697	22/16672	0.00183201	0.00586342	PRDM16/HIF1A/CBFA2T3/FLCN/PIK3CA	0.728772
Y	PanCancer	BP	GO:0044818	mitotic G2/M transition checkpoint	5/697	22/16672	0.00183201	0.00586342	ATM/HMGA2/BLM/NBN/FOXO4	0.728772
Y	PanCancer	BP	GO:0045662	negative regulation of myoblast differentiation	5/697	22/16672	0.00183201	0.00586342	ID3/DDIT3/TBX3/SOX9/NOTCH1	0.728772
Y	PanCancer	BP	GO:0048011	neurotrophin TRK receptor signaling pathway	5/697	22/16672	0.00183201	0.00586342	NTRK1/PTPN11/SOS1/SRC/RAF1	0.728772
Y	PanCancer	BP	GO:0061082	myeloid leukocyte cytokine production	5/697	22/16672	0.00183201	0.00586342	BCL10/BCL6/KIT/CD74/NR4A3	0.728772
Y	PanCancer	BP	GO:0072012	glomerulus vasculature development	5/697	22/16672	0.00183201	0.00586342	WT1/PDGFB/PDGFRA/PDGFRB/NOTCH1	0.728772
Y	PanCancer	BP	GO:1903393	positive regulation of adherens junction organization	5/697	22/16672	0.00183201	0.00586342	SMAD3/SDC4/KDR/RAC1/TSC1	0.728772
Y	PanCancer	BP	GO:2001267	regulation of cysteine-type endopeptidase activity involved in apoptotic signaling pathway	5/697	22/16672	0.00183201	0.00586342	FAS/SMAD3/BAX/CASP8/JAK2	0.728772
Y	PanCancer	BP	GO:0006091	generation of precursor metabolites and energy	27/697	352/16672	0.00183589	0.00587189	ARNT/FH/MTOR/PRDM16/SDHB/SDHC/SDHAF2/SDHD/CS/AKT1/HIF1A/IDH2/CBFA2T3/FLCN/NCOR1/STAT3/AKT2/CEBPA/IDH1/MSH2/GNAS/PIK3CA/IL6ST/SDHA/MYC/RUNX1T1/NR4A3	0.728632
Y	PanCancer	BP	GO:0035821	modification of morphology or physiology of other organism	12/697	108/16672	0.00184045	0.00588146	JUN/HMGA2/NTRK3/SMAD3/SMARCA4/CASP8/EP300/SMARCB1/ALB/LEF1/REST/RXRA	0.728473
Y	PanCancer	BP	GO:0043393	regulation of protein binding	16/697	168/16672	0.00184133	0.00588146	PAX7/TCF7L2/MEN1/B2M/HERPUD1/BCL2/BAX/PRKACA/SRC/EP300/PDGFB/LEF1/TERT/HSP90AB1/NRG1/ABL1	0.728473
Y	PanCancer	BP	GO:0000725	recombinational repair	11/697	94/16672	0.00185479	0.00592048	SFPQ/ATM/BRCA2/RAD51B/BLM/ERCC4/PALB2/BRCA1/POLQ/NBN/RAD54B	0.727827
Y	PanCancer	BP	GO:0033048	negative regulation of mitotic sister chromatid segregation	6/697	32/16672	0.00186669	0.00595052	TPR/ATM/BUB1B/APC/TTK/ATRX	0.727333
Y	PanCancer	BP	GO:0070911	global genome nucleotide-excision repair	6/697	32/16672	0.00186669	0.00595052	DDB2/ERCC4/ERCC2/ERCC3/XPC/XPA	0.727333
Y	PanCancer	BP	GO:0009743	response to carbohydrate	18/697	200/16672	0.00187011	0.00595748	KIF5B/PTEN/TCF7L2/MEN1/CDKN1B/MDM2/HIF1A/ZFP36L1/MAP2K4/SMAD2/PRKACA/SMARCA4/SMARCB1/PIK3CA/RAF1/TGFBR2/EPHA5/FOXO3	0.727218
Y	PanCancer	BP	GO:0006984	ER-nucleus signaling pathway	7/697	43/16672	0.001877	0.00596752	LMNA/DDIT3/HERPUD1/TP53/CALR/NFE2L2/FBXW7	0.727053
Y	PanCancer	BP	GO:0021983	pituitary gland development	7/697	43/16672	0.001877	0.00596752	BMPR1A/GLI1/NKX2-1/CDH1/CREB1/GATA2/SOX2	0.727053
Y	PanCancer	BP	GO:0046850	regulation of bone remodeling	7/697	43/16672	0.001877	0.00596752	NF1/SRC/TFRC/CSF1R/TNFAIP3/EGFR/SYK	0.727053
Y	PanCancer	BP	GO:0001678	cellular glucose homeostasis	13/697	123/16672	0.00191035	0.00606951	KIF5B/MEN1/FOXO1/HIF1A/PRKACA/SMARCA4/RANBP2/SMARCB1/PIK3CA/RAF1/EPHA5/PIK3R1/FOXO3	0.725393
Y	PanCancer	BP	GO:0051702	interaction with symbiont	8/697	55/16672	0.00191781	0.00608918	JUN/HMGA2/SMARCA4/CASP8/EP300/SMARCB1/LEF1/REST	0.725075
Y	PanCancer	BP	GO:0071346	cellular response to interferon-gamma	14/697	138/16672	0.00192508	0.00610821	CD58/JAK1/B2M/PML/CIITA/IRF8/SOCS1/PPARG/HLA-A/HLA-B/HSP90AB1/IFNGR1/IRF4/JAK2	0.724768
Y	PanCancer	BP	GO:0045665	negative regulation of neuron differentiation	17/697	185/16672	0.00198113	0.00628189	PBX1/PTEN/DDX6/DTX1/MDM2/B2M/SOX9/CALR/OLIG2/RHOA/SOX2/PHOX2B/REST/TLX3/EPHA7/FOXO3/NOTCH1	0.722006
Y	PanCancer	BP	GO:0032479	regulation of type I interferon production	12/697	109/16672	0.00199152	0.00631066	NFKB2/STAT6/TRAF3/CREBBP/CYLD/REL/EP300/CTNNB1/MYD88/TNFAIP3/SYK/DDX3X	0.721555
Y	PanCancer	BP	GO:0046209	nitric oxide metabolic process	9/697	68/16672	0.00200909	0.00636211	MTOR/AKT1/HSP90AA1/SMAD3/DNM2/HSP90AB1/EGFR/JAK2/KLF4	0.720753
Y	PanCancer	BP	GO:0050684	regulation of mRNA processing	11/697	95/16672	0.00202042	0.00639376	CDC73/MYOD1/ZFP36L1/DDX5/SRSF2/BARD1/DYRK1A/SRSF3/HNRNPA2B1/RBM10/RBMX	0.720261
Y	PanCancer	BP	GO:0035567	non-canonical Wnt signaling pathway	15/697	154/16672	0.00202419	0.00640147	TCF7L2/CLTC/RNF213/ZNRF3/CTNNB1/RHOA/LEF1/MAP3K7/RSPO3/RAC1/SFRP4/ABL1/MLLT3/GPC3/MED12	0.720142
Y	PanCancer	BP	GO:1903311	regulation of mRNA metabolic process	13/697	124/16672	0.00205464	0.00649349	BTG2/CDC73/MYOD1/ZFP36L1/DDX5/SRSF2/BARD1/DYRK1A/SRSF3/HNRNPA2B1/PABPC1/RBM10/RBMX	0.718727
Y	PanCancer	BP	GO:0032606	type I interferon production	12/697	110/16672	0.0021526	0.0067727	NFKB2/STAT6/TRAF3/CREBBP/CYLD/REL/EP300/CTNNB1/MYD88/TNFAIP3/SYK/DDX3X	0.71453
Y	PanCancer	BP	GO:0030071	regulation of mitotic metaphase/anaphase transition	7/697	44/16672	0.00215304	0.0067727	TPR/ATM/RB1/BUB1B/CUL3/APC/TTK	0.71453
Y	PanCancer	BP	GO:2000107	negative regulation of leukocyte apoptotic process	7/697	44/16672	0.00215304	0.0067727	BCL10/HIF1A/JAK3/BCL6/FOXP1/IL2/CD74	0.71453
Y	PanCancer	BP	GO:0002221	pattern recognition receptor signaling pathway	15/697	155/16672	0.002157	0.0067727	BCL10/BIRC3/NFKBIA/TRAF3/TYRO3/CYLD/CASP8/MYD88/MAP3K1/ESR1/IRF4/MAP3K7/TNFAIP3/IKBKB/BTK	0.71453
Y	PanCancer	BP	GO:0048844	artery morphogenesis	8/697	56/16672	0.00215715	0.0067727	PRRX1/BMPR1A/SIX1/NF1/PDGFRB/PRDM1/HEY1/NOTCH1	0.71453
Y	PanCancer	BP	GO:0016575	histone deacetylation	10/697	82/16672	0.00216203	0.0067727	ARID4B/ELK4/SFPQ/CHD4/KDM5A/PER1/TP53/BCL6/TBL1XR1/REST	0.71453
Y	PanCancer	BP	GO:0042058	regulation of epidermal growth factor receptor signaling pathway	10/697	82/16672	0.00216203	0.0067727	EPS15/ERRFI1/CBL/AKT1/CBLC/SOS1/PTK6/CBLB/FBXW7/EGFR	0.71453
Y	PanCancer	BP	GO:0050868	negative regulation of T cell activation	10/697	82/16672	0.00216203	0.0067727	TNFRSF14/DTX1/PTPN6/ERBB2/PRKAR1A/JAK3/BCL6/CD74/CD274/PDCD1LG2	0.71453
Y	PanCancer	BP	GO:0002726	positive regulation of T cell cytokine production	4/697	14/16672	0.00216704	0.0067727	GATA3/B2M/MALT1/MAP3K7	0.71453
Y	PanCancer	BP	GO:0007501	mesodermal cell fate specification	4/697	14/16672	0.00216704	0.0067727	BMPR1A/HOXA11/FGFR1/SOX17	0.71453
Y	PanCancer	BP	GO:0033145	positive regulation of intracellular steroid hormone receptor signaling pathway	4/697	14/16672	0.00216704	0.0067727	KMT2D/FOXA1/DDX5/AR	0.71453
Y	PanCancer	BP	GO:0033151	V(D)J recombination	4/697	14/16672	0.00216704	0.0067727	ATM/BCL11B/TCF3/LEF1	0.71453
Y	PanCancer	BP	GO:0036475	neuron death in response to oxidative stress	4/697	14/16672	0.00216704	0.0067727	HIF1A/FBXW7/NR4A3/NONO	0.71453
Y	PanCancer	BP	GO:0045579	positive regulation of B cell differentiation	4/697	14/16672	0.00216704	0.0067727	STAT5B/PRDM1/SYK/BTK	0.71453
Y	PanCancer	BP	GO:0060009	Sertoli cell development	4/697	14/16672	0.00216704	0.0067727	ARID4B/NTRK1/SOX9/ATRX	0.71453
Y	PanCancer	BP	GO:0072109	glomerular mesangium development	4/697	14/16672	0.00216704	0.0067727	WT1/PDGFB/PDGFRB/NOTCH1	0.71453
Y	PanCancer	BP	GO:2000737	negative regulation of stem cell differentiation	4/697	14/16672	0.00216704	0.0067727	STAT3/NFE2L2/REST/NOTCH1	0.71453
Y	PanCancer	BP	GO:0003338	metanephros morphogenesis	6/697	33/16672	0.00220208	0.00685983	WT1/SOX9/PAX8/CTNNB1/PDGFRB/SMO	0.713251
Y	PanCancer	BP	GO:0042092	type 2 immune response	6/697	33/16672	0.00220208	0.00685983	GATA3/STAT6/RARA/BCL3/BCL6/CD74	0.713251
Y	PanCancer	BP	GO:0046329	negative regulation of JNK cascade	6/697	33/16672	0.00220208	0.00685983	MEN1/AKT1/GPS2/NCOR1/PER1/MECOM	0.713251
Y	PanCancer	BP	GO:0048854	brain morphogenesis	6/697	33/16672	0.00220208	0.00685983	PTEN/NF1/SOS1/FANCD2/FOXO3/SMO	0.713251
Y	PanCancer	BP	GO:1901985	positive regulation of protein acetylation	6/697	33/16672	0.00220208	0.00685983	MUC1/GATA3/BRD7/BRCA1/SMAD4/SMARCB1	0.713251
Y	PanCancer	BP	GO:0009895	negative regulation of catabolic process	14/697	140/16672	0.00220406	0.00686153	MDM4/SUFU/AKT1/CRTC3/PML/SMAD3/CBFA2T3/GRIN2A/STAT3/FHIT/HSP90AB1/EGFR/NRG1/PABPC1	0.713225
Y	PanCancer	BP	GO:1903900	regulation of viral life cycle	16/697	171/16672	0.00220765	0.00686825	JUN/HMGA2/PML/DDX5/BCL2/SMARCA4/CD28/TMPRSS2/EP300/SMARCB1/LEF1/REST/TRIM27/PABPC1/NOTCH1/DDX3X	0.713128
Y	PanCancer	BP	GO:0002040	sprouting angiogenesis	9/697	69/16672	0.00222668	0.00692296	JAK1/RNF213/RHOA/KDR/LEF1/FLT4/RSPO3/KLF4/NOTCH1	0.712332
Y	PanCancer	BP	GO:0007064	mitotic sister chromatid cohesion	5/697	23/16672	0.00226134	0.00700341	PDS5B/RB1/RAD21/ATRX/SMC1A	0.711171
Y	PanCancer	BP	GO:0030511	positive regulation of transforming growth factor beta receptor signaling pathway	5/697	23/16672	0.00226134	0.00700341	MEN1/FLCN/SMAD4/STK11/CDKN2B	0.711171
Y	PanCancer	BP	GO:0045686	negative regulation of glial cell differentiation	5/697	23/16672	0.00226134	0.00700341	NTRK3/NF1/MYCN/CTNNB1/NOTCH1	0.711171
Y	PanCancer	BP	GO:0048799	animal organ maturation	5/697	23/16672	0.00226134	0.00700341	GATA3/RET/RHOA/FAT4/FGFR3	0.711171
Y	PanCancer	BP	GO:0060260	regulation of transcription initiation from RNA polymerase II promoter	5/697	23/16672	0.00226134	0.00700341	ATF7IP/HNF1A/IRF8/CREB1/TAF1	0.711171
Y	PanCancer	BP	GO:1903846	positive regulation of cellular response to transforming growth factor beta stimulus	5/697	23/16672	0.00226134	0.00700341	MEN1/FLCN/SMAD4/STK11/CDKN2B	0.711171
Y	PanCancer	BP	GO:0051236	establishment of RNA localization	16/697	172/16672	0.0023425	0.00725008	TPR/ATM/NUP98/ZFP36L1/NUP93/SRSF2/RANBP2/XPO1/ATR/SETD2/FIP1L1/QKI/SRSF3/HNRNPA2B1/NUP214/TSC1	0.70768
Y	PanCancer	BP	GO:0071774	response to fibroblast growth factor	14/697	141/16672	0.0023556	0.00728593	FGFR2/GATA3/SHOC2/CBL/PTPN11/ZFP36L1/SPRED1/COL1A1/MAPK1/CTNNB1/FAT4/FGFR3/FGFR4/FGFR1	0.707181
Y	PanCancer	BP	GO:2000117	negative regulation of cysteine-type endopeptidase activity	11/697	97/16672	0.00238777	0.00738066	BIRC3/MDM2/AKT1/HERPUD1/YWHAE/CASP8/SRC/RAF1/LEF1/KLF4/DDX3X	0.705872
Y	PanCancer	BP	GO:0032768	regulation of monooxygenase activity	8/697	57/16672	0.00241933	0.0074734	KRAS/AKT1/HIF1A/HSP90AA1/DNM2/ACVR2A/TERT/EGFR	0.704605
Y	PanCancer	BP	GO:0006312	mitotic recombination	7/697	45/16672	0.00245941	0.00757729	POLE/BRCA2/RAD51B/POLD1/MLH1/RAD54B/WRN	0.7032
Y	PanCancer	BP	GO:0051205	protein insertion into membrane	7/697	45/16672	0.00245941	0.00757729	TP53/YWHAE/BCL2/BAX/CASP8/TP63/EGFR	0.7032
Y	PanCancer	BP	GO:0060986	endocrine hormone secretion	7/697	45/16672	0.00245941	0.00757729	GATA3/PTPN11/TBX3/SMAD4/GNAS/FOXL2/FGFR1	0.7032
Y	PanCancer	BP	GO:1902099	regulation of metaphase/anaphase transition of cell cycle	7/697	45/16672	0.00245941	0.00757729	TPR/ATM/RB1/BUB1B/CUL3/APC/TTK	0.7032
Y	PanCancer	BP	GO:0015980	energy derivation by oxidation of organic compounds	21/697	255/16672	0.00246088	0.00757729	FH/MTOR/PRDM16/SDHB/SDHC/SDHAF2/SDHD/CS/AKT1/HIF1A/IDH2/CBFA2T3/FLCN/AKT2/IDH1/GNAS/PIK3CA/IL6ST/SDHA/MYC/NR4A3	0.7032
Y	PanCancer	BP	GO:0019080	viral gene expression	17/697	189/16672	0.00248429	0.00764446	JUN/RPL22/RPL5/TPR/NUP98/HMGA2/NUP93/SMARCA4/RANBP2/EP300/SMARCB1/LEF1/REST/TRIM27/NOTCH1/NUP214/RPL10	0.7023
Y	PanCancer	BP	GO:0033046	negative regulation of sister chromatid segregation	6/697	34/16672	0.00258095	0.00792154	TPR/ATM/BUB1B/APC/TTK/ATRX	0.698659
Y	PanCancer	BP	GO:0090311	regulation of protein deacetylation	6/697	34/16672	0.00258095	0.00792154	KDM5A/SPRED1/TP53/DYRK1A/EP300/BCL6	0.698659
Y	PanCancer	BP	GO:1901030	positive regulation of mitochondrial outer membrane permeabilization involved in apoptotic signaling pathway	6/697	34/16672	0.00258095	0.00792154	TP53/YWHAE/BCL2/BAX/CASP8/TP63	0.698659
Y	PanCancer	BP	GO:2000736	regulation of stem cell differentiation	6/697	34/16672	0.00258095	0.00792154	SOX9/STAT3/NFE2L2/PDGFRA/REST/NOTCH1	0.698659
Y	PanCancer	BP	GO:0051149	positive regulation of muscle cell differentiation	10/697	84/16672	0.00259018	0.00794478	MTOR/MYOD1/BTG1/BCL2/TCF3/NFATC2/CTNNB1/KIT/NRG1/ABL1	0.698359
Y	PanCancer	BP	GO:0055013	cardiac muscle cell development	8/697	58/16672	0.00270583	0.00829418	LMNA/MTOR/TBX3/MYH11/MAP2K4/SMAD4/PDGFRA/PDGFRB	0.693929
Y	PanCancer	BP	GO:1903729	regulation of plasma membrane organization	9/697	71/16672	0.00271796	0.0083207	KIF5B/AKT1/CLTC/DNM2/ACSL3/PIK3R1/EZR/GOPC/AR	0.693599
Y	PanCancer	BP	GO:2001057	reactive nitrogen species metabolic process	9/697	71/16672	0.00271796	0.0083207	MTOR/AKT1/HSP90AA1/SMAD3/DNM2/HSP90AB1/EGFR/JAK2/KLF4	0.693599
Y	PanCancer	BP	GO:0034243	regulation of transcription elongation from RNA polymerase II promoter	5/697	24/16672	0.00275944	0.00841006	CDC73/AXIN1/BRD4/ELL/EZH2	0.692495
Y	PanCancer	BP	GO:0038084	vascular endothelial growth factor signaling pathway	5/697	24/16672	0.00275944	0.00841006	FLT3/KDR/PDGFRA/FLT4/PDGFRB	0.692495
Y	PanCancer	BP	GO:0045671	negative regulation of osteoclast differentiation	5/697	24/16672	0.00275944	0.00841006	NF1/FSTL3/MAFB/CTNNB1/PIK3R1	0.692495
Y	PanCancer	BP	GO:0061437	renal system vasculature development	5/697	24/16672	0.00275944	0.00841006	WT1/PDGFB/PDGFRA/PDGFRB/NOTCH1	0.692495
Y	PanCancer	BP	GO:0061440	kidney vasculature development	5/697	24/16672	0.00275944	0.00841006	WT1/PDGFB/PDGFRA/PDGFRB/NOTCH1	0.692495
Y	PanCancer	BP	GO:1902745	positive regulation of lamellipodium organization	5/697	24/16672	0.00275944	0.00841006	MTOR/HSP90AA1/DNM2/SRC/RAC1	0.692495
Y	PanCancer	BP	GO:2000191	regulation of fatty acid transport	5/697	24/16672	0.00275944	0.00841006	AKT1/NCOR1/TNFRSF11A/AKT2/SYK	0.692495
Y	PanCancer	BP	GO:0007091	metaphase/anaphase transition of mitotic cell cycle	7/697	46/16672	0.00279824	0.00849587	TPR/ATM/RB1/BUB1B/CUL3/APC/TTK	0.691444
Y	PanCancer	BP	GO:0010965	regulation of mitotic sister chromatid separation	7/697	46/16672	0.00279824	0.00849587	TPR/ATM/RB1/BUB1B/CUL3/APC/TTK	0.691444
Y	PanCancer	BP	GO:0031018	endocrine pancreas development	7/697	46/16672	0.00279824	0.00849587	MEN1/FOXO1/AKT1/SOX9/CDK6/MNX1/SMO	0.691444
Y	PanCancer	BP	GO:0032330	regulation of chondrocyte differentiation	7/697	46/16672	0.00279824	0.00849587	ZBTB16/SMAD3/MAF/AXIN2/SOX9/CTNNB1/HOXA11	0.691444
Y	PanCancer	BP	GO:0043388	positive regulation of DNA binding	7/697	46/16672	0.00279824	0.00849587	GATA3/HMGA2/RB1/ERCC2/IRF4/JAK2/KLF4	0.691444
Y	PanCancer	BP	GO:0090003	regulation of establishment of protein localization to plasma membrane	7/697	46/16672	0.00279824	0.00849587	KIF5B/AKT1/ACSL3/PIK3R1/EZR/GOPC/AR	0.691444
Y	PanCancer	BP	GO:0043900	regulation of multi-organism process	27/697	363/16672	0.00282813	0.0085764	JUN/LCK/BIRC3/ACVR1B/HMGA2/TRAF3/B2M/PML/IRF8/DDX5/BCL2/PPP2R1A/SMARCA4/CD28/TMPRSS2/EP300/SMARCB1/FOXP1/LEF1/REST/PRDM1/TNFAIP3/TRIM27/RAC1/PABPC1/NOTCH1/DDX3X	0.690465
Y	PanCancer	BP	GO:1901184	regulation of ERBB signaling pathway	10/697	85/16672	0.00282835	0.0085764	EPS15/ERRFI1/CBL/AKT1/CBLC/SOS1/PTK6/CBLB/FBXW7/EGFR	0.690465
Y	PanCancer	BP	GO:0032793	positive regulation of CREB transcription factor activity	4/697	15/16672	0.00285817	0.00861771	CRTC3/CRTC1/EPHA5/RELN	0.689967
Y	PanCancer	BP	GO:0035024	negative regulation of Rho protein signal transduction	4/697	15/16672	0.00285817	0.00861771	FLCN/ARHGAP35/CUL3/BCL6	0.689967
Y	PanCancer	BP	GO:0045683	negative regulation of epidermis development	4/697	15/16672	0.00285817	0.00861771	TP63/EZH2/SMO/NOTCH1	0.689967
Y	PanCancer	BP	GO:0045943	positive regulation of transcription from RNA polymerase I promoter	4/697	15/16672	0.00285817	0.00861771	MTOR/ERBB2/SMARCA4/SMARCB1	0.689967
Y	PanCancer	BP	GO:0048368	lateral mesoderm development	4/697	15/16672	0.00285817	0.00861771	BMPR1A/SMAD2/SMO/FGFR1	0.689967
Y	PanCancer	BP	GO:0048714	positive regulation of oligodendrocyte differentiation	4/697	15/16672	0.00285817	0.00861771	MTOR/CXCR4/OLIG2/PPARG	0.689967
Y	PanCancer	BP	GO:0061323	cell proliferation involved in heart morphogenesis	4/697	15/16672	0.00285817	0.00861771	SIX1/SOX9/SMAD4/CTNNB1	0.689967
Y	PanCancer	BP	GO:1903209	positive regulation of oxidative stress-induced cell death	4/697	15/16672	0.00285817	0.00861771	SFPQ/FBXW7/FOXO3/ABL1	0.689967
Y	PanCancer	BP	GO:2000679	positive regulation of transcription regulatory region DNA binding	4/697	15/16672	0.00285817	0.00861771	GATA3/HMGA2/RB1/KLF4	0.689967
Y	PanCancer	BP	GO:0007612	learning	13/697	129/16672	0.00291721	0.00879017	BTG2/JUN/MTOR/KMT2A/KRAS/HIF1A/GRIN2A/NF1/CREB1/KIT/BRAF/RELN/ABL1	0.687905
Y	PanCancer	BP	GO:0002820	negative regulation of adaptive immune response	6/697	35/16672	0.0030067	0.00903142	PTPRC/PTPN6/JAK3/BCL6/IL7R/TRIM27	0.68508
Y	PanCancer	BP	GO:0003230	cardiac atrium development	6/697	35/16672	0.0030067	0.00903142	NOTCH2/MDM2/ACVR1/SOS1/SMO/NOTCH1	0.68508
Y	PanCancer	BP	GO:0050931	pigment cell differentiation	6/697	35/16672	0.0030067	0.00903142	MYO5A/BCL2/GNA11/MITF/KIT/GNAQ	0.68508
Y	PanCancer	BP	GO:0051985	negative regulation of chromosome segregation	6/697	35/16672	0.0030067	0.00903142	TPR/ATM/BUB1B/APC/TTK/ATRX	0.68508
Y	PanCancer	BP	GO:1901031	regulation of response to reactive oxygen species	6/697	35/16672	0.0030067	0.00903142	NUP93/NFE2L2/FOXO3/MET/ABL1/NR4A3	0.68508
Y	PanCancer	BP	GO:0070988	demethylation	8/697	59/16672	0.00301814	0.00906009	ARID5B/GATA3/JMJD1C/TET1/KDM5A/TET2/KDM5C/KDM6A	0.684749
Y	PanCancer	BP	GO:0032609	interferon-gamma production	11/697	100/16672	0.00303843	0.00911528	GATA3/HRAS/IRF8/RARA/BCL3/IL2/ITK/TRIM27/ABL1/CD274/PDCD1LG2	0.684113
Y	PanCancer	BP	GO:0051341	regulation of oxidoreductase activity	10/697	86/16672	0.00308368	0.00924525	ABL2/KRAS/AKT1/HIF1A/HSP90AA1/DNM2/ACVR2A/TERT/EGFR/ABL1	0.682629
Y	PanCancer	BP	GO:0045333	cellular respiration	15/697	161/16672	0.00311461	0.00933212	FH/PRDM16/SDHB/SDHC/SDHAF2/SDHD/CS/HIF1A/IDH2/CBFA2T3/FLCN/IDH1/PIK3CA/SDHA/NR4A3	0.681647
Y	PanCancer	BP	GO:0043123	positive regulation of I-kappaB kinase/NF-kappaB signaling	16/697	177/16672	0.00312378	0.00935338	BCL10/BIRC3/AJUBA/CANT1/MALT1/BRD4/CASP8/REL/CTNNB1/MYD88/RHOA/TFG/MAP3K7/CARD11/IKBKB/ABL1	0.681409
Y	PanCancer	BP	GO:0008286	insulin receptor signaling pathway	12/697	115/16672	0.00312561	0.00935338	FOXO1/AKT1/SOCS1/TSC2/AKT2/SOS1/SRC/PIK3CA/PIK3R1/TSC1/FOXO4/IRS4	0.681409
Y	PanCancer	BP	GO:0000380	alternative mRNA splicing, via spliceosome	7/697	47/16672	0.00317173	0.00947363	SFPQ/MYOD1/DDX5/SRSF2/DYRK1A/RBM10/RBMX	0.680065
Y	PanCancer	BP	GO:0010171	body morphogenesis	7/697	47/16672	0.00317173	0.00947363	ARID5B/PTPN11/COL1A1/GNAS/LEF1/BRAF/GPC3	0.680065
Y	PanCancer	BP	GO:0044784	metaphase/anaphase transition of cell cycle	7/697	47/16672	0.00317173	0.00947363	TPR/ATM/RB1/BUB1B/CUL3/APC/TTK	0.680065
Y	PanCancer	BP	GO:0007611	learning or memory	18/697	210/16672	0.0031814	0.00949659	BTG2/JUN/MTOR/NTRK1/PTEN/KMT2A/KRAS/HIF1A/GRIN2A/NF1/CRTC1/CREB1/KIT/SGK1/BRAF/EGFR/RELN/ABL1	0.67981
Y	PanCancer	BP	GO:0007009	plasma membrane organization	21/697	261/16672	0.00324205	0.00967161	KIF5B/PTEN/CLIP1/AKT1/MYO5A/CDH1/CLTC/AKT2/DNM2/ACSL3/CXCR4/ROCK2/FAT4/PIK3R1/EZR/GOPC/RAC1/IKBKB/NDRG1/PTCH1/AR	0.677885
Y	PanCancer	BP	GO:0007176	regulation of epidermal growth factor-activated receptor activity	5/697	25/16672	0.00333232	0.00991004	ERRFI1/CBL/CBLC/CBLB/FBXW7	0.675311
Y	PanCancer	BP	GO:0045879	negative regulation of smoothened signaling pathway	5/697	25/16672	0.00333232	0.00991004	SUFU/RB1/PRKACA/PTCH1/GPC3	0.675311
Y	PanCancer	BP	GO:0045880	positive regulation of smoothened signaling pathway	5/697	25/16672	0.00333232	0.00991004	PRRX1/GLI1/FOXA1/SMO/GPC3	0.675311
Y	PanCancer	BP	GO:0048710	regulation of astrocyte differentiation	5/697	25/16672	0.00333232	0.00991004	NTRK3/NF1/MYCN/IL6ST/NOTCH1	0.675311
Y	PanCancer	BP	GO:0060037	pharyngeal system development	5/697	25/16672	0.00333232	0.00991004	BMPR1A/GATA3/SIX1/ACVR1/PTCH1	0.675311
Y	PanCancer	BP	GO:0016482	cytosolic transport	13/697	131/16672	0.00333605	0.00991496	EPS15/ERC1/MAP2K1/CLTC/MAP2K2/DCTN1/SRC/CLTCL1/MAPK1/EZR/TRIM27/HOOK3/MSN	0.675258
Y	PanCancer	CC	GO:0044454	nuclear chromosome part	76/701	496/17942	4.88769e-25	1.17793e-22	ARID1A/CDC73/H3F3A/JUN/MUC1/TAL1/GATA3/TCF7L2/ATM/EED/MEN1/MYOD1/CHD4/NCOR2/POLE/STAT6/BRCA2/ERCC5/CCNB1IP1/BLM/BUB1B/PML/SMAD3/TCF12/CREBBP/ERCC4/BRCA1/H3F3B/NCOR1/RARA/SMARCE1/STAT3/SUZ12/TP53/SMAD2/SMAD4/POLD1/SMARCA4/TCF3/TFPT/CREB1/DNMT3A/MSH2/MSH6/NCOA1/PMS1/ASXL1/SS18L1/TOP1/SMARCB1/ATR/CTNNB1/MLH1/TP63/PHOX2B/TERT/ESR1/HIST1H1C/HIST1H3B/HIST1H4I/IRF4/EZH2/IKZF1/POT1/TRIM24/TRRAP/NBN/RAD21…	1
Y	PanCancer	CC	GO:0005667	transcription factor complex	58/701	301/17942	2.13006e-24	3.42229e-22	ARNT/JUN/PBX1/SFPQ/TAL1/GATA3/TCF7L2/LMO2/MYOD1/ATF1/ATF7IP/CDK4/DDIT3/ERCC5/RB1/AJUBA/HIF1A/NKX2-1/SIX1/SMAD3/TCF12/CBFB/ERCC4/ZFHX3/SOX9/STAT3/TP53/SMAD2/SMAD4/CEBPA/ERCC2/MEF2B/TCF3/CREB1/EPAS1/ERCC3/REL/MAFB/NFATC2/EP300/CTNNB1/GATA2/PPARG/SOX2/TP63/WWTR1/LEF1/HMGA1/HOXA11/HOXA9/TRRAP/SOX17/KLF4/NR4A3/RXRA/GATA1/NONO/TAF1	1
Y	PanCancer	CC	GO:0000790	nuclear chromatin	51/701	298/17942	3.27752e-19	3.94942e-17	ARID1A/H3F3A/JUN/MUC1/TAL1/GATA3/TCF7L2/EED/MEN1/MYOD1/CHD4/NCOR2/STAT6/SMAD3/TCF12/CREBBP/H3F3B/NCOR1/RARA/SMARCE1/STAT3/SUZ12/TP53/SMAD2/SMAD4/SMARCA4/TCF3/TFPT/CREB1/DNMT3A/MSH6/NCOA1/ASXL1/SMARCB1/CTNNB1/TP63/PHOX2B/ESR1/HIST1H1C/HIST1H3B/IRF4/EZH2/IKZF1/TRIM24/TRRAP/KLF4/RXRA/SMARCA2/AR/ATRX/RBMX	1
Y	PanCancer	CC	GO:0044798	nuclear transcription factor complex	32/701	127/17942	1.44677e-17	1.39469e-15	ARNT/SFPQ/TCF7L2/ATF1/DDIT3/ERCC5/RB1/HIF1A/TCF12/CBFB/ERCC4/SOX9/STAT3/TP53/SMAD2/SMAD4/CEBPA/ERCC2/TCF3/CREB1/ERCC3/NFATC2/CTNNB1/PPARG/LEF1/HMGA1/TRRAP/SOX17/KLF4/RXRA/NONO/TAF1	1
Y	PanCancer	CC	GO:0090575	RNA polymerase II transcription factor complex	28/701	102/17942	1.36499e-16	1.09654e-14	ARNT/SFPQ/TCF7L2/ATF1/DDIT3/ERCC5/RB1/HIF1A/TCF12/CBFB/ERCC4/STAT3/TP53/SMAD2/SMAD4/CEBPA/ERCC2/TCF3/CREB1/ERCC3/CTNNB1/PPARG/LEF1/HMGA1/TRRAP/RXRA/NONO/TAF1	1
Y	PanCancer	CC	GO:0016604	nuclear body	49/701	349/17942	6.25541e-15	4.3073e-13	LMNA/MTOR/RBM15/SFPQ/PTEN/TCF7L2/MAML2/WT1/ZBTB16/MDM2/NCOR2/SETD1B/RB1/ZC3H13/ZMYM2/HIF1A/MAX/YLPM1/BLM/PML/CIITA/CREBBP/ZFHX3/CDK12/SPOP/SRSF2/TP53/ELL/PRKACA/EPAS1/SF3B1/XPO1/SS18L1/DYRK1A/CHEK2/ATR/MECOM/FRG1/TERT/DAXX/SRSF3/TRIM27/EIF3E/KAT6A/NBN/ATRX/DDX3X/ELF4/NONO	1
Y	PanCancer	CC	GO:1902554	serine/threonine protein kinase complex	22/701	78/17942	1.36691e-13	8.23563e-12	CCND1/ACVR1B/CCND2/CDK4/ERC1/KDM5A/ERCC5/RB1/CDK12/PRKAR1A/CCNE1/ERCC2/PRKACA/ACVR1/ERCC3/MAP3K13/TGFBR2/CCND3/CDKN1A/MAP3K7/CDK6/IKBKB	1
Y	PanCancer	CC	GO:0090544	BAF-type complex	13/701	23/17942	3.53399e-13	1.89265e-11	ARID1A/ARID2/SMARCD1/RB1/BRD7/SMARCE1/SS18/SMARCA4/SS18L1/SMARCB1/PBRM1/ARID1B/SMARCA2	1
Y	PanCancer	CC	GO:0098552	side of membrane	51/701	426/17942	1.01883e-12	4.91075e-11	ABL2/ERRFI1/JAK1/LCK/PTPRC/RGS7/TNFRSF14/BMPR1A/FAS/PTEN/KCNJ5/KRAS/TRAF3/B2M/FES/CDH1/CYLD/ASPSCR1/CD79B/GNA13/NF1/TNFRSF11A/CALR/CD79A/JAK3/MAP2K2/CD28/PTK6/SRC/RHOA/TFRC/TGFBR2/EPHA5/KIT/TEC/CD74/IL6ST/IL7R/ITK/RASA1/EEF1A1/EZR/HLA-A/HLA-B/IKBKB/NRG1/ABL1/CD274/JAK2/SYK/BTK	1
Y	PanCancer	CC	GO:0009898	cytoplasmic side of plasma membrane	29/701	154/17942	1.51641e-12	6.64461e-11	ABL2/ERRFI1/JAK1/LCK/RGS7/PTEN/KRAS/TRAF3/FES/CDH1/CYLD/ASPSCR1/GNA13/NF1/JAK3/MAP2K2/PTK6/SRC/RHOA/KIT/TEC/ITK/RASA1/EZR/IKBKB/ABL1/JAK2/SYK/BTK	1
Y	PanCancer	CC	GO:1902911	protein kinase complex	22/701	90/17942	3.30361e-12	1.32695e-10	CCND1/ACVR1B/CCND2/CDK4/ERC1/KDM5A/ERCC5/RB1/CDK12/PRKAR1A/CCNE1/ERCC2/PRKACA/ACVR1/ERCC3/MAP3K13/TGFBR2/CCND3/CDKN1A/MAP3K7/CDK6/IKBKB	1
Y	PanCancer	CC	GO:0098562	cytoplasmic side of membrane	30/701	170/17942	3.57991e-12	1.32732e-10	ABL2/ERRFI1/JAK1/LCK/RGS7/PTEN/KRAS/TRAF3/FES/CDH1/CYLD/ASPSCR1/GNA13/NF1/JAK3/MAP2K2/PTK6/SRC/RHOA/KIT/TEC/ITK/RASA1/EEF1A1/EZR/IKBKB/ABL1/JAK2/SYK/BTK	1
Y	PanCancer	CC	GO:0098687	chromosomal region	43/701	341/17942	1.17148e-11	3.78411e-10	CDC73/H3F3A/TPR/ATM/MEN1/NUP98/CLIP1/MBD6/BRCA2/PDS5B/BLM/BUB1B/KNSTRN/PML/TP53BP1/CTCF/ERCC4/H3F3B/DOT1L/POLD1/PPP2R1A/DCTN1/DNMT3A/MSH2/XPO1/SS18L1/CHEK2/ATR/STAG1/APC/TERT/DAXX/HIST1H3B/HIST1H4I/IKZF1/POT1/NBN/RAD21/WRN/ATRX/PHF6/SMC1A/STAG2	1
Y	PanCancer	CC	GO:0061695	transferase complex, transferring phosphorus-containing groups	35/701	237/17942	1.17763e-11	3.78411e-10	CDC73/MTOR/CCND1/ACVR1B/CCND2/CDK4/ERC1/KDM5A/POLE/ERCC5/RB1/ERCC4/CDK12/PRKAR1A/TP53/CCNE1/ERCC2/POLD1/PRKACA/ACVR1/ERCC3/MAP3K13/PIK3CA/PIK3CB/TGFBR2/PIK3R1/TERT/CCND3/CDKN1A/MAP3K7/REV3L/CDK6/TRRAP/IKBKB/TAF1	1
Y	PanCancer	CC	GO:0098589	membrane region	43/701	344/17942	1.56734e-11	4.72162e-10	ATP1A1/BCL10/EPS15/LCK/PTPRC/BMPR1A/FAS/RET/BIRC3/CBL/PICALM/KRAS/STAT6/TRIP11/SPRED1/CDH1/CLTC/PRKAR1A/CBLC/CD79A/DNM2/PRKACA/ACKR3/CASP8/XPO1/SDC4/SRC/CLTCL1/MAPK1/CBLB/CTNNB1/TFRC/TGFBR2/KDR/EZR/CARD11/EGFR/SMO/IKBKB/FNBP1/JAK2/PTCH1/BTK	1
Y	PanCancer	CC	GO:0070603	SWI/SNF superfamily-type complex	19/701	71/17942	1.77744e-11	5.03956e-10	ARID1A/ARID2/CHD4/SMARCD1/RB1/BRD7/SMARCE1/SS18/SMARCA4/TFPT/SS18L1/SMARCB1/PBRM1/ARID1B/DAXX/TRRAP/SMARCA2/ATRX/SMARCA1	1
Y	PanCancer	CC	GO:0016605	PML body	21/701	95/17942	8.02488e-11	2.14888e-09	MTOR/PTEN/TCF7L2/ZBTB16/RB1/ZMYM2/MAX/BLM/PML/CIITA/TP53/CHEK2/ATR/TERT/DAXX/TRIM27/EIF3E/KAT6A/NBN/ATRX/ELF4	1
Y	PanCancer	CC	GO:0019898	extrinsic component of membrane	34/701	254/17942	3.50621e-10	8.89471e-09	ABL2/ERRFI1/JAK1/LCK/MTOR/RGS7/TPR/KRAS/FES/PML/USP8/CDH1/CYLD/ASPSCR1/GNA13/JAK3/PTK6/SRC/NF2/CTNNB1/PIK3CA/PIK3CB/RHOA/TEC/APC/ITK/PIK3R1/EZR/RAC1/ABL1/JAK2/SYK/BTK/MSN	0.999997
Y	PanCancer	CC	GO:0019897	extrinsic component of plasma membrane	24/701	136/17942	5.21917e-10	1.25782e-08	ABL2/ERRFI1/JAK1/LCK/RGS7/KRAS/FES/USP8/CDH1/CYLD/GNA13/JAK3/PTK6/SRC/CTNNB1/RHOA/TEC/APC/ITK/RAC1/ABL1/JAK2/SYK/BTK	0.999996
Y	PanCancer	CC	GO:1990391	DNA repair complex	13/701	42/17942	3.96395e-09	9.09821e-08	ATM/POLE/ERCC4/POLD1/MSH2/MSH6/PMS1/MLH1/XPC/MSH3/PMS2/WRN/XPA	0.999945
Y	PanCancer	CC	GO:0031234	extrinsic component of cytoplasmic side of plasma membrane	19/701	96/17942	4.60096e-09	1.00803e-07	ABL2/ERRFI1/JAK1/LCK/RGS7/KRAS/FES/CYLD/GNA13/JAK3/PTK6/SRC/RHOA/TEC/ITK/ABL1/JAK2/SYK/BTK	0.999938
Y	PanCancer	CC	GO:0045121	membrane raft	33/701	270/17942	6.60749e-09	1.3847e-07	ATP1A1/BCL10/LCK/PTPRC/BMPR1A/FAS/RET/BIRC3/CBL/KRAS/STAT6/SPRED1/CDH1/PRKAR1A/CBLC/CD79A/PRKACA/CASP8/SDC4/SRC/MAPK1/CBLB/CTNNB1/TGFBR2/KDR/EZR/CARD11/EGFR/SMO/IKBKB/JAK2/PTCH1/BTK	0.99991
Y	PanCancer	CC	GO:0098857	membrane microdomain	33/701	271/17942	7.25059e-09	1.45616e-07	ATP1A1/BCL10/LCK/PTPRC/BMPR1A/FAS/RET/BIRC3/CBL/KRAS/STAT6/SPRED1/CDH1/PRKAR1A/CBLC/CD79A/PRKACA/CASP8/SDC4/SRC/MAPK1/CBLB/CTNNB1/TGFBR2/KDR/EZR/CARD11/EGFR/SMO/IKBKB/JAK2/PTCH1/BTK	0.999904
Y	PanCancer	CC	GO:0005925	focal adhesion	41/701	388/17942	7.63058e-09	1.47118e-07	DDR2/JAK1/PTPRC/RPL22/RPL5/RRAS2/KRAS/PPFIBP1/LCP1/AJUBA/B2M/FES/MAP2K1/CDH1/CLTC/GNA13/LASP1/YWHAE/CALR/DNM2/MAP2K2/TPM4/SDC4/MAPK1/MYH9/CTNNB1/LPP/RHOA/FAT1/FGFR3/ARHGAP26/NPM1/PDGFRB/CCND3/EZR/HMGA1/EGFR/RAC1/PABPC1/NUP214/MSN	0.999903
Y	PanCancer	CC	GO:0005924	cell-substrate adherens junction	41/701	391/17942	9.53036e-09	1.76678e-07	DDR2/JAK1/PTPRC/RPL22/RPL5/RRAS2/KRAS/PPFIBP1/LCP1/AJUBA/B2M/FES/MAP2K1/CDH1/CLTC/GNA13/LASP1/YWHAE/CALR/DNM2/MAP2K2/TPM4/SDC4/MAPK1/MYH9/CTNNB1/LPP/RHOA/FAT1/FGFR3/ARHGAP26/NPM1/PDGFRB/CCND3/EZR/HMGA1/EGFR/RAC1/PABPC1/NUP214/MSN	0.99988
Y	PanCancer	CC	GO:0043235	receptor complex	36/701	320/17942	1.25407e-08	2.12167e-07	BCL10/NOTCH2/NTRK1/BMPR1A/RET/ACVR1B/ERBB3/PTPN6/PTPRB/TRAF3/TSHR/B2M/NTRK3/SMAD3/GRIN2A/CD79B/ERBB2/CD79A/ACVR1/ACVR2A/ERBB4/LRP1B/MYH9/TFRC/TGFBR2/CD74/FLT4/IL6ST/LIFR/CARD11/EGFR/FGFR1/IKBKB/NOTCH1/RXRA/SYK	0.999852
Y	PanCancer	CC	GO:0071565	nBAF complex	8/701	14/17942	1.27238e-08	2.12167e-07	ARID1A/SMARCD1/SMARCE1/SMARCA4/SS18L1/SMARCB1/ARID1B/SMARCA2	0.999852
Y	PanCancer	CC	GO:0030055	cell-substrate junction	41/701	395/17942	1.27652e-08	2.12167e-07	DDR2/JAK1/PTPRC/RPL22/RPL5/RRAS2/KRAS/PPFIBP1/LCP1/AJUBA/B2M/FES/MAP2K1/CDH1/CLTC/GNA13/LASP1/YWHAE/CALR/DNM2/MAP2K2/TPM4/SDC4/MAPK1/MYH9/CTNNB1/LPP/RHOA/FAT1/FGFR3/ARHGAP26/NPM1/PDGFRB/CCND3/EZR/HMGA1/EGFR/RAC1/PABPC1/NUP214/MSN	0.999852
Y	PanCancer	CC	GO:0016514	SWI/SNF complex	8/701	15/17942	2.6331e-08	4.10697e-07	ARID1A/SMARCD1/RB1/SMARCE1/SMARCA4/SMARCB1/ARID1B/SMARCA2	0.999693
Y	PanCancer	CC	GO:0000307	cyclin-dependent protein kinase holoenzyme complex	11/701	33/17942	2.64141e-08	4.10697e-07	CCND1/CCND2/CDK4/KDM5A/RB1/CDK12/CCNE1/ERCC2/CCND3/CDKN1A/CDK6	0.999693
Y	PanCancer	CC	GO:0032993	protein-DNA complex	24/701	173/17942	6.98489e-08	1.0521e-06	H3F3A/KAT6B/TCF7L2/CHD4/DDIT3/HMGA2/KDM5A/POLE/ERCC5/H3F3B/SUZ12/POLD1/NFE2L2/CTNNB1/LEF1/TERT/HIST1H1C/HIST1H3B/HIST1H4I/IRF4/HOXA11/POT1/KAT6A/XPA	0.999178
Y	PanCancer	CC	GO:0071564	npBAF complex	7/701	12/17942	9.00315e-08	1.31501e-06	ARID1A/SMARCD1/SMARCE1/SS18/SMARCA4/SMARCB1/SMARCA2	0.998973
Y	PanCancer	CC	GO:0032300	mismatch repair complex	7/701	13/17942	1.88481e-07	2.67199e-06	MSH2/MSH6/PMS1/MLH1/MSH3/PMS2/WRN	0.997972
Y	PanCancer	CC	GO:0000781	chromosome, telomeric region	22/701	163/17942	3.96947e-07	5.46653e-06	CDC73/H3F3A/ATM/MEN1/BRCA2/BLM/PML/TP53BP1/ERCC4/H3F3B/DOT1L/POLD1/MSH2/CHEK2/ATR/TERT/HIST1H3B/HIST1H4I/POT1/NBN/WRN/ATRX	0.996128
Y	PanCancer	CC	GO:0044853	plasma membrane raft	15/701	81/17942	4.80973e-07	6.4397e-06	ATP1A1/BMPR1A/CBL/SPRED1/CDH1/PRKAR1A/PRKACA/SRC/MAPK1/CTNNB1/TGFBR2/EZR/SMO/JAK2/PTCH1	0.995536
Y	PanCancer	CC	GO:0005913	cell-cell adherens junction	33/701	327/17942	6.45668e-07	8.41113e-06	EPS15/ABI1/KIF5B/CBL/CTNND1/DDX6/PICALM/ERC1/PPFIBP1/KTN1/USP8/CDH1/LASP1/YWHAE/DNAJB1/SH3GL1/ATIC/IDH1/PCBP1/SRC/MYH9/CTNNB1/MB21D2/APC/AFDN/EZR/HIST1H3B/HSP90AB1/EGFR/SND1/EIF3E/NDRG1/DDX3X	0.994397
Y	PanCancer	CC	GO:0017053	transcriptional repressor complex	15/701	86/17942	1.07331e-06	1.36141e-05	JUN/PRDM16/SPEN/CCND1/ZBTB16/CHD4/NCOR2/CDX2/GPS2/NCOR1/SMARCE1/TBL1XR1/REST/JAZF1/GATA1	0.991678
Y	PanCancer	CC	GO:0000775	chromosome, centromeric region	22/701	184/17942	3.15202e-06	3.89557e-05	TPR/NUP98/CLIP1/PDS5B/BUB1B/KNSTRN/TP53BP1/CTCF/PPP2R1A/DCTN1/DNMT3A/XPO1/SS18L1/STAG1/APC/DAXX/IKZF1/RAD21/ATRX/PHF6/SMC1A/STAG2	0.981466
Y	PanCancer	CC	GO:0000784	nuclear chromosome, telomeric region	18/701	132/17942	3.84437e-06	4.63247e-05	CDC73/H3F3A/ATM/MEN1/BRCA2/PML/ERCC4/H3F3B/POLD1/MSH2/ATR/TERT/HIST1H3B/HIST1H4I/POT1/NBN/WRN/ATRX	0.979024
Y	PanCancer	CC	GO:0031252	cell leading edge	32/701	345/17942	5.7897e-06	6.80643e-05	ABI1/CTNND1/CLIP1/LCP1/AJUBA/HSP90AA1/MYO5A/CDH1/AKT2/DNM2/CXCR4/DCTN1/PLCG1/PTK6/SRC/MYH9/NF2/CTNNB1/PIK3CA/RHOA/FAT1/PTPN13/APC/RASA1/EEF1A1/EZR/PTPRK/CDK6/RAC1/NRG1/ABL1/TSC1	0.972618
Y	PanCancer	CC	GO:0034399	nuclear periphery	16/701	119/17942	1.57462e-05	0.000180707	LMNA/SFPQ/TPR/MEN1/NUMA1/NUP98/NCOR2/BLM/PML/NUP93/TP53/DNMT3A/MYB/RUNX1T1/JAK2/NONO	0.948801
Y	PanCancer	CC	GO:0035097	histone methyltransferase complex	12/701	71/17942	1.77707e-05	0.000199197	EED/KMT2A/MEN1/KMT2D/SETD1B/MAX/MGA/SUZ12/EZH2/KMT2C/KDM6A/TAF1	0.945716
Y	PanCancer	CC	GO:0005901	caveola	12/701	72/17942	2.05774e-05	0.000225416	ATP1A1/BMPR1A/CBL/SPRED1/CDH1/SRC/MAPK1/CTNNB1/TGFBR2/SMO/JAK2/PTCH1	0.94159
Y	PanCancer	CC	GO:0001772	immunological synapse	8/701	32/17942	2.3848e-05	0.000255439	BCL10/LCK/PRKAR1A/CD28/MYH9/RHOH/EZR/CARD11	0.937172
Y	PanCancer	CC	GO:0000791	euchromatin	8/701	33/17942	3.04092e-05	0.000316054	JUN/CREB1/DNMT3A/CTNNB1/HIST1H1C/TRIM24/KLF4/RBMX	0.929054
Y	PanCancer	CC	GO:0016607	nuclear speck	21/701	197/17942	3.08185e-05	0.000316054	LMNA/RBM15/MAML2/WT1/ZBTB16/SETD1B/ZC3H13/HIF1A/YLPM1/CDK12/SPOP/SRSF2/ELL/PRKACA/EPAS1/SF3B1/DYRK1A/MECOM/SRSF3/DDX3X/NONO	0.929054
Y	PanCancer	CC	GO:0001726	ruffle	18/701	154/17942	3.3155e-05	0.000332932	CLIP1/LCP1/HSP90AA1/MYO5A/AKT2/DNM2/PLCG1/PTK6/SRC/MYH9/NF2/APC/RASA1/EEF1A1/EZR/CDK6/RAC1/ABL1	0.926953
Y	PanCancer	CC	GO:0005719	nuclear euchromatin	7/701	25/17942	3.50123e-05	0.000344407	JUN/CREB1/CTNNB1/HIST1H1C/TRIM24/KLF4/RBMX	0.925559
Y	PanCancer	CC	GO:0005819	spindle	26/701	287/17942	6.35503e-05	0.000612625	TPR/ATM/NUMA1/LATS2/RB1/AKT1/NIN/BUB1B/KNSTRN/MAP2K1/CYLD/CLTC/NCOR1/ERCC2/BIRC6/CUL3/DCTN1/CLTCL1/MAPK1/MYH9/CTNNB1/TBL1XR1/NPM1/LATS1/TTK/SBDS	0.898663
Y	PanCancer	CC	GO:0016234	inclusion body	11/701	69/17942	6.91605e-05	0.000653635	EPS15/TPR/NUP98/PICALM/CDH1/HERPUD1/POLD1/RANBP2/MECOM/HSP90AB1/NBN	0.895241
Y	PanCancer	CC	GO:0043240	Fanconi anaemia nuclear complex	5/701	13/17942	8.89243e-05	0.00082426	FANCF/FANCA/FANCE/FANCC/FANCG	0.882312
Y	PanCancer	CC	GO:0000109	nucleotide-excision repair complex	5/701	14/17942	0.000133887	0.00121762	POLE/ERCC4/POLD1/XPC/XPA	0.85809
Y	PanCancer	CC	GO:0000794	condensed nuclear chromosome	12/701	87/17942	0.000139258	0.00124301	BRCA2/CDX2/CCNB1IP1/BLM/BUB1B/BRCA1/BRD4/PMS1/SS18L1/MLH1/RAD21/SMC1A	0.856721
Y	PanCancer	CC	GO:0034708	methyltransferase complex	12/701	91/17942	0.000214907	0.00188337	EED/KMT2A/MEN1/KMT2D/SETD1B/MAX/MGA/SUZ12/EZH2/KMT2C/KDM6A/TAF1	0.82726
Y	PanCancer	CC	GO:0098802	plasma membrane receptor complex	17/701	167/17942	0.000297873	0.00256383	BCL10/BMPR1A/ACVR1B/PTPN6/TRAF3/B2M/GRIN2A/CD79B/CD79A/ACVR1/MYH9/TFRC/TGFBR2/IL6ST/CARD11/IKBKB/SYK	0.80306
Y	PanCancer	CC	GO:0000792	heterochromatin	10/701	69/17942	0.000328878	0.00278104	DDX6/EED/HMGA2/SUZ12/DNMT3A/SALL4/HMGA1/IKZF1/CDKN2A/ATRX	0.796353
Y	PanCancer	CC	GO:0016363	nuclear matrix	12/701	97/17942	0.000392493	0.00326175	SFPQ/MEN1/NUMA1/NCOR2/BLM/PML/TP53/DNMT3A/MYB/RUNX1T1/JAK2/NONO	0.782814
Y	PanCancer	CC	GO:0008385	IkappaB kinase complex	4/701	10/17942	0.000401806	0.00328255	ERC1/MAP3K13/MAP3K7/IKBKB	0.782264
Y	PanCancer	CC	GO:0000803	sex chromosome	6/701	27/17942	0.000509994	0.00409695	H3F3A/EED/H3F3B/SUZ12/DNMT3A/SMARCB1	0.76258
Y	PanCancer	CC	GO:0005657	replication fork	9/701	62/17942	0.000640111	0.00505793	POLE/ERCC5/RAD51B/TP53/POLD1/TOP1/BCL6/NBN/XPA	0.742994
Y	PanCancer	CC	GO:0005769	early endosome	24/701	298/17942	0.00068248	0.00530573	EPS15/NTRK1/RET/B2M/MAP2K1/MYO5A/PML/USP8/RABEP1/AKT2/MAP2K2/SH3GL1/ACKR3/CXCR4/TMEM127/MAPK1/NF2/EPHA3/KDR/HLA-A/HLA-B/TRIM27/EGFR/RAC1	0.738434
Y	PanCancer	CC	GO:0009897	external side of plasma membrane	20/701	232/17942	0.000808636	0.00618671	PTPRC/TNFRSF14/BMPR1A/FAS/KCNJ5/B2M/CD79B/TNFRSF11A/CALR/CD79A/CD28/TFRC/TGFBR2/EPHA5/KIT/CD74/IL6ST/IL7R/NRG1/CD274	0.723512
Y	PanCancer	CC	GO:0042470	melanosome	12/701	106/17942	0.000881215	0.00649704	ATP1A1/HSP90AA1/MYO5A/MYH11/CLTC/GNA13/YWHAE/RPN1/TFRC/HSP90AB1/RAC1/SND1	0.718672
Y	PanCancer	CC	GO:0048770	pigment granule	12/701	106/17942	0.000881215	0.00649704	ATP1A1/HSP90AA1/MYO5A/MYH11/CLTC/GNA13/YWHAE/RPN1/TFRC/HSP90AB1/RAC1/SND1	0.718672
Y	PanCancer	CC	GO:0042405	nuclear inclusion body	4/701	12/17942	0.000889636	0.00649704	TPR/NUP98/RANBP2/NBN	0.718672
Y	PanCancer	CC	GO:0030425	dendrite	32/701	456/17942	0.00105659	0.00746616	MTOR/NTRK1/BMPR1A/PTEN/RET/CTNND1/NUMA1/DICER1/GPHN/MAX/FUS/MAP2K4/NF1/RARA/CRTC1/STRN/GNAS/MAPK1/TP63/EPHA5/CTNND2/IL6ST/EPHA7/GOPC/IFNGR1/PTPRK/AKAP9/GRM3/RELN/NRG1/GNAQ/PTCH1	0.704703
Y	PanCancer	CC	GO:0032806	carboxy-terminal domain protein kinase complex	5/701	21/17942	0.00108404	0.00746616	KDM5A/ERCC5/RB1/ERCC2/ERCC3	0.704703
Y	PanCancer	CC	GO:0035327	transcriptionally active chromatin	5/701	21/17942	0.00108404	0.00746616	ELL/AFF4/ESR1/HIST1H1C/PSIP1	0.704703
Y	PanCancer	CC	GO:0032587	ruffle membrane	10/701	80/17942	0.0010843	0.00746616	LCP1/HSP90AA1/AKT2/DNM2/SRC/NF2/APC/EEF1A1/EZR/RAC1	0.704703
Y	PanCancer	CC	GO:0005881	cytoplasmic microtubule	8/701	54/17942	0.00110659	0.00751236	BCL10/NUMA1/CLIP1/AXIN1/CYLD/AXIN2/SS18/APC	0.704076
Y	PanCancer	CC	GO:0044297	cell body	32/701	464/17942	0.00140121	0.00926794	MPL/MTOR/NTRK1/BMPR1A/RET/NUMA1/PICALM/HSP90AA1/MYO5A/FUS/MAP2K4/RARA/CRTC1/CASP8/SOS1/STRN/TOP1/MAPK1/NF2/EPHA5/PTPN13/CTNND2/IL6ST/EPHA7/EZR/PTPRK/AKAP9/BRAF/GTF2I/NRG1/ABL1/GNAQ	0.682372
Y	PanCancer	CC	GO:0005905	clathrin-coated pit	9/701	69/17942	0.00140365	0.00926794	EPS15/PICALM/CLTC/DNM2/ACKR3/CLTCL1/TFRC/EGFR/FNBP1	0.682372
Y	PanCancer	MF	GO:0001228	transcriptional activator activity, RNA polymerase II transcription regulatory region sequence-specific binding	78/690	319/16309	5.66854e-38	1.89896e-35	CAMTA1/ELF3/JUN/PBX1/GATA3/NFKB2/TLX1/CREB3L1/FLI1/LMO2/MYOD1/WT1/ATF1/DDIT3/ETV6/HMGA2/HNF1A/HOXC11/HOXC13/BCL11B/FOXA1/HIF1A/SIX1/TCF12/CTCF/MAF/ETV4/HLF/IKZF3/SOX9/STAT3/STAT5B/TP53/SMAD2/SMAD4/CEBPA/MEF2B/CREB1/EPAS1/HOXD13/NFE2L2/PAX8/REL/MAFB/NFATC2/RUNX1/EP300/ETV5/FOXL2/GATA2/MITF/SOX2/STAG1/TP63/LEF1/PHOX2B/REST/EBF1/ESR1/FOXO3/HMGA1/IRF4/MYB/ZNF292/CREB3L2/ETV1/MYC/PLAG1/RAD21/SOX17/KLF…	1
Y	PanCancer	MF	GO:0008134	transcription factor binding	95/690	498/16309	1.53889e-36	3.43685e-34	ARNT/BCL10/ID3/JUN/MTOR/PRDM16/SPEN/TAL1/GATA3/JMJD1C/KAT6B/SUFU/TCF7L2/CCND1/LMO2/MYOD1/CHD4/DDIT3/HMGA2/NAB2/NCOR2/TBX3/FOXO1/RB1/FOXA1/HIF1A/NFKBIA/CRTC3/SMAD3/TCF12/TP53BP1/BRD7/CIITA/CREBBP/ERCC4/FUS/NCOR1/PER1/RARA/SOX9/STAT3/TP53/BCL2/SMAD2/SMAD4/BCL3/CEBPA/CRTC1/KEAP1/SMARCA4/TCF3/CREB1/EPAS1/ERCC3/NCOA1/NFE2L2/ASXL1/MAFB/NFATC2/EP300/MAPK1/SMARCB1/CTNNB1/GATA2/PPARG/VHL/LEF1/REST/NPM1/NS…	1
Y	PanCancer	MF	GO:0004713	protein tyrosine kinase activity	54/690	175/16309	4.51963e-32	7.57039e-30	ABL2/DDR2/JAK1/LCK/NTRK1/FGFR2/RET/ERBB3/FLT3/ZMYM2/HSP90AA1/FES/MAP2K1/NTRK3/TYRO3/ERBB2/MAP2K4/STAT5B/JAK3/MAP2K2/ALK/ERBB4/PTK6/SRC/DYRK1A/BCR/EPHA3/EPHA5/FGFR3/KDR/KIT/PDGFRA/TEC/CSF1R/FGFR4/FLT4/ITK/PDGFRB/EPHA7/FGFR1OP/ROS1/TRIM27/TTK/CUX1/EGFR/MET/TRIM24/FGFR1/NRG1/ABL1/CNTRL/JAK2/SYK/BTK	1
Y	PanCancer	MF	GO:0001077	transcriptional activator activity, RNA polymerase II core promoter proximal region sequence-specific binding	60/690	230/16309	5.13961e-31	6.88707e-29	CAMTA1/ELF3/JUN/PBX1/GATA3/NFKB2/TLX1/CREB3L1/FLI1/WT1/DDIT3/ETV6/HMGA2/HNF1A/HOXC11/HOXC13/BCL11B/FOXA1/HIF1A/SIX1/TCF12/ETV4/HLF/SOX9/STAT3/STAT5B/SMAD2/SMAD4/CEBPA/MEF2B/CREB1/EPAS1/HOXD13/PAX8/MAFB/NFATC2/FOXL2/GATA2/MITF/SOX2/TP63/LEF1/PHOX2B/EBF1/ESR1/IRF4/MYB/ZNF292/CREB3L2/ETV1/MYC/PLAG1/KLF4/NFIB/NR4A3/PAX5/AR/ELF4/GATA1/TFE3	1
Y	PanCancer	MF	GO:0000982	transcription factor activity, RNA polymerase II core promoter proximal region sequence-specific binding	70/690	336/16309	1.90288e-29	2.12489e-27	BTG2/CAMTA1/ELF3/JUN/PBX1/GATA3/NFKB2/TLX1/CREB3L1/FLI1/WT1/DDIT3/ETV6/HMGA2/HNF1A/HOXC11/HOXC13/TBX3/FOXO1/BCL11B/FOXA1/HIF1A/SIX1/TCF12/CREBBP/CTCF/ETV4/HLF/SOX9/STAT3/STAT5B/SMAD2/SMAD4/CEBPA/MEF2B/TCF3/ZBTB7A/BCL11A/CREB1/EPAS1/HOXD13/PAX8/MAFB/NFATC2/FOXL2/GATA2/MITF/SOX2/TP63/LEF1/PHOX2B/REST/EBF1/ESR1/IRF4/MYB/PRDM1/ZNF292/CREB3L2/ETV1/MYC/PLAG1/KLF4/NFIB/NR4A3/PAX5/AR/ELF4/GATA1/TFE3	1
Y	PanCancer	MF	GO:0000987	core promoter proximal region sequence-specific DNA binding	65/690	367/16309	3.03472e-23	2.90466e-21	ELF3/JUN/MUC1/PBX1/GATA3/NFKB2/TCF7L2/TLX1/FLI1/MYOD1/CHD4/DDIT3/ETV6/GLI1/HOXC11/TBX3/BCL11B/MAX/SIX1/SMAD3/TCF12/CREBBP/CTCF/ETV4/PER1/SMARCE1/STAT3/SMAD2/SMAD4/CEBPA/MEF2B/SMARCA4/TCF3/ZBTB7A/ZNF331/BCL11A/CREB1/HOXD13/PAX8/MAFB/NFATC2/SMARCB1/FOXL2/MITF/LEF1/PHOX2B/ESR1/IRF4/MYB/PRDM1/CREB3L2/ETV1/ZNF479/MYC/NCOA2/PLAG1/KLF4/NFIB/NR4A3/PAX5/AR/ELF4/GATA1/KDM6A/TFE3	1
Y	PanCancer	MF	GO:0001159	core promoter proximal region DNA binding	65/690	370/16309	4.82469e-23	4.04068e-21	ELF3/JUN/MUC1/PBX1/GATA3/NFKB2/TCF7L2/TLX1/FLI1/MYOD1/CHD4/DDIT3/ETV6/GLI1/HOXC11/TBX3/BCL11B/MAX/SIX1/SMAD3/TCF12/CREBBP/CTCF/ETV4/PER1/SMARCE1/STAT3/SMAD2/SMAD4/CEBPA/MEF2B/SMARCA4/TCF3/ZBTB7A/ZNF331/BCL11A/CREB1/HOXD13/PAX8/MAFB/NFATC2/SMARCB1/FOXL2/MITF/LEF1/PHOX2B/ESR1/IRF4/MYB/PRDM1/CREB3L2/ETV1/ZNF479/MYC/NCOA2/PLAG1/KLF4/NFIB/NR4A3/PAX5/AR/ELF4/GATA1/KDM6A/TFE3	1
Y	PanCancer	MF	GO:0000978	RNA polymerase II core promoter proximal region sequence-specific DNA binding	62/690	348/16309	2.38165e-22	1.773e-20	ELF3/JUN/MUC1/PBX1/NFKB2/TCF7L2/TLX1/FLI1/MYOD1/CHD4/DDIT3/ETV6/GLI1/HOXC11/TBX3/BCL11B/MAX/SIX1/SMAD3/TCF12/CTCF/ETV4/PER1/SMARCE1/STAT3/SMAD2/SMAD4/CEBPA/MEF2B/SMARCA4/TCF3/ZBTB7A/ZNF331/BCL11A/CREB1/HOXD13/PAX8/MAFB/NFATC2/SMARCB1/FOXL2/MITF/LEF1/PHOX2B/ESR1/IRF4/MYB/PRDM1/CREB3L2/ETV1/ZNF479/MYC/NCOA2/PLAG1/NFIB/NR4A3/PAX5/AR/ELF4/GATA1/KDM6A/TFE3	1
Y	PanCancer	MF	GO:0019199	transmembrane receptor protein kinase activity	31/690	80/16309	2.74284e-22	1.83771e-20	DDR2/NTRK1/BMPR1A/FGFR2/RET/ACVR1B/FLT3/NTRK3/TYRO3/ERBB2/ACVR1/ACVR2A/ALK/ERBB4/EPHA3/TGFBR2/EPHA5/FGFR3/KDR/KIT/PDGFRA/CSF1R/FGFR4/FLT4/PDGFRB/EPHA7/ROS1/TRIM27/EGFR/MET/FGFR1	1
Y	PanCancer	MF	GO:0043566	structure-specific DNA binding	38/690	134/16309	1.9664e-21	1.19772e-19	H3F3A/JMJD1C/TET1/MEN1/MYOD1/CHD4/HMGA2/KDM5A/ERCC5/RAD51B/BLM/SMAD3/CTCF/ERCC4/H3F3B/PER1/RARA/SMARCE1/STAT3/SUZ12/SMARCA4/MSH2/MSH6/EP300/SMARCB1/BCL6/XPC/FOXO3/HIST1H1C/HIST1H3B/EZH2/RECQL4/WRN/NOTCH1/PSIP1/RXRA/GATA1/KDM6A	1
Y	PanCancer	MF	GO:0003713	transcription coactivator activity	53/690	290/16309	9.19624e-20	5.13457e-18	ARID1A/ARNT/BCL10/ELF3/JUN/PRDM16/PRRX1/ARID5B/GATA3/NCOA4/NFKB2/BCL9L/MAML2/MYOD1/POU2AF1/DTX1/KDM5A/SMARCD1/RB1/MAX/TRIP11/BRD7/CBFB/CIITA/CREBBP/FUS/BRCA1/DDX5/RARA/SMARCE1/SS18/CCNE1/CEBPA/SMARCA4/TCF3/NCOA1/ASXL1/EP300/SMARCB1/CTNNB1/PPARG/WWTR1/NPM1/ARID1B/HMGA1/TRIM24/KAT6A/NCOA2/SOX17/RXRA/SMARCA2/MED12/TAF1	1
Y	PanCancer	MF	GO:0004714	transmembrane receptor protein tyrosine kinase activity	26/690	64/16309	1.60932e-19	8.29419e-18	DDR2/NTRK1/FGFR2/RET/FLT3/NTRK3/TYRO3/ERBB2/ALK/ERBB4/EPHA3/EPHA5/FGFR3/KDR/KIT/PDGFRA/CSF1R/FGFR4/FLT4/PDGFRB/EPHA7/ROS1/TRIM27/EGFR/MET/FGFR1	1
Y	PanCancer	MF	GO:0051427	hormone receptor binding	37/690	148/16309	7.35569e-19	3.52023e-17	JAK1/JMJD1C/NCOA4/TCF7L2/MYOD1/PTPN11/FLT3/RB1/HIF1A/FUS/BRCA1/DDX5/NCOR1/STAT3/STAT5B/CALR/CCNE1/SMARCA4/NCOA1/STRN/ASXL1/GNAS/SRC/EP300/CTNNB1/FOXL2/FOXP1/PPARG/LEF1/NSD1/DAXX/HMGA1/NCOA2/JAK2/NR4A3/RXRA/MED12	1
Y	PanCancer	MF	GO:0001047	core promoter binding	37/690	155/16309	3.91992e-18	1.7509e-16	ELK4/H3F3A/SFPQ/TAL1/GATA3/KMT2A/MYOD1/HMGA2/STAT6/RB1/NKX2-1/CHD2/ZFHX3/H3F3B/SOX9/STAT5B/SUZ12/TP53/SMARCA4/PAX8/TOP1/RUNX1/EP300/SMARCB1/GATA2/PPARG/REST/NSD1/ESR1/FOXO3/EZH2/KLF4/NOTCH1/NR4A3/GATA1/NONO/RBMX	1
Y	PanCancer	MF	GO:0035257	nuclear hormone receptor binding	33/690	127/16309	1.65551e-17	6.93243e-16	JMJD1C/NCOA4/TCF7L2/MYOD1/FLT3/RB1/HIF1A/FUS/BRCA1/DDX5/NCOR1/STAT3/STAT5B/CALR/CCNE1/SMARCA4/NCOA1/STRN/ASXL1/SRC/EP300/CTNNB1/FOXL2/FOXP1/PPARG/LEF1/NSD1/DAXX/HMGA1/NCOA2/NR4A3/RXRA/MED12	1
Y	PanCancer	MF	GO:0035326	enhancer binding	27/690	95/16309	1.25452e-15	4.94428e-14	ARNT/H3F3A/JUN/SFPQ/TAL1/GATA3/FLI1/ZBTB16/CHD4/CDX2/SMAD3/TCF12/H3F3B/SMARCE1/SOX9/SMAD2/SMARCA4/TCF3/CREB1/NFE2L2/REL/SMARCB1/GATA2/LEF1/GATA1/MED12/NONO	1
Y	PanCancer	MF	GO:0008013	beta-catenin binding	25/690	81/16309	1.67504e-15	6.23488e-14	BCL9/SUFU/TCF7L2/BCL9L/FOXO1/SMAD3/AXIN1/CDH1/AXIN2/SOX9/PTPRT/EP300/TBL1XR1/LEF1/APC/CTNND2/ESR1/FOXO3/PTPRK/SOX17/KLF4/AMER1/AR/FOXO4/MED12	1
Y	PanCancer	MF	GO:0031490	chromatin DNA binding	26/690	97/16309	2.00057e-14	7.05463e-13	H3F3A/JMJD1C/MYOD1/CHD4/HMGA2/KDM5A/SMAD3/CTCF/H3F3B/PER1/RARA/SMARCE1/STAT3/SUZ12/SMARCA4/EP300/SMARCB1/BCL6/FOXO3/HIST1H1C/HIST1H3B/EZH2/NOTCH1/RXRA/GATA1/KDM6A	1
Y	PanCancer	MF	GO:0035258	steroid hormone receptor binding	23/690	77/16309	5.02282e-14	1.68265e-12	NCOA4/FLT3/RB1/FUS/BRCA1/DDX5/STAT3/STAT5B/CALR/CCNE1/SMARCA4/NCOA1/STRN/SRC/EP300/CTNNB1/FOXL2/FOXP1/PPARG/LEF1/NSD1/DAXX/NR4A3	1
Y	PanCancer	MF	GO:0019902	phosphatase binding	31/690	152/16309	2.11103e-13	6.7352e-12	JAK1/LCK/SHOC2/CDKN1B/STAT6/FOXO1/AKT1/HSP90AA1/TRAF3/SMAD3/SPRED1/TSC2/ERBB2/STAT3/STAT5B/TP53/BCL2/SMAD2/ELL/JAK3/SH3GL1/STRN/MAPK1/CTNNB1/PPARG/CSF1R/FLT4/PIK3R1/ROS1/EGFR/MET	1
Y	PanCancer	MF	GO:0046934	phosphatidylinositol-4,5-bisphosphate 3-kinase activity	20/690	62/16309	4.45188e-13	1.3558e-11	LCK/FGFR2/ERBB3/PTPN11/ERBB2/VAV1/CD28/ERBB4/PDGFB/PIK3CA/PIK3CB/FGFR3/KIT/PDGFRA/FGFR4/PDGFRB/PIK3R1/EGFR/FGFR1/NRG1	1
Y	PanCancer	MF	GO:0035004	phosphatidylinositol 3-kinase activity	21/690	70/16309	5.78658e-13	1.68566e-11	LCK/FGFR2/ATM/ERBB3/PTPN11/ERBB2/VAV1/CD28/ERBB4/PDGFB/PIK3CA/PIK3CB/FGFR3/KIT/PDGFRA/FGFR4/PDGFRB/PIK3R1/EGFR/FGFR1/NRG1	1
Y	PanCancer	MF	GO:0001046	core promoter sequence-specific DNA binding	25/690	103/16309	7.44571e-13	1.99545e-11	H3F3A/TAL1/GATA3/KMT2A/STAT6/CHD2/ZFHX3/H3F3B/SOX9/STAT5B/SUZ12/TP53/SMARCA4/PAX8/TOP1/EP300/SMARCB1/GATA2/PPARG/REST/NSD1/ESR1/EZH2/NR4A3/GATA1	1
Y	PanCancer	MF	GO:0001085	RNA polymerase II transcription factor binding	25/690	103/16309	7.44571e-13	1.99545e-11	JUN/SPEN/TAL1/GATA3/TCF7L2/LMO2/CHD4/TBX3/RB1/SMAD3/TP53BP1/CREBBP/ERCC4/NCOR1/STAT3/TP53/SMAD4/CREB1/NFE2L2/EP300/CTNNB1/GATA2/KLF4/AR/GATA1	1
Y	PanCancer	MF	GO:0052813	phosphatidylinositol bisphosphate kinase activity	20/690	65/16309	1.21583e-12	3.13311e-11	LCK/FGFR2/ERBB3/PTPN11/ERBB2/VAV1/CD28/ERBB4/PDGFB/PIK3CA/PIK3CB/FGFR3/KIT/PDGFRA/FGFR4/PDGFRB/PIK3R1/EGFR/FGFR1/NRG1	1
Y	PanCancer	MF	GO:0005057	receptor signaling protein activity	29/690	144/16309	1.77336e-12	4.40055e-11	BMPR1A/ACVR1B/CDKN1B/MAP2K1/SMAD3/TYRO3/ERBB2/MAP2K4/SMAD2/SMAD4/MAP2K2/ACVR1/ACVR2A/ALK/ERBB4/PLCG1/MAPK1/MAP3K13/RAF1/TGFBR2/KDR/KIT/MAP3K1/DAXX/MAP3K7/BRAF/EGFR/SYK/ARAF	1
Y	PanCancer	MF	GO:0001158	enhancer sequence-specific DNA binding	21/690	82/16309	1.70454e-11	4.07871e-10	H3F3A/JUN/SFPQ/TAL1/GATA3/FLI1/ZBTB16/CHD4/CDX2/H3F3B/SMARCE1/SOX9/SMARCA4/CREB1/NFE2L2/REL/SMARCB1/GATA2/GATA1/MED12/NONO	1
Y	PanCancer	MF	GO:0019903	protein phosphatase binding	24/690	110/16309	2.48071e-11	5.73128e-10	JAK1/LCK/SHOC2/CDKN1B/STAT6/FOXO1/AKT1/HSP90AA1/TRAF3/ERBB2/STAT3/STAT5B/TP53/BCL2/JAK3/STRN/CTNNB1/PPARG/CSF1R/FLT4/PIK3R1/ROS1/EGFR/MET	1
Y	PanCancer	MF	GO:0000980	RNA polymerase II distal enhancer sequence-specific DNA binding	18/690	65/16309	1.16781e-10	2.60811e-09	H3F3A/JUN/SFPQ/TAL1/FLI1/ZBTB16/CHD4/CDX2/H3F3B/SMARCE1/SMARCA4/CREB1/NFE2L2/REL/SMARCB1/GATA2/MED12/NONO	1
Y	PanCancer	MF	GO:0002039	p53 binding	18/690	66/16309	1.54318e-10	3.33526e-09	MUC1/MDM2/BLM/NTRK3/TP53BP1/BRD7/CREBBP/TP53/BRD4/SMARCA4/STK11/EP300/SMARCB1/TP63/DAXX/TRIM24/GATA1/TAF1	0.999999
Y	PanCancer	MF	GO:0003684	damaged DNA binding	17/690	60/16309	2.58522e-10	5.4128e-09	DDB2/CREBBP/ERCC4/BRCA1/TP53/POLD1/ERCC3/MSH2/MSH6/EP300/POLQ/TP63/XPC/MSH3/NBN/FANCG/XPA	0.999999
Y	PanCancer	MF	GO:0046332	SMAD binding	18/690	70/16309	4.45853e-10	9.05217e-09	JUN/PRDM16/TRIM33/BMPR1A/MEN1/ACVR1B/HMGA2/PML/SMAD3/TCF12/AXIN1/AXIN2/SMAD2/SMAD4/ACVR1/CTNNB1/TGFBR2/USP9X	0.999997
Y	PanCancer	MF	GO:0033613	activating transcription factor binding	16/690	56/16309	7.60013e-10	1.49767e-08	JUN/PRDM16/LMO2/TBX3/RB1/SMAD3/TP53BP1/CIITA/CREBBP/NCOR1/SMAD2/CREB1/NFE2L2/EP300/CTNNB1/PPARG	0.999995
Y	PanCancer	MF	GO:0003714	transcription corepressor activity	32/690	220/16309	9.54356e-10	1.82691e-08	ID3/SUFU/CCND1/ATF7IP/DDIT3/NAB2/NCOR2/CDX2/AJUBA/BRD7/CBFA2T3/CTCF/GPS2/NCOR1/RARA/SRSF2/ARHGAP35/ERF/SMARCA4/FEV/ASXL1/TBL1XR1/WWTR1/NSD1/DAXX/JAZF1/RUNX1T1/TLE1/BCOR/SSX1/SSX2/SSX4	0.999993
Y	PanCancer	MF	GO:0019207	kinase regulator activity	29/690	187/16309	1.29139e-09	2.40342e-08	BCL10/CDKN2C/ABI1/CCND1/CDK4/CDKN1B/ERBB3/MAP2K1/SPRED1/SOCS1/PRKAR1A/MALT1/CCNE1/MAP2K2/STK11/PIK3CA/IL2/RHOH/APC/NPM1/PIK3R1/CDKN1A/DAXX/FGFR1OP/HSP90AB1/NRG1/CDKN2A/CDKN2B/KLF4	0.99999
Y	PanCancer	MF	GO:0031625	ubiquitin protein ligase binding	36/690	275/16309	1.64811e-09	2.98442e-08	BCL10/JAK1/TNFRSF14/MYOD1/ACVR1B/DTX1/MDM2/FOXO1/RB1/HIF1A/NFKBIA/TRAF3/PML/SMAD3/AXIN1/AXIN2/BRCA1/PER1/PRKAR1A/SPOP/TP53/YWHAE/BCL2/SMAD2/CALR/PRKACA/CASP8/CUL3/CXCR4/CHEK2/FHIT/FBXW7/CDKN1A/DAXX/POU5F1/EGFR	0.999986
Y	PanCancer	MF	GO:0044389	ubiquitin-like protein ligase binding	36/690	281/16309	2.97331e-09	5.24242e-08	BCL10/JAK1/TNFRSF14/MYOD1/ACVR1B/DTX1/MDM2/FOXO1/RB1/HIF1A/NFKBIA/TRAF3/PML/SMAD3/AXIN1/AXIN2/BRCA1/PER1/PRKAR1A/SPOP/TP53/YWHAE/BCL2/SMAD2/CALR/PRKACA/CASP8/CUL3/CXCR4/CHEK2/FHIT/FBXW7/CDKN1A/DAXX/POU5F1/EGFR	0.999972
Y	PanCancer	MF	GO:0004715	non-membrane spanning protein tyrosine kinase activity	14/690	46/16309	3.52377e-09	6.05366e-08	ABL2/JAK1/LCK/FES/JAK3/PTK6/SRC/DYRK1A/TEC/ITK/ABL1/JAK2/SYK/BTK	0.999967
Y	PanCancer	MF	GO:0050681	androgen receptor binding	13/690	39/16309	3.65195e-09	6.11702e-08	NCOA4/RB1/BRCA1/DDX5/CALR/CCNE1/SMARCA4/NCOA1/EP300/CTNNB1/FOXP1/NSD1/DAXX	0.999966
Y	PanCancer	MF	GO:0003705	transcription factor activity, RNA polymerase II distal enhancer sequence-specific binding	19/690	90/16309	5.32886e-09	8.70813e-08	ARNT/JUN/MYOD1/ZBTB16/ATF1/GLI1/HIF1A/NKX2-1/IRF8/ZFHX3/SOX9/CEBPA/CREB1/NFE2L2/REL/OLIG2/LEF1/HMGA1/SOX17	0.999948
Y	PanCancer	MF	GO:0004674	protein serine/threonine kinase activity	47/690	445/16309	7.30553e-09	1.16541e-07	AKT3/MTOR/BMPR1A/ATM/ACVR1B/CDK4/HMGA2/LATS2/AKT1/BUB1B/MAP2K1/CDK12/MAP2K4/AKT2/ERCC2/MAP2K2/PRKACA/STK11/ACVR1/ACVR2A/ALK/ERCC3/ROCK2/DYRK1A/BCR/CHEK2/MAPK1/ATR/MAP3K13/PIK3CA/RAF1/TGFBR2/MAP3K1/CCND3/LATS1/MAP3K7/PIM1/SGK1/STK19/TTK/BRAF/CDK6/EGFR/IKBKB/SYK/ARAF/TAF1	0.999926
Y	PanCancer	MF	GO:0046982	protein heterodimerization activity	47/690	453/16309	1.28312e-08	1.99928e-07	ARNT/H3F3A/JUN/PBX1/TAL1/EXT2/MYOD1/PAFAH1B2/ATF1/DDIT3/ERBB3/HIF1A/MAX/SMAD3/TCF12/TYRO3/ERBB2/H3F3B/IKZF3/RARA/SOX9/TP53/YWHAE/BCL2/SMAD2/SMAD4/BAX/PPP2R1A/TCF3/BARD1/CUL3/EPAS1/SOS1/PDGFB/RAF1/NPM1/PIK3R1/HIST1H3B/HIST1H4I/BRAF/EGFR/EXT1/IKBKB/SOX17/NOTCH1/RXRA/SMC1A	0.999862
Y	PanCancer	MF	GO:0008094	DNA-dependent ATPase activity	17/690	76/16309	1.35366e-08	2.06126e-07	CHD4/RAD51B/BLM/CHD2/BRIP1/ERCC2/SMARCA4/ERCC3/POLQ/NBN/RAD54B/RECQL4/WRN/SMARCA2/ATRX/DDX3X/SMARCA1	0.999857
Y	PanCancer	MF	GO:0019838	growth factor binding	22/690	126/16309	1.40338e-08	2.08948e-07	NTRK1/FGFR2/ACVR1B/COL2A1/ERBB3/NTRK3/COL1A1/ERBB2/ACVR1/ACVR2A/PDGFB/TGFBR2/FGFR3/KDR/PDGFRA/FGFR4/FLT4/IL6ST/LIFR/PDGFRB/EGFR/FGFR1	0.999855
Y	PanCancer	MF	GO:0042054	histone methyltransferase activity	15/690	59/16309	1.50802e-08	2.19647e-07	PRDM16/PRDM2/SETDB1/EED/KMT2A/MEN1/KMT2D/SETD1B/SUZ12/DOT1L/MECOM/SETD2/NSD1/EZH2/KMT2C	0.999846
Y	PanCancer	MF	GO:0001102	RNA polymerase II activating transcription factor binding	12/690	37/16309	2.0923e-08	2.98264e-07	JUN/LMO2/TBX3/RB1/SMAD3/TP53BP1/CREBBP/NCOR1/CREB1/NFE2L2/EP300/CTNNB1	0.999784
Y	PanCancer	MF	GO:0018024	histone-lysine N-methyltransferase activity	13/690	45/16309	2.59522e-08	3.6225e-07	PRDM16/PRDM2/SETDB1/KMT2A/MEN1/KMT2D/SETD1B/DOT1L/MECOM/SETD2/NSD1/EZH2/KMT2C	0.999732
Y	PanCancer	MF	GO:0008276	protein methyltransferase activity	17/690	82/16309	4.52544e-08	6.18785e-07	PRDM16/PRDM2/SETDB1/EED/KMT2A/MEN1/KMT2D/SETD1B/SUZ12/DOT1L/FBXO11/MECOM/SETD2/NSD1/IRF4/EZH2/KMT2C	0.999524
Y	PanCancer	MF	GO:0016279	protein-lysine N-methyltransferase activity	14/690	56/16309	5.75688e-08	7.71421e-07	PRDM16/PRDM2/SETDB1/KMT2A/MEN1/KMT2D/SETD1B/DOT1L/MECOM/SETD2/NSD1/IRF4/EZH2/KMT2C	0.999401
Y	PanCancer	MF	GO:0016278	lysine N-methyltransferase activity	14/690	57/16309	7.33748e-08	9.63944e-07	PRDM16/PRDM2/SETDB1/KMT2A/MEN1/KMT2D/SETD1B/DOT1L/MECOM/SETD2/NSD1/IRF4/EZH2/KMT2C	0.999248
Y	PanCancer	MF	GO:0000217	DNA secondary structure binding	9/690	22/16309	1.24969e-07	1.61018e-06	MEN1/ERCC5/RAD51B/BLM/MSH2/MSH6/XPC/RECQL4/WRN	0.998748
Y	PanCancer	MF	GO:0030983	mismatched DNA binding	7/690	12/16309	1.5487e-07	1.95779e-06	MSH2/MSH6/PMS1/MLH1/XPC/MSH3/PMS2	0.998488
Y	PanCancer	MF	GO:0042393	histone binding	25/690	184/16309	2.5245e-07	3.13225e-06	H3F3A/KMT2A/CHD2/TP53BP1/BRD7/H3F3B/SUZ12/BRD4/SMARCA4/MSH6/TBL1XR1/LEF1/NPM1/DAXX/DEK/HIST1H3B/HIST1H4I/TRIM24/BRD3/JAK2/SET/SMARCA2/ATRX/PHF6/TAF1	0.997651
Y	PanCancer	MF	GO:0043548	phosphatidylinositol 3-kinase binding	10/690	31/16309	3.40615e-07	4.14931e-06	ATP1A1/LCK/CBL/TYRO3/DNM2/PTPN13/PDGFRB/PIK3R1/JAK2/IRS4	0.996967
Y	PanCancer	MF	GO:0000979	RNA polymerase II core promoter sequence-specific DNA binding	13/690	55/16309	3.48942e-07	4.17484e-06	H3F3A/TAL1/GATA3/STAT6/H3F3B/STAT5B/SUZ12/PAX8/EP300/GATA2/NSD1/EZH2/GATA1	0.99695
Y	PanCancer	MF	GO:0098641	cadherin binding involved in cell-cell adhesion	32/690	286/16309	5.30327e-07	6.23367e-06	EPS15/ABI1/KIF5B/CBL/CTNND1/DDX6/PICALM/ERC1/PPFIBP1/KTN1/USP8/CDH1/LASP1/YWHAE/DNAJB1/SH3GL1/ATIC/IDH1/PCBP1/SRC/MYH9/CTNNB1/MB21D2/AFDN/EZR/HIST1H3B/HSP90AB1/EGFR/SND1/EIF3E/NDRG1/DDX3X	0.99566
Y	PanCancer	MF	GO:0045296	cadherin binding	33/690	302/16309	6.07039e-07	7.01235e-06	EPS15/ABI1/KIF5B/CBL/CTNND1/DDX6/PICALM/ERC1/PPFIBP1/KTN1/USP8/CDH1/LASP1/YWHAE/DNAJB1/SH3GL1/ATIC/IDH1/PCBP1/PTPRT/SRC/MYH9/CTNNB1/MB21D2/AFDN/EZR/HIST1H3B/HSP90AB1/EGFR/SND1/EIF3E/NDRG1/DDX3X	0.995197
Y	PanCancer	MF	GO:0019887	protein kinase regulator activity	23/690	168/16309	6.62155e-07	7.51939e-06	CDKN2C/ABI1/CCND1/CDK4/CDKN1B/ERBB3/MAP2K1/SPRED1/SOCS1/PRKAR1A/CCNE1/MAP2K2/STK11/PIK3CA/APC/NPM1/CDKN1A/DAXX/FGFR1OP/HSP90AB1/NRG1/CDKN2A/CDKN2B	0.994903
Y	PanCancer	MF	GO:0047485	protein N-terminus binding	17/690	98/16309	6.78283e-07	7.57416e-06	ATM/MEN1/NCOR2/ERCC5/MAP2K1/ERCC4/SMARCE1/TP53/ERCC2/SMARCA4/ERCC3/NCOA1/TBL1XR1/DAXX/EIF3E/NBN/TSC1	0.994872
Y	PanCancer	MF	GO:0003678	DNA helicase activity	12/690	50/16309	8.26807e-07	9.08132e-06	CHD4/BLM/CHD2/BRIP1/ERCC2/ERCC3/NBN/RAD54B/RECQL4/WRN/ATRX/DDX3X	0.994025
Y	PanCancer	MF	GO:0001227	transcriptional repressor activity, RNA polymerase II transcription regulatory region sequence-specific binding	23/690	173/16309	1.11724e-06	1.20734e-05	BTG2/ARID5B/GATA3/ZBTB16/ETV6/HMGA2/TBX3/CDX2/FOXO1/CREBBP/CTCF/ARHGAP35/TCF3/ZBTB7A/BCL11A/NFATC2/BCL6/MITF/REST/FOXO3/POU5F1/PRDM1/GATA1	0.992447
Y	PanCancer	MF	GO:0098632	protein binding involved in cell-cell adhesion	32/690	296/16309	1.13682e-06	1.209e-05	EPS15/ABI1/KIF5B/CBL/CTNND1/DDX6/PICALM/ERC1/PPFIBP1/KTN1/USP8/CDH1/LASP1/YWHAE/DNAJB1/SH3GL1/ATIC/IDH1/PCBP1/SRC/MYH9/CTNNB1/MB21D2/AFDN/EZR/HIST1H3B/HSP90AB1/EGFR/SND1/EIF3E/NDRG1/DDX3X	0.992438
Y	PanCancer	MF	GO:0004702	receptor signaling protein serine/threonine kinase activity	16/690	91/16309	1.19375e-06	1.24629e-05	BMPR1A/ACVR1B/MAP2K1/MAP2K4/MAP2K2/ACVR1/ACVR2A/ALK/MAPK1/MAP3K13/RAF1/TGFBR2/MAP3K1/MAP3K7/BRAF/EGFR	0.99225
Y	PanCancer	MF	GO:0004003	ATP-dependent DNA helicase activity	10/690	35/16309	1.20908e-06	1.24629e-05	CHD4/BLM/CHD2/BRIP1/ERCC2/ERCC3/NBN/RECQL4/WRN/DDX3X	0.99225
Y	PanCancer	MF	GO:0042826	histone deacetylase binding	17/690	104/16309	1.60824e-06	1.61109e-05	SFPQ/TAL1/CCND1/NCOR2/HIF1A/HSP90AA1/NCOR1/RARA/YWHAE/MEF2B/LEF1/HSP90AB1/PRDM1/RAC1/KLF4/BCOR/PHF6	0.990484
Y	PanCancer	MF	GO:0030331	estrogen receptor binding	10/690	36/16309	1.61109e-06	1.61109e-05	FUS/DDX5/NCOA1/STRN/SRC/CTNNB1/FOXL2/PPARG/LEF1/NSD1	0.990484
Y	PanCancer	MF	GO:0098631	protein binding involved in cell adhesion	32/690	301/16309	1.63889e-06	1.61479e-05	EPS15/ABI1/KIF5B/CBL/CTNND1/DDX6/PICALM/ERC1/PPFIBP1/KTN1/USP8/CDH1/LASP1/YWHAE/DNAJB1/SH3GL1/ATIC/IDH1/PCBP1/SRC/MYH9/CTNNB1/MB21D2/AFDN/EZR/HIST1H3B/HSP90AB1/EGFR/SND1/EIF3E/NDRG1/DDX3X	0.990466
Y	PanCancer	MF	GO:0045295	gamma-catenin binding	6/690	11/16309	2.1612e-06	2.09856e-05	TCF7L2/CDH1/PTPRT/LEF1/APC/PTPRK	0.988308
Y	PanCancer	MF	GO:0070577	lysine-acetylated histone binding	7/690	17/16309	3.15749e-06	3.02217e-05	KMT2A/BRD7/BRD4/SMARCA4/TRIM24/BRD3/TAF1	0.984604
Y	PanCancer	MF	GO:0008170	N-methyltransferase activity	15/690	87/16309	3.3084e-06	3.12201e-05	PRDM16/PRDM2/SETDB1/KMT2A/MEN1/KMT2D/SETD1B/DOT1L/FBXO11/MECOM/SETD2/NSD1/IRF4/EZH2/KMT2C	0.984228
Y	PanCancer	MF	GO:0050839	cell adhesion molecule binding	41/690	454/16309	4.14087e-06	3.85331e-05	EPS15/ABI1/KIF5B/CBL/CTNND1/DDX6/PICALM/ERC1/PPFIBP1/PTPN11/PTPN6/KTN1/USP8/CDH1/LASP1/YWHAE/CALR/DNAJB1/SH3GL1/ATIC/IDH1/PCBP1/PTPRT/SRC/MYH9/CTNNB1/MB21D2/KDR/AFDN/EZR/HIST1H3B/HSP90AB1/EGFR/SND1/EIF3E/NDRG1/NRG1/PTPRD/SYK/DDX3X/MSN	0.981611
Y	PanCancer	MF	GO:0005088	Ras guanyl-nucleotide exchange factor activity	26/690	228/16309	4.31679e-06	3.96199e-05	JAK1/FGFR2/RET/ARHGEF12/ERBB3/GRIN2A/ERBB2/JAK3/VAV1/ERBB4/SOS1/BCR/PDGFB/FGFR3/IL2/KIT/PDGFRA/FGFR4/PDGFRB/ECT2L/AKAP9/EGFR/FGFR1/NRG1/PREX2/JAK2	0.981239
Y	PanCancer	MF	GO:0001076	transcription factor activity, RNA polymerase II transcription factor binding	19/690	137/16309	5.05944e-06	4.58085e-05	JUN/NOTCH2/PRRX1/SPEN/LMO2/HIF1A/TP53BP1/CREBBP/SMAD4/SMARCA4/CREB1/NCOA1/MYB/KLF4/NOTCH1/SMARCA2/TLE1/MED12/TAF1	0.97919
Y	PanCancer	MF	GO:0004386	helicase activity	20/690	150/16309	5.30005e-06	4.73471e-05	DDX10/DDX6/CHD4/DICER1/BLM/CHD2/BRIP1/DDX5/ERCC2/SMARCA4/ERCC3/EIF4A2/NBN/RAD54B/RECQL4/WRN/SMARCA2/ATRX/DDX3X/SMARCA1	0.978698
Y	PanCancer	MF	GO:0001190	transcriptional activator activity, RNA polymerase II transcription factor binding	11/690	51/16309	7.27744e-06	6.33231e-05	JUN/PRRX1/LMO2/CREBBP/SMARCA4/CREB1/NCOA1/KLF4/NOTCH1/SMARCA2/MED12	0.973931
Y	PanCancer	MF	GO:0098811	transcriptional repressor activity, RNA polymerase II activating transcription factor binding	11/690	51/16309	7.27744e-06	6.33231e-05	JUN/PRRX1/LMO2/CREBBP/SMARCA4/CREB1/NCOA1/KLF4/NOTCH1/SMARCA2/MED12	0.973931
Y	PanCancer	MF	GO:0035497	cAMP response element binding	6/690	13/16309	7.4626e-06	6.41018e-05	JUN/CREB3L1/HMGA2/TCF12/CREB1/CREB3L2	0.973713
Y	PanCancer	MF	GO:0003697	single-stranded DNA binding	15/690	94/16309	8.87807e-06	7.5295e-05	FUBP1/BRCA2/ERCC5/RAD51B/BLM/ERCC4/MSH2/PCBP1/PMS1/MLH1/XPC/MSH3/HNRNPA2B1/PMS2/POT1	0.97069
Y	PanCancer	MF	GO:0016538	cyclin-dependent protein serine/threonine kinase regulator activity	8/690	27/16309	1.06993e-05	8.96068e-05	CDKN2C/CCND1/CDK4/CDKN1B/CCNE1/CDKN1A/CDKN2A/CDKN2B	0.967102
Y	PanCancer	MF	GO:0016922	ligand-dependent nuclear receptor binding	7/690	20/16309	1.12598e-05	9.20009e-05	ARID1A/NCOR2/NCOR1/SMARCE1/NCOA1/TRIM24/NCOA2	0.966528
Y	PanCancer	MF	GO:0030332	cyclin binding	7/690	20/16309	1.12598e-05	9.20009e-05	CDK4/CDK12/CUL3/FBXW7/CDKN1A/CDK6/PTCH1	0.966528
Y	PanCancer	MF	GO:0051219	phosphoprotein binding	11/690	54/16309	1.30304e-05	0.000105185	MTOR/CBL/PTPN6/RB1/YWHAE/CBLC/SRC/MAPK1/CBLB/FBXW7/PHF6	0.963484
Y	PanCancer	MF	GO:0008022	protein C-terminus binding	21/690	174/16309	1.49814e-05	0.000119495	BCL10/LCK/HRAS/ZBTB16/BRCA2/MAP2K1/CIITA/ERCC4/ERBB2/ERCC2/ERCC3/MSH2/SRC/EP300/CTNNB1/AFDN/GOPC/PABPC1/ABL1/JAK2/MED12	0.960377
Y	PanCancer	MF	GO:0005085	guanyl-nucleotide exchange factor activity	30/690	306/16309	1.72256e-05	0.000135778	JAK1/FGFR2/RET/ARHGEF12/ERBB3/DIS3/GRIN2A/ERBB2/FLCN/JAK3/VAV1/ERBB4/SOS1/BCR/PDGFB/FGFR3/IL2/KIT/PDGFRA/FGFR4/PDGFRB/ECT2L/AKAP9/EGFR/FGFR1/NRG1/PREX2/FNBP1/JAK2/RALGDS	0.957054
Y	PanCancer	MF	GO:0070742	C2H2 zinc finger domain binding	6/690	15/16309	2.0237e-05	0.00015766	WT1/HMGA2/GATA2/LEF1/EBF1/GATA1	0.952885
Y	PanCancer	MF	GO:0019209	kinase activator activity	12/690	67/16309	2.11288e-05	0.000162716	BCL10/ABI1/ERBB3/MAP2K1/MALT1/MAP2K2/STK11/PIK3CA/IL2/CDKN1A/DAXX/NRG1	0.951964
Y	PanCancer	MF	GO:0045309	protein phosphorylated amino acid binding	7/690	23/16309	3.18641e-05	0.000242602	CBL/PTPN6/YWHAE/CBLC/MAPK1/CBLB/FBXW7	0.939024
Y	PanCancer	MF	GO:0004712	protein serine/threonine/tyrosine kinase activity	9/690	40/16309	3.46526e-05	0.000260868	AKT1/MAP2K1/MAP2K4/MAP2K2/PRKACA/DYRK1A/SGK1/TTK/RELN	0.936404
Y	PanCancer	MF	GO:0001191	transcriptional repressor activity, RNA polymerase II transcription factor binding	13/690	82/16309	3.7482e-05	0.000279033	JUN/PRRX1/SPEN/LMO2/CREBBP/SMARCA4/CREB1/NCOA1/KLF4/NOTCH1/SMARCA2/TLE1/MED12	0.933896
Y	PanCancer	MF	GO:0004861	cyclin-dependent protein serine/threonine kinase inhibitor activity	5/690	11/16309	4.98972e-05	0.00035565	CDKN2C/CDKN1B/CDKN1A/CDKN2A/CDKN2B	0.924219
Y	PanCancer	MF	GO:0043560	insulin receptor substrate binding	5/690	11/16309	4.98972e-05	0.00035565	PTPN11/PIK3CA/PIK3CB/PIK3R1/JAK2	0.924219
Y	PanCancer	MF	GO:0048407	platelet-derived growth factor binding	5/690	11/16309	4.98972e-05	0.00035565	COL2A1/COL1A1/PDGFB/PDGFRA/PDGFRB	0.924219
Y	PanCancer	MF	GO:0070411	I-SMAD binding	5/690	11/16309	4.98972e-05	0.00035565	AXIN1/AXIN2/SMAD2/SMAD4/CTNNB1	0.924219
Y	PanCancer	MF	GO:0016303	1-phosphatidylinositol-3-kinase activity	9/690	43/16309	6.37936e-05	0.000449913	FGFR2/ATM/PTPN11/PIK3CA/PIK3CB/FGFR3/FGFR4/PIK3R1/FGFR1	0.913848
Y	PanCancer	MF	GO:0070888	E-box binding	8/690	34/16309	6.72967e-05	0.000464904	TAL1/GATA3/LMO2/MYOD1/TCF12/PER1/TCF3/MYC	0.912321
Y	PanCancer	MF	GO:0071837	HMG box domain binding	6/690	18/16309	6.73069e-05	0.000464904	JUN/PRRX1/GATA3/TCF12/PAX3/OLIG2	0.912321
Y	PanCancer	MF	GO:0008026	ATP-dependent helicase activity	14/690	99/16309	7.01497e-05	0.000474751	DDX10/DDX6/CHD4/BLM/CHD2/BRIP1/DDX5/ERCC2/ERCC3/EIF4A2/NBN/RECQL4/WRN/DDX3X	0.911334
Y	PanCancer	MF	GO:0070035	purine NTP-dependent helicase activity	14/690	99/16309	7.01497e-05	0.000474751	DDX10/DDX6/CHD4/BLM/CHD2/BRIP1/DDX5/ERCC2/ERCC3/EIF4A2/NBN/RECQL4/WRN/DDX3X	0.911334
Y	PanCancer	MF	GO:0008757	S-adenosylmethionine-dependent methyltransferase activity	17/690	143/16309	0.000115218	0.000771963	PRDM16/PRDM2/SETDB1/KMT2A/MEN1/EMG1/KMT2D/SETD1B/DOT1L/DNMT3A/FBXO11/MECOM/SETD2/NSD1/IRF4/EZH2/KMT2C	0.886075
Y	PanCancer	MF	GO:0070016	armadillo repeat domain binding	5/690	13/16309	0.000129498	0.000859046	TCF7L2/AXIN1/AXIN2/STRN/LEF1	0.879894
Y	PanCancer	MF	GO:0030291	protein serine/threonine kinase inhibitor activity	7/690	29/16309	0.000162538	0.00106765	CDKN2C/CDKN1B/SPRED1/PRKAR1A/CDKN1A/CDKN2A/CDKN2B	0.866601
Y	PanCancer	MF	GO:0070412	R-SMAD binding	6/690	21/16309	0.000176466	0.00114789	JUN/TRIM33/MEN1/SMAD3/SMAD2/SMAD4	0.861953
Y	PanCancer	MF	GO:0001078	transcriptional repressor activity, RNA polymerase II core promoter proximal region sequence-specific binding	14/690	108/16309	0.000181776	0.00117106	BTG2/GATA3/HMGA2/TBX3/FOXO1/CREBBP/CTCF/TCF3/ZBTB7A/BCL11A/NFATC2/REST/PRDM1/GATA1	0.860652
Y	PanCancer	MF	GO:0031491	nucleosome binding	10/690	60/16309	0.000191023	0.00121891	ARID1A/H3F3A/CHD4/HMGA2/H3F3B/SMARCE1/SMARCA4/SMARCB1/HIST1H3B/SMARCA1	0.85802
Y	PanCancer	MF	GO:0001784	phosphotyrosine binding	5/690	14/16309	0.000194445	0.00122904	CBL/PTPN6/CBLC/MAPK1/CBLB	0.857472
Y	PanCancer	MF	GO:0051539	4 iron, 4 sulfur cluster binding	8/690	40/16309	0.000227785	0.00142632	MUTYH/SDHB/POLE/NTHL1/BRIP1/ERCC2/POLD1/REV3L	0.847368
Y	PanCancer	MF	GO:0004709	MAP kinase kinase kinase activity	6/690	22/16309	0.000234015	0.00145176	MAP3K13/RAF1/MAP3K1/MAP3K7/BRAF/EGFR	0.846138
Y	PanCancer	MF	GO:0052742	phosphatidylinositol kinase activity	9/690	51/16309	0.000254431	0.00156393	FGFR2/ATM/PTPN11/PIK3CA/PIK3CB/FGFR3/FGFR4/PIK3R1/FGFR1	0.840884
Y	PanCancer	MF	GO:0046965	retinoid X receptor binding	5/690	15/16309	0.00028155	0.00171489	FUS/NCOA1/PPARG/NSD1/HMGA1	0.83422
Y	PanCancer	MF	GO:0001221	transcription cofactor binding	6/690	23/16309	0.000305363	0.00184318	FOXO1/NFE2L2/TERT/FOXO3/KLF4/NR4A3	0.828878
Y	PanCancer	MF	GO:0017124	SH3 domain binding	14/690	116/16309	0.000386041	0.00230935	EPS15/ERRFI1/CCDC6/CBL/DTX1/PTPN6/USP8/CBLC/DNM2/SOS1/CBLB/QKI/ABL1/WAS	0.811483
Y	PanCancer	MF	GO:0042974	retinoic acid receptor binding	6/690	24/16309	0.0003927	0.00232346	FUS/NCOA1/ASXL1/PPARG/NSD1/HMGA1	0.810998
Y	PanCancer	MF	GO:0004675	transmembrane receptor protein serine/threonine kinase activity	5/690	16/16309	0.000395335	0.00232346	BMPR1A/ACVR1B/ACVR1/ACVR2A/TGFBR2	0.810998
Y	PanCancer	MF	GO:0016741	transferase activity, transferring one-carbon groups	21/690	221/16309	0.000466465	0.00271767	PRDM16/PRDM2/SETDB1/EED/KMT2A/MEN1/EMG1/KMT2D/SETD1B/SUZ12/DOT1L/ATIC/DNMT3A/FBXO11/MECOM/SETD2/NSD1/IRF4/PRDM1/EZH2/KMT2C	0.798268
Y	PanCancer	MF	GO:0031492	nucleosomal DNA binding	8/690	45/16309	0.000529917	0.00298609	H3F3A/CHD4/HMGA2/H3F3B/SMARCE1/SMARCA4/SMARCB1/HIST1H3B	0.790375
Y	PanCancer	MF	GO:0043621	protein self-association	8/690	45/16309	0.000529917	0.00298609	BCL10/TP53/MALT1/ACVR2A/DYRK1A/FOXP1/MYD88/TNFAIP3	0.790375
Y	PanCancer	MF	GO:0005001	transmembrane receptor protein tyrosine phosphatase activity	5/690	17/16309	0.00054067	0.00298609	PTPRC/PTPN6/PTPRB/PTPRK/PTPRD	0.790375
Y	PanCancer	MF	GO:0019198	transmembrane receptor protein phosphatase activity	5/690	17/16309	0.00054067	0.00298609	PTPRC/PTPN6/PTPRB/PTPRK/PTPRD	0.790375
Y	PanCancer	MF	GO:0005072	transforming growth factor beta receptor, cytoplasmic mediator activity	4/690	10/16309	0.000543736	0.00298609	CDKN1B/SMAD3/SMAD2/SMAD4	0.790375
Y	PanCancer	MF	GO:0036312	phosphatidylinositol 3-kinase regulatory subunit binding	4/690	10/16309	0.000543736	0.00298609	CBL/DNM2/PTPN13/PIK3R1	0.790375
Y	PanCancer	MF	GO:0042975	peroxisome proliferator activated receptor binding	4/690	10/16309	0.000543736	0.00298609	MDM2/ASXL2/ASXL1/HMGA1	0.790375
Y	PanCancer	MF	GO:0016887	ATPase activity	33/690	423/16309	0.000551956	0.00300659	ATP1A1/KIF5B/DDX10/DDX6/ATF7IP/CHD4/HSP90AA1/RAD51B/BLM/CHD2/BRIP1/DDX5/RNF213/ERCC2/SMARCA4/ERCC3/MSH2/MSH6/PMS1/MYH9/EIF4A2/MLH1/POLQ/PMS2/NBN/RAD54B/RECQL4/WRN/SMARCA2/ATP2B3/ATRX/DDX3X/SMARCA1	0.789795
Y	PanCancer	MF	GO:0008168	methyltransferase activity	20/690	209/16309	0.000576744	0.00311628	PRDM16/PRDM2/SETDB1/EED/KMT2A/MEN1/EMG1/KMT2D/SETD1B/SUZ12/DOT1L/DNMT3A/FBXO11/MECOM/SETD2/NSD1/IRF4/PRDM1/EZH2/KMT2C	0.786741
Y	PanCancer	MF	GO:0036002	pre-mRNA binding	6/690	26/16309	0.000624947	0.00332313	DDX5/SOX9/SRSF2/EP300/HNRNPA2B1/ZRSR2	0.781198
Y	PanCancer	MF	GO:0043425	bHLH transcription factor binding	6/690	26/16309	0.000624947	0.00332313	LMO2/SMAD3/TCF12/CREBBP/SOX9/TCF3	0.781198
Y	PanCancer	MF	GO:0035259	glucocorticoid receptor binding	4/690	11/16309	0.00082593	0.00435727	FLT3/STAT3/STAT5B/NR4A3	0.75694
Y	PanCancer	MF	GO:0030295	protein kinase activator activity	9/690	60/16309	0.000881312	0.00461312	ABI1/ERBB3/MAP2K1/MAP2K2/STK11/PIK3CA/CDKN1A/DAXX/NRG1	0.751652
Y	PanCancer	MF	GO:0000983	transcription factor activity, RNA polymerase II core promoter sequence-specific	5/690	19/16309	0.00094697	0.00486668	PAX7/MAX/SMAD3/HEY1/TAF1	0.746638
Y	PanCancer	MF	GO:0005003	ephrin receptor activity	5/690	19/16309	0.00094697	0.00486668	NTRK1/NTRK3/EPHA3/EPHA5/EPHA7	0.746638
Y	PanCancer	MF	GO:0035035	histone acetyltransferase binding	6/690	28/16309	0.000951545	0.00486668	HIF1A/TP53/ZBTB7A/CREB1/EPAS1/NR4A3	0.746638
Y	PanCancer	MF	GO:0019210	kinase inhibitor activity	11/690	88/16309	0.00118506	0.00594372	CDKN2C/CDKN1B/SPRED1/SOCS1/PRKAR1A/RHOH/NPM1/CDKN1A/FGFR1OP/CDKN2A/CDKN2B	0.727444
Y	PanCancer	MF	GO:0043138	3'-5' DNA helicase activity	4/690	12/16309	0.00119761	0.00594372	BLM/ERCC3/RECQL4/WRN	0.727444
Y	PanCancer	MF	GO:0048185	activin binding	4/690	12/16309	0.00119761	0.00594372	ACVR1B/FSTL3/ACVR1/ACVR2A	0.727444
Y	PanCancer	MF	GO:0070410	co-SMAD binding	4/690	12/16309	0.00119761	0.00594372	TRIM33/SMAD3/SMAD2/USP9X	0.727444
Y	PanCancer	MF	GO:0030695	GTPase regulator activity	25/690	305/16309	0.00126328	0.00622353	ERRFI1/JUN/RGS7/ARHGEF12/ARHGAP5/AXIN1/TSC2/AXIN2/GPS2/NF1/RABEP1/ARHGAP35/SOS1/BCR/SRGAP3/RAP1GDS1/RHOH/ARHGAP26/RASA1/GOPC/PREX2/GNAQ/RALGDS/TSC1/WAS	0.722928
Y	PanCancer	MF	GO:0004896	cytokine receptor activity	11/690	89/16309	0.00130169	0.00636594	CSF3R/MPL/FLT3/IL21R/ACKR3/CXCR4/CD74/IL6ST/IL7R/LIFR/IFNGR1	0.720692
Y	PanCancer	MF	GO:0004842	ubiquitin-protein transferase activity	31/690	414/16309	0.00155162	0.00753314	MDM4/TRIM33/BIRC3/CBL/DDB2/FANCF/MDM2/CCNB1IP1/TRAF3/RBBP6/TRAF7/BRCA1/RNF213/RNF43/MALT1/CBLC/KEAP1/BARD1/BIRC6/CUL3/FBXO11/ZNRF3/CBLB/VHL/FBXW7/TNFAIP3/TRIM27/TRIM24/UBR5/BCOR/MED12	0.703795
Y	PanCancer	MF	GO:0019787	ubiquitin-like protein transferase activity	32/690	432/16309	0.00156285	0.00753314	MDM4/TRIM33/BIRC3/CBL/DDB2/FANCF/MDM2/CCNB1IP1/TRAF3/RBBP6/TRAF7/BRCA1/RNF213/RNF43/MALT1/CBLC/KEAP1/BARD1/BIRC6/CUL3/FBXO11/RANBP2/ZNRF3/CBLB/VHL/FBXW7/TNFAIP3/TRIM27/TRIM24/UBR5/BCOR/MED12	0.703795
Y	PanCancer	MF	GO:0030971	receptor tyrosine kinase binding	8/690	54/16309	0.00183155	0.00876526	CBL/PTPN11/TP53/CBLC/PLCG1/CBLB/PIK3R1/NRG1	0.688201
Y	PanCancer	KEGG	hsa05215	Prostate cancer	50/508	97/7841	2.70638e-34	3.38297e-32	AKT3/MTOR/NRAS/FGFR2/PTEN/TCF7L2/CCND1/CREB3L1/HRAS/CDKN1B/KRAS/MDM2/FOXO1/RB1/AKT1/HSP90AA1/NFKBIA/MAP2K1/CREBBP/ERBB2/TP53/BCL2/AKT2/CCNE1/MAP2K2/CREB1/SOS1/ERG/TMPRSS2/EP300/MAPK1/PDGFB/CTNNB1/ETV5/PIK3CA/PIK3CB/RAF1/LEF1/PDGFRA/PDGFRB/PIK3R1/CDKN1A/HSP90AB1/BRAF/CREB3L2/EGFR/FGFR1/IKBKB/AR/ARAF	1
Y	PanCancer	KEGG	hsa05210	Colorectal cancer	43/508	86/7841	7.05199e-29	5.87666e-27	AKT3/JUN/MTOR/NRAS/TCF7L2/CCND1/DDB2/HRAS/KRAS/AKT1/MAP2K1/SMAD3/AXIN1/AXIN2/TP53/BCL2/SMAD2/SMAD4/AKT2/BAX/MAP2K2/MSH2/MSH6/SOS1/MAPK1/CTNNB1/MLH1/PIK3CA/PIK3CB/RAF1/RHOA/TGFBR2/LEF1/APC/MSH3/PIK3R1/CDKN1A/BRAF/EGFR/RAC1/MYC/RALGDS/ARAF	1
Y	PanCancer	KEGG	hsa05220	Chronic myeloid leukemia	40/508	76/7841	4.64478e-28	2.90299e-26	AKT3/NRAS/CBL/CCND1/DDB2/HRAS/CDK4/CDKN1B/KRAS/MDM2/PTPN11/RB1/AKT1/NFKBIA/MAP2K1/SMAD3/STAT5B/TP53/SMAD4/AKT2/BAX/MAP2K2/SOS1/RUNX1/BCR/MAPK1/MECOM/PIK3CA/PIK3CB/RAF1/TGFBR2/PIK3R1/CDKN1A/BRAF/CDK6/IKBKB/MYC/ABL1/CDKN2A/ARAF	1
Y	PanCancer	KEGG	hsa05166	Human T-cell leukemia virus 1 infection	64/508	219/7841	3.55415e-26	1.58704e-24	AKT3/CDKN2C/ELK4/JAK1/JUN/LCK/NRAS/NFKB2/PTEN/ATM/CCND1/CREB3L1/HRAS/CCND2/CDK4/KRAS/RB1/AKT1/NFKBIA/B2M/BUB1B/CRTC3/MAP2K1/SMAD3/CREBBP/GPS2/MAP2K4/STAT5B/TP53/SMAD2/SMAD4/AKT2/BAX/CALR/CCNE1/CRTC1/JAK3/MAP2K2/PRKACA/TCF3/CREB1/XPO1/NFATC2/CHEK2/EP300/MAPK1/ATR/PIK3CA/PIK3CB/TGFBR2/IL2/MAP3K1/PIK3R1/TERT/CCND3/CDKN1A/HLA-A/HLA-B/CREB3L2/TRRAP/IKBKB/MYC/CDKN2A/CDKN2B	1
Y	PanCancer	KEGG	hsa05213	Endometrial cancer	34/508	58/7841	4.03161e-26	1.58704e-24	AKT3/NRAS/PTEN/TCF7L2/CCND1/DDB2/HRAS/KRAS/AKT1/MAP2K1/AXIN1/CDH1/AXIN2/ERBB2/TP53/AKT2/BAX/MAP2K2/SOS1/MAPK1/CTNNB1/MLH1/PIK3CA/PIK3CB/RAF1/LEF1/APC/PIK3R1/CDKN1A/FOXO3/BRAF/EGFR/MYC/ARAF	1
Y	PanCancer	KEGG	hsa05223	Non-small cell lung cancer	36/508	66/7841	4.4437e-26	1.58704e-24	AKT3/NRAS/CCND1/DDB2/HRAS/CDK4/KRAS/RB1/AKT1/MAP2K1/ERBB2/STAT3/STAT5B/TP53/AKT2/BAX/JAK3/MAP2K2/ALK/EML4/SOS1/PLCG1/MAPK1/FHIT/PIK3CA/PIK3CB/RAF1/PIK3R1/CDKN1A/FOXO3/BRAF/CDK6/EGFR/CDKN2A/RXRA/ARAF	1
Y	PanCancer	KEGG	hsa01521	EGFR tyrosine kinase inhibitor resistance	38/508	79/7841	7.74947e-25	2.20904e-23	AKT3/JAK1/MTOR/NRAS/FGFR2/PTEN/HRAS/ERBB3/KRAS/AKT1/MAP2K1/ERBB2/NF1/STAT3/BCL2/AKT2/BAX/MAP2K2/SOS1/PLCG1/SRC/MAPK1/PDGFB/PIK3CA/PIK3CB/RAF1/FGFR3/KDR/PDGFRA/PDGFRB/PIK3R1/FOXO3/BRAF/EGFR/MET/NRG1/JAK2/ARAF	1
Y	PanCancer	KEGG	hsa05216	Thyroid cancer	27/508	37/7841	7.95255e-25	2.20904e-23	NRAS/NTRK1/TPM3/TPR/CCDC6/NCOA4/RET/TCF7L2/CCND1/DDB2/HRAS/KRAS/MAP2K1/CDH1/TP53/BAX/MAP2K2/PAX8/MAPK1/CTNNB1/PPARG/TFG/LEF1/CDKN1A/BRAF/MYC/RXRA	1
Y	PanCancer	KEGG	hsa05225	Hepatocellular carcinoma	54/508	168/7841	2.13201e-24	5.33002e-23	AKT3/ARID1A/MTOR/NRAS/PTEN/TCF7L2/CCND1/DDB2/HRAS/ARID2/CDK4/KRAS/SMARCD1/RB1/AKT1/MAP2K1/SMAD3/AXIN1/BRD7/AXIN2/SMARCE1/TP53/SMAD2/SMAD4/AKT2/BAX/KEAP1/MAP2K2/SMARCA4/NFE2L2/SOS1/PLCG1/MAPK1/SMARCB1/CTNNB1/PBRM1/PIK3CA/PIK3CB/RAF1/TGFBR2/LEF1/APC/PIK3R1/TERT/ARID1B/CDKN1A/BRAF/CDK6/EGFR/MET/MYC/CDKN2A/SMARCA2/ARAF	1
Y	PanCancer	KEGG	hsa05221	Acute myeloid leukemia	34/508	66/7841	1.35233e-23	3.07348e-22	AKT3/MTOR/NRAS/TCF7L2/CCND1/HRAS/ZBTB16/KRAS/FLT3/AKT1/MAP2K1/PML/RARA/STAT3/STAT5B/AKT2/CEBPA/MAP2K2/SOS1/RUNX1/MAPK1/PIK3CA/PIK3CB/RAF1/KIT/LEF1/CSF1R/PIK3R1/PIM1/BRAF/IKBKB/MYC/RUNX1T1/ARAF	1
Y	PanCancer	KEGG	hsa05161	Hepatitis B	52/508	163/7841	2.38797e-23	4.97494e-22	AKT3/JAK1/JUN/NRAS/FAS/CREB3L1/DDB2/HRAS/KRAS/STAT6/RB1/AKT1/NFKBIA/TRAF3/MAP2K1/SMAD3/CREBBP/MAP2K4/STAT3/STAT5B/TP53/BCL2/SMAD2/SMAD4/AKT2/BAX/CCNE1/JAK3/MAP2K2/CASP8/CREB1/SOS1/NFATC2/SRC/EP300/MAPK1/MYD88/PIK3CA/PIK3CB/RAF1/TGFBR2/MAP3K1/PIK3R1/CDKN1A/MAP3K7/BRAF/CREB3L2/IKBKB/MYC/JAK2/ARAF/DDX3X	1
[truncated: 109 more rows]

## Sheet: ICGC.PanCancer.onco.pathways
Onco_pathway_OncoVar	Cancer	Category	Pathway_ID	Description	GeneRatio	BgRatio	P_value	FDR	Gene_symbol	OncoVar_score
[truncated: 1,919 more rows]
