# Supplementary material for: OncoVar: an integrated database and analysis platform for oncogenic driver variants in cancers
Source: Nucleic Acids Res. 2020 Nov 12;49(D1):D1289–301. doi: 10.1093/nar/gkaa1033 (PMC7778899; doi:10.1093/nar/gkaa1033)
Supplement: gkaa1033_Supplemental_Files [file gkaa1033_supplemental_files.zip › Table_S9.combination_drugs.xlsx]

## Sheet: Combination drug (TCGA)  
targeting combinations	PanCancer	BLCA	BRCA	CESC	COAD	GBM	HNSC	KIRP	LGG	LIHC	LUAD	LUSC	PAAD	READ	SKCM	STAD	TGCT	THCA	UCEC	UCS
ABL1+BRAF inhibitors	1	0	0	0	0	0	0	0	0	0	0	0	0	0	1	0	0	0	0	0
ABL1+ERBB2 inhibitors	1	0	0	0	0	0	0	0	0	0	0	0	0	0	0	1	0	0	0	0
ABL1+KRAS inhibitors	1	0	0	0	0	0	0	0	0	0	0	0	0	0	0	0	0	0	0	0
AKT1+BRAF inhibitors	6	0	0	0	1	0	0	0	0	0	0	0	0	0	1	0	0	3	0	0
AKT1+ERBB2 inhibitors	1	0	0	0	0	0	0	0	0	0	0	0	0	0	0	1	0	0	0	0
AKT1+FGFR3 inhibitors	1	0	0	0	0	0	0	0	0	0	0	0	0	0	0	0	0	0	0	0
AKT1+KRAS inhibitors	3	0	0	0	1	0	0	0	0	0	1	0	0	0	0	0	0	0	2	0
AKT1+MTOR inhibitors	1	0	0	0	0	0	0	0	0	0	0	0	0	0	0	0	0	0	0	0
ALK+BRAF inhibitors	0	0	0	0	0	0	0	0	0	0	0	0	0	0	1	0	0	0	0	0
BRAF+CDK4 inhibitors	1	0	0	0	0	0	0	0	0	0	0	0	0	0	0	0	0	0	0	0
BRAF+FGFR2 inhibitors	6	0	0	0	0	0	0	0	0	0	0	0	0	0	5	0	0	0	0	0
BRAF+FGFR3 inhibitors	1	0	0	0	0	0	0	0	0	0	0	0	0	0	0	0	0	0	0	0
BRAF+MAP2K1 inhibitors	11	0	0	0	0	0	0	0	0	0	0	0	0	0	12	0	0	0	0	0
BRAF+MTOR inhibitors	4	0	0	0	0	0	0	0	0	0	0	0	0	0	2	0	0	0	0	0
EGFR+KRAS inhibitors	1	0	0	0	0	0	0	0	0	0	0	0	0	0	0	0	0	0	0	0
EGFR+PTEN inhibitors	8	0	0	0	0	2	0	0	0	0	0	0	0	0	0	0	0	0	0	0
EGFR+RAF1 inhibitors	1	0	0	0	0	0	0	0	0	0	0	0	0	0	0	0	0	0	0	0
ERBB2+MTOR inhibitors	1	0	0	0	1	0	0	0	0	0	0	0	0	0	0	0	0	0	0	0
FGFR1+BRAF inhibitors	4	0	0	0	0	0	0	0	0	0	0	0	0	0	0	0	0	2	0	0
FGFR1+KRAS inhibitors	1	0	0	0	0	0	0	0	0	0	0	0	0	0	0	0	0	0	0	0
FGFR2+MTOR inhibitors	1	0	0	0	0	0	0	0	0	0	0	0	0	0	0	0	0	0	1	0
FLT3+KRAS inhibitors	1	0	0	0	0	0	0	0	0	0	0	0	0	0	0	1	0	0	0	0
JAK2+MET inhibitors	1	0	0	0	0	0	0	1	0	0	0	0	0	0	0	0	0	0	0	0
JAK2+PTEN inhibitors	0	0	0	0	0	1	0	0	0	0	0	0	0	0	0	0	0	0	0	0
KIT+BRAF inhibitors	2	0	0	0	0	0	0	0	0	0	0	0	0	0	0	1	0	0	0	0
KIT+KRAS inhibitors	3	0	0	0	0	0	0	0	0	0	0	0	0	0	0	0	0	0	1	0
KIT+MAP2K1 inhibitors	1	0	0	0	0	0	0	0	0	0	0	0	0	0	1	0	0	0	0	0
KIT+PTEN inhibitors	2	0	0	0	0	0	0	0	0	0	0	0	0	1	0	0	0	0	1	0
KIT+RET inhibitors	1	0	0	0	0	0	0	0	0	0	0	0	0	0	0	0	0	0	1	0
KRAS+BRAF inhibitors	3	0	0	0	0	0	0	0	0	0	0	0	0	0	0	0	0	1	0	0
KRAS+ERBB2 inhibitors	4	1	0	0	1	0	0	0	0	0	0	0	2	1	0	0	0	0	0	0
KRAS+MAP2K1 inhibitors	1	0	0	0	0	0	0	0	0	0	0	0	0	0	0	1	0	0	0	0
KRAS+MTOR inhibitors	2	0	0	0	2	0	0	0	0	0	0	0	0	0	0	0	0	0	0	0
KRAS+PDGFRA inhibitors	1	0	0	0	0	0	0	0	0	0	0	0	0	0	0	0	0	0	0	0
KRAS+PTEN inhibitors	19	0	0	0	0	0	0	0	0	0	0	0	0	0	0	0	0	0	13	0
MAP2K2+BRAF inhibitors	3	0	0	0	0	0	0	0	0	0	0	0	0	0	1	0	0	0	0	0
MAP2K2+PTEN inhibitors	0	0	0	0	0	1	0	0	0	0	0	0	0	0	0	0	0	0	0	0
NTRK1+ALK inhibitors	1	0	0	0	0	0	1	0	0	0	0	0	0	0	0	0	0	0	0	0
NTRK1+BRAF inhibitors	2	0	0	0	0	0	0	0	0	0	0	0	0	0	2	0	0	0	0	0
PDGFRA+BRAF inhibitors	4	0	0	0	0	0	0	0	0	0	2	0	0	0	0	0	0	0	0	0
PIK3CA+AKT1 inhibitors	3	0	1	1	0	0	0	0	0	0	1	0	0	0	0	0	0	0	0	0
PIK3CA+ARAF inhibitors	1	0	0	0	0	0	0	0	0	1	0	0	0	0	0	0	0	0	0	0
PIK3CA+BRAF inhibitors	21	0	0	0	13	1	0	0	0	0	2	0	0	0	1	0	0	0	0	0
PIK3CA+EGFR inhibitors	10	0	1	0	0	1	0	0	1	0	0	0	0	0	0	0	0	0	0	0
PIK3CA+ERBB2 inhibitors	24	3	6	3	0	0	0	0	0	0	0	0	0	0	0	1	0	0	2	0
PIK3CA+FGFR1 inhibitors	5	0	0	0	0	0	0	0	0	0	0	0	0	0	0	0	0	0	2	0
PIK3CA+FGFR2 inhibitors	18	0	4	0	0	0	0	0	0	0	0	0	0	0	0	0	0	0	10	0
PIK3CA+FGFR3 inhibitors	23	15	0	0	0	0	1	0	0	0	0	0	0	0	0	0	0	0	0	0
PIK3CA+JAK2 inhibitors	1	0	0	0	0	0	0	0	0	0	0	0	0	0	0	1	0	0	1	0
PIK3CA+KRAS inhibitors	126	0	3	3	57	0	0	0	0	0	3	0	0	5	0	11	1	0	26	1
PIK3CA+MAP2K1 inhibitors	1	0	0	0	0	0	0	0	0	0	0	0	0	0	0	0	0	0	0	0
PIK3CA+MTOR inhibitors	5	0	0	0	0	0	0	0	0	0	0	1	0	0	0	1	0	0	2	0
PIK3CA+NTRK1 inhibitors	1	0	0	0	0	0	0	0	0	0	0	0	0	0	0	0	0	0	0	0
PIK3CA+PTEN inhibitors	45	1	1	1	0	0	0	0	0	0	0	0	0	0	0	1	0	0	32	0
PIK3CA+RAF1 inhibitors	3	0	0	0	1	0	0	0	0	0	0	0	0	0	0	0	0	0	1	0
PIK3CA+RET inhibitors	2	0	1	0	0	0	0	0	0	0	0	0	0	0	0	0	0	0	1	0
PTEN+BRAF inhibitors	10	0	0	0	0	0	0	0	0	0	0	0	0	0	3	0	0	0	0	0
PTEN+ERBB2 inhibitors	1	0	0	0	0	0	0	0	0	0	0	0	0	0	0	0	0	0	1	0
PTEN+FGFR2 inhibitors	7	0	0	0	0	0	0	0	0	0	0	0	0	0	0	0	0	0	4	0
PTEN+MAP2K1 inhibitors	1	0	0	0	0	0	0	0	0	0	0	0	0	0	0	0	0	0	0	0
PTEN+MTOR inhibitors	1	0	0	0	0	0	0	0	0	0	0	0	0	0	0	0	0	0	1	0
RAF1+BRAF inhibitors	2	0	0	0	0	0	0	0	0	0	0	0	0	0	1	0	0	0	0	0
RAF1+FGFR2 inhibitors	1	0	0	0	0	0	0	0	0	0	0	0	0	0	0	0	0	0	0	0
RAF1+FLT3 inhibitors	1	0	0	0	0	0	0	0	0	0	0	0	0	0	0	0	0	0	0	0
RAF1+KRAS inhibitors	1	0	0	0	1	0	0	0	0	0	0	0	0	0	0	0	0	0	0	0
RET+KRAS inhibitors	1	0	0	0	0	0	0	0	0	0	1	0	0	0	0	0	0	0	0	0
ABL1+ALK+BRAF inhibitors	1	0	0	0	0	0	0	0	0	0	0	0	0	0	0	0	0	0	0	0
AKT1+BRAF+MAP2K1 inhibitors	1	0	0	0	1	0	0	0	0	0	0	0	0	0	0	0	0	0	0	0
AKT1+KRAS+FGFR3 inhibitors	1	0	0	0	0	0	0	0	0	0	0	0	0	0	0	0	0	0	0	0
AKT1+KRAS+MTOR inhibitors	1	0	0	0	1	0	0	0	0	0	0	0	0	0	0	0	0	0	0	0
BRAF+MTOR+MAP2K1 inhibitors	1	0	0	0	0	0	0	0	0	0	0	0	0	0	0	0	0	0	0	0
FGFR2+ERBB2+MAP2K1 inhibitors	1	0	0	0	0	0	0	0	0	0	0	0	0	0	0	1	0	0	0	0
KIT+ARAF+PTEN inhibitors	1	0	0	0	0	0	0	0	0	0	0	0	0	0	0	0	0	0	0	0
KIT+KRAS+ERBB2 inhibitors	1	0	0	0	0	0	0	0	0	0	0	0	0	0	0	0	0	0	0	0
KIT+PTEN+MTOR inhibitors	1	0	0	0	0	0	0	0	0	0	0	0	0	0	0	0	0	0	1	0
KRAS+ALK+BRAF inhibitors	1	0	0	0	0	0	0	0	0	0	0	0	0	0	0	0	0	0	0	0
MAP2K2+ABL1+BRAF inhibitors	1	0	0	0	0	0	0	0	0	0	0	0	0	0	1	0	0	0	0	0
MAP2K2+ERBB2+MTOR inhibitors	1	0	0	0	0	0	0	0	0	0	0	0	0	0	0	0	0	0	0	0
PIK3CA+AKT1+FGFR2 inhibitors	1	0	0	0	0	0	0	0	0	0	0	0	0	0	0	1	0	0	0	0
PIK3CA+AKT1+KRAS inhibitors	1	0	0	0	0	0	0	0	0	0	0	0	0	0	0	0	0	0	1	0
PIK3CA+BRAF+FGFR2 inhibitors	1	0	0	0	0	0	0	0	0	0	0	0	0	0	0	0	0	0	0	0
PIK3CA+BRAF+MAP2K1 inhibitors	0	0	0	0	1	0	0	0	0	0	0	0	0	0	0	0	0	0	0	0
PIK3CA+BRAF+MTOR inhibitors	1	0	0	0	0	0	0	0	0	0	0	0	0	0	0	0	0	0	0	0
PIK3CA+CHEK2+ERBB2 inhibitors	1	1	0	0	0	0	0	0	0	0	0	0	0	0	0	0	0	0	0	0
PIK3CA+EGFR+ERBB2 inhibitors	1	0	0	0	0	0	1	0	0	0	0	0	0	0	0	0	0	0	0	0
PIK3CA+EGFR+PTEN inhibitors	1	0	0	0	0	0	0	0	0	0	0	0	0	0	0	1	0	0	0	0
PIK3CA+FGFR1+BRAF inhibitors	1	0	0	0	0	0	0	0	0	0	0	0	0	0	0	0	0	0	0	0
PIK3CA+FGFR1+ERBB2 inhibitors	1	0	0	0	0	0	0	0	0	0	0	0	0	0	0	0	0	0	0	0
PIK3CA+FGFR2+ERBB2 inhibitors	1	0	0	0	0	0	0	0	0	0	0	0	0	0	0	0	0	0	1	0
PIK3CA+JAK2+FGFR3 inhibitors	1	0	0	0	0	0	0	0	0	0	0	0	0	0	0	0	0	0	0	0
PIK3CA+JAK2+KRAS inhibitors	1	0	0	0	0	0	0	0	0	0	0	0	0	0	0	0	0	0	0	0
PIK3CA+JAK2+MAP2K2 inhibitors	1	0	0	0	0	1	0	0	0	0	0	0	0	0	0	0	0	0	1	0
PIK3CA+JAK2+PTEN inhibitors	1	0	0	0	0	0	0	0	0	0	0	0	0	0	0	0	0	0	1	0
PIK3CA+KIT+PTEN inhibitors	2	0	0	0	0	0	0	0	0	0	0	0	0	1	0	0	0	0	2	0
PIK3CA+KRAS+ARAF inhibitors	1	0	0	0	0	0	0	0	0	0	0	0	0	0	0	0	0	0	0	0
PIK3CA+KRAS+BRAF inhibitors	1	0	0	0	1	0	0	0	0	0	0	0	0	0	0	0	0	0	0	0
PIK3CA+KRAS+ERBB2 inhibitors	4	0	0	0	0	0	0	0	0	0	0	0	0	0	0	1	0	0	0	0
PIK3CA+KRAS+FGFR2 inhibitors	1	0	0	0	0	0	0	0	0	0	0	0	0	0	0	0	0	0	2	0
PIK3CA+KRAS+MAP2K1 inhibitors	1	0	0	0	0	0	0	0	0	0	0	0	0	0	0	0	0	0	0	0
PIK3CA+KRAS+MTOR inhibitors	2	0	0	0	0	0	0	0	0	0	0	0	0	0	0	0	0	0	0	0
PIK3CA+KRAS+PTEN inhibitors	12	0	0	0	2	0	0	0	0	0	0	0	0	0	0	0	0	0	10	0
PIK3CA+MAP2K2+BRAF inhibitors	1	0	0	0	0	0	0	0	0	0	0	0	0	0	0	0	0	0	0	0
PIK3CA+MAP2K2+PTEN inhibitors	1	0	0	0	0	0	0	0	0	0	0	0	0	0	0	0	0	0	0	0
PIK3CA+PTEN+ERBB2 inhibitors	1	0	0	0	0	0	0	0	0	0	0	0	0	0	0	0	0	0	1	0
PIK3CA+PTEN+FGFR2 inhibitors	7	0	0	0	0	0	0	0	0	0	0	0	0	0	0	0	0	0	8	0
PIK3CA+PTEN+MAP2K1 inhibitors	1	0	0	0	0	0	0	0	0	0	0	0	0	0	0	0	0	0	0	0
PIK3CA+PTEN+MTOR inhibitors	4	0	0	0	0	0	0	0	0	0	0	0	0	0	0	0	0	0	3	0
PIK3CA+RAF1+FGFR3 inhibitors	1	0	0	0	0	0	0	0	0	0	0	0	0	0	0	0	0	0	0	0
PIK3CA+RAF1+KRAS inhibitors	1	0	0	0	1	0	0	0	0	0	0	0	0	0	0	0	0	0	0	0
PIK3CA+RAF1+MAP2K1 inhibitors	1	0	0	0	1	0	0	0	0	0	0	0	0	0	0	0	0	0	0	0
PIK3CA+RAF1+PTEN inhibitors	1	0	0	0	0	0	0	0	0	0	0	0	0	0	0	0	0	0	0	0
PIK3CA+RET+KRAS inhibitors	1	0	0	0	0	0	0	0	0	0	0	0	0	0	0	0	0	0	0	0
PTEN+BRAF+FGFR2 inhibitors	1	0	0	0	0	0	0	0	0	0	0	0	0	0	0	0	0	0	0	0
RAF1+ALK+BRAF inhibitors	1	0	0	0	0	0	0	0	0	0	0	0	0	0	1	0	0	0	0	0
RAF1+PTEN+MTOR inhibitors	1	0	0	0	0	0	0	0	0	0	0	0	0	0	0	0	0	0	0	0
PIK3CA+ABL1+KRAS+PTEN inhibitors	1	0	0	0	0	0	0	0	0	0	0	0	0	0	0	0	0	0	0	0
PIK3CA+AKT1+KRAS+PTEN inhibitors	1	0	0	0	0	0	0	0	0	0	0	0	0	0	0	0	0	0	1	0
PIK3CA+FGFR1+ROS1+FGFR2 inhibitors	1	0	0	0	0	0	0	0	0	0	0	0	0	0	0	1	0	0	0	0
PIK3CA+FLT3+PTEN+FGFR2 inhibitors	0	0	0	0	0	0	0	0	0	0	0	0	0	0	0	0	0	0	1	0
PIK3CA+KIT+ALK+PTEN inhibitors	1	0	0	0	0	0	0	0	0	0	0	0	0	0	0	0	0	0	0	0
PIK3CA+KIT+FLT3+PTEN inhibitors	0	0	0	0	0	0	0	0	0	0	0	0	0	0	0	0	0	0	1	0
PIK3CA+KIT+KRAS+NTRK1 inhibitors	1	0	0	0	0	0	0	0	0	0	0	0	0	0	0	0	0	0	0	0
PIK3CA+KIT+KRAS+PTEN inhibitors	1	0	0	0	0	0	0	0	0	0	0	0	0	0	0	0	0	0	1	0
PIK3CA+KIT+RET+PTEN inhibitors	1	0	0	0	0	0	0	0	0	0	0	0	0	0	0	0	0	0	0	0
PIK3CA+KRAS+PTEN+ERBB2 inhibitors	0	0	0	0	0	0	0	0	0	0	0	0	0	0	0	0	0	0	1	0
PIK3CA+KRAS+PTEN+FGFR2 inhibitors	1	0	0	0	0	0	0	0	0	0	0	0	0	0	0	0	0	0	0	0
PIK3CA+KRAS+PTEN+MTOR inhibitors	1	0	0	0	0	0	0	0	0	0	0	0	0	0	0	0	0	0	1	0
PIK3CA+MAP2K2+KRAS+PTEN inhibitors	1	0	0	0	0	0	0	0	0	0	0	0	0	0	0	0	0	0	0	0
PIK3CA+PTEN+FGFR2+MTOR inhibitors	2	0	0	0	0	0	0	0	0	0	0	0	0	0	0	0	0	0	1	0
PIK3CA+RET+BRAF+MAP2K1 inhibitors	1	0	0	0	0	0	0	0	0	0	0	0	0	0	0	0	0	0	0	0
PIK3CA+RET+PTEN+MTOR inhibitors	0	0	0	0	0	0	0	0	0	0	0	0	0	0	0	0	0	0	1	0
RET+MAP2K2+PTEN+FGFR2 inhibitors	1	0	0	0	0	0	0	0	0	0	0	0	0	0	0	0	0	0	0	0
KIT+EGFR+RAF1+PTEN+FGFR2 inhibitors	1	0	0	0	0	0	0	0	0	0	0	0	0	0	0	0	0	0	0	0
KIT+RET+MAP2K2+KRAS+PTEN inhibitors	0	0	0	0	0	0	0	0	0	0	0	0	0	0	0	0	0	0	1	0
PIK3CA+EGFR+JAK2+PTEN+MTOR inhibitors	1	0	0	0	0	0	0	0	0	0	0	0	0	0	0	0	0	0	0	0
PIK3CA+FLT3+ALK+PTEN+FGFR2 inhibitors	1	0	0	0	0	0	0	0	0	0	0	0	0	0	0	0	0	0	0	0
PIK3CA+FLT3+KRAS+PTEN+FGFR2 inhibitors	0	0	0	0	0	0	0	0	0	0	0	0	0	0	0	0	0	0	1	0
PIK3CA+JAK2+PDGFRA+PTEN+FGFR2 inhibitors	1	0	0	0	0	0	0	0	0	0	0	0	0	0	0	0	0	0	0	0
PIK3CA+KIT+JAK2+FLT3+PTEN inhibitors	1	0	0	0	0	0	0	0	0	0	0	0	0	0	0	0	0	0	0	0
PIK3CA+KIT+JAK2+RET+MAP2K2 inhibitors	1	0	0	0	0	0	0	0	0	0	0	0	0	0	0	0	0	0	0	0
PIK3CA+KIT+RET+PTEN+MAP2K1 inhibitors	1	0	0	0	0	0	0	0	0	0	0	0	0	0	0	0	0	0	0	0
PIK3CA+PDGFRA+PTEN+FGFR2+ERBB2 inhibitors	1	0	0	0	0	0	0	0	0	0	0	0	0	0	0	0	0	0	0	0
PIK3CA+RET+KRAS+PTEN+ERBB2 inhibitors	1	0	0	0	0	0	0	0	0	0	0	0	0	0	0	0	0	0	0	0
PIK3CA+EGFR+RET+FLT3+PTEN+MTOR inhibitors	1	0	0	0	0	0	0	0	0	0	0	0	0	0	0	0	0	0	0	0
PIK3CA+KIT+JAK2+RET+MAP2K2+KRAS+PTEN inhibitors	1	0	0	0	0	0	0	0	0	0	0	0	0	0	0	0	0	0	0	0
PIK3CA+RET+ABL1+FLT3+KRAS+PTEN+FGFR2 inhibitors	1	0	0	0	0	0	0	0	0	0	0	0	0	0	0	0	0	0	0	0
PIK3CA+KIT+EGFR+KRAS+ARAF+PTEN+BRAF+FGFR2+MTOR inhibitors	1	0	0	0	0	0	0	0	0	0	0	0	0	0	0	0	0	0	1	0
PIK3CA+EGFR+JAK2+ABL1+NTRK1+PDGFRB+BRAF+FGFR2+MTOR+FGFR3 inhibitors	1	0	0	0	0	0	0	0	0	0	0	0	0	0	1	0	0	0	0	0
